# Supplementary material for: Trans-ancestry genome-wide study of depression identifies 697 associations implicating cell types and pharmacotherapies
Source: Cell. Author manuscript; Available in PMC 2025 Feb 15. (PMC11829167; doi:10.1016/j.cell.2024.12.002)
Supplement: 4 [file NIHMS2048064-supplement-4.xlsx]

## Sheet: readme
Table S1A: Self-reported study information provided by investigators
Table details information provided on study methods and givernance information self reported by the investigators
study_name	Study name
analysis_code	Analysis code(s) used for study or sub-study ancestry group
country	Country of participants
ancestry	Ancestry group for trans-ancestry analysis (AFR=African, DIV=diverse, EAS=East Asian, EUR=European, HIS=Hispanic/Latinx, SAS=South Asian)
data_type	Type of data shared with PGC (genotype=individual genotypes on PGC server, summary=summary statistics on PGC server)
wave	PGC MD GWAS Wave (1=2013, 2=Wray 2018, 3=Current study)
pis	Principal investigators
pmid	Pubmed identifier for primary publication
phenotype	Major Depression phenotype: Clinical/Interview, Electronic Health Records (EHR), Questionnaire, Self-Report of Diagnosis
cases	How cases were ascertained
controls	Where controls were ascertained
case_include	Case inclusion criteria
case_exclude	Case exclusion criteria
control_exclude	Control exclusion criteria
ethics_approve	Ethics committee providing approval for study, including reference number of approval (if available)
*All study investigators affirmed they followed ethical and other necessary governance approvals
Table S1B: Study information used in GWAS analysis
Table provides information on the study codes, names and basic quality control information
analysis_code	Analysis code(s) used for study or sub-study ancestry group
study_name	Study name
wave	PGC MD GWAS Wave (1=2013, 2=Wray 2018, 3=Current study)
data_type	Type of data shared with PGC (genotype=individual genotypes on PGC server, summary=summary statistics on PGC server)
country	Main country of study
ancestry	Ancestry group for trans-ancestry analysis (AFR=African, DIV=diverse, EAS=East Asian, EUR=European, HIS=Hispanic/Latinx, SAS=South Asian)
phenotype	Major Depression phenotype: Clinical/Interview, Electronic Health Records (EHR), Questionnaire, Self-Report of Diagnosis
N_cases	Number of cases (affected)
N_controls	Number of controls (unaffected)
lambda_gc	Lambda statistic for inflation
N_SNPs	Number of SNPs available for analysis
N_eff_half	Equivalent group sample size for a balanced case-control study (half effective sample size)
Table S1C: Information on genotype studies used in GWAS analysis
Table provides detailed information on the quality controls steps of the individual genotype cohorts on the PGC server
analysis_code	Dataset name with analysis code, ancestry cluster, analyst initials, and QC version
raw_ncase	Number of cases in original dataset
raw_ncontrol	Number of controls in original dataset
raw_lambdaQC	Lambda GC before QC (no inclusion of PCA covariates)
QC_ncase (preimp, pre-dedup)	Number of cases after QC (pre imputation, pre dedublication)
QC_ncon (preimp, pre-dedup)	Number of controls after QC (before imputation, before dedublication)
QC_ncase (postimp, post-dedup)	Number of cases after QC (after imputation, after dedublication)
QC_ncontrol (postimp, post-dedup)	Number of controls after QC (after imputation, after dedublication)
QC_lambda(preimp, pre-dedup)	Lambda GC after QC (before imputation, before dedublication)
QC_lambda(postimp, post-dedup)	Lambda GC after QC (after imputation and dedublication, with inclusion of PCA covariates)
QC_lambda_1000(postimp, post-dedup)	Lambda1000 GC after QC (after imputation and dedublication, with inclusion of PCA covariates)
tech_QC ex ncases	Number of cases excuded in technical QC (high missingness, extreme homocygosity)
tech_QC ex ncontrols	Number of controls excuded in technical QC (high missingness, extreme homocygosity)
PCA ex ncases	Number of cases excuded in genomic QC (pop strat outliers)
PCA ex ncontrols	Number of controls excuded in genomic QC (pop strat outliers)
overlap ex ncases	Number of cases excuded for showing overlap within or across cohorts
overlap ex ncontrols	Number of controls excuded for showing overlap within or across cohorts
pheno ex ncases	Number of cases excluded due to inappropriate phenotype
pheno ex ncontrols	Number of controls excluded due to inappropriate phenotype
SNPs pre-QC	Number of variants before QC
SNPs post-QC	Number of variants after QC
SNPs chrx preimp	Number of x-chromosomal variants before imputation

## Sheet: Table S1A Study self-assessment
study_name	analysis_code	country	ancestry_group	data_provided	wave	pmid	phenotype	cases	controls	case_include	case_exclude	control_exclude	ethics_approve
BOMA	boma	Germany	EUR	Genotype	1	20673876; 22736164; 16032513; 12177636; 16490960; 16032514	Clinical/Interview	Consecutive inpatients; SCID or SADS interview; medical records	POPGEN, HNR & KORA population-based	DSM-IV MDD; German ancestry; ≥18yo	BIP, hypomania, NAP, MDD related to SUD	Unscreened	Cases: Ethics Committee (II) Medical Faculty Mannheim, University of Heidelberg, Department of Psychiatry and Psychotherapy at the University of Bonn; Controls: Ethics Committee of the Medical Faculty of Kiel and by the data protection officer of the University Hospital Schleswig-Holstein (PopGen), Ethics Committee of the Bavarian Medical Association (KORA), Ethics Committee of the Medical Facult…
UEDIN	edi2	Scotland	EUR	Genotype	1	21042317	Clinical/Interview	Opportunistic; inpatient & outpatient; SADS-L, medical records	Blood donors; psychiatrically unscreened	DSM-IV MDD	BIP, NAP, SUD; FHx BIP	Current medical or psychiatric dx or tx	Lothian Research Ethics Committee
MPIP	gsk2	Germany	EUR	Genotype	1	19107115	Clinical/Interview	In- and outpatients; SCAN	Population, Composite International Diagnostic Screener (CID-S)	DSM-IV MDD (recurrent, mod-severe)	BIP, NAP, SUD, mood-incongruent psychosis, OCD, PTSD, secondary MD	MDD, BIP, any anxiety disorder	Ethics Committee of the Ludwig-Maximilians-University in Munich
RADIANT-UK	rad3	UK	EUR	Genotype	1	20516156	Clinical/Interview	UK outpatients from DeNT, DeCC, GENDEP; SCAN	Primary care or staff or students at King's College London; PHS	DSM-IV MDD (recurrent in DeCC & DeNT; MDD FHx in DeNT)	BIP, NAP, MDD related to SUD; BIP FHx	MDD, BIP, NAP	South London and Maudsley NHS Trust and Institute of Psychiatry Ethical Committee (Research), 292/03, the South East Multi-centre Research Ethics Committee, MREC (1) 00/19, the South London & Maudsley and IoP Research Ethics Committee, 195/00, and the Institute of Psychiatry Research Ethics Committee, 187/02.
RADIANT-GER	rage	Germany	EUR	Genotype	1	20516156	Clinical/Interview	German outpatients from DeNT, DeCC, GENDEP; SCAN	KORA population-based	DSM-IV MDD (recurrent in DeCC & DeNT; MDD FHx in DeNT)	BIP, NAP, MDD related to SUD; BIP FHx	Unscreened	(All RADIANT permissions as line above)
RADIANT-IRISH	rai2	Ireland	EUR	Genotype	1	20516156; 25442119	Clinical/Interview	Irish outpatients from DeNT, DeCC, GENDEP; SCAN	ALS GWA controls & opportunistic controls	DSM-IV MDD (recurrent in DeCC & DeNT; MDD FHx in DeNT)	BIP, NAP, MDD related to SUD; BIP FHx	Unscreened	(All RADIANT permissions as line above)
RADIANT-US	rau2	USA	EUR	Genotype	1	20516156; 24718902	Clinical/Interview	US outpatients from DeNT, DeCC, GENDEP; SCAN	NIMH controls; SCID	DSM-IV MDD (recurrent in DeCC & DeNT; MDD FHx in DeNT)	BIP, NAP, MDD related to SUD; BIP FHx	MDD, BIP, NAP, SUD; FHx NAP	(All RADIANT permissions as line above)
RADIANT-DEN	rde4	Denmark	EUR	Genotype	1	20516156	Clinical/Interview	Danish outpatients from DeNT, DeCC, GENDEP; SCAN	IBP-SGENE Copenhagen (blood bank screening only)	DSM-IV MDD (recurrent in DeCC & DeNT; MDD FHx in DeNT)	BIP, NAP, MDD related to SUD; BIP FHx	No major illness or medication	(All RADIANT permissions as line above)
STAR*D	stm2	USA	EUR	Genotype	1	20038947	Clinical/Interview	Outpatients in clinical trial; clinical interviews	(MIGen) through dbGAP	DSM-IV MDD	BIP, NAP	Unscreened psychiatrically, MI	Institutional review board of the University of California, San Francisco, CA, USA (cases);
QIMR	qi3c, qi6c, qio2	Australia	EUR	Genotype	2*	21042317; 22472876; 26049155	Clinical/Interview	Australian Twin Registry (proband most severe, sx, or earlier onset); Clinical interviews and medical record review	From same cohort; unrelated individuals	DSM-IV MDD	MDD related to SUD, those also reporting bipolar disorder	MDD, Anxiety, SUD	QIMR Human Research Ethics Committee
CoFaMS	cof3	Australia	EUR	Genotype	2	27616997; 26300814	Clinical/Interview	Opportunistic; inpatient & outpatient; SCID or MINI	Opportunistic; same community; SCID and MINI	DSM-IV MDD	BIP, NAP, MDD related to SUD	Any life psychiatric dx (including MDD)	Human Research Ethics Committees at the University of Adelaide and the Royal Adelaide Hospital Human Research Ethics
CoLaus¦PsyCoLaus	col3	Switzerland	EUR	Genotype	2	19292899	Clinical/Interview	Random population sample; DIGS	From same population sample; DIGS	DSM-IV MDD, age 35-66	BIP, hypomania, NAP, MDD related to SUD	MDD, BIP, hypomania, NAP	The Ethics Commission of the Canton of Vaud (www.cer-vd.ch)
GenRED1	gens	USA	EUR	Genotype	2	20125088; 12707949	Clinical/Interview	Opportunistic; DIGS3; plus medical records or informant (subset)	Survey research panel; online CIDI-SF	DSM-IV rMDD (recurrent or >3 y duration) & onset <31 y; FHx MDD in sib or parent with AAO<41	BIP, NAP, mod-severe ID; FHx BIP; if SUD, MDD onsets all preceded by <2y of sobriety	Depressed mood or anhedonia ever ≥2 weeks; BIP or NAP sx; Dx or Tx for MDD, BIP, NAP	All participating sites (see Supplementary Text for details)
NEWMEDS-GenPod/WTCCC	gep3	Europe	EUR	Genotype	2	18498636; 21263010; 23091423	Clinical/Interview	Primary care outpatients enrolled in AD trial; CIS-R.	Wellcome Trust Case-Control Consortium, unscreened controls from the UK Blood Bank and the 1958 Birth Cohort (NCDS)	ICD-10 MDD	BIP, NAP, MDD related to SUD	Unscreened	South West Ethics Committee & research governance approval from Bristol & Manchester and Newcastle Primary Care NHS Trusts
DGN	grdg	USA	EUR	Genotype	2	24092820; 24296977	Clinical/Interview	Survey research panel; online screen based on CIDI-SF; SCID	Survey research panel; online screen based on CIDI-SF; SCID	DSM-IV MDD (recurrent or chronic >2 years)	BIP, NAP, current SUDS, MDD onset <1y after SUD	MDD, NAP, BIP, current SUD	IRB approval at Stanford Univ, Columbia Univ and Johns Hopkins Univ
GenRED2	grnd	USA	EUR	Genotype	2	20125088	Clinical/Interview	Opportunistic; DIGS 3; plus medical records or informant (subset)	Genomic Psychiatry Cohort (opportunistic) or Mayo Clinic Biobank (HMO) (see suppl text)	DSM-IV MDD recurrent (or episode lasting >3y) & age onset <31y; FHx MDD in sibling or parent with AAO<41	BIP, NAP, mod-severe ID; FHx BIP; current SUDS, MDD onsets <2y	GPC: MDD (self-report); Mayo: Dx of MDD, BIP, NAP or older MDD proxy diagnoses	IRB approval at all participating sites (see Supplementary Text for details)
i2b2-TRD	i2b3	USA	EUR	Genotype	2	22472876	Clinical/Interview	Natural language processing of EMR; psychiatrist review	Controls from neuroimaging studies; self-report psychiatric history	ICD-9 MDD, EMR review, SSRI-responsive or unresponsive to ≥2 AD trials	BIP, NAP, dementia	MDD, BIP, NAP, SUDS, psych medication use	Mass General Brigham IRB
MARS	mmi2, mmo4	Germany	EUR	Genotype	2	21521612; 19736353; 18586274	Clinical/Interview	Inpatients; diagnosis by psychiatrist	NA	DSM-IV MDD	BIP, SUD, secondary MD, severe medical conditions	NA	Ethics Committee of the Ludwig-Maximilians-University in Munich (reference: 318/00)
DHS	mmo4	Germany	EUR	Genotype	2	18677645; 29358439		NA	Controls for MARS study: Random sample of Dortmund population	NA	NA	CES-D<10, No lifetime diagnosis of depression	Joint Ethics Committee of the Westphalian Chamber of Physicians and the University of Münster (reference: 3VIIBerger)
NESDA	nes1	NL	EUR	Genotype	2	33773360; 26122587	Clinical/Interview	Psych outpatients, primary care, & population; CIDI	Psych outpatients, primary care, & population; CIDI	DSM-IV MDD	Primary diagnosis of psychotic disorders, OCD, BIP, SUD; not fluent Dutch	CIDI DEP and/or ANX diagnoses; Primary diagnosis of psychotic disorders, OCD, BIP, SUD; not fluent Dutch	Central Ethics Committee on Research Involving Human Subjects of the VU University Medical Center, Amsterdam (IRB number IRB-2991 under Federal wide Assurance-3703; IRB/institute codes, NESDA 03-183)
NTR	nes1	NL	EUR	Genotype	2	17254420; 31666148	Clinical/Interview	NA	Twin registry; longitudinal depression, anxiety, neuroticism and somatic anxiety symptoms	NA	NA	reports of MDD, first-degree relatives with MDD, high factor score based on depressive complaints, anxiety, neuroticism and somatic anxiety	Central Ethics Committee on Research Involving Human Subjects of the VU University Medical Center, Amsterdam (IRB number IRB-2991 under Federal wide Assurance-3703; IRB/institute codes, NTR 03-180)
Pfizer	pfm2	USA	EUR	Genotype	2	23091423	Clinical/Interview	Participants in AD trials. SCID or MINI; HRSD >21	Melanoma GWA control	DSM-IV MDD	BIP, NAP, SUD	Unscreened	Samples were collected from participants in one of several clinical trials (A050R-0552, A1650112, A1651002, A1651008, A2721002, A2721008, M20200046, M20200047), for which IRB / EC approval was obtained.
Roche	roc3	USA	EUR	Genotype	2	None	Clinical/Interview	AD clinical trials. SCID or MINI; HRSD >21; previous AD treatment	Opportunistic, matched to cases (ancestry, education, age, sex). SCID	DSM-IV MDD; MADRS≥25; non-response to 1-3 ADs	BIP, NAP, SUD (past 6 months), psych dx, suicidal; neurological dx	MDD, BIP, NAP, SUD (past 6 months), other psych dx, suicidal; neurological dx	IRB approval at all participating sites (see Supplementary Text for details) (See ClinicalTrials.gov: NCT01457677; NCT01437657; NCT01926873)
Rotterdam	rot4	NL	EUR	Genotype	2	19942622	Clinical/Interview	Rotterdam Study; CESD, SCAN	Rotterdam Study; CESD	DSM-IV MDD	BIP, NAP, MDD related to SUD	CESD>=16 at any time	Medical Ethics Committee of the Erasmus MC; Dutch Ministry of Health, Welfare and Sport (Population Screening Act WBO); The Rotterdam Study Personal Registration Data collection is filed with the Erasmus MC Data Protection Officer under registration number EMC1712001. (MEC: 02.1015; Dutch Ministry: 1071272-159521-PG)
SHIP-LEGEND	shp0	Germany	EUR	Genotype	2	25077849, 20167617, 35348705	Clinical/Interview	Study of Health in Pomerania; CIDI	Study of Health in Pomerania; CIDI	DSM-IV MDD	BIP, MDD related to SUD	MDD	Ethics Committee at the University Medicine Greifswald (reference: BB 39/08)
SHIP-TREND	shpt	Germany	EUR	Genotype	2	20167617, 35348705	Clinical/Interview	Study of Health in Pomerania; CIDI	Study of Health in Pomerania; CIDI	DSM-IV MDD	BIP, MDD related to SUD	MDD	Ethics Committee at the University Medicine Greifswald (reference: BB 39/08)
TwinGene	twg2	Sweden	EUR	Genotype	2	16390897; 23137839	Clinical/Interview	Swedish Twin Registry; CIDI-SF & national registers	Swedish Twin Registry; CIDI-SF & national registers	Inpatient MDD tx; outpatient MDD tx & ≥1 AD Rx; CIDI MDD & 1 AD Rx; CIDI recurrent MDD	BIP	MDD, BIP	Stockholm local ethics committee (reference: 2007-644-32; 2011/463-32)
Janssen	janpy	USA	EUR	Genotype	3*	26707087; 16760927		Inpatients & outpatients from AD trials. Clinical interview, MINI, & rater (SAFER & ATRQ)	Healthy control samples from NINDS Human Genetics Repository managed by Coriell Institute for Medical Research	DSM-IV MDD (recurrent)	SUD within 1 year	Unscreened
ZNA	antpo	Belgium	EUR	Genotype	3	35896057; 35649338	Clinical/Interview	Inpatients; diagnosis by psychiatrist	healthy, from same population	DSM-IV-TR MDD	none	no psychiatric treatment ever	ZNA hospitals
POSEIDON	antpo	Germany	EUR	Genotype	3	30471571	Clinical/Interview	NA	Parents of a birth cohort, recruited in two regional hospitals. MINI interview, and/or self-report on psychiatric disorders	NA	NA	Exclusion of current of life-time depression	Ethics Committee of the Medical Faculty Mannheim of the University of Heidelberg (reference: 2014-550N-MA)
BiDirect	bidi1	Germany	EUR	Genotype	3	28348383; 25886444	Clinical/Interview	Recruitment during hospitalisation for depression treatment	Random sample drawn from the population of Muenster	Inpatient MDD, MINI, CES-D	MDD related to SUD	CES-D<10, no lifetime diagnosis of depression	Joint Ethics Committee of the Westphalian Chamber of Physicians and the University of Münster (reference: 2009-391-f-s)
EPAD/CARD3	cardm	UK	EUR	Genotype	3	21962850; 27926743	Clinical/Interview	Parents with recurrent depression recruited from primary care. Parents and children assessed with a semi-structured clincial interview (SCAN parent; CAPA child)	Children at high familial risk with no psychiatric diagnosis	Parents DSM-IV MDD (at least 2 episodes)	BIP at baseline assessment (not lifetime).	Screened for absence of psychiatric disorder but all at familial risk as have parent with recurrent depression	Multi-Centre NHS Research Ethics Committee for Wales. NRES Committee London. School of Medicine Ethics Committee Cardiff University. (reference: 06/MREC09148; 14/LO2027; SMREC 18/12)
McQuillin controls	cardm	UK	EUR	Genotype	3	30859703		NA		NA	NA	Screened for absence of personal and familial history of psychaitric disorders	Metropolitan Multi-Centre Research Ethics Committee (reference: MREC/03/11/090)
EMC	emcbp	Germany	EUR	Genotype	3	20187947	Clinical/Interview	Inpatients & outpatients from an AD trial. Age 18–65 and <60 years at the time of the first depressive episode) with a primary diagnosis of nonpsychotic MDD (DSM-IV) and a sum score ≥18 on the HAMD-17		DSM-IV MDD, HAMD-17 sum score ≥18	Primary diagnosis of BIP, psychotic, obsessive-compulsive, eating disorder or substance dependence (if it required in-patient detoxification), and female patients who were pregnant or breast-feeding were excluded from the study, as well as those with general medical conditions contraindicating the use of any protocol medication, or a clear history of non-response or intolerance in the current maj…		Ethics committee at the Landesärztekammer Rheinland-Pfalz (reference: 837.211.09 (6717))
BePS/BRIDGE-S	emcbp	Germany	EUR	Genotype	3	36007174; 36635663	Clinical/Interview	Self-reported diagnoses of MDD	No self-reported history of psychiatric illness	self-reported lifetime diagnosis of MDD (diagnosed by mental health care professional)	age < 18 years	age < 18 years	Ethics committee at Charité Universitätsmedizin (reference: EA1/123/15, EA1/119/18)
FOR2107	formm	Germany	EUR	Genotype	3	30267149; 31076262	Clinical/Interview	In and out-patients of departments of the universities of Marburg and Münster, Germany, or local psychiatric hospitals (Vitos Marburg, Gießen, Herborn, and Haina, LWL Münster, Germany) from the FOR2107 study (MACS). Diagnoses were assessed using semi-structured interviews including SCID-I (DSM-IV-TR). Semi-structured interviews were conducted by trained staff at both sites according to detailed S…	Same cohort (MACS), recruitment via postings in local newspapers and flyers, aged 18-65	DSM-IV-TR MDD, aged 18-65	verbal IQ <80, non-west-european ancestry, MRI compatibility, substance-related disorders, history of severe neurological or medical disorders	current or former history of any psychiatric diagnoses according to SCID-I, DSM-IV-TR, lifetime intake of psychiatric medication	Ethics committees of the Medical Schools of the Universities of Marburg (reference: AZ:07/14) and Münster (reference: AZ:2014-422-b-S)
GSMS	gsmse	USA	EUR	Genotype	3	27010203; 24342383	Clinical/Interview	This is a community-representative sample and thus distributions of relevant cases reflect the relative prevalence within the community. Childhood diagnostic status was assessed with items from the structured Child and Adolescent Psychiatric Assessment (CAPA) interview.	This is a community-representative sample and thus distributions of relevant controls reflect the relative prevalence within the community. Childhood diagnostic status was assessed with items from the structured Child and Adolescent Psychiatric Assessment (CAPA) interview.	DSM-IV MDD	BIP	MDD	Duke University Medical Center IRB
GSRD-FR	gsrdf	France	EUR	Genotype	3	38104637	Clinical/Interview	Cross-sectional, cases only, out- or inpatients, MINI	NA	DSM-IV-TR MDD, ≥ 18 years, ≥ one treatment for depression at an adequate dosage for ≥ 4 weeks during the present episode; MADRS > 22 at beginning of episode	substance abuse disorder (except nicotine and caffeine) in the 6 months before enrollment; severe personality disorders	none	Coordinating centre: Comité d’Ethique de l’Hôpital Erasme, Bruxelles (reference: B406201213479)
PSYDEV controls	gsrdf	France	EUR	Genotype	3	35396580	Clinical/Interview	NA	healthy volunteers (community and paramed)	NA	NA	age < 18 years, any personal psychiatric disorder or addiction ( or family 1s degree	CPP Ile de France IV (reference: RBM 03-21)
GSRD-GER	gsrdg	Germany	EUR	Genotype	3	38104637		Cross-sectional, cases only, out- or inpatients, MINI	NA	DSM-IV-TR MDD, ≥ 18 years, ≥ one treatment for depression at an adequate dosage for ≥ 4 weeks during the present episode; MADRS > 22 at beginning of episode	substance abuse disorder (except nicotine and caffeine) in the 6 months before enrollment; severe personality disorders	none	Coordinating centre: Comité d’Ethique de l’Hôpital Erasme, Bruxelles (reference: B406201213479)
Gawlik controls	gsrdg	Germany	EUR	Genotype	3	35396580	Clinical/Interview	NA	healthy blood donors	NA	NA	any psychiatric disorder	Ethics Committee Würzburg (reference: 135/05)
GSRD-IT	gsrdi	Italy	EUR	Genotype	3	30468137		Cross-sectional, cases only, out- or inpatients, MINI	NA	DSM-IV-TR MDD, ≥ 18 years, ≥ one treatment for depression at an adequate dosage for ≥ 4 weeks during the present episode; MADRS > 22 at beginning of episode	substance abuse disorder (except nicotine and caffeine) in the 6 months before enrollment; severe personality disorders	none	Coordinating centre: Comité d’Ethique de l’Hôpital Erasme, Bruxelles (reference: B406201213479)
Serretti controls	gsrdi	Italy	EUR	Genotype	3	35396580	Clinical/Interview	NA	medical screening, no formal psychiatric interview	NA	NA	major and invalidating psychiatric disorder	Ethics Committee IRCCS San Raffaele Pisana, Rome (reference: 4/2011, 8/11, E/38/11)
GSRD-GR	gsrdp	Greece	EUR	Genotype	3	30468137		Cross-sectional, cases only, out- or inpatients, MINI	NA	DSM-IV-TR MDD, ≥ 18 years, ≥ one treatment for depression at an adequate dosage for ≥ 4 weeks during the present episode; MADRS > 22 at beginning of episode	substance abuse disorder (except nicotine and caffeine) in the 6 months before enrollment; severe personality disorders	none	Coordinating centre: Comité d’Ethique de l’Hôpital Erasme, Bruxelles (reference: B406201213479)
Paschou controls	gsrdp	Greece	EUR	Genotype	3	29392977	Clinical/Interview	NA	non-diabetes individuals with no history of diabetes; no psychiatric screening	NA	NA	unscreened for psychiatric disorders	Ethics Committee of the Aristotle University of Thessaloniki.
IHS	ihseu	USA	EUR	Genotype	3	31659322	Clinical/Interview	Training physicians through the first year of residency training, repeated assessment with PHQ-9	Training physicians through the first year of residency training, repeated assessment with PHQ-9	PHQ-9 >= 10 in at least one of the quarterly surveys	PHQ-9 < 10 all quarterly surveys	none	The Institutional Review Board at the University of Michigan (HUM00033029)
IRL-GRey	iruts	USA	EUR	Genotype	3	28068779; 26423282; 26963689	EHR	SCID; MADRS	NA	DSM-IV-TR MDD, MADRS ≥ 15; > 60 Years	Dementia, BIP, SCZ, current psychotic symptoms, alcohol or substance abuse or dependence within past six months.	NA	Research Ethics Board, Centre for Addiction and Mental Health (reference: 035-2009)
USGRS	iruts	USA	EUR	Genotype	3	30353169	EHR	suicide deaths from state-wide population ascertainment	none	ICD-9 and/or ICD-10 MDD	BIP, NAP	none	Institutional Review Boards of the University of Utah (reference: RB_00044244, IRB_00133374), Intermountain Healthcare (reference: IRB_1024977, IRB_1051740), and the Utah Department of Health (reference: UDOH_313)
Smoller controls	iruts	USA	EUR	Genotype	3	34002096	EHR	NA	EHR data from > 4.6 million patients spanning more than 20 years. A rule-based algorithm was used to identify controls for a case-control bipolar disorder cohort.	NA	NA	< 30 years; ICD-9 codes or history of medications related to a psychiatric or neurological condition	Partners HealthCare System (now called Mass General Brigham) institutional review board
GeneBaseMDD	mazdr	Germany	EUR	Genotype	3	30554862	Clinical/Interview	MDD patients treated with lithium augmentation	No controls included.	Patients were diagnosed by a supervising psychiatrist (MD), Diagnosis of MDD was confirmed by MINI	Patients were diagnosed by a supervising psychiatrist (MD), Diagnosis of MDD was confirmed by MINI	No controls included.	Ethics committee at Charité Universitätsmedizin (reference: EA1/065/09)
Reif controls	mazdr	Germany	EUR	Genotype	3	28167838; 27145764	Clinical/Interview	NA	Healthy controls only.	NA	NA	Inclusion: Caucasian descent (self-report up to third generation), right-handedness, and fluency in German; Exclusion: manifest or lifetime DSM-IV axis I disorder, severe medical conditions, intake of centrally active medication, excessive consumption of alcohol (more than 15 units per week), nicotine (more than 20 cigarettes per day), and caffeine (more than 4 cups per day), consumption of illeg…	Ethical Committee of the University Hospital Wuerzburg
PISMA-ep	mrive	Spain	EUR	Genotype	3	27237041	Clinical/Interview	General population, Spanish version of the MINI	General population, Spanish version of the MINI.	DSM-IV MDD, ICD-10 MDD	Being outside the above mentioned age range, having lived in Andalusia for less than a year, having difficulties to communicate fluently in Spanish, being too ill to be able to complete the interview, having a diagnosis of dementia or mental retardation, living in an institution, having moved or not living normally at the address we had been given by the users database, and erroneous data from th…	Being outside the above mentioned age range, having lived in Andalusia for less than a year, having difficulties to communicate fluently in Spanish, being too ill to be able to complete the interview, having a diagnosis of dementia or mental retardation, living in an institution, having moved or not living normally at the address we had been given by the users database, and erroneous data from th…	Research Ethics Committee of the University Hospital “San Cecilio” (reference: PI-0322/09), Research Ethics Committee of the University of Granada (reference: C.0003663)
MUENS	muen2	Germany	EUR	Genotype	3	29700475	Clinical/Interview	Opportunistic; inpatients of the University of Münster; SCID or MINI; age>18yrs;	general population	DSM-IV MDD	age<18yrs, bipolar disorder, schizophrenia, any other primary DSM-IV diagnosis, neurological and neurodegenerative disorders	age<18yrs, screened for psychiatric disorders	Ethics Committee at University of Münster
MUSPC	muspc	Australia	EUR	Genotype	3	25519422	Clinical/Interview	General population, CIDI	General population, CIDI	DSM-IV MDD	none	MDD	University of Queensland Human Research Ethics Committee, Mater Health Services Human Research Ethics Committee (reference: 2019/HE002492, HREC/13/MHS/79)
PROTECT	prote	UK	EUR	Genotype	3	28128869	Questionnaire	The primary aim of PROTECT is to investigate factors that influence cognitive ageing and dementia risk. This is a convenience sample from general UK population via national publicity that particularly focused on dementia. Consent and evaluation all undertaken online.	The primary aim of PROTECT is to investigate factors that influence cognitive ageing and dementia risk. This is a convenience sample from general UK population via national publicity that particularly focused on dementia. Consent and evaluation all undertaken online.	Ticked 'depression' in response to: "Have you been diagnosed with one or more of the following mental health problems by a professional, even if you don't have it currently?"; 01 = Depression; 02 = Mania, hypomania, bipolar or manic-depression; 03 = Anxiety, nerves or generalized anxiety disorder; 04 = Social anxiety or social phobia; 05 = Agoraphobia; 06 = Panic attacks; 07 = Obsessive compulsiv…	Did not tick 'depression' in response to: "Have you been diagnosed with one or more of the following mental health problems by a professional, even if you don't have it currently?"; 01 = Depression; 02 = Mania, hypomania, bipolar or manic-depression; 03 = Anxiety, nerves or generalized anxiety disorder; 04 = Social anxiety or social phobia; 05 = Agoraphobia; 06 = Panic attacks; 07 = Obsessive com…	Did not tick 'depression' in response to: "Have you been diagnosed with one or more of the following mental health problems by a professional, even if you don't have it currently?"; 01 = Depression; 02 = Mania, hypomania, bipolar or manic-depression; 03 = Anxiety, nerves or generalized anxiety disorder; 04 = Social anxiety or social phobia; 05 = Agoraphobia; 06 = Panic attacks; 07 = Obsessive com…	London Bridge National Research Ethics Committee (reference: 13/LO/1578)
TOP	topmd	Norway	EUR	Genotype	3	20185149	Clinical/Interview	Recruited from psychiatric hospitals, diagnosed using SCID or MINI	Healthy blood donors and representative sample from the general population	DSM-IV	BIP	NA	The Norwegian Scientific-Ethical Committee and the Norwegian Data Protection Agency (reference: 2009/2485)
TRAILS	trail	Netherlands	EUR	Genotype	3	25431468; 18263649	Clinical/Interview	General population, partly (18%) high-risk	General population, partly (18%) high-risk	DSM-IV MDD, age 18-20 years	BIP	MDD	Dutch Central Committee on Research Involving Human Subjects (reference: NL22114.042.08)
YP	yapeu	USA	EUR	Genotype	3	23958962; 24143882; 24166409; 25555482	Clinical/Interview	Subjects recruited for studies of the genetics of substance dependence. Collection sites in Connecticut and Pennsylvania, USA.	Subjects recruited for studies of the genetics of substance dependence.	DSM-IV MDD from SSADDA interview	SZ, BIP, preganancy, symptoms related to drug use (including alcohol).	NA	The study received IRB approval from all participating institutions and written informed consent was obtained from all study participants including Yale Human Investigation Committee, University of Connecticut Health Center Institutional Review Board, University of Pennsylvania Institutional Review Board, Medical University of South Carolina Institutional Review Board, McLean Hospital Institution…
Summary Samples
iPSYCH2012	iPSYCH_2012	Denmark	EUR	Summary	2	28924187; 29700475	EHR	MD cases selected among everyone born in DK between may 1981 and December 2008, born of a known mother, they are singletons, and were alive and living in Denmark on their 1st birthday.	A random sample of everyone born in DK between may 1981 and December 2008, born of a known mother, they are singletons, and were alive and living in Denmark on their 1st birthday.	MD cases: those diagnosed with ICD10 F32/F33 by end of 2012.	BIP	A random sample from the MD cases complement and excluding BIP	The iPSYCH study was approved by the Scientific Ethics Committee in the Central Denmark Region (Case No 1-10-72-287-12) and the Danish Data Protection Agency. The Danish Scientific Ethics Committee, in accordance with Danish legislation, has, for this study, waived the need for informed consent in biomedical research based on existing biobanks
23andMe	23andMe_AFR, 23andMe_EAS, 23andMe_EUR, 23andMe_HIS	world-wide (mostly USA)	AFR, EAS, EUR, HIS	Summary	3*	27479909	Self-Report	Commercial direct-to-consumer genomics company, consent for research; self-report	Commercial direct-to-consumer genomics company, consent for research; self-report	MDD (diagnosed with clinical depression or depression diagnosed by a doctor)	BIP, SCZ, autism, ID, multiple personality, Parkinson's disease	As for cases plus self-reported depression, anxiety disorder, fibromyalgia, or AD use	Protocol approved by the external AAHRPP-accredited IRB, Ethical & Independent (E&I) Review Services
deCODE	deCODE	Iceland	EUR	Summary	3*	29700475	EHR	Inpatient records, partly (<10%) semistructured interviews (CIDI, SSAGA)	Population controls from multiple studies, known depression excluded	ICD-10 (F32 or F33 or F41.2) and ICD- (296.1, 300.4, 311)	BIP	Depression	National Bioethics Committee of Iceland & Icelandic Data Protection Authority (reference: VSNb2016040011/03.01)
GenScot	GenScot	UK	EUR	Summary	3*	22786799; 26571028	Clinical/Interview	General population, diagnosed by SCID	Healthy, from same population	DSM-IV MDD	BIP	MDD and BIP	Tayside Committee on Medical Research Ethics A (reference: 05/S1401/89), Research Tissue Bank by the East of Scotland Research Ethics Service (reference: 20/ES/0021)
GERA	GERA_DIV, GERA_EUR	USA	Diverse, EUR	Summary	3*	26092718; 26092716	EHR	Kaiser Permanente Northern California (1995-2013); EMR	Kaiser Permanente Northern California (1995-2013); EMR	ICD-9 MDD on ≥2 separate medical visits	BIP, SCZ	ICD-9 codes MDD, insomnia, stress, irritable bowel syndrome, other psych dx (BIP, NAP, SUD, PTSD, eating disorders, anxiety disorders)	All study procedures were approved by the Institutional Review Board of the Kaiser Foundation Research Institute (https://bio-protocol.org/exchange/minidetail?type=30&id=9059082).
UKB	UKBB_EUR	UK	EUR	Summary	3*	30305743; 24553384; 24282498	Questionnaire	General population, CIDI and EMR Dx	Healthy, from same population	Composite phenotype from multiple indicators (at least two of CIDI, EMR Dx, antidepressant prescribing)	Self-report or EMR Dx of schizophrenia, psychosis, mania, bipolar disorder, or personality disorder	Self-report or EMR Dx of mood disorder, schizophrenia, psychosis, mania, bipolar disorder, or personality disorder	North West Multi-centre Research Ethics Committee (reference: 11/NW/0382)
AGDS	AGDS	Australia	EUR	Summary	3	32461290; 34924174	Questionnaire	Composite International Diagnostic Interview short-form (CIDI-SF)	Qskin study	DSM-5 MDD	self-reported an additional diagnosis of bipolar disorder or schizophrenia	Any self-reported diagnosis of a mental health disorder	QIMR Berghofer Medical Research Institute Human Research Ethics Committee (reference: P2118, P1309, P2304)
AHMS	Airwave	UK	EUR	Summary	3	25194498	Self-Report	Self-declared diagnosis questionnaire	Self-declared diagnosis questionnaire	Self-decared a diagnosis of depresssion by a medical professional	NA	Self-declared a psychiatric diagnosis	National Health Service Multi-Site Research Ethics Committee (reference: MREC/13/NW/0588)
ALSPAC	ALSPAC	UK	EUR	Summary	3	31006025; 22507742; 31020050	Questionnaire	General population, CISR (ICD-10 criteria)	Healthy, from same population	Composite phenotype from two clinic assessements (at age 18 and/or 24). Case status was having a depression episode at both or one of the occasions.	NA	NA	ALSPAC Ethics and Law Committee & local research ethics committees (reference: Project number B3118)
BASIC	BASIC	Sweden	EUR	Summary	3	31641004	Questionnaire	Prospective cohort study with health registry data, self-reported symptoms, and MINI-interviews in a subgroup of the study cohort	Prospective cohort study with health registry data, self-reported symptoms, and MINI-interviews in a subgroup of the study cohort	Inpatient or outpatient specialist care from 5 years and 9 months prior to the childbirth until 2018; o received positive diagnosis in the DSRS or MINI interviews; or with self-reported depression EPDS.	BIP or SCZ or schizoaffective disorder	Did not meet any of the inclusion criteria.	Regional Ethical Review Board in Uppsala (reference: Dnr 2009/171-5)
BioVU	BioVU_EUR	USA	EUR	Summary	3	20443953; 18500243	EHR	EHR-linked biobank, defined by ICD codes	EHR-linked biobank, defined by ICD codes	ICD codes (296.82, 296.2, 296.20, 296.21, 296.22, 296.23, 296.24, 296.25, 296.26, 296.3, 296.30, 296.31, 296.32, 296.33, 296.34, 296.35, 296.36, 298.0, 300.4, 301.12, 311, F32.0, F32.1, F32.2, F32.3, F32.4, F32.5, F32.89, F32.9, F33.0, F33.1, F33.2, F33.3, F33.40, F33.41, F33.42, F33.8, F33.9, F34.1)	ICD codes (290.13, 290.2, 290.21, 295, 295.0, 295.00, 295.01, 295.02, 295.03, 295.04, 295.05, 295.1, 295.10, 295.11, 295.12, 295.13, 295.14, 295.15, 295.2, 295.20, 295.21, 295.22, 295.23, 295.24, 295.25, 295.3, 295.30, 295.31, 295.32, 295.33, 295.34, 295.35, 295.4, 295.40, 295.41, 295.42, 295.43, 295.44, 295.45, 295.6, 295.60, 295.61, 295.62, 295.63, 295.64, 295.65, 295.7, 295.70, 295.71, 295.72,…	Patients without MDD inclusion and exclusion codes	IRB Committee at Vanderbilt University Medical Center
CHB/DBDS	DBDS	Denmark	EUR	Summary	3	31182452, 33169150	EHR	Clinical diagnosis according to Danish healthcare registry	No clinical diagnosis of depression in Danish healthcare regsitry	ICD-10 (F32 or F33 or F41.2) and ICD-8 (296.2, 300.4)	Born after Jan-01 1981 to avoid overlap with iPSYCH participants.	Any ICD-10 F32 or F33 or F41.2 or ICD-8 (296.2, 300.4); Born after Jan-01 1981 to avoid overlap with iPSYCH participants.	National Committee on Health Research Ethics (reference: CHB: NVK-18038012; DBDS: NVK-1700407)
EstBB	ESTBB	Estonia	EUR	Summary	3	24518929; 28401899	EHR	EMR-linked population-based biobank	Same biobank, meeting criteria for controls	ICD-10 (F32 or F33 or F41.2)	Any ICD-10 F20-F29 or F30* or F31*;	Any ICD-10 F32* or F33* or F41.2 or F20-F29 or F30* or F31* or N06A* prescriptions (at least 2 purchases) or those without any EMR data	Estonian Committee on Bioethics and Human Research (reference: 1.1-12/624)
EXCEED	EXCEED	UK	EUR	Summary	3	31062032; 31365084	EHR	EMR (primary care)	EMR (primary care)	CTV3 codes for any unipolar depressive disorder	CTV3 codes for bipolar disorders, psychotic disorders, or substance use-related disorders	Any diagnostic codes for depressive disorders, bipolar disorders, psychotic disorders, or substance use-related disorders, and any antidepressant prescription code	East Midlands - Central Leicester Ethics Research Committee (reference: 13/EM/0226)
FinnGen	FinnGen_R5	Finland	EUR	Summary	3	36653562	EHR	National biobank project, defined by registry information.	National biobank project, defined by registry information.	ICD-10 MDD (F32, F33), ICD-9 MDD (296.1, 296.8), ICD-8 MDD (790.20, 298.0) in Hospital Discharge Registry or Cause of Death Registry	none	All FinnGen participants excluding any mood disorder in Hospital Discharge Registry or Cause of Death Registry (ICD-10: F30, F31, F32, F33, F34, F38, F39; ICD-9: 296[2-7], 300.4; ICD-8: 296, 300.4, 296.99)	The Coordinating Ethics Committee of the Hospital District of Helsinki and Uusimaa
HUNT	HUNT	Norway	EUR	Summary	3	22879362; 30804566; 35578897	EHR	Health survey in general population	Healthy controls selected from the general population	Hospital diagnoses (ICD-10 F32, F33), questionnaire on lifetime MDD	Hospital diagnosed: Participants ever diagnosed with F20-29 schizophrenia, schizotypal and delusional disorders, F30 manic episode and F31 bipolar affective disorder were excluded as cases	Healthy controls selected from the general population	Regional Committee for Medical and Health Research Ethics (reference: 2015/575 REK midt)
iPSYCH2015i	iPSYCH_2015	Denmark	EUR	Summary	3	https://doi.org/10.1101/2022.08.24.22279149 ; https://doi.org/10.1101/2020.11.30.20237768	EHR	MD cases selected among everyone born in DK between may 1981 and December 2008, born of a known mother, they are singletons, and were alive and living in Denmark on their 1st birthday.	A random sample of everyone born in DK between may 1981 and December 2008, born of a known mother, they are singletons, and were alive and living in Denmark on their 1st birthday.	MD cases: those diagnosed with ICD10 F32/F33 from 31/12/2012 to end of 31/12/2015.	BIP	A random sample from the MD cases complement and excluding BIP	The iPSYCH study was approved by the Scientific Ethics Committee in the Central Denmark Region (Case No 1-10-72-287-12) and the Danish Data Protection Agency. The Danish Scientific Ethics Committee, in accordance with Danish legislation, has, for this study, waived the need for informed consent in biomedical research based on existing biobanks
iCBT	lgic2	Sweden	EUR	Summary	3	30410065	Clinical/Interview	Adults psychiatric outpatinets all recieving CBT for MDD. Diagnos in person by psychiatrist or resident, aided by MINI.	Healthy population controls without psych disorder (LifeGene)	DSM-IV-TR MDD	severe MDD combined with high risk of suicide, recent medication changes, BIP, Psychosis	No psychiatric diagnosis	Regional Ethics Board in Stockholm, Sweden (reference: 2009/1089-32/2)
MoBa	MoBa_harvest12, MoBa_harvest24, MoBa_rotterdam1	Norway	EUR	Summary	3	27063603	EHR	In and out patients, defined by Norwegian Patient Registry	Adults without diagnoses in the F chapter in ICD-10	ICD-10 (F32, F33)	none	Diagnosis in the F chapter in ICD-10	Regional Ethical Committe South East (reference: 2016/1226)
MVP	MVP_EUR, MVP_DIV	USA	Diverse, EUR	Summary	3	34045744; 32243820	EHR	US Veterans enrolled in the Million Veteran Program with linked electronic health records	Same population, no ICD codes for depression	ICD9 (296 or 311) and ICD10 (F32 or F33)	Diagnosis of bipolar disorder or schizophrenia	Diagnosis of bipolar disorder or schizophrenia; Inpatient or outpatient depression codes	The Central Veterans Affairs Institutional Review Board (IRB) and site-specific IRBs approved the MVP study.
MGBB	PBK	USA	EUR	Summary	3	none	EHR	EHR-linked biobank, defined by ICD 9/10 codes extracted before February 2020	EHR-linked biobank, defined by ICD 9/10 codes extracted before February 2020	2+ MD-related diagnostic codes	Those with schizophrenia, psychosis, or autism-related codes	Those with anxiety, PTSD, bipolar, schizophrenia, psychosis, or autism-related codes	The Institutional Review Board at Mass General Brigham (formerly Partners HealthCare) approved this study.
PREFECT	PREFECT	Sweden	EUR	Summary	3	33483693	EHR	Receiving ECT for a major depressive episode in the context of MDD	Controls were obtained from the Swedish arm of the Anorexia Nervosa Genetics Initiative (ANGI). ANGI controls were population based (identified by Statistics Sweden, n = 1035) or archived controls from LifeGene (n = 3000), a population-based study of genes, environment, lifestyle, and health.	Receiving ECT for a major depressive episode in the context of MDD (ICD-10 codes F320–F323, F328–F333, F338, F339, F412, F530)		Eating disorder, MDD, bipolar disorder, schizophrenia, or schizoaffective disorder	Ethical Review Board in Stockholm, Sweden (reference: 2012/1969-31/1)
SHARE	SHARE	UK	EUR	Summary	3	28148535	EHR	EMR	EMR	MDD as based on ICD-10 admission or psychiatric diagnosis	diagnosis of bipolar disorder, manic episode, or schizophrenia	any record of MDD, bipolar disorder, manic episode and schizophrenia diagnosis	NHS Research Ethics Committee; NHS Tissue Bank
STAGE	STAGE	Sweden	EUR	Summary	3	23137839; 31747977	Questionnaire	Records of inpatient and outpatient specialist diagnoses from national patient register	Records of inpatient and outpatient specialist diagnoses from national patient register	diagnosed at inpatient care or outpatient specialist care (ICD-9-SWE: 296B, 311; ICD-10 F32, F33)	no lifetime specialist diagnosis for bipolar disorder, schizophrenia or schizoaffective disorder	no lifetime specialist diagnosis for MDD, bipolar disorder, schizophrenia or schizoaffective disorder	Stockholm local ethics committee (reference: 03-224, 2018/960-31/2, 2020-00535)
Takeda	tkda1	USA, Bulgaria, Finland, Germany, Poland, Russia, Ukraine	EUR	Summary	3	25687662; 25575488; 26035185; 26035186	Clinical/Interview	Subjects were required to have a diagnosis of recurrent MDD as per DSM-IV or DSM-IV TR	none	Recurrent MDD per DSM-IV or DSM-IV TR	Psychotic disorders, any psychiatric disorder other than MDD, alcohol or substance abuse disorder, or neurological disorder (see PMID and clinicaltrials.gov entries for details)	none	Studies were conducted under ICH GCP and in accordance with Helsinki Declaration. Study protocols and all related forms and amendments were approved by the independent ethics committee of each study center. (See ClinicalTrials.gov: NCT01564862, NCT01153009, NCT01163266, NCT01179516)
DNHS	DNHS	USA	AFR	Summary	3	20439746; 22144187	Questionnaire/Interview	Longitudinal epidemiologic study in the city of Detroit, Michigan, USA	Longitudinal epidemiologic study in the city of Detroit, Michigan, USA	MDD was scored using the Patient Health Questionnaire (PHQ-9) and DSM-IV criteria.	None	MD	The Institutional Review Board at the University of Michigan and the University of North Carolina Chapel Hill reviewed and approved the study protocol
DCHS	SAFR	South Africa	AFR	Summary	3	25797842	Questionnaire	Depression cases were from the DCHS study: a population-based birth cohort study in the Drakenstein area in Paarl, a peri-urban area 60 km outside Cape Town, South Africa	Controls were from part of the larger DCHS study: a population-based birth cohort study in the Drakenstein area in Paarl, a peri-urban area 60 km outside Cape Town, South Africa	Depression cases were defined by BDI-II score	Exclusion criteria for cases: women who had stillbirths, infant deaths, gave birth to twins/triplets, were diagnosed with lifetime bipolar disorder or psychosis.	Controls were defined with both BDI-II score and EPDS score. Exclusion criteria for controls: women who had stillbirths, infant deaths, gave birth to twins/triplets, were diagnosed with lifetime bipolar disorder or psychosis.	The study was approved by the faculty of Health Sciences, Human Research Ethics Committee, University of Cape Town (401/2009), Stellenbosch University (N12/02/0002) and the Western Cape Provincial Health Research committee (2011RP45)
JHS	JHS	USA	AFR	Summary	3	14632260	Questionnaire	Community-based observational study of African-American adults in the Jackson, Mississippi area	Community-based observational study of African-American adults in the Jackson, Mississippi area	CES-D score ≥ 16	CES-D score < 16		The study was approved by the Institutional Review Board of the National Institutes of Health and the study protocol was approved by the Institutional Review Boards of the participating JHS institutions, including the University of Mississippi Medical Center, Jackson State University and Tougaloo College.
PIRC	PIRC	USA	AFR	Summary	3	18343607	Clinical/Interview	Lifetime history of major depressive episode was measured using the Diagnostic Interview Schedule-III-R (DIS-III-R).	All living study participants at 25-year follow-up who did not fullfil the criteria for a lifetime history of a depressive episode according to the case definition	Lifetime history of major depressive episode was measured using the Composite International Diagnostic Interview-University Version, CIDI-UM (World Health Organization 1997)	NA	NA	The study protocol was approved by the institutional review board for protection of human subjects at Johns Hopkins University
BioVU	BioVU_AFR	USA	AFR	Summary	3	20443953; 18500243	EHR	EHR-linked biobank, defined by ICD codes	EHR-linked biobank, defined by ICD codes	ICD codes (296.82, 296.2, 296.20, 296.21, 296.22, 296.23, 296.24, 296.25, 296.26, 296.3, 296.30, 296.31, 296.32, 296.33, 296.34, 296.35, 296.36, 298.0, 300.4, 301.12, 311, F32.0, F32.1, F32.2, F32.3, F32.4, F32.5, F32.89, F32.9, F33.0, F33.1, F33.2, F33.3, F33.40, F33.41, F33.42, F33.8, F33.9, F34.1)	ICD codes (290.13, 290.2, 290.21, 295, 295.0, 295.00, 295.01, 295.02, 295.03, 295.04, 295.05, 295.1, 295.10, 295.11, 295.12, 295.13, 295.14, 295.15, 295.2, 295.20, 295.21, 295.22, 295.23, 295.24, 295.25, 295.3, 295.30, 295.31, 295.32, 295.33, 295.34, 295.35, 295.4, 295.40, 295.41, 295.42, 295.43, 295.44, 295.45, 295.6, 295.60, 295.61, 295.62, 295.63, 295.64, 295.65, 295.7, 295.70, 295.71, 295.72,…	Patients without MDD inclusion and exclusion codes	IRB Committee at Vanderbilt University Medical Center
WHI	WHI_share_AFR, WHI_share_HIS, WHI_DIV	USA	AFR, Diverse, HIS	Summary	3	9492970; 24572626	Questionnaire	Postmenopausal women, enrolled either in a clinical trial or an observational study; assessed with 6-item Center for Epidemiological Studies Depression Scale (CES-D) form	Postmenopausal women, enrolled either in a clinical trial or an observational study; assessed with 6-item Center for Epidemiological Studies Depression Scale (CES-D) form	CES-D-6 score ≥ 5	none	Medical history of depression; antidepressant therapy	The WHI project was reviewed and approved by the Fred Hutchinson Cancer Research Center (Fred Hutch) IRB in accordance with the U.S. Department of Health and Human Services regulations at 45 CFR 46 (approval number: IR# 3467-EXT). Participants provided written informed consent to participate. Additional consent to review medical records was obtained through signed written consent. Fred Hutch has …
BioMe	BioMe_AFR, BioMe_EAS, BioMe_HIS	USA	AFR, EAS, HIS	Summary	3	23588317	EHR	EHR-linked biobank, defined by ICD 9/10 codes	EHR-linked biobank, defined by ICD 9/10 codes	NA	NA	MDD	Icahn School of Medicine at Mount Sinai's Institutional Review Board (Institutional Review Board 07–0529)
HELIUS	HELIUS	The Netherlands	Diverse	Summary	3	23621920, 29247091	Self-report questionnaire	Prospective cohort study including 6 groups of Amsterdam inhabitants of different ancestry	Prospective cohort study including 6 groups of Amsterdam inhabitants of different ancestry	Self-report, responses to lifetime depression items, YES to both items	NA	NA	Ethical Review Board of the Academic Medical Center Amsterdam.
MESA	MESA	USA	Diverse	Summary	3	12397006	Questionnaire	Prospective cohort study of atherosclerosis.	Prospective cohort study of atherosclerosis.	CES-D score ≥ 16	CES-D score < 16	None	Informed consent was obtained from participants upon their arrival at the study clinic. The institutional review boards of the six field centers approved the study protocol.
Army-STARRS	Army-STARRS	USA	Diverse	Summary	3	25338841	Structured Self-Report Questionnaire Adhering to DSM-IV criteria	Active Duty and Reserve US Army Personnel	Active Duty and Reserve US Army Personnel	DSM-IV MDD	No diagnostic exclusion criteria	No diagnostic exclusion criteria	Human Subjects Committees of the Uniformed Services University of the Health Sciences for the Henry M. Jackson Foundation (the primary grantee), the Institute for Social Research at the University of Michigan (the organization collecting the data), and all other collaborating organizations
BHRCS	BHRCS	Brazil	Diverse	Summary	3	25469819	Clinical/Interview	Community participants with MDD detected in the diagnostic interview (DAWBA/MINI)	Community participants with no mental disorder detected in the diagnostic interview (DAWBA/MINI)	DSM-IV MDD	NA	NA	Approved by the Ethics Committee of Hospital de Cínicas de Porto Alegre, University of São Paulo and Universidade Federal de São Paulo.
eMERGE Network	eMERGE	USA	Diverse	Summary	3	23743551	EHR	Collaborative consortium study linked to EMR	Collaborative consortium study linked to EMR	At least 4 diagnosis of depression on different days, including outpatient and inpatient.	None	Without any of the following major conditions: diabetes mellitus, cerebrovascular disease, coronary stenosis, kidney disease, pulmonary disease, heart failure, COPD, leukemia, lymphoma, Hodgkin's disease, myeloma, aplastic anemia, liver failure, HIV, hepatitis B, hepatitis C, thrombocytopenia, alcoholism, Parkinson's disease, anorexia, tuberculosis (TB), dementia, hyperthyroidism, chronic diarrhe…	Informed consent was obtained from all participants from the different participating sites in the network. More information about ethical considerations and consent forms used in eMERGE can be found on the network’s website: https://emerge-network.org/projects-2/ethical-considerations-privacy/.
IHS	IHS_DIV	USA	Diverse	Summary	3	31659322	Clinical/Interview	Training physicians through the first year of residency training, repeated assessment with PHQ-9	Training physicians through the first year of residency training, repeated assessment with PHQ-9	PHQ-9 ≥ 10 in at least one of the quarterly surveys	PHQ-9 < 10 all quarterly surveys	none	The Institutional Review Board at the University of Michigan (HUM00033029)
BBJ	BBJ	Japan	EAS	Summary	3	28189464, 34594039	EHR, questionnaire	EHR text-mining	Any individuals with no past medical history of MDD or schizophrenia (but they were recruited to BBJ on the basis of having a disease diagnosis of at least 1 out of 47 target diseases)	Individuals who had past medical history of depression or had been prescribed antidepressants (ATC code: N06A).	NA	Any individuals with past medical history of schizophrenia	Approved by the ethics committees of the Institute of Medical Sciences, the University of Tokyo and RIKEN Center for Integrative Medical Sciences.
CKB	CKB	China	EAS	Summary	3	16131516, 37601966	EHR, questionnaire	MDD symptoms from baseline questionnaire OR hospitalisation with MDD during follow-up	population representative sub-cohort, no MDD	EHR (ICD-10 F32, F33) or depressive symptoms using mental health questionnaire		NA	Oxford Tropical Research Ethics Committee, the Ethical Review Committees of the Chinese Center for Disease Control and Prevention, Chinese Academy of Medical Sciences, and the Institutional Review Board (IRB) at Peking University
CONVERGE	Converge	China	EAS	Summary	3	26176920; 28002544	Clinical/Interview	CONVERGE collected cases of recurrent major depression from 58 provincial mental health centers and psychiatric departments of general medical hospitals in 45 cities and 23 provinces of China.	Controls were recruited from patients undergoing minor surgical procedures at general hospitals (37%) or from local community centers (63%).	DSM-IV recurrent MDD, aged 30-60	Medical history of bipolar disorder, psychosis, mental retardation and/or drug or alcohol abuse before their first depressive episode	major depression, schizophrenia, or bipolar illness. aged <40 or >60	Oxford University and the ethics committees of all participating hospitals in China
Taiwan Depression GREAT study	Taiwan1, Taiwan2	Taiwan	EAS	Summary	3	36776991, 35321763	Clinical/Interview	DSM diagnosed MDD patients referred by psychiatrits from hospitals	Community participants screened using SADS-L without severe mental disorders	DSM-IV MDD	Diagnosed with schizophrenia, schizoaffective disorder, or substance-induced mood disorders	Self-reported depression or other severe mental disorders	Approved by the Ethics Committees of participated Hospitals
HCHS/SOL	HCHS	USA	Diverse	Summary	3	20609344; 20609343	Questionnaire	Prospective, multicenter, population-based cohort study; assessment with 10-item Center for Epidemiology Studies of Depression Scale (CES-D-10)	Prospective, multicenter, population-based cohort study; assessment with 10-item Center for Epidemiology Studies of Depression Scale (CES-D-10)	CES-D-10 score ≥ 10	none	CES-D > 6	IRBs approved at each study site.
MAMHS	MAMHS	Mexico	HIS	Summary	3	1983355	Clinical/Interview	Adolescent individuals who met lifetime DSM-IV diagnosis criteria for MDD or MDE after the Composite International Diagnostic Interview (CIDI)	Adolescent individuals who did not met case criteria,nor the excluding crteria, after Composite International Diagnostic Interview	MDD and MDE DSM-IV criteria	DSM-IV diagnosis of bipolar disorder, manic episode, or schizophrenia	Any other DSMIV diagnostic codes for depressive disorders, bipolar disorders, psychotic disorders, or substance use-related disorders, and any antidepressant prescription code	The Institutional Review Board at INPRFM
PrOMIS	PrOMIS	Peru	HIS	Summary	3	25620302; 31926482	Clinical/Interview	Women recruited from prenatal care clinics at the Instituto Nacional Materno Perinatal in Lima, Peru who initiated prenatal care prior to 16 weeks gestation.	NA	Symptom measure score of the PHQ-9 (0–27) was used as the depression phenotype.	Women were ineligible if they were younger than 18 years of age, did not speak and read Spanish, or had completed more than 16 weeks gestation prior to initiating prenatal care.	NA	The institutional review boards of the INMP and the Office of the Human Research Administration, Havard T.H. Chan School of Public Health approved all procedures used in the study.
GH	GH	UK	SAS	Summary	3	31504546	EHR	ICD code for major depression	Without an ICD code for major depressive disorder or any of the exclusion diagnoses and did not have a record of antidepressant prescription	Never had any of the following diagnoses: autism, bipolar disorder, dementia, Korsakoff psychosis, a manic episode, personality disorder, psychotic disorder, psychogenic fatigue, seasonal affective disorder or postpartum depression.	Ever had any of the following diagnoses: autism, bipolar disorder, dementia, Korsakoff psychosis, a manic episode, personality disorder, psychotic disorder, psychogenic fatigue, seasonal affective disorder or postpartum depression.	NA	A favourable ethical opinion for the main Genes & Health research study was granted by NRES Committee London - South East (reference 14/LO/1240) on 16 Sept 2014
QIMR	QIMR_DIV	Australia	Diverse	Summary	3	32461290; 34924174; 21042317; 22472876; 26049155	Clinical/Interview	Composite International Diagnostic Interview short-form (CIDI-SF)	Qskin study, unrelated individuals	DSM-IV and DSM-5 MDD	Self-reported an additional diagnosis of bipolar disorder or schizophrenia	Any self-reported diagnosis of biploar disorder, schizophrenia or ADHD	QIMR Berghofer Medical Research Institute Human Research Ethics Committee (reference: P2118, P1309, P2304)
UKB	UKBB_DIV	UK	Diverse	Summary	3	34586374; 38177345	Lifetime CIDI-MDD, or ICD10 EHR	Questionnaire	General population, CIDI and EMR Dx	Healthy, from same population	Composite phenotype from multiple indicators (CIDI, EMR Dx)	GP or hospital inpatient diagnosis of a mood, psychotic, or personality disorder	UK Biobank received ethical approval from the Research Ethics Committee (reference 11/NW/0382). The analysis was conducted under UK Biobank application 51119.

## Sheet: Table S1B - studies analysis su
analysis_code	study_name	wave	data_type	country	ancestry	phenotype	N_cases	N_controls	lambda_gc	N_SNPs	N_eff_half
antpo	ZNA, POSEIDON	3	genotype	Belgium, Germany	EUR	Clinical/Interview	237	338	1.068	7501483	278
bidi1	BiDirect	3	genotype	Germany	EUR	Clinical/Interview	756	460	0.993	7439781	571
boma	BOMA	1	genotype	Germany	EUR	Clinical/Interview	584	1064	1.027	7538516	754
cardm	EPAD/CARD3	3	genotype	UK	EUR	Clinical/Interview	129	744	1.041	7423228	219
cof3	COFAMS	2	genotype	Australia	EUR	Clinical/Interview	120	126	0.991	7342329	122
col3	CoLaus¦PsyCoLaus	2	genotype	Switzerland	EUR	Clinical/Interview	508	1445	0.997	6976654	751
edi2	UEDIN	1	genotype	Scotland	EUR	Clinical/Interview	372	285	1.01	7408252	322
emcbp	EMC, BePS, BRIDGE-S	3	genotype	Germany	EUR	Clinical/Interview	579	788	0.998	7538500	667
formm	FOR2107	3	genotype	Germany	EUR	Clinical/Interview	821	669	0.983	7451398	737
gens	GenRED	2	genotype	USA	EUR	Clinical/Interview	1018	1345	1.01	7540854	1158
gep3	GENPOD/NewMeds	2	genotype	UK	EUR	Clinical/Interview	481	2835	1.034	7605244	822
grdg	DGN	2	genotype	USA	EUR	Clinical/Interview	471	469	0.99	7548316	469
grnd	GenRED2	2	genotype	USA	EUR	Clinical/Interview	830	472	1.005	7541885	601
gsk2	GSK, MPIP	1	genotype	Germany	EUR	Clinical/Interview	876	861	0.998	7515687	868
gsmse	GSMS	3	genotype	USA	EUR	Clinical/Interview	155	634	1.003	7529401	249
gsrdf	GSRD, PsyDev controls	3	genotype	France	EUR	Clinical/Interview	305	408	0.997	7240375	349
gsrdg	GSRD, Gawlik controls	3	genotype	Germany	EUR	Clinical/Interview	509	524	1.009	7363918	516
gsrdi	GSRD, Serreti controls	3	genotype	Italy	EUR	Clinical/Interview	125	216	1.049	7008154	158
gsrdp	GSRD, Paschou controls	3	genotype	Greece	EUR	Clinical/Interview	87	318	1.05	6976571	136
i2b3	Harvard i2b2	2	genotype	USA	EUR	Clinical/Interview	807	1064	1.002	7600674	917
ihseu	IHS	3	genotype	USA	EUR	Clinical/Interview	1906	3727	0.997	7583924	2522
iruts	USGRS, IRL-GRey, Smoller controls	3	genotype	USA	EUR	EHR	969	689	0.99	7363528	805
janpy	Janssen	3	genotype	mixed	EUR		709	791	0.991	7394489	747
mazdr	GeneBaseMDD, Reif controls	3	genotype	Germany	EUR	Clinical/Interview	191	1014	1.017	7338839	321
mmi2	MPIP MARS 650	2	genotype	Germany	EUR	Clinical/Interview	585	513	0.997	7359381	546
mmo4	MPIP MARS OMNIex	2	genotype	Germany	EUR	Clinical/Interview	265	374	0.998	7503809	310
mrive	PISMA-ep	3	genotype	Spain	EUR	Clinical/Interview	251	1193	1.007	7344351	414
muen2	MUENS	3	genotype	Germany	EUR	Clinical/Interview	885	792	0.995	7451769	835
muspc	MUSPC	3	genotype	Australia	EUR	Clinical/Interview	263	973	1.008	7536604	414
nes1	NESDA/NTR	2	genotype	Netherlands	EUR	Clinical/Interview	1491	1602	1.015	7495104	1544
pfm2	Pfizer	2	genotype	mixed	EUR	Clinical/Interview	281	820	1.003	7477782	418
prote	PROTECT	3	genotype	UK	EUR	Questionnaire	2199	5989	0.996	7657753	3216
qi3c	QIMR I317	1	genotype	Australia	EUR	Clinical/Interview	864	579	0.985	7440984	693
qi6c	QIMR I610	1	genotype	Australia	EUR	Clinical/Interview	499	590	0.993	7522212	540
qio2	QIMR COEX	2	genotype	Australia	EUR	Clinical/Interview	565	525	0.995	7392497	544
rad3	RADIANT	1	genotype	UK	EUR	Clinical/Interview	1857	1525	1.017	7596150	1674
rage	RADIANT - German cases	1	genotype	Germany	EUR	Clinical/Interview	324	226	0.997	7400082	266
rai2	RADIANT - Irish cases	1	genotype	Ireland	EUR	Clinical/Interview	109	340	1.009	7477283	165
rau2	RADIANT - US cases	1	genotype	USA	EUR	Clinical/Interview	222	375	0.977	7535269	278
rde4	RADIANT - Danish cases	1	genotype	Denmark	EUR	Clinical/Interview	133	516	1.019	7496751	211
roc3	Roche	2	genotype	mixed	EUR	Clinical/Interview	273	92	1.002	7263739	137
rot4	Rotterdam	2	genotype	Netherlands	EUR	Clinical/Interview	240	1029	0.991	7586533	389
shp0	SHIP-LEGEND	2	genotype	Germany	EUR	Clinical/Interview	365	1086	1.01	7516154	546
shpt	SHIP-TREND-0	2	genotype	Germany	EUR	Clinical/Interview	163	486	0.994	7638271	244
stm2	STAR*D	1	genotype	USA	EUR	Clinical/Interview	935	933	1.007	7070701	933
topmd	TOP	3	genotype	Norway	EUR	Clinical/Interview	218	1141	1.019	7624424	366
trail	TRAILS	3	genotype	Netherlands	EUR	Clinical/Interview	200	1118	1.009	7482508	339
twg2	TwinGene	2	genotype	Sweden	EUR	Clinical/Interview	1097	2663	1.011	7646181	1553
yapeu	YP	3	genotype	USA	EUR	Clinical/Interview	318	1267	1.008	7594053	508
MDD49	Meta-analysis of all genotyped cohorts	1–3	All genotype cohorts				28147	48033	1.107	7449411	32142
23andMe_EUR	23andMe	3	summary	world-wide (mostly USA)	EUR	Self-Report	112892	1773938	1.578	7538599	212274
AGDS	AGDS	3	summary	Australia	EUR	Questionnaire	12123	12684	1.071	7450668	12397
Airwave	AHMS	3	summary	UK	EUR	Self-Report	2100	15713	0.993	7466312	3704
ALSPAC	ALSPAC	3	summary	UK	EUR	Questionnaire	472	3475	1.008	8207408	831
BASIC	BASIC	3	summary	Sweden	EUR	Questionnaire	1003	1854	0.993	7503049	1301
BioVU_EUR	BioVU	3	summary	USA	EUR	EHR	7757	24723	0.978	5687125	11808
DBDS	CHB/DBDS	3	summary	Denmark	EUR	EHR	13347	145996	1.13	7057187	24458
deCODE	deCODE	3	summary	Iceland	EUR	EHR	20340	331329	1.073	7945098	38327
ESTBB	Estonian Biobank	3	summary	Estonia	EUR	EHR	35473	91301	1.005	8224529	51094
EXCEED	EXCEED	3	summary	UK	EUR	EHR	580	2071	1.004	7552160	906
FinnGen_R5	FinnGen	3	summary	Finland	EUR	EHR	23424	192220	1.125	8029444	41759
GenScot	GenScot	3	summary	UK	EUR	Clinical/Interview	930	5730	1.008	7377132	1600
GERA_EUR	GERA	3	summary	USA	EUR	EHR	7162	38307	1.02	7661657	12067
HUNT	HUNT	3	summary	Norway	EUR	EHR	11658	42535	1.118	8273758	18300
iPSYCH_2012	iPSYCH2012 MDD cohort	2	summary	Denmark	EUR	EHR	19156	22708	1.11	7293996	20781
iPSYCH_2015	iPSYCH2015i MDD cohort	3	summary	Denmark	EUR	EHR	10002	15434	1.046	7409817	12137
lgic2	iCBT	3	summary	Sweden	EUR	Clinical/Interview	906	4717	1.006	7524564	1520
MoBa_harvest12	MoBa	3	summary	Norway	EUR	EHR	603	10213	1.016	6487807	1138
MoBa_harvest24	MoBa	3	summary	Norway	EUR	EHR	367	6122	0.996	6487756	692
MoBa_rotterdam1	MoBa	3	summary	Norway	EUR	EHR	553	8860	1.009	6487204	1041
MVP_EUR	MVP	3	summary	USA	EUR	EHR	151974	226640	1.244	7744133	181944
PBK	Partners Biobank	3	summary	USA	EUR	EHR	5607	16080	1.005	7283328	8314
PREFECT	PREFECT	3	summary	Sweden	EUR	EHR	1796	3290	1.03	7499763	2323
SHARE	SHARE	3	summary	UK	EUR	EHR	1063	1921	0.838	7219497	1368
STAGE	STAGE	3	summary	Sweden	EUR	Questionnaire	421	9134	1.005	7233057	804
tkda1	Takeda vortioxetine cohort	3	summary	USA	EUR	Clinical/Interview	672	846	1.017	7296894	749
UKBB_EUR	UKB	3	summary	UK	EUR	Questionnaire	54669	306461	1.183	9324959	92786
23andMe_AFR	23andMe Inc.	3	summary	world-wide (mostly USA)	AFR	Self-Report	5045	102098	1.01704	15021377	9614
BioMe_AFR	BioMe	3	summary	USA	AFR	EHR	1613	6399	1.01367	16955215	2576
BioVU_AFR	BioVU	3	summary	USA	AFR	EHR	998	4938	0.997694	8395930	1660
DNHS	DNHS	3	summary	USA	AFR	Questionnaire/Interview	58	436	1.04408	6923043	102
JHS	JHS	3	summary	USA	AFR	Questionnaire	299	990	0.98914	418753	459
PIRC	PIRC	3	summary	USA	AFR	Clinical/Interview	52	547	1.03189	5087869	94
SAFR	DCHS	3	summary	South Africa	AFR	Questionnaire	139	346	1.03506	8210124	198
WHI_share_AFR	WHI	3	summary	USA	AFR	Questionnaire	1445	6593	1.00873	11292886	2370
Army-STARRS	Army-STARRS	3	summary	USA	Diverse	Structured Self-Report Questionnaire Adhering to DSM-IV criteria	1949	13899	0.995788	18296145	314
BHRCS	BHRCS	3	summary	Brazil	Diverse	Clinical/Interview	684	2731	1.00324	5924779	1093
eMERGE	eMERGE Network	3	summary	USA	Diverse	EHR	296	1891	1.00136	7775495	511
GERA_DIV	GERA	3	summary	USA	Diverse	EHR	1144	10652	0.976489	10187901	2066
HELIUS	HELIUS	3	summary	The Netherlands	Diverse	Self-report questionnaire	953	9132	1.00094	8220082	1725
IHS_DIV	IHS	3	summary	USA	Diverse	Clinical/Interview	830	1501	0.998624	6163896	1068
MESA	MESA	3	summary	USA	Diverse	Questionnaire	423	3802	0.996778	6668203	761
MVP_DIV	MVP	3	summary	USA	Diverse	EHR	91792	101644	1.04579	21466042	86286
QIMRB	QIMR	3	summary	Australia	Diverse	Clinical/Interview	429	268	0.999795	5368921	329
UKBB_DIV	UKB	3	summary	UK	Diverse	Lifetime CIDI-MDD, or ICD-10 MDD in EHR	3328	5638	0.998651	6351580	4185
WHI_DIV	WHI	3	summary	USA	Diverse	Questionnaire	2771	5930	1.00945	7499619	3777
23andMe_EAS	23andMe Inc.	3	summary	world-wide (mostly USA)	EAS	Self-Report	2729	90310	1.02458	6743490	5297
BBJ	BBJ	3	summary	Japan	EAS	EHR, questionnaire	3893	174747	1.01273	7571415	7616
BioMe_EAS	BioMe	3	summary	USA	EAS	EHR	60	835	0.991022	5487002	111
CKB	CKB	3	summary	China	EAS	EHR/questionnaire	5376	69998	1.02756	7947617	9985
Converge	CONVERGE	3	summary	China	EAS	Clinical/Interview	5303	5337	1.07477	6119322	5319
Taiwan1	Taiwan Biobank1	3	summary	Taiwan	EAS	Clinical/Interview	988	6075	0.961243	512624	1699
Taiwan2	Taiwan Biobank2	3	summary	Taiwan	EAS	Clinical/Interview	360	2317	1.01026	3906465	623
23andMe_HIS	23andMe Inc.	3	summary	world-wide (mostly USA)	HIS	Self-Report	17787	325961	1.13821	9979131	33733
BioMe_HIS	BioMe	3	summary	USA	HIS	EHR	95	8553	0.997467	14781799	187
HCHS	HCHS/SOL	3	summary	USA	Diverse	Questionnaire	3979	6499	0.986241	16793150	4935
MAMHS	MAMHS	3	summary	Mexico	HIS	Clinical/Interview	105	996	0.970496	4697993	189
PrOMIS	PrOMIS	3	summary	Peru	HIS	Clinical/Interview	1076	2328	0.992496	2953182	1471
WHI_share_HIS	WHI	3	summary	USA	HIS	Questionnaire	864	2565	1.01622	7629540	1292
GH	GH	3	summary	UK	SAS	EHR	3748	25934	0.998961	8040294	6549
	All EUR cohorts	1–3			EUR		525197	3362335	1.546	14583040	788603
	All EAS cohorts	3			EAS		18709	349619			30654
	All SAS cohorts	3			SAS		108578	25934			6549
	All AFR cohorts	3			AFR		9649	122347			17077
	All HIS cohorts	3			HIS		19927	340403			36875
	All Diverse cohorts	3			Diverse		150619	991539	1.08479	20305298	261513
		3
	All cohorts	1–3			All ancestries		685808	4364225	1.323	23729194	1000101

## Sheet: Table S1C - genotyped study inf
analysis_code	raw_ncase	raw_ncontrol	raw_lambdaQC	QC_ncase (preimp, pre-dedup)	QC_ncon (preimp, pre-dedup)	QC_ncase (postimp, post-dedup)	QC_ncontrol (postimp, post-dedup)	QC_lambda(preimp, pre-dedup)	QC_lambda(postimp, post-dedup)	QC_lambda_1000(postimp, post-dedup)	tech_QC ex ncases	tech_QC ex ncontrols	PCA ex ncases	PCA ex ncontrols	overlap ex ncases	overlap ex ncontrols	pheno ex ncases	pheno ex ncontrols	SNPs pre-QC	SNPs post-QC	SNPs chrx preimp
mdd_antpo_eur_sa-qc4	274	722	1.339	237	338	237	338	1.075	1.068	1.244	3	25	33	355	1	4	0	0	541789	442174	7789
mdd_bidi1_eur_sr-qc2	853	511	1.034	811	469	756	460	1.03	0.993	0.988	7	22	30	20	60	9	0	0	588454	381005	6866
mdd_boma_eur_sr-qc	597	1295	1.055	597	1292	584	1064	1.054	1.027	1.036	0	3	0	0	13	228	0	0	503050	503021	10959
mdd_cardm_eur_sa-qc2	165	828	1.051	147	746	129	744	1.043	1.041	1.186	5	38	12	33	19	13	0	0	242746	233044	5791
mdd_cof3_eur_sr-qc	147	179	1.014	122	127	120	126	1.005	0.991	0.927	0	0	16	19	9	34	0	0	483962	331468	6666
mdd_col3_eur_sr-qc	558	1550	1.005	508	1464	508	1445	0.998	0.997	0.996	50	86	0	0	0	19	0	0	460885	373158	NA
mdd_edi2_eur_sr-qc	373	287	1.028	372	287	372	285	1.025	1.01	1.031	1	0	0	0	0	2	0	0	619705	522432	18309
mdd_emcbp_eur_sa-qc3	646	960	1.197	579	790	579	788	1.063	0.998	0.997	4	39	58	50	5	35	0	48	548160	443061	7809
mdd_formm_eur_sa-qc2	841	715	1.014	832	686	821	669	0.995	0.983	0.977	0	0	0	3	20	43	0	0	526133	348629	6897
mdd_gens_eur_sr-qc	1020	1636	1.123	1020	1345	1018	1345	1.115	1.01	1.009	0	0	0	291	2	0	0	0	646431	640454	19882
mdd_gep3_eur_sr-qc	482	2930	1.036	482	2852	481	2835	1.036	1.034	1.041	0	78	0	0	1	17	0	0	526499	492887	11485
mdd_grdg_eur_sr-qc	471	470	1.018	471	470	471	469	1.018	0.99	0.979	0	0	0	0	0	1	0	0	739732	739726	14671
mdd_grnd_eur_sr-qc	831	474	1.086	831	474	830	472	1.086	1.005	1.008	0	0	0	0	1	2	0	0	739732	739723	14692
mdd_gsk2_eur_sr-qc	943	871	1.064	931	865	876	861	1.054	0.998	0.998	4	4	8	2	55	4	0	0	522008	518502	11603
mdd_gsmse_eur_sa-qc2	239	1235	2.123	155	637	155	634	0.999	1.003	1.012	8	33	69	493	7	75	0	0	485555	469382	NA
mdd_gsrdf_eur_sa-qc3	385	438	1.238	305	408	305	408	1.027	0.997	0.991	11	6	30	21	39	3	0	0	500988	259107	5970
mdd_gsrdg_eur_sa-qc3	657	578	1.404	509	537	509	524	1.093	1.009	1.017	23	8	107	9	18	37	0	0	514584	272784	6274
mdd_gsrdi_eur_sa-qc2	136	252	1.103	125	216	125	216	1.045	1.049	1.309	4	2	6	27	1	7	0	0	489958	249232	5810
mdd_gsrdp_eur_sa-qc2	97	343	1.08	87	318	87	318	1.034	1.05	1.366	5	0	3	25	2	0	0	0	262372	243834	5807
mdd_i2b3_eur_sr-qc	856	1146	1.241	812	1083	807	1064	1.124	1.002	1.002	35	51	0	0	14	31	0	0	649740	591270	10192
mdd_ihseu_eur_sa-qc1	1908	3756	1.012	1908	3756	1906	3727	1.012	0.997	0.999	0	0	0	0	2	29	0	0	325855	298906	NA
mdd_iruts_eur_sa-qc4	1415	1425	2.374	971	691	969	689	1.111	0.99	0.988	158	2	281	728	7	6	0	0	327558	234926	5286
mdd_janpy_eur_sa-qc3	864	920	1.173	709	791	709	791	1.173	0.991	0.988	6	4	142	120	7	5	0	0	261403	251411	5614
mdd_mazdr_eur_sa-qc2	225	1066	1.125	191	1042	191	1014	1.082	1.017	1.053	0	0	23	16	11	36	0	0	234180	219761	NA
mdd_mmi2_eur_sr-qc	641	541	1.014	641	539	585	513	1.016	0.997	0.995	0	2	56	26	0	0	0	0	818443	288848	7988
mdd_mmo4_eur_sr-qc	342	430	1.358	279	396	265	374	1.109	0.998	0.994	39	29	23	2	15	25	0	0	689196	610896	10162
mdd_mrive_eur_sa-qc2	288	1427	1.083	266	1359	251	1193	1.068	1.007	1.017	11	18	11	50	15	166	0	0	339626	270468	6204
mdd_muen2_eur_sr-qc	1066	960	1.093	960	834	885	792	0.993	0.995	0.994	28	30	26	27	127	111	0	0	604619	274060	6150
mdd_muspc_eur_sa-qc1	265	1021	1.016	265	1016	263	973	1.016	1.008	1.019	0	5	0	0	2	43	0	0	566615	374483	6715
mdd_nes1_eur_sr-qc2	1527	1634	1.049	1494	1603	1491	1602	1.037	1.015	1.01	33	31	0	0	3	1	0	0	760032	565407	18002
mdd_pfm2_eur_sr-qc2	348	1047	1.091	281	820	281	820	1.008	1.003	1.007	30		35	194	2	2	0	0	327460	318165	6329
mdd_prote_eur_sa-qc2	2278	6295	1.025	2217	6119	2199	5989	1.01	0.996	0.999	25	79	36	97	18	130	0	0	630749	568660	9883
mdd_qi3c_eur_sr-qc	873	590	1.003	864	579	864	579	0.999	0.985	0.978	9	11	0	0	0	0	0	0	292209	291023	7699
mdd_qi6c_eur_sr-qc	499	591	1	499	590	499	590	0.999	0.993	0.987	0	1	0	0	0	0	0	0	485358	485289	10616
mdd_qio2_eur_sr-qc	565	530	1.013	565	526	565	525	1.012	0.995	0.991	0	4	0	0	0	0	0	1	242509	242443	5560
mdd_rad3_eur_sr-qc	2162	1584	1.079	1913	1537	1857	1525	1.062	1.017	1.01	24	10	225	37	56	12	0	0	557018	554744	11209
mdd_rage_eur_sr-qc	351	450	1.047	328	450	324	226	1.04	0.997	0.989	4	0	19	0	4	224	0	0	488114	482765	10066
mdd_rai2_eur_sr-qc	109	348	1.01	109	348	109	340	1.011	1.009	1.055	0	0	0	0	0	8	0	0	434493	432472	9498
mdd_rau2_eur_sr-qc	223	392	1.007	223	378	222	375	1.013	0.977	0.918	0	2	0	0	1	3	0	12	483283	479039	10452
mdd_rde4_eur_sr-qc2	133	1030	1.021	133	520	133	516	1.02	1.019	1.09	0	5	0	0	0	4	0	0	312133	305536	5995
mdd_roc3_eur_sr-qc	335	104	1.188	273	92	273	92	1.03	1.002	1.015	3	1	57	6	2	5	0	0	571054	334576	6486
mdd_rot4_eur_sr-qc	247	1235	0.982	247	1233	240	1029	0.981	0.991	0.977	0	2	0	0	7	204	0	0	528685	511180	10521
mdd_shp0_eur_sr-qc	382	1170	1.041	373	1132	365	1086	1.033	1.01	1.018	9	38	0	0	8	46	0	0	900475	738033	21873
mdd_shpt_eur_sr-qc	168	503	0.994	165	500	163	486	0.992	0.994	0.975	3	3	0	0	2	14	0	0	2450000	1758070	28780
mdd_stm2_eur_sr-qc	1245	3075	3.885	938	938	935	933	1.034	1.007	1.007	3	0	304	2137	3	5	0	0	263044	256218	5977
mdd_topmd_eur_sa-qc2	247	1235	1.061	218	1142	218	1141	1.027	1.019	1.052	5	28	24	64	0	2	0	0	618360	524721	9838
mdd_trail_eur_sa-qc2	228	1220	0.994	201	1139	200	1118	0.996	1.009	1.027	1	16	26	65	1	21	0	0	258509	253609	8816
mdd_twg2_eur_sr-qc	1143	3763	1.125	1143	3763	1097	2663	1.125	1.011	1.007	0	0	0	0	46	1100	0	0	644550	641675	13213
mdd_yapeu_eur_sa-qc1	815	4973	6.127	318	1269	318	1267	1.007	1.008	1.016	17	127	422	2544	58	1035	0	0	1014563	720916	11711
