# Supplementary material for: Trans-ancestry genome-wide study of depression identifies 697 associations implicating cell types and pharmacotherapies
Source: Cell. Author manuscript; Available in PMC 2025 Feb 15. (PMC11829167; doi:10.1016/j.cell.2024.12.002)
Supplement: 5 [file NIHMS2048064-supplement-5.xlsx]

## Sheet: readme
Table S2: Results of locus-targeted fine-mapping.
Results are divided into (A) European ancestries (EUR) and (B) exploratory Diverse (all) ancestrty based findings (DIV), top fidings summarised in (C)
Locus	locus number from COJO analysis.
SNP.Index	within-locus SNP index from COJO analysis. An entry of FM indicates the maximum PIP variant is not the COJO lead variant.
CHR	Chromosome.
SNP	Variant identifier.
BP	Base position in hg37.
Locus.Left(.Right)	base position of leftmost (rightmost) variant in locus, from COJO analysis.
PIP	posterior inclusion probability of variant in 95% credible causal set.
Credible.Causal.Set	number of variants in 95% credible causal set.
CCS.Left(.Right)	base position of leftmost (rightmost) variant in 95% credible causal set.
High.Confidence.Genes.Names(.IDs)	genes containing all variants in the 95% credible causal set in their gene body, listed as HUGO (ENSEMBL) names.
All.Genes.Names(.IDs)	genes containing any variants in the 95% credible causal set in their gene body, listed as HUGO (ENSEMBL) names.

## Sheet: A All Results EUR 
European ancestry analyses (EUR)
Locus	SNP.Index	CHR	SNP	BP	Locus.Left	Locus.Right	PIP	Credible.Causal.Set	CCS.Left	CCS.Right	High.Confidence.Genes.Names	High.Confidence.Genes.IDs	All.Genes.Names	All.Genes.IDs
1	1	1	rs301806	8482078	8352379	8896379	0.351	4	8481016	8489302	RERE	ENSG00000142599.19	RERE,RERE-AS1	ENSG00000142599.19,ENSG00000232912.6
1	FM	1	rs301807	8484823	8352379	8896379	0.377	4	8481016	8489302	RERE	ENSG00000142599.19	RERE,RERE-AS1	ENSG00000142599.19,ENSG00000232912.6
2	1	1	rs2013745	16126676	16096876	16364676	0.315	19	16126207	16167799	-	-	UQCRHL,AL450998.1,FLJ37453,SPEN	ENSG00000233954.6,ENSG00000178715.8,ENSG00000179743.4,ENSG00000065526.12
3	FM	1	rs11203463	18122629	17924443	18150343	0.255	28	18038796	18129702	-	-	LINC02810,ACTL8	ENSG00000236648.2,ENSG00000117148.8
3	1	1	rs12406582	18123443	17924443	18150343	0.054	28	18038796	18129702	-	-	LINC02810,ACTL8	ENSG00000236648.2,ENSG00000117148.8
4	1	1	rs2297600	32207581	32156947	32247747	0.351	15	32157009	32242206	-	-	COL16A1,ADGRB2,MIR4254	ENSG00000084636.18,ENSG00000121753.12,ENSG00000266580.1
5	1	1	rs77648004	35765084	35568084	36865084	0.274	3	35765084	35847032	ZMYM4	ENSG00000146463.12	ZMYM4,SNORA62,RPL5P4,ZMYM4-AS1	ENSG00000146463.12,ENSG00000201542.1,ENSG00000229994.1,ENSG00000227409.1
5	FM	1	rs78201023	35771901	35568084	36865084	0.558	3	35765084	35847032	ZMYM4	ENSG00000146463.12	ZMYM4,SNORA62,RPL5P4,ZMYM4-AS1	ENSG00000146463.12,ENSG00000201542.1,ENSG00000229994.1,ENSG00000227409.1
6	1	1	rs218987	37167333	37084033	37261133	0.0867	16	37161263	37194103	-	-	AL596257.1	ENSG00000284705.1
6	FM	1	rs4147222	37176422	37084033	37261133	0.248	16	37161263	37194103	-	-	AL596257.1	ENSG00000284705.1
7	FM	1	rs215816	37667068	37654580	37782580	0.508	16	37663818	37752850	AL353604.1	ENSG00000223944.2	AL353604.1,RNU6-636P,RNA5SP43	ENSG00000223944.2,ENSG00000207328.1,ENSG00000252368.1
7	1	1	rs629121	37672580	37654580	37782580	0.18	16	37663818	37752850	AL353604.1	ENSG00000223944.2	AL353604.1,RNU6-636P,RNA5SP43	ENSG00000223944.2,ENSG00000207328.1,ENSG00000252368.1
8	1	1	rs28450036	38431554	38200554	38463554	0.0368	13	38235343	38452059	-	-	ACTN4P2,AL929472.1,MANEAL,AL929472.3,YRDC,C1orf122,MTF1,AL929472.4,AL929472.2,INPP5B,SNORA63,RNU6-584P,SF3A3	ENSG00000214141.4,ENSG00000227416.2,ENSG00000185090.14,ENSG00000233728.1,ENSG00000196449.4,ENSG00000197982.14,ENSG00000188786.10,ENSG00000235673.1,ENSG00000230955.1,ENSG00000204084.13,ENSG00000252448.1,ENSG00000222282.1,ENSG00000183431.12
8	FM	1	rs11210870	38449910	38200554	38463554	0.415	13	38235343	38452059	-	-	ACTN4P2,AL929472.1,MANEAL,AL929472.3,YRDC,C1orf122,MTF1,AL929472.4,AL929472.2,INPP5B,SNORA63,RNU6-584P,SF3A3	ENSG00000214141.4,ENSG00000227416.2,ENSG00000185090.14,ENSG00000233728.1,ENSG00000196449.4,ENSG00000197982.14,ENSG00000188786.10,ENSG00000235673.1,ENSG00000230955.1,ENSG00000204084.13,ENSG00000252448.1,ENSG00000222282.1,ENSG00000183431.12
9	1	1	rs579448	41104664	40955664	41246664	0.998	1	41104664	41104664	RIMS3	ENSG00000117016.10	RIMS3	ENSG00000117016.10
10	1	1	rs68007327	50316592	49216837	50637592	0.0148	54	49480651	50591851	-	-	AGBL4,AC099788.1,AGBL4-AS1,AGBL4-IT1,AL390023.1,ZNF859P,AL645730.1,MTND2P29,ELAVL4,AL583843.1	ENSG00000186094.17,ENSG00000229846.2,ENSG00000230114.1,ENSG00000225623.1,ENSG00000237478.2,ENSG00000215887.5,ENSG00000279324.1,ENSG00000233595.2,ENSG00000162374.18,ENSG00000230828.1
10	2	1	rs11576945	50456837	49216837	50637592	0.0338	54	49480651	50591851	-	-	AGBL4,AC099788.1,AGBL4-AS1,AGBL4-IT1,AL390023.1,ZNF859P,AL645730.1,MTND2P29,ELAVL4,AL583843.1	ENSG00000186094.17,ENSG00000229846.2,ENSG00000230114.1,ENSG00000225623.1,ENSG00000237478.2,ENSG00000215887.5,ENSG00000279324.1,ENSG00000233595.2,ENSG00000162374.18,ENSG00000230828.1
10	FM	1	rs12138061	50572096	49216837	50637592	0.214	54	49480651	50591851	-	-	AGBL4,AC099788.1,AGBL4-AS1,AGBL4-IT1,AL390023.1,ZNF859P,AL645730.1,MTND2P29,ELAVL4,AL583843.1	ENSG00000186094.17,ENSG00000229846.2,ENSG00000230114.1,ENSG00000225623.1,ENSG00000237478.2,ENSG00000215887.5,ENSG00000279324.1,ENSG00000233595.2,ENSG00000162374.18,ENSG00000230828.1
11	1	1	rs7413471	52339759	52034759	53075058	0.0307	6	52274078	52344414	NRDC	ENSG00000078618.22	NRDC,TSEN15P2	ENSG00000078618.22,ENSG00000230604.2
11	FM	1	rs1890946	52342427	52034759	53075058	0.703	6	52274078	52344414	NRDC	ENSG00000078618.22	NRDC,TSEN15P2	ENSG00000078618.22,ENSG00000230604.2
12	1	1	rs437021	61738270	61671736	61751436	0.191	3	61738270	61743160	NFIA	ENSG00000162599.17	NFIA	ENSG00000162599.17
12	FM	1	rs332827	61743160	61671736	61751436	0.55	3	61738270	61743160	NFIA	ENSG00000162599.17	NFIA	ENSG00000162599.17
13	1	1	rs2503185	66461401	66304401	66635401	0.692	3	66434743	66461401	PDE4B	ENSG00000184588.18	PDE4B	ENSG00000184588.18
14	FM	1	rs3008861	67396222	67364894	67529094	0.254	51	67365034	67505780	-	-	DNAI4,MIER1,SLC35D1	ENSG00000152763.17,ENSG00000198160.15,ENSG00000116704.8
14	1	1	rs2815369	67500894	67364894	67529094	0.0517	51	67365034	67505780	-	-	DNAI4,MIER1,SLC35D1	ENSG00000152763.17,ENSG00000198160.15,ENSG00000116704.8
15	1	1	rs3101341	72747844	71398320	75014577	2.22e-15	2	73664022	73664609	-	-	-	-
15	2	1	rs2797104	72891435	71398320	75014577	4.65e-11	2	73664022	73664609	-	-	-	-
15	3	1	rs12142986	73661616	71398320	75014577	0.00409	2	73664022	73664609	-	-	-	-
15	FM	1	rs6424532	73664022	71398320	75014577	0.481	2	73664022	73664609	-	-	-	-
16	FM	1	rs12080711	80814326	80715434	80893134	0.415	55	80788479	80870297	-	-	AL606519.1	ENSG00000225598.1
16	1	1	rs10874123	80831434	80715434	80893134	0.117	55	80788479	80870297	-	-	AL606519.1	ENSG00000225598.1
17	FM	1	rs12410537	84084512	83886728	84206928	0.268	15	84071616	84157718	LINC01725	ENSG00000233008.6	LINC01725	ENSG00000233008.6
17	1	1	rs61789451	84119728	83886728	84206928	0.192	15	84071616	84157718	LINC01725	ENSG00000233008.6	LINC01725	ENSG00000233008.6
18	FM	1	rs2783975	87331740	87230742	87584742	0.107	78	87328308	87573988	-	-	SELENOF,HS2ST1,AL121989.1,AC093155.3,AC093155.2,AC093155.1	ENSG00000183291.17,ENSG00000153936.17,ENSG00000267734.1,ENSG00000267561.2,ENSG00000235251.2,ENSG00000225568.1
18	1	1	rs2753287	87370742	87230742	87584742	0.0611	78	87328308	87573988	-	-	SELENOF,HS2ST1,AL121989.1,AC093155.3,AC093155.2,AC093155.1	ENSG00000183291.17,ENSG00000153936.17,ENSG00000267734.1,ENSG00000267561.2,ENSG00000235251.2,ENSG00000225568.1
19	FM	1	rs7513227	87943155	87862584	87974984	0.154	40	87868273	87965485	-	-	RNA5SP52	ENSG00000199318.1
19	1	1	rs6676045	87950184	87862584	87974984	0.0115	40	87868273	87965485	-	-	RNA5SP52	ENSG00000199318.1
20	FM	1	rs926801	88843414	88658367	88944867	0.265	29	88767199	88864082	PKN2-AS1	ENSG00000237505.8	PKN2-AS1,AL049861.1	ENSG00000237505.8,ENSG00000270507.1
20	1	1	rs4656042	88846367	88658367	88944867	0.0495	29	88767199	88864082	PKN2-AS1	ENSG00000237505.8	PKN2-AS1,AL049861.1	ENSG00000237505.8,ENSG00000270507.1
21	FM	1	rs161670	96737383	96154512	97699553	0.193	28	96696064	97446553	-	-	LINC01787,AC092393.1,UBE2WP1,EEF1A1P11,RN7SL831P,NDUFS5P2,RPL7P9,RN7SKP270,PTBP2	ENSG00000231987.1,ENSG00000225923.1,ENSG00000234422.1,ENSG00000228502.1,ENSG00000241992.3,ENSG00000234226.5,ENSG00000137970.7,ENSG00000223229.1,ENSG00000117569.19
21	1	1	rs695201	96835923	96154512	97699553	0.154	28	96696064	97446553	-	-	LINC01787,AC092393.1,UBE2WP1,EEF1A1P11,RN7SL831P,NDUFS5P2,RPL7P9,RN7SKP270,PTBP2	ENSG00000231987.1,ENSG00000225923.1,ENSG00000234422.1,ENSG00000228502.1,ENSG00000241992.3,ENSG00000234226.5,ENSG00000137970.7,ENSG00000223229.1,ENSG00000117569.19
22	1	1	rs3820500	118013322	117849322	118091922	0.921	5	117914309	118080220	-	-	MAN1A2,AL157902.2	ENSG00000198162.12,ENSG00000279513.1
23	FM	1	rs2072704	153935543	153751635	154376635	0.133	38	153768179	154227019	-	-	GATAD2B,AL513523.2,AL513523.1,AL831737.1,AL358472.5,DENND4B,CRTC2,SLC39A1,AL358472.7,AL358472.4,AL358472.3,CREB3L4,JTB,AL358472.6,AL358472.2,RAB13,RPS27,NUP210L,AL358472.1,RNU6-179P,RPS7P2,MIR5698,TPM3,RN7SL431P,MIR190B,C1orf189,C1orf43,UBAP2L	ENSG00000143614.10,ENSG00000231827.3,ENSG00000223599.1,ENSG00000236327.2,ENSG00000284738.1,ENSG00000198837.10,ENSG00000160741.17,ENSG00000143570.19,ENSG00000285779.1,ENSG00000282386.1,ENSG00000273026.1,ENSG00000143578.16,ENSG00000143543.15,ENSG00000285641.1,ENSG00000272654.1,ENSG00000143545.10,ENSG00000177954.14,ENSG00000143552.9,ENSG00000231416.1,ENSG00000200220.1,ENSG00000231837.2,ENSG000002639…
23	1	1	rs12023901	154207635	153751635	154376635	0.0756	38	153768179	154227019	-	-	GATAD2B,AL513523.2,AL513523.1,AL831737.1,AL358472.5,DENND4B,CRTC2,SLC39A1,AL358472.7,AL358472.4,AL358472.3,CREB3L4,JTB,AL358472.6,AL358472.2,RAB13,RPS27,NUP210L,AL358472.1,RNU6-179P,RPS7P2,MIR5698,TPM3,RN7SL431P,MIR190B,C1orf189,C1orf43,UBAP2L	ENSG00000143614.10,ENSG00000231827.3,ENSG00000223599.1,ENSG00000236327.2,ENSG00000284738.1,ENSG00000198837.10,ENSG00000160741.17,ENSG00000143570.19,ENSG00000285779.1,ENSG00000282386.1,ENSG00000273026.1,ENSG00000143578.16,ENSG00000143543.15,ENSG00000285641.1,ENSG00000272654.1,ENSG00000143545.10,ENSG00000177954.14,ENSG00000143552.9,ENSG00000231416.1,ENSG00000200220.1,ENSG00000231837.2,ENSG000002639…
24	1	1	rs9616	154555733	154548723	154661733	0.22	29	154549470	154598437	-	-	CHRNB2,AL592078.1,ADAR	ENSG00000160716.6,ENSG00000233875.1,ENSG00000160710.17
25	1	1	rs116344316	168904381	168792043	169009381	0.123	36	168802276	168957623	AL135926.1	ENSG00000285622.1	AL135926.1,SUMO1P2,AL135926.2,LINC00970,RPL29P7	ENSG00000285622.1,ENSG00000229612.1,ENSG00000287831.1,ENSG00000203601.3,ENSG00000213063.3
25	FM	1	rs74416353	168908724	168792043	169009381	0.185	36	168802276	168957623	AL135926.1	ENSG00000285622.1	AL135926.1,SUMO1P2,AL135926.2,LINC00970,RPL29P7	ENSG00000285622.1,ENSG00000229612.1,ENSG00000287831.1,ENSG00000203601.3,ENSG00000213063.3
26	1	1	rs6691053	173868955	173450808	174918808	0.3	26	173690555	173886216	-	-	KLHL20,BX248409.1,RN7SKP160,CENPL,Y_RNA,DARS2,GAS5,GAS5-AS1,ZBTB37,SERPINC1	ENSG00000076321.11,ENSG00000225591.2,ENSG00000200674.1,ENSG00000120334.15,ENSG00000252357.1,ENSG00000117593.12,ENSG00000234741.8,ENSG00000270084.2,ENSG00000185278.15,ENSG00000117601.14
27	1	1	rs11809140	176318604	175902604	176414804	0.345	33	175908189	176318604	-	-	COP1,SCARNA3,AL590723.1,AL591043.2,AL359265.2,RNU2-12P,AL359265.1,AL591043.1	ENSG00000143207.21,ENSG00000252906.1,ENSG00000228686.2,ENSG00000236021.2,ENSG00000232463.1,ENSG00000253025.1,ENSG00000227815.2,ENSG00000231020.1
28	FM	1	rs11581304	177383443	177237187	177427987	0.332	43	177377680	177427387	AL136114.1	ENSG00000227579.6	LINC01645,AL136114.1	ENSG00000224968.2,ENSG00000227579.6
28	1	1	rs10913339	177394187	177237187	177427987	0.00992	43	177377680	177427387	AL136114.1	ENSG00000227579.6	LINC01645,AL136114.1	ENSG00000224968.2,ENSG00000227579.6
29	FM	1	rs16857808	181586946	181529356	181742756	0.367	15	181558676	181597915	CACNA1E	ENSG00000198216.12	CACNA1E	ENSG00000198216.12
29	1	1	rs78944362	181591756	181529356	181742756	0.0878	15	181558676	181597915	CACNA1E	ENSG00000198216.12	CACNA1E	ENSG00000198216.12
30	FM	1	rs7516991	190037310	189905077	190192077	0.316	11	190029709	190071398	-	-	BRINP3	ENSG00000162670.11
30	1	1	rs1935884	190048077	189905077	190192077	0.122	11	190029709	190071398	-	-	BRINP3	ENSG00000162670.11
31	FM	1	rs1246689	191331003	191005614	191418414	0.212	110	191071622	191406367	-	-	AL138927.1,HNRNPA1P46,AL713866.1,AL713866.2,LINC01680	ENSG00000285638.1,ENSG00000228020.2,ENSG00000261642.1,ENSG00000271187.1,ENSG00000233882.2
31	1	1	rs1246726	191349614	191005614	191418414	0.0746	110	191071622	191406367	-	-	AL138927.1,HNRNPA1P46,AL713866.1,AL713866.2,LINC01680	ENSG00000285638.1,ENSG00000228020.2,ENSG00000261642.1,ENSG00000271187.1,ENSG00000233882.2
32	1	1	rs3753394	196620917	196350917	196939917	0.988	1	196620917	196620917	-	-	-	-
33	1	1	rs1135810	197446702	197342702	197867702	0.116	12	197414097	197780338	-	-	CRB1,AL136322.1,DENND1B,Y_RNA,EEF1A1P32,AL365258.2,FAM204BP,AL365258.1	ENSG00000134376.16,ENSG00000230260.1,ENSG00000213047.13,ENSG00000207139.1,ENSG00000213046.4,ENSG00000235582.2,ENSG00000233040.2,ENSG00000224901.1
33	FM	1	rs4915564	197777147	197342702	197867702	0.415	12	197414097	197780338	-	-	CRB1,AL136322.1,DENND1B,Y_RNA,EEF1A1P32,AL365258.2,FAM204BP,AL365258.1	ENSG00000134376.16,ENSG00000230260.1,ENSG00000213047.13,ENSG00000207139.1,ENSG00000213046.4,ENSG00000235582.2,ENSG00000233040.2,ENSG00000224901.1
34	FM	1	rs10737698	198392296	198007754	199056754	0.152	44	198117853	198534884	-	-	NEK7,PRR13P1,AL450352.1,ATP6V1G3	ENSG00000151414.15,ENSG00000232824.1,ENSG00000287989.1,ENSG00000151418.12
34	1	1	rs10922430	198447754	198007754	199056754	0.0336	44	198117853	198534884	-	-	NEK7,PRR13P1,AL450352.1,ATP6V1G3	ENSG00000151414.15,ENSG00000232824.1,ENSG00000287989.1,ENSG00000151418.12
35	1	1	rs564440	201763184	201754724	201917184	0.443	6	201763184	201768789	NAV1,IPO9-AS1	ENSG00000134369.15,ENSG00000231871.5	NAV1,IPO9-AS1	ENSG00000134369.15,ENSG00000231871.5
36	1	1	rs17762150	214124818	214008818	214163718	0.0734	19	214102041	214157049	PROX1-AS1	ENSG00000230461.9	PROX1-AS1,PROX1	ENSG00000230461.9,ENSG00000117707.16
36	FM	1	rs7548778	214133468	214008818	214163718	0.203	19	214102041	214157049	PROX1-AS1	ENSG00000230461.9	PROX1-AS1,PROX1	ENSG00000230461.9,ENSG00000117707.16
37	1	1	rs12116805	214423797	214411997	214442497	0.68	3	214423797	214433323	-	-	-	-
38	1	1	rs301734	216292566	216248366	216440566	0.0998	15	216264294	216297936	USH2A	ENSG00000042781.14	USH2A	ENSG00000042781.14
38	FM	1	rs388485	216294879	216248366	216440566	0.185	15	216264294	216297936	USH2A	ENSG00000042781.14	USH2A	ENSG00000042781.14
39	1	1	rs2576270	217064958	217055988	217249324	0.175	10	217064958	217096280	ESRRG	ENSG00000196482.18	ESRRG	ENSG00000196482.18
39	FM	1	rs4436447	217070040	217055988	217249324	0.332	10	217064958	217096280	ESRRG	ENSG00000196482.18	ESRRG	ENSG00000196482.18
40	1	1	rs6426547	227004367	226915367	227223367	0.298	15	227004367	227081028	-	-	AL359732.1,PSEN2,AL391628.1	ENSG00000287259.1,ENSG00000143801.18,ENSG00000288674.1
41	1	1	rs628720	241806189	241775689	241814369	0.872	4	241796284	241806189	OPN3	ENSG00000054277.14	OPN3,CHML,AL133390.1	ENSG00000054277.14,ENSG00000203668.3,ENSG00000287513.1
42	FM	1	rs11587569	244337988	244337988	244356698	0.28	8	244337988	244340617	-	-	-	-
42	1	1	rs11588708	244340598	244337988	244356698	0.0744	8	244337988	244340617	-	-	-	-
43	1	1	rs34465753	246194044	246064044	246356044	0.585	27	246184138	246293716	SMYD3	ENSG00000185420.19	SMYD3,AC118555.1,SMYD3-AS1	ENSG00000185420.19,ENSG00000235096.2,ENSG00000226876.3
44	1	2	rs11887646	5891511	5831911	5970311	0.224	28	5849634	5930862	-	-	AC010729.2,AC010729.1	ENSG00000242540.3,ENSG00000236106.2
45	1	2	rs4669520	10182496	10178236	10207696	0.932	2	10182496	10194192	-	-	KLF11	ENSG00000172059.11
46	1	2	rs10929357	15410107	15287107	15482907	0.261	9	15410107	15459705	NBAS	ENSG00000151779.13	NBAS	ENSG00000151779.13
46	FM	2	rs3828463	15419945	15287107	15482907	0.606	9	15410107	15459705	NBAS	ENSG00000151779.13	NBAS	ENSG00000151779.13
47	1	2	rs1401649	22171546	22016546	22185346	0.481	10	22092136	22173664	AC018742.1	ENSG00000233005.2	AC018742.1,RN7SL117P,AC096570.1	ENSG00000233005.2,ENSG00000264192.1,ENSG00000228999.4
48	1	2	rs58184964	22558876	22245883	23104001	0.0726	12	22498479	22597127	AC096570.1	ENSG00000228999.4	AC096570.1,AC099799.1,RNA5SP87	ENSG00000228999.4,ENSG00000234189.1,ENSG00000206882.1
48	FM	2	rs1463979	22570074	22245883	23104001	0.377	12	22498479	22597127	AC096570.1	ENSG00000228999.4	AC096570.1,AC099799.1,RNA5SP87	ENSG00000228999.4,ENSG00000234189.1,ENSG00000206882.1
48	2	2	rs13012903	22888130	22245883	23104001	8.34e-06	12	22498479	22597127	AC096570.1	ENSG00000228999.4	AC096570.1,AC099799.1,RNA5SP87	ENSG00000228999.4,ENSG00000234189.1,ENSG00000206882.1
49	1	2	rs72796319	24133027	23870027	24375027	0.0353	185	23890084	24238928	-	-	KLHL29,AC009242.1,ATAD2B,PGAM1P6,RPS13P4,UBXN2A,SDHCP3,RN7SL610P,MFSD2B	ENSG00000119771.15,ENSG00000283031.2,ENSG00000119778.15,ENSG00000224464.2,ENSG00000238111.1,ENSG00000173960.14,ENSG00000234946.1,ENSG00000243847.3,ENSG00000205639.12
49	FM	2	rs72781665	24223086	23870027	24375027	0.0369	185	23890084	24238928	-	-	KLHL29,AC009242.1,ATAD2B,PGAM1P6,RPS13P4,UBXN2A,SDHCP3,RN7SL610P,MFSD2B	ENSG00000119771.15,ENSG00000283031.2,ENSG00000119778.15,ENSG00000224464.2,ENSG00000238111.1,ENSG00000173960.14,ENSG00000234946.1,ENSG00000243847.3,ENSG00000205639.12
50	FM	2	rs12478766	28041200	27731059	28403059	0.202	50	27934524	28276643	-	-	LINC01460,MRPL33,RBKS,BABAM2,MYG1P1,MIR4263,FAM133EP	ENSG00000205334.2,ENSG00000243147.8,ENSG00000171174.15,ENSG00000158019.21,ENSG00000270846.1,ENSG00000265321.1,ENSG00000270528.1
50	1	2	rs4666018	28042059	27731059	28403059	0.0801	50	27934524	28276643	-	-	LINC01460,MRPL33,RBKS,BABAM2,MYG1P1,MIR4263,FAM133EP	ENSG00000205334.2,ENSG00000243147.8,ENSG00000171174.15,ENSG00000158019.21,ENSG00000270846.1,ENSG00000265321.1,ENSG00000270528.1
51	1	2	rs2042586	34356201	34282701	34495201	0.849	6	34346477	34356239	LINC01320	ENSG00000228262.10	LINC01320	ENSG00000228262.10
52	FM	2	rs10170954	44206799	44112374	44274474	0.495	18	44185129	44227210	-	-	LRPPRC	ENSG00000138095.19
52	1	2	rs11124954	44207974	44112374	44274474	0.163	18	44185129	44227210	-	-	LRPPRC	ENSG00000138095.19
53	1	2	rs72881281	50392938	50067938	50753938	0.153	33	50391401	50497563	NRXN1	ENSG00000179915.24	NRXN1	ENSG00000179915.24
54	1	2	rs858938	50970292	50884359	51320032	7.27e-05	35	50887843	51292332	NRXN1	ENSG00000179915.24	NRXN1,MIR8485,AC007560.1,AC007682.1,AC007402.1	ENSG00000179915.24,ENSG00000216191.1,ENSG00000238165.1,ENSG00000286412.1,ENSG00000231918.1
54	2	2	rs3842981	50976459	50884359	51320032	0.104	35	50887843	51292332	NRXN1	ENSG00000179915.24	NRXN1,MIR8485,AC007560.1,AC007682.1,AC007402.1	ENSG00000179915.24,ENSG00000216191.1,ENSG00000238165.1,ENSG00000286412.1,ENSG00000231918.1
54	FM	2	rs75443634	51057092	50884359	51320032	0.195	35	50887843	51292332	NRXN1	ENSG00000179915.24	NRXN1,MIR8485,AC007560.1,AC007682.1,AC007402.1	ENSG00000179915.24,ENSG00000216191.1,ENSG00000238165.1,ENSG00000286412.1,ENSG00000231918.1
55	1	2	rs11682175	57987593	57462963	59239963	1	1	57987593	57987593	ACTG1P22	ENSG00000271615.1	ACTG1P22	ENSG00000271615.1
55	2	2	rs56873970	58667149	57462963	59239963	0	1	57987593	57987593	ACTG1P22	ENSG00000271615.1	ACTG1P22	ENSG00000271615.1
55	3	2	rs10490091	58881871	57462963	59239963	1.55e-12	1	57987593	57987593	ACTG1P22	ENSG00000271615.1	ACTG1P22	ENSG00000271615.1
55	4	2	rs55899910	58969692	57462963	59239963	1.11e-16	1	57987593	57987593	ACTG1P22	ENSG00000271615.1	ACTG1P22	ENSG00000271615.1
56	1	2	rs7576017	60159532	60014527	60539612	2.87e-07	18	60470926	60527394	-	-	-	-
56	2	2	rs359247	60477052	60014527	60539612	0.018	18	60470926	60527394	-	-	-	-
56	FM	2	rs907575	60489099	60014527	60539612	0.432	18	60470926	60527394	-	-	-	-
57	1	2	rs149044563	63317516	62724900	64405900	0.362	25	63317516	64296897	-	-	AC009501.2,RPL27P5,DBIL5P2,WDPCP,MTFR2P1,AC016734.1,MDH1,PRELID1P6,RPS4XP5,RPL27P6,CSP1,HNRNPA1P66,UGP2,AC114748.1,VPS54	ENSG00000286480.1,ENSG00000232403.1,ENSG00000242412.1,ENSG00000143951.16,ENSG00000233716.1,ENSG00000279485.1,ENSG00000014641.21,ENSG00000228305.2,ENSG00000229920.2,ENSG00000234488.1,ENSG00000228872.2,ENSG00000229221.1,ENSG00000169764.16,ENSG00000251775.1,ENSG00000143952.20
58	FM	2	rs2287326	71559107	71391549	71702549	0.275	29	71525698	71676366	-	-	ZNF638,AC007878.1,RNU6-105P	ENSG00000075292.19,ENSG00000281195.1,ENSG00000200779.1
58	1	2	rs17692517	71563549	71391549	71702549	0.062	29	71525698	71676366	-	-	ZNF638,AC007878.1,RNU6-105P	ENSG00000075292.19,ENSG00000281195.1,ENSG00000200779.1
59	FM	2	rs10208044	76773049	76756112	76799112	0.0677	37	76761004	76779686	-	-	-	-
59	1	2	rs7603278	76776812	76756112	76799112	0.0248	37	76761004	76779686	-	-	-	-
60	FM	2	rs75084119	86670200	86174069	87078069	0.172	67	86236205	86829355	-	-	POLR1A,PTCD3,SNORD94,IMMT,Y_RNA,MIR4779,AC009309.1,MRPL35,REEP1,U8,AC009408.1,KDM3A,CHMP3,RNF103-CHMP3,RNU6-640P,AC015971.1	ENSG00000068654.16,ENSG00000132300.19,ENSG00000208772.1,ENSG00000132305.21,ENSG00000200241.1,ENSG00000265420.1,ENSG00000273080.1,ENSG00000132313.15,ENSG00000068615.19,ENSG00000202537.1,ENSG00000251974.1,ENSG00000115548.17,ENSG00000115561.16,ENSG00000249884.8,ENSG00000200563.1,ENSG00000228363.2
60	1	2	rs73949838	86825143	86174069	87078069	0.0311	67	86236205	86829355	-	-	POLR1A,PTCD3,SNORD94,IMMT,Y_RNA,MIR4779,AC009309.1,MRPL35,REEP1,U8,AC009408.1,KDM3A,CHMP3,RNF103-CHMP3,RNU6-640P,AC015971.1	ENSG00000068654.16,ENSG00000132300.19,ENSG00000208772.1,ENSG00000132305.21,ENSG00000200241.1,ENSG00000265420.1,ENSG00000273080.1,ENSG00000132313.15,ENSG00000068615.19,ENSG00000202537.1,ENSG00000251974.1,ENSG00000115548.17,ENSG00000115561.16,ENSG00000249884.8,ENSG00000200563.1,ENSG00000228363.2
61	FM	2	rs6761390	100106797	99383001	100183301	0.305	45	99546355	100109913	-	-	CRACDL,TSGA10,SMC3P1,AC079447.1,C2orf15,LIPT1,AC092587.1,MITD1,MRPL30,LYG2,LYG1,TXNDC9,EIF5B,REV1,AC018690.1	ENSG00000196872.12,ENSG00000135951.16,ENSG00000231822.1,ENSG00000241962.9,ENSG00000273045.7,ENSG00000144182.17,ENSG00000273155.1,ENSG00000158411.11,ENSG00000185414.20,ENSG00000185674.9,ENSG00000144214.10,ENSG00000115514.12,ENSG00000158417.11,ENSG00000135945.10,ENSG00000273306.1
61	1	2	rs6715321	100109001	99383001	100183301	0.0323	45	99546355	100109913	-	-	CRACDL,TSGA10,SMC3P1,AC079447.1,C2orf15,LIPT1,AC092587.1,MITD1,MRPL30,LYG2,LYG1,TXNDC9,EIF5B,REV1,AC018690.1	ENSG00000196872.12,ENSG00000135951.16,ENSG00000231822.1,ENSG00000241962.9,ENSG00000273045.7,ENSG00000144182.17,ENSG00000273155.1,ENSG00000158411.11,ENSG00000185414.20,ENSG00000185674.9,ENSG00000144214.10,ENSG00000115514.12,ENSG00000158417.11,ENSG00000135945.10,ENSG00000273306.1
62	1	2	rs3860446	104489351	103971783	105120959	0.00241	32	104970824	104993719	-	-	-	-
62	2	2	rs60923162	104984959	103971783	105120959	0.0343	32	104970824	104993719	-	-	-	-
62	FM	2	rs1401739	104987135	103971783	105120959	0.182	32	104970824	104993719	-	-	-	-
63	1	2	rs7581524	113234316	112930316	113345316	0.576	7	113211683	113240917	-	-	VINAC1P,TTL	ENSG00000283698.1,ENSG00000114999.8
64	1	2	rs780024	125052996	124932996	125303956	0.296	19	125004689	125053081	CNTNAP5	ENSG00000155052.14	CNTNAP5	ENSG00000155052.14
64	2	2	rs6722312	125278565	124932996	125303956	1.85e-05	19	125004689	125053081	CNTNAP5	ENSG00000155052.14	CNTNAP5	ENSG00000155052.14
65	FM	2	rs352187	138356335	138077450	138426050	0.167	28	138339624	138394805	THSD7B	ENSG00000144229.12	THSD7B	ENSG00000144229.12
65	1	2	rs13399910	138394450	138077450	138426050	0.0176	28	138339624	138394805	THSD7B	ENSG00000144229.12	THSD7B	ENSG00000144229.12
66	1	2	rs6713237	142489456	142487446	142497216	0.258	7	142489075	142495424	LRP1B	ENSG00000168702.18	LRP1B	ENSG00000168702.18
66	FM	2	rs1437336	142491507	142487446	142497216	0.384	7	142489075	142495424	LRP1B	ENSG00000168702.18	LRP1B	ENSG00000168702.18
67	1	2	rs2381462	144074905	144056392	144285992	1.51e-07	3	144158287	144166523	ARHGAP15,AC079793.1	ENSG00000075884.14,ENSG00000228655.7	ARHGAP15,AC079793.1	ENSG00000075884.14,ENSG00000228655.7
67	2	2	rs1320138	144158287	144056392	144285992	0.453	3	144158287	144166523	ARHGAP15,AC079793.1	ENSG00000075884.14,ENSG00000228655.7	ARHGAP15,AC079793.1	ENSG00000075884.14,ENSG00000228655.7
67	FM	2	rs6430030	144166523	144056392	144285992	0.454	3	144158287	144166523	ARHGAP15,AC079793.1	ENSG00000075884.14,ENSG00000228655.7	ARHGAP15,AC079793.1	ENSG00000075884.14,ENSG00000228655.7
68	FM	2	rs12691702	145764746	145631165	145847265	0.405	14	145653287	145798807	TEX41	ENSG00000226674.11	TEX41	ENSG00000226674.11
68	1	2	rs2256602	145792165	145631165	145847265	0.0116	14	145653287	145798807	TEX41	ENSG00000226674.11	TEX41	ENSG00000226674.11
69	FM	2	rs34800050	146677920	146659318	146858518	0.456	12	146675863	146691431	-	-	AC079248.1	ENSG00000233842.2
69	1	2	rs1028118	146681518	146659318	146858518	0.0461	12	146675863	146691431	-	-	AC079248.1	ENSG00000233842.2
70	1	2	rs78716456	148993376	148687376	149201376	0.287	37	148687731	149015205	-	-	ACVR2A,ORC4,MBD5,AC019226.1,AC019226.2	ENSG00000121989.15,ENSG00000115947.14,ENSG00000204406.14,ENSG00000281469.1,ENSG00000281772.1
71	FM	2	rs2345811	153145880	152786611	153433611	0.138	152	152829689	153399594	-	-	AC068547.1,CACNB4,AC079790.1,STAM2,RPL30P2,AC079790.2,Y_RNA,FMNL2,NUDCP1,AC012066.1,AC012443.1	ENSG00000283228.1,ENSG00000182389.20,ENSG00000225214.1,ENSG00000115145.10,ENSG00000234272.1,ENSG00000286234.1,ENSG00000199884.1,ENSG00000157827.20,ENSG00000213197.3,ENSG00000287085.1,ENSG00000270776.1
71	1	2	rs6751778	153268611	152786611	153433611	0.0472	152	152829689	153399594	-	-	AC068547.1,CACNB4,AC079790.1,STAM2,RPL30P2,AC079790.2,Y_RNA,FMNL2,NUDCP1,AC012066.1,AC012443.1	ENSG00000283228.1,ENSG00000182389.20,ENSG00000225214.1,ENSG00000115145.10,ENSG00000234272.1,ENSG00000286234.1,ENSG00000199884.1,ENSG00000157827.20,ENSG00000213197.3,ENSG00000287085.1,ENSG00000270776.1
72	FM	2	rs799820	155220135	155211761	155321761	0.703	10	155215700	155246261	GALNT13	ENSG00000144278.15	GALNT13	ENSG00000144278.15
72	1	2	rs707047	155246261	155211761	155321761	0.0204	10	155215700	155246261	GALNT13	ENSG00000144278.15	GALNT13	ENSG00000144278.15
73	1	2	rs10201304	155945716	155654716	156440716	0.804	21	155803299	156004129	-	-	AC092625.1,RNU6-1001P	ENSG00000230991.2,ENSG00000223197.1
74	FM	2	rs707124	157133013	156952541	157216241	0.32	14	157111313	157171682	-	-	LINC01876,AC074099.1	ENSG00000226383.7,ENSG00000282440.1
74	1	2	rs11903494	157145541	156952541	157216241	0.106	14	157111313	157171682	-	-	LINC01876,AC074099.1	ENSG00000226383.7,ENSG00000282440.1
75	1	2	rs59725924	160354670	160249670	161049475	0.124	71	160328806	160965781	-	-	BAZ2B,Y_RNA,AC009506.1,AC009961.1,RPS3AP13,MARCHF7,CD302,LY75-CD302,AC009961.3,LY75,AC009961.2,PLA2R1,ITGB6	ENSG00000123636.18,ENSG00000207117.1,ENSG00000224152.1,ENSG00000226266.6,ENSG00000230783.1,ENSG00000136536.15,ENSG00000241399.7,ENSG00000248672.5,ENSG00000287091.1,ENSG00000054219.11,ENSG00000227055.1,ENSG00000153246.13,ENSG00000115221.12
75	FM	2	rs34318633	160416168	160249670	161049475	0.155	71	160328806	160965781	-	-	BAZ2B,Y_RNA,AC009506.1,AC009961.1,RPS3AP13,MARCHF7,CD302,LY75-CD302,AC009961.3,LY75,AC009961.2,PLA2R1,ITGB6	ENSG00000123636.18,ENSG00000207117.1,ENSG00000224152.1,ENSG00000226266.6,ENSG00000230783.1,ENSG00000136536.15,ENSG00000241399.7,ENSG00000248672.5,ENSG00000287091.1,ENSG00000054219.11,ENSG00000227055.1,ENSG00000153246.13,ENSG00000115221.12
76	1	2	rs7557611	161440199	161385299	162959765	7.07e-08	7	161904823	162051573	-	-	AC009313.1,TANK-AS1,TANK	ENSG00000232337.1,ENSG00000224467.1,ENSG00000136560.14
76	2	2	rs1267079	162033854	161385299	162959765	0.513	7	161904823	162051573	-	-	AC009313.1,TANK-AS1,TANK	ENSG00000232337.1,ENSG00000224467.1,ENSG00000136560.14
76	3	2	rs1116173	162226838	161385299	162959765	1.36e-08	7	161904823	162051573	-	-	AC009313.1,TANK-AS1,TANK	ENSG00000232337.1,ENSG00000224467.1,ENSG00000136560.14
77	FM	2	rs16849215	164900594	164653279	165178741	0.169	28	164785611	165109326	AC016766.1	ENSG00000237844.2	AC016766.1,PRPS1P1	ENSG00000237844.2,ENSG00000226847.1
77	1	2	rs13002621	164915279	164653279	165178741	0.00819	28	164785611	165109326	AC016766.1	ENSG00000237844.2	AC016766.1,PRPS1P1	ENSG00000237844.2,ENSG00000226847.1
77	2	2	rs1371187	165045101	164653279	165178741	0.0024	28	164785611	165109326	AC016766.1	ENSG00000237844.2	AC016766.1,PRPS1P1	ENSG00000237844.2,ENSG00000226847.1
78	1	2	rs62183783	172865775	172520359	172929859	0.0408	34	172530036	172916772	-	-	DYNC1I2,SLC25A12,RNU6-182P,HAT1,METAP1D	ENSG00000077380.16,ENSG00000115840.14,ENSG00000252779.1,ENSG00000128708.13,ENSG00000172878.14
78	FM	2	rs2129475	172916772	172520359	172929859	0.207	34	172530036	172916772	-	-	DYNC1I2,SLC25A12,RNU6-182P,HAT1,METAP1D	ENSG00000077380.16,ENSG00000115840.14,ENSG00000252779.1,ENSG00000128708.13,ENSG00000172878.14
79	1	2	rs13025467	173797297	173789047	173879497	0.083	6	173797297	173822969	RAPGEF4	ENSG00000091428.18	RAPGEF4	ENSG00000091428.18
79	FM	2	rs12996953	173822969	173789047	173879497	0.691	6	173797297	173822969	RAPGEF4	ENSG00000091428.18	RAPGEF4	ENSG00000091428.18
80	1	2	rs17255455	175239185	175177985	175414185	0.403	2	175239185	175240292	CIR1	ENSG00000138433.16	CIR1	ENSG00000138433.16
80	FM	2	rs4972656	175240292	175177985	175414185	0.593	2	175239185	175240292	CIR1	ENSG00000138433.16	CIR1	ENSG00000138433.16
81	FM	2	rs9287989	176717741	176711234	176735914	0.515	3	176717741	176727834	-	-	-	-
81	1	2	rs10165846	176727834	176711234	176735914	0.0501	3	176717741	176727834	-	-	-	-
82	1	2	rs11681373	185785791	185410040	186227040	0.164	18	185734749	185829672	-	-	ZNF804A,RPL23AP33	ENSG00000170396.9,ENSG00000237824.2
83	1	2	rs6751868	191741948	191502948	191958948	0.116	30	191712570	191843830	-	-	AC005540.1,GLS,STAT1	ENSG00000235852.1,ENSG00000115419.13,ENSG00000115415.20
83	FM	2	rs6711082	191836553	191502948	191958948	0.502	30	191712570	191843830	-	-	AC005540.1,GLS,STAT1	ENSG00000235852.1,ENSG00000115419.13,ENSG00000115415.20
84	1	2	rs13418032	198413692	198143692	198952692	0.0223	27	198233575	198575975	-	-	NPM1P46,SF3B1,AC010746.1,RNU6-1029P,COQ10B,HSPD1,HSPE1,HSPE1-MOB4,MOB4,AC020550.1,RFTN2,AC020550.2,AC011997.1,MARS2	ENSG00000213104.3,ENSG00000115524.17,ENSG00000202434.1,ENSG00000206836.1,ENSG00000115520.8,ENSG00000144381.18,ENSG00000115541.11,ENSG00000270757.1,ENSG00000115540.15,ENSG00000231699.1,ENSG00000162944.11,ENSG00000287858.1,ENSG00000222017.1,ENSG00000247626.5
84	FM	2	rs68022726	198431214	198143692	198952692	0.216	27	198233575	198575975	-	-	NPM1P46,SF3B1,AC010746.1,RNU6-1029P,COQ10B,HSPD1,HSPE1,HSPE1-MOB4,MOB4,AC020550.1,RFTN2,AC020550.2,AC011997.1,MARS2	ENSG00000213104.3,ENSG00000115524.17,ENSG00000202434.1,ENSG00000206836.1,ENSG00000115520.8,ENSG00000144381.18,ENSG00000115541.11,ENSG00000270757.1,ENSG00000115540.15,ENSG00000231699.1,ENSG00000162944.11,ENSG00000287858.1,ENSG00000222017.1,ENSG00000247626.5
85	1	2	rs10187826	208076936	207889936	208118736	0.0512	13	208018534	208080975	-	-	KLF7,MYOSLID,AC007879.1,AC007879.3	ENSG00000118263.15,ENSG00000229647.2,ENSG00000224342.1,ENSG00000234902.6
85	FM	2	rs7557813	208078957	207889936	208118736	0.293	13	208018534	208080975	-	-	KLF7,MYOSLID,AC007879.1,AC007879.3	ENSG00000118263.15,ENSG00000229647.2,ENSG00000224342.1,ENSG00000234902.6
86	1	2	rs4347812	208533370	208309370	208536940	0.424	47	208381189	208534400	-	-	AC009226.1,CREB1,METTL21A,RPS29P9,LINC01857	ENSG00000223725.6,ENSG00000118260.15,ENSG00000144401.14,ENSG00000223433.1,ENSG00000224137.1
87	1	2	rs17677155	210065783	209941783	210391783	0.428	69	209991626	210143311	-	-	CRYGFP,MEAF6P1,PKP4P1	ENSG00000232799.1,ENSG00000240286.1,ENSG00000229670.2
88	1	2	rs12694222	212031837	211910837	212102637	0.109	17	211953629	212031854	-	-	AC012491.1	ENSG00000271074.1
88	FM	2	rs12694223	212031854	211910837	212102637	0.349	17	211953629	212031854	-	-	AC012491.1	ENSG00000271074.1
89	1	2	rs72931605	212693775	212554775	212781575	0.264	13	212687395	212722915	ERBB4	ENSG00000178568.15	ERBB4	ENSG00000178568.15
89	2	2	rs13400161	212710934	212554775	212781575	0.497	13	212687395	212722915	ERBB4	ENSG00000178568.15	ERBB4	ENSG00000178568.15
90	FM	2	rs34756495	215369788	215243362	215527362	0.286	60	215247022	215515697	AC068051.1	ENSG00000197585.10	SPAG16,AC068051.1,VWC2L,VWC2L-IT1	ENSG00000144451.19,ENSG00000197585.10,ENSG00000174453.10,ENSG00000224257.1
90	1	2	rs62199890	215406362	215243362	215527362	0.087	60	215247022	215515697	AC068051.1	ENSG00000197585.10	SPAG16,AC068051.1,VWC2L,VWC2L-IT1	ENSG00000144451.19,ENSG00000197585.10,ENSG00000174453.10,ENSG00000224257.1
91	1	2	rs17394269	222875933	222865733	222969133	0.375	4	222872060	222879533	-	-	-	-
91	FM	2	rs17315907	222879533	222865733	222969133	0.541	4	222872060	222879533	-	-	-	-
92	1	2	rs6737187	226360417	226247417	226408917	0.576	11	226275520	226360417	NYAP2	ENSG00000144460.12	NYAP2	ENSG00000144460.12
93	FM	2	rs6719061	233695885	233553701	233839701	0.331	29	233599904	233724536	GIGYF2	ENSG00000204120.16	GIGYF2,AC064852.1,KCNJ13,RNU6-107P,Y_RNA,SNORC	ENSG00000204120.16,ENSG00000241409.1,ENSG00000115474.7,ENSG00000252452.1,ENSG00000199781.1,ENSG00000182600.9
93	1	2	rs7573208	233696701	233553701	233839701	0.24	29	233599904	233724536	GIGYF2	ENSG00000204120.16	GIGYF2,AC064852.1,KCNJ13,RNU6-107P,Y_RNA,SNORC	ENSG00000204120.16,ENSG00000241409.1,ENSG00000115474.7,ENSG00000252452.1,ENSG00000199781.1,ENSG00000182600.9
94	1	2	rs1063353	241713646	241663046	241854646	0.912	3	241706033	241713646	KIF1A	ENSG00000130294.17	KIF1A	ENSG00000130294.17
95	1	3	rs1562518	2322703	2267203	2421503	0.522	17	2282319	2354035	CNTN4	ENSG00000144619.15	CNTN4	ENSG00000144619.15
96	1	3	rs11130572	5767413	5690813	5798213	0.184	14	5767413	5796862	-	-	-	-
96	FM	3	rs62245620	5790844	5690813	5798213	0.226	14	5767413	5796862	-	-	-	-
97	1	3	rs6443178	8278215	8159215	8292815	0.238	21	8247345	8288296	LMCD1-AS1	ENSG00000227110.7	LMCD1-AS1	ENSG00000227110.7
98	1	3	rs182569	12259813	12155813	12357913	0.8	2	12259813	12322628	-	-	GSTM5P1	ENSG00000236062.1
99	FM	3	rs748832	16851202	16729555	17095555	0.752	6	16851202	16863267	PLCL2	ENSG00000154822.18	PLCL2	ENSG00000154822.18
99	1	3	rs7617959	16862555	16729555	17095555	0.00893	6	16851202	16863267	PLCL2	ENSG00000154822.18	PLCL2	ENSG00000154822.18
100	1	3	rs4635727	18705035	18611235	18836035	0.18	28	18656350	18816126	SATB1-AS1	ENSG00000228956.8	SATB1-AS1	ENSG00000228956.8
100	FM	3	rs6550560	18708280	18611235	18836035	0.25	28	18656350	18816126	SATB1-AS1	ENSG00000228956.8	SATB1-AS1	ENSG00000228956.8
101	FM	3	rs2372435	43505963	43250085	43795085	0.19	20	43499018	43591405	ANO10	ENSG00000160746.13	ANO10,Y_RNA,AC097638.1	ENSG00000160746.13,ENSG00000251811.1,ENSG00000223916.1
101	1	3	rs6802567	43537085	43250085	43795085	0.0345	20	43499018	43591405	ANO10	ENSG00000160746.13	ANO10,Y_RNA,AC097638.1	ENSG00000160746.13,ENSG00000251811.1,ENSG00000223916.1
102	1	3	rs12054231	44464619	44222317	45056619	0.0605	71	44226923	44912443	-	-	TOPAZ1,AC104187.1,TCAIM,C3orf86,LINC01988,ZNF445,ZNF852,EI24P3,AC099669.1,ZKSCAN7,ZKSCAN7-AS1,ZNF660,MPRIPP1,ZNF197,ZNF197-AS1,ZNF35,AC124045.1,SOCS5P3,ZNF502,ZNF501,KIAA1143,KIF15,TMEM42	ENSG00000173769.4,ENSG00000271937.1,ENSG00000179152.20,ENSG00000225873.4,ENSG00000283036.3,ENSG00000185219.17,ENSG00000178917.16,ENSG00000214825.2,ENSG00000277509.1,ENSG00000196345.13,ENSG00000236869.1,ENSG00000144792.9,ENSG00000214820.3,ENSG00000186448.15,ENSG00000233509.2,ENSG00000169981.11,ENSG00000272077.1,ENSG00000235805.1,ENSG00000196653.12,ENSG00000186446.12,ENSG00000163807.6,ENSG000001638…
103	1	3	rs9586	49213637	46949467	51953733	0.803	3	49210732	49298205	-	-	KLHDC8B,C3orf84,IHO1,AC121247.2,AC121247.1	ENSG00000185909.15,ENSG00000236980.10,ENSG00000173421.17,ENSG00000270538.1,ENSG00000225399.4
104	FM	3	rs648514	52467263	52214773	53174773	0.114	60	52325759	53016552	-	-	GLYCTK,GLYCTK-AS1,MIR135A1,DNAH1,PPP2R5CP,BAP1,PHF7,SEMA3G,TNNC1,NISCH,STAB1,NT5DC2,SMIM4,PBRM1,RNU6-856P,RNU6ATAC16P,GNL3,AC104446.1,SNORD19,SNORD19B,SNORD19C,SNORD69,GLT8D1,SPCS1,NEK4,AC104446.2,AC006254.2,AC006254.3,ITIH1,ITIH3,ITIH4,AC006254.1,ITIH4-AS1,MUSTN1,STIMATE-MUSTN1,STIMATE,AC099667.1,SFMBT1,AC096887.1	ENSG00000168237.18,ENSG00000242797.3,ENSG00000207926.1,ENSG00000114841.17,ENSG00000239557.1,ENSG00000163930.10,ENSG00000010318.21,ENSG00000010319.7,ENSG00000114854.8,ENSG00000010322.16,ENSG00000010327.10,ENSG00000168268.11,ENSG00000168273.8,ENSG00000163939.18,ENSG00000252768.1,ENSG00000221518.1,ENSG00000163938.17,ENSG00000252787.2,ENSG00000212493.1,ENSG00000238862.1,ENSG00000222345.1,ENSG00000212…
104	1	3	rs1010553	52540773	52214773	53174773	0.0411	60	52325759	53016552	-	-	GLYCTK,GLYCTK-AS1,MIR135A1,DNAH1,PPP2R5CP,BAP1,PHF7,SEMA3G,TNNC1,NISCH,STAB1,NT5DC2,SMIM4,PBRM1,RNU6-856P,RNU6ATAC16P,GNL3,AC104446.1,SNORD19,SNORD19B,SNORD19C,SNORD69,GLT8D1,SPCS1,NEK4,AC104446.2,AC006254.2,AC006254.3,ITIH1,ITIH3,ITIH4,AC006254.1,ITIH4-AS1,MUSTN1,STIMATE-MUSTN1,STIMATE,AC099667.1,SFMBT1,AC096887.1	ENSG00000168237.18,ENSG00000242797.3,ENSG00000207926.1,ENSG00000114841.17,ENSG00000239557.1,ENSG00000163930.10,ENSG00000010318.21,ENSG00000010319.7,ENSG00000114854.8,ENSG00000010322.16,ENSG00000010327.10,ENSG00000168268.11,ENSG00000168273.8,ENSG00000163939.18,ENSG00000252768.1,ENSG00000221518.1,ENSG00000163938.17,ENSG00000252787.2,ENSG00000212493.1,ENSG00000238862.1,ENSG00000222345.1,ENSG00000212…
105	FM	3	rs9877529	54424045	54382087	54485587	0.688	7	54404288	54435563	CACNA2D3	ENSG00000157445.15	CACNA2D3	ENSG00000157445.15
105	1	3	rs9862712	54424687	54382087	54485587	0.142	7	54404288	54435563	CACNA2D3	ENSG00000157445.15	CACNA2D3	ENSG00000157445.15
106	FM	3	rs13320646	61160226	61064611	61277711	0.221	30	61106175	61276935	-	-	FHIT	ENSG00000189283.10
106	1	3	rs7631101	61162427	61064611	61277711	0.115	30	61106175	61276935	-	-	FHIT	ENSG00000189283.10
107	1	3	rs585529	61850364	61738364	61907364	0.206	24	61827555	61893518	PTPRG	ENSG00000144724.20	PTPRG	ENSG00000144724.20
108	1	3	rs77554090	65711935	65654435	65711935	0.998	1	65711935	65711935	MAGI1	ENSG00000151276.23	MAGI1	ENSG00000151276.23
109	1	3	rs1105032	70330440	70305940	70404740	0.19	6	70330265	70391895	SAMMSON	ENSG00000240405.7	SAMMSON,MDFIC2	ENSG00000240405.7,ENSG00000242120.4
109	FM	3	rs805468	70391895	70305940	70404740	0.377	6	70330265	70391895	SAMMSON	ENSG00000240405.7	SAMMSON,MDFIC2	ENSG00000240405.7,ENSG00000242120.4
110	1	3	rs72628627	71321319	71250119	71670083	0.00011	12	71536056	71555205	FOXP1,AC097634.4	ENSG00000114861.23,ENSG00000285708.1	FOXP1,AC097634.4	ENSG00000114861.23,ENSG00000285708.1
110	2	3	rs62247170	71536083	71250119	71670083	0.0636	12	71536056	71555205	FOXP1,AC097634.4	ENSG00000114861.23,ENSG00000285708.1	FOXP1,AC097634.4	ENSG00000114861.23,ENSG00000285708.1
110	FM	3	rs62247173	71536974	71250119	71670083	0.236	12	71536056	71555205	FOXP1,AC097634.4	ENSG00000114861.23,ENSG00000285708.1	FOXP1,AC097634.4	ENSG00000114861.23,ENSG00000285708.1
111	FM	3	rs73090632	71784321	71744631	71867131	0.651	4	71784321	71820969	-	-	AC097634.4,EIF4E3,GPR27,PROK2	ENSG00000285708.1,ENSG00000163412.13,ENSG00000170837.3,ENSG00000163421.9
111	1	3	rs116310555	71814431	71744631	71867131	0.255	4	71784321	71820969	-	-	AC097634.4,EIF4E3,GPR27,PROK2	ENSG00000285708.1,ENSG00000163412.13,ENSG00000170837.3,ENSG00000163421.9
112	1	3	rs11128505	76211681	76166781	76489681	0.487	4	76194352	76211681	ROBO2	ENSG00000185008.17	ROBO2	ENSG00000185008.17
113	FM	3	rs56319429	77238610	77166244	77335544	0.12	40	77237113	77293137	ROBO2	ENSG00000185008.17	ROBO2	ENSG00000185008.17
113	1	3	rs35734493	77246944	77166244	77335544	0.0136	40	77237113	77293137	ROBO2	ENSG00000185008.17	ROBO2	ENSG00000185008.17
114	1	3	rs4680939	78592839	78373839	78657539	0.0472	67	78470679	78655144	-	-	MRPS17P3,ROBO1	ENSG00000239226.1,ENSG00000169855.20
114	FM	3	rs7626143	78646942	78373839	78657539	0.29	67	78470679	78655144	-	-	MRPS17P3,ROBO1	ENSG00000239226.1,ENSG00000169855.20
115	1	3	rs6437748	107545170	107382170	107570870	0.353	11	107543491	107564459	-	-	LINC00636,LINC00635	ENSG00000240423.3,ENSG00000241469.9
116	1	3	rs73202380	107994684	107756841	108545684	0.302	31	107805334	108152718	-	-	CD47,LINC01215,IFT57,HHLA2,HNRNPA1P17,MYH15	ENSG00000196776.17,ENSG00000271856.1,ENSG00000114446.5,ENSG00000114455.13,ENSG00000243188.1,ENSG00000144821.10
117	1	3	rs4682577	110136153	110096253	110301153	0.142	70	110103471	110290718	-	-	AC117430.1,RNU6ATAC15P	ENSG00000240895.1,ENSG00000221206.1
118	1	3	rs10934278	114599972	114401972	115231972	0.65	3	114590400	114607429	ZBTB20	ENSG00000181722.17	ZBTB20,ZBTB20-AS3	ENSG00000181722.17,ENSG00000239946.1
119	1	3	rs55893774	116018631	115827163	116314163	0.556	11	115998502	116024083	LSAMP	ENSG00000185565.12	LSAMP	ENSG00000185565.12
120	1	3	rs1463403	117623116	117333116	117959116	0.232	99	117484931	117947804	-	-	AC092691.1,AC092691.3,AC068633.1	ENSG00000239268.3,ENSG00000242816.2,ENSG00000243276.6
120	2	3	rs9876113	117834868	117333116	117959116	0.0925	99	117484931	117947804	-	-	AC092691.1,AC092691.3,AC068633.1	ENSG00000239268.3,ENSG00000242816.2,ENSG00000243276.6
121	FM	3	rs5014067	132655555	132646269	132879169	0.0921	49	132653099	132774621	-	-	AC079942.1,TMEM108	ENSG00000249725.1,ENSG00000144868.14
121	1	3	rs4017466	132663169	132646269	132879169	0.0264	49	132653099	132774621	-	-	AC079942.1,TMEM108	ENSG00000249725.1,ENSG00000144868.14
122	FM	3	rs750869	142800247	142716943	142842743	0.252	10	142793323	142839546	-	-	AC018450.2,CHST2	ENSG00000243733.1,ENSG00000175040.6
122	1	3	rs10804685	142800392	142716943	142842743	0.216	10	142793323	142839546	-	-	AC018450.2,CHST2	ENSG00000243733.1,ENSG00000175040.6
123	1	3	rs1726537	144249167	144170058	144408158	0.036	50	144249167	144402063	-	-	-	-
123	FM	3	rs800046	144355882	144170058	144408158	0.0697	50	144249167	144402063	-	-	-	-
124	FM	3	rs17436586	152123685	151991665	152215465	0.149	53	152004562	152206062	-	-	MBNL1,TMEM14EP,Y_RNA,AC026347.1	ENSG00000152601.17,ENSG00000221962.5,ENSG00000201217.1,ENSG00000243305.1
124	1	3	rs76005739	152151665	151991665	152215465	0.0373	53	152004562	152206062	-	-	MBNL1,TMEM14EP,Y_RNA,AC026347.1	ENSG00000152601.17,ENSG00000221962.5,ENSG00000201217.1,ENSG00000243305.1
125	1	3	rs36175796	157406565	157172135	158542401	2.8e-10	52	157845169	158047753	RSRC1	ENSG00000174891.13	RSRC1,AC074276.1	ENSG00000174891.13,ENSG00000241723.1
125	FM	3	rs1610269	157884416	157172135	158542401	0.213	52	157845169	158047753	RSRC1	ENSG00000174891.13	RSRC1,AC074276.1	ENSG00000174891.13,ENSG00000241723.1
125	2	3	rs1724728	157899163	157172135	158542401	0.00694	52	157845169	158047753	RSRC1	ENSG00000174891.13	RSRC1,AC074276.1	ENSG00000174891.13,ENSG00000241723.1
126	1	3	rs4323020	161722384	161698384	161837384	0.443	17	161719142	161797938	-	-	-	-
127	1	3	rs1626881	165478486	165435686	165781486	0.0753	32	165464688	165602805	-	-	LINC01322,BCHE	ENSG00000244128.7,ENSG00000114200.10
127	FM	3	rs1707652	165478799	165435686	165781486	0.158	32	165464688	165602805	-	-	LINC01322,BCHE	ENSG00000244128.7,ENSG00000114200.10
128	FM	3	rs9841174	167184878	167119352	167275152	0.305	23	167145668	167256700	-	-	SERPINI2,WDR49	ENSG00000114204.15,ENSG00000174776.11
128	1	3	rs4129073	167191652	167119352	167275152	0.167	23	167145668	167256700	-	-	SERPINI2,WDR49	ENSG00000114204.15,ENSG00000174776.11
129	1	3	rs686998	173119768	173022568	173130568	0.166	8	173107443	173122492	-	-	NLGN1	ENSG00000169760.17
129	FM	3	rs472103	173122492	173022568	173130568	0.484	8	173107443	173122492	-	-	NLGN1	ENSG00000169760.17
130	1	3	rs73033518	175948250	175893050	176022250	0.0941	21	175937783	175957386	-	-	-	-
131	FM	3	rs2054396	178262690	178174719	178518719	0.317	37	178223239	178506925	KCNMB2,AC117457.1	ENSG00000197584.12,ENSG00000275163.1	KCNMB2,AC117457.1,KCNMB2-AS1	ENSG00000197584.12,ENSG00000275163.1,ENSG00000237978.6
131	1	3	rs1351029	178280719	178174719	178518719	0.237	37	178223239	178506925	KCNMB2,AC117457.1	ENSG00000197584.12,ENSG00000275163.1	KCNMB2,AC117457.1,KCNMB2-AS1	ENSG00000197584.12,ENSG00000275163.1,ENSG00000237978.6
132	1	3	rs13073224	184924892	184869156	185848174	0.0165	6	184924892	185822774	-	-	EHHADH,EIF2S2P2,MIR5588,MAP3K13,RPL4P4,TMEM41A,AC099661.1,LIPH,SENP2,AC133473.1,IGF2BP2,IGF2BP2-AS1,MIR548AQ,TRA2B,NMRAL2P,ETV5,ETV5-AS1	ENSG00000113790.11,ENSG00000229704.1,ENSG00000264614.1,ENSG00000073803.14,ENSG00000229638.1,ENSG00000163900.11,ENSG00000286086.1,ENSG00000163898.10,ENSG00000163904.13,ENSG00000236489.1,ENSG00000073792.16,ENSG00000163915.7,ENSG00000265470.1,ENSG00000136527.18,ENSG00000171658.8,ENSG00000244405.8,ENSG00000234197.1
132	2	3	rs10937241	185822774	184869156	185848174	0.839	6	184924892	185822774	-	-	EHHADH,EIF2S2P2,MIR5588,MAP3K13,RPL4P4,TMEM41A,AC099661.1,LIPH,SENP2,AC133473.1,IGF2BP2,IGF2BP2-AS1,MIR548AQ,TRA2B,NMRAL2P,ETV5,ETV5-AS1	ENSG00000113790.11,ENSG00000229704.1,ENSG00000264614.1,ENSG00000073803.14,ENSG00000229638.1,ENSG00000163900.11,ENSG00000286086.1,ENSG00000163898.10,ENSG00000163904.13,ENSG00000236489.1,ENSG00000073792.16,ENSG00000163915.7,ENSG00000265470.1,ENSG00000136527.18,ENSG00000171658.8,ENSG00000244405.8,ENSG00000234197.1
133	FM	3	rs9290952	190545239	190514511	190576311	0.388	10	190533746	190569197	-	-	AC092952.1	ENSG00000214147.2
133	1	3	rs1587583	190558711	190514511	190576311	0.376	10	190533746	190569197	-	-	AC092952.1	ENSG00000214147.2
134	1	3	rs12630	193413502	193204749	193446549	0.894	4	193348234	193413732	OPA1	ENSG00000198836.11	OPA1	ENSG00000198836.11
135	1	4	rs2298969	3186244	2849845	3436845	0.579	11	3160150	3240159	HTT	ENSG00000197386.12	HTT	ENSG00000197386.12
136	FM	4	rs60105588	16829048	16820697	16926297	0.244	8	16829048	16848351	LDB2	ENSG00000169744.13	LDB2	ENSG00000169744.13
136	1	4	rs17814953	16832297	16820697	16926297	0.0405	8	16829048	16848351	LDB2	ENSG00000169744.13	LDB2	ENSG00000169744.13
137	1	4	rs556798	17259101	17246601	17274201	0.395	7	17257020	17260554	-	-	-	-
138	1	4	rs4697244	21866646	21718646	21909846	0.275	7	21865848	21878552	KCNIP4	ENSG00000185774.16	KCNIP4	ENSG00000185774.16
139	1	4	rs11737313	28296275	28181275	28561275	0.12	35	28275581	28424680	-	-	AC093791.2,AC093791.1	ENSG00000286321.1,ENSG00000250038.7
139	FM	4	rs13111729	28356523	28181275	28561275	0.155	35	28275581	28424680	-	-	AC093791.2,AC093791.1	ENSG00000286321.1,ENSG00000250038.7
140	1	4	rs509028	39978704	39457680	40193680	0.844	12	39855392	39984938	-	-	PDS5A,ELOCP33,RNA5SP159,AC098591.3,PABPC1P1	ENSG00000121892.15,ENSG00000271278.1,ENSG00000252970.1,ENSG00000250568.1,ENSG00000231707.4
141	1	4	rs12108283	42086277	41830660	42187660	0.16	151	41882915	42113241	-	-	LINC00682,AC108210.1,AC108210.2,TMEM33,DCAF4L1,AC106052.1,SLC30A9,ATP1B1P1,BEND4	ENSG00000245870.4,ENSG00000249771.2,ENSG00000249887.1,ENSG00000109133.13,ENSG00000182308.7,ENSG00000272862.1,ENSG00000014824.14,ENSG00000249212.1,ENSG00000188848.16
142	1	4	rs12502993	47276305	47067305	47278305	0.23	28	47213203	47276305	GABRB1	ENSG00000163288.14	GABRB1	ENSG00000163288.14
143	FM	4	rs7691799	56411741	56061791	56545891	0.0743	103	56122001	56455791	-	-	RNU6-746P,LRRC34P2,SRD5A3,FCF1P8,SRD5A3-AS1,AC069200.1,TMEM165,Y_RNA,CLOCK,Y_RNA,RN7SKP30,AC024243.1,PDCL2	ENSG00000206839.1,ENSG00000250464.1,ENSG00000128039.12,ENSG00000251111.2,ENSG00000249700.9,ENSG00000273257.1,ENSG00000134851.13,ENSG00000239040.1,ENSG00000134852.15,ENSG00000238585.1,ENSG00000223305.1,ENSG00000272969.1,ENSG00000163440.12
143	1	4	rs11935823	56455791	56061791	56545891	0.0143	103	56122001	56455791	-	-	RNU6-746P,LRRC34P2,SRD5A3,FCF1P8,SRD5A3-AS1,AC069200.1,TMEM165,Y_RNA,CLOCK,Y_RNA,RN7SKP30,AC024243.1,PDCL2	ENSG00000206839.1,ENSG00000250464.1,ENSG00000128039.12,ENSG00000251111.2,ENSG00000249700.9,ENSG00000273257.1,ENSG00000134851.13,ENSG00000239040.1,ENSG00000134852.15,ENSG00000238585.1,ENSG00000223305.1,ENSG00000272969.1,ENSG00000163440.12
144	FM	4	rs12647127	62065989	61970215	62093215	0.258	13	62021179	62091248	-	-	ADGRL3,RPL17P19	ENSG00000150471.16,ENSG00000241261.1
144	1	4	rs6845545	62080215	61970215	62093215	0.237	13	62021179	62091248	-	-	ADGRL3,RPL17P19	ENSG00000150471.16,ENSG00000241261.1
145	FM	4	rs11735117	67070700	67053817	67149317	0.457	15	67069599	67107517	AC110809.1	ENSG00000287383.1	AC110809.1	ENSG00000287383.1
145	1	4	rs6824271	67107517	67053817	67149317	0.0943	15	67069599	67107517	AC110809.1	ENSG00000287383.1	AC110809.1	ENSG00000287383.1
146	1	4	rs1484145	80217741	80186441	80317741	0.405	5	80199323	80218290	LINC01088,NAA11	ENSG00000249307.7,ENSG00000156269.5	LINC01088,NAA11	ENSG00000249307.7,ENSG00000156269.5
147	1	4	rs992731	90917853	90571853	91103853	0.258	36	90874879	91033300	-	-	MMRN1,AC105445.1	ENSG00000138722.10,ENSG00000287239.1
148	1	4	rs6820149	97634673	97545830	97766530	0.729	13	97599941	97698525	LINC02267	ENSG00000248510.2	LINC02267	ENSG00000248510.2
149	1	4	rs4266302	98555049	98435227	99485752	0.0324	91	98552585	99065480	-	-	STPG2,AC034154.1,CRYZP2,RPL5P12,DUTP8	ENSG00000163116.10,ENSG00000254044.5,ENSG00000250293.1,ENSG00000242697.2,ENSG00000214904.5
149	FM	4	rs28479339	98604485	98435227	99485752	0.103	91	98552585	99065480	-	-	STPG2,AC034154.1,CRYZP2,RPL5P12,DUTP8	ENSG00000163116.10,ENSG00000254044.5,ENSG00000250293.1,ENSG00000242697.2,ENSG00000214904.5
150	1	4	rs2651569	101508622	101346622	101704622	0.156	15	101507585	101572039	EMCN	ENSG00000164035.10	EMCN	ENSG00000164035.10
150	FM	4	rs2567377	101508721	101346622	101704622	0.473	15	101507585	101572039	EMCN	ENSG00000164035.10	EMCN	ENSG00000164035.10
151	1	4	rs865020	102319286	102169286	102515286	0.525	86	102223084	102396292	-	-	PPP3CA,MIR1255A,FLJ20021,BANK1	ENSG00000138814.17,ENSG00000221265.1,ENSG00000254531.1,ENSG00000153064.12
152	1	4	rs4834289	113427134	113354334	113593134	0.0956	19	113400941	113438903	-	-	NEUROG2,NEUROG2-AS1	ENSG00000178403.4,ENSG00000249509.1
152	FM	4	rs923238	113429839	113354334	113593134	0.187	19	113400941	113438903	-	-	NEUROG2,NEUROG2-AS1	ENSG00000178403.4,ENSG00000249509.1
153	1	4	rs13134858	115522306	115319306	115631306	0.898	7	115460025	115529676	-	-	UGT8	ENSG00000174607.11
154	1	4	rs72903402	119000833	118368833	119863833	0.048	24	118976252	119296763	-	-	NDST3,FKBP4P1,SNHG8,PRSS12	ENSG00000164100.9,ENSG00000251463.2,ENSG00000269893.8,ENSG00000164099.3
154	FM	4	rs10016452	119277490	118368833	119863833	0.138	24	118976252	119296763	-	-	NDST3,FKBP4P1,SNHG8,PRSS12	ENSG00000164100.9,ENSG00000251463.2,ENSG00000269893.8,ENSG00000164099.3
155	FM	4	rs45510500	123179900	122913893	123564084	0.677	5	123122856	123388893	-	-	KIAA1109,ADAD1,IL2	ENSG00000138688.15,ENSG00000164113.11,ENSG00000109471.5
155	1	4	rs45534736	123388893	122913893	123564084	0.0491	5	123122856	123388893	-	-	KIAA1109,ADAD1,IL2	ENSG00000138688.15,ENSG00000164113.11,ENSG00000109471.5
156	1	4	rs2462867	138600529	138556529	139005529	0.48	26	138600529	138731112	-	-	AC131956.2,AC131956.3,AC131956.1	ENSG00000250777.2,ENSG00000287441.1,ENSG00000250034.1
157	1	4	rs7698089	140910848	140805848	140972248	0.014	10	140910848	140929111	MAML3	ENSG00000196782.12	MAML3	ENSG00000196782.12
157	FM	4	rs2048382	140929111	140805848	140972248	0.738	10	140910848	140929111	MAML3	ENSG00000196782.12	MAML3	ENSG00000196782.12
158	1	4	rs4975311	143500223	143486923	144103223	0.741	53	143488095	143881142	-	-	INPP4B,AC139720.1,AC104596.1	ENSG00000109452.12,ENSG00000249806.1,ENSG00000250326.2
159	1	4	rs6536719	164215095	164180388	164252988	0.677	6	164215095	164244976	-	-	-	-
160	1	4	rs11733492	164483890	164473390	164570290	0.0486	32	164483214	164547492	MARCHF1	ENSG00000145416.13	MARCHF1	ENSG00000145416.13
160	FM	4	rs11736195	164510853	164473390	164570290	0.125	32	164483214	164547492	MARCHF1	ENSG00000145416.13	MARCHF1	ENSG00000145416.13
161	1	4	rs12498839	176731401	176698701	176900401	0.228	12	176717618	176865038	GPM6A	ENSG00000150625.16	GPM6A,AC097537.1	ENSG00000150625.16,ENSG00000249106.1
162	1	4	rs55993110	183719751	183716281	183744451	0.0907	3	183719751	183724005	TENM3	ENSG00000218336.9	TENM3	ENSG00000218336.9
162	FM	4	rs1128956	183724005	183716281	183744451	0.82	3	183719751	183724005	TENM3	ENSG00000218336.9	TENM3	ENSG00000218336.9
163	1	5	rs4866564	3416705	3394605	3454505	0.218	11	3395061	3439687	LINC01019	ENSG00000248118.2	LINC01019	ENSG00000248118.2
163	FM	5	rs13159124	3422780	3394605	3454505	0.357	11	3395061	3439687	LINC01019	ENSG00000248118.2	LINC01019	ENSG00000248118.2
164	1	5	rs78765360	7418682	7256682	7445282	0.169	16	7381172	7418682	-	-	LINC02142,ADCY2	ENSG00000223597.3,ENSG00000078295.17
165	FM	5	rs9292863	20096014	19977940	20289940	0.172	39	19989481	20145468	CDH18	ENSG00000145526.12	CDH18	ENSG00000145526.12
165	1	5	rs10060069	20143940	19977940	20289940	0.152	39	19989481	20145468	CDH18	ENSG00000145526.12	CDH18	ENSG00000145526.12
166	1	5	rs13154927	24192081	23724081	24265881	0.387	17	24103810	24246118	-	-	C5orf17,AC114930.1,AC010342.1	ENSG00000248874.5,ENSG00000286134.2,ENSG00000226432.3
167	1	5	rs72735400	27070974	26938974	27078084	0.695	6	27059806	27070974	CDH9	ENSG00000113100.10	CDH9	ENSG00000113100.10
168	1	5	rs13171547	29264189	29031189	29348489	0.744	13	29153840	29339932	-	-	LINC02109,AC112172.2,LINC02064	ENSG00000259786.7,ENSG00000286182.1,ENSG00000248391.6
169	1	5	rs12188858	30148789	30140309	30334789	0.393	23	30140659	30208095	-	-	-	-
170	FM	5	rs1392446	30831387	30593054	30880154	0.573	6	30813302	30842054	-	-	-	-
170	1	5	rs12517438	30842054	30593054	30880154	0.0793	6	30813302	30842054	-	-	-	-
171	1	5	rs1032712	31062973	31062973	31093873	0.977	1	31062973	31062973	-	-	-	-
172	1	5	rs77732644	45266078	42486078	46406078	0.0279	34	44212359	45284775	-	-	FGF10,FGF10-AS1,LINC02224,AC093292.1,RN7SL383P,MRPS30-DT,AC093297.1,MRPS30,AC093297.2,AC114954.1,AC116350.1,HCN1	ENSG00000070193.5,ENSG00000248464.1,ENSG00000249203.2,ENSG00000250418.1,ENSG00000263556.2,ENSG00000251141.6,ENSG00000248779.1,ENSG00000112996.11,ENSG00000272335.1,ENSG00000248148.1,ENSG00000287540.1,ENSG00000164588.8
172	FM	5	rs77436149	45284775	42486078	46406078	0.394	34	44212359	45284775	-	-	FGF10,FGF10-AS1,LINC02224,AC093292.1,RN7SL383P,MRPS30-DT,AC093297.1,MRPS30,AC093297.2,AC114954.1,AC116350.1,HCN1	ENSG00000070193.5,ENSG00000248464.1,ENSG00000249203.2,ENSG00000250418.1,ENSG00000263556.2,ENSG00000251141.6,ENSG00000248779.1,ENSG00000112996.11,ENSG00000272335.1,ENSG00000248148.1,ENSG00000287540.1,ENSG00000164588.8
173	FM	5	rs78318046	50296668	49463979	51723279	0.226	26	50258201	51693979	-	-	AC008808.2,LINC02106,AC008808.1,RNU6-480P,AC091834.1,RNU6-1296P,AC026798.1,AC010478.1,ISL1,HMGB1P47,AC091860.1,AC022433.1,AC091860.2,RNA5SP182,KATNBL1P4,AC091903.1,LINC02118,RPS17P11	ENSG00000250360.1,ENSG00000251573.2,ENSG00000248918.2,ENSG00000207060.1,ENSG00000278734.1,ENSG00000206606.1,ENSG00000240627.1,ENSG00000259663.2,ENSG00000016082.15,ENSG00000249338.1,ENSG00000248891.2,ENSG00000288035.1,ENSG00000251125.1,ENSG00000251873.1,ENSG00000249270.1,ENSG00000279470.1,ENSG00000248789.5,ENSG00000244621.1
173	1	5	rs144727871	51693979	49463979	51723279	0.145	26	50258201	51693979	-	-	AC008808.2,LINC02106,AC008808.1,RNU6-480P,AC091834.1,RNU6-1296P,AC026798.1,AC010478.1,ISL1,HMGB1P47,AC091860.1,AC022433.1,AC091860.2,RNA5SP182,KATNBL1P4,AC091903.1,LINC02118,RPS17P11	ENSG00000250360.1,ENSG00000251573.2,ENSG00000248918.2,ENSG00000207060.1,ENSG00000278734.1,ENSG00000206606.1,ENSG00000240627.1,ENSG00000259663.2,ENSG00000016082.15,ENSG00000249338.1,ENSG00000248891.2,ENSG00000288035.1,ENSG00000251125.1,ENSG00000251873.1,ENSG00000249270.1,ENSG00000279470.1,ENSG00000248789.5,ENSG00000244621.1
174	FM	5	rs79861817	53314445	53292332	53385532	0.403	19	53294517	53365124	ARL15	ENSG00000185305.11	ARL15,RN7SL801P	ENSG00000185305.11,ENSG00000241230.3
174	1	5	rs76503453	53318932	53292332	53385532	0.0163	19	53294517	53365124	ARL15	ENSG00000185305.11	ARL15,RN7SL801P	ENSG00000185305.11,ENSG00000241230.3
175	FM	5	rs7710965	61504546	61288611	61988611	0.383	5	61504389	61514611	-	-	-	-
175	1	5	rs12520974	61514611	61288611	61988611	0.0427	5	61504389	61514611	-	-	-	-
176	1	5	rs12658492	77044431	76957231	77172873	0.133	26	76981614	77156883	-	-	TBCA,ACTBP2	ENSG00000171530.15,ENSG00000213763.4
176	FM	5	rs6880703	77149418	76957231	77172873	0.243	26	76981614	77156883	-	-	TBCA,ACTBP2	ENSG00000171530.15,ENSG00000213763.4
177	1	5	rs4470742	77657957	77624957	77812957	0.0247	39	77649132	77795220	-	-	SCAMP1-AS1,SCAMP1,LHFPL2	ENSG00000245556.3,ENSG00000085365.18,ENSG00000145685.14
177	FM	5	rs10075726	77669053	77624957	77812957	0.149	39	77649132	77795220	-	-	SCAMP1-AS1,SCAMP1,LHFPL2	ENSG00000245556.3,ENSG00000085365.18,ENSG00000145685.14
178	1	5	rs663046	88036486	87439486	88170486	0.577	4	88015545	88055313	MEF2C-AS2,MEF2C	ENSG00000245864.3,ENSG00000081189.16	MEF2C-AS2,MEF2C	ENSG00000245864.3,ENSG00000081189.16
179	1	5	rs4242242	92519387	92255387	92629387	0.03	16	92360881	92538853	-	-	AC012625.1,AC026408.1	ENSG00000251361.1,ENSG00000286509.1
179	FM	5	rs67862943	92529268	92255387	92629387	0.211	16	92360881	92538853	-	-	AC012625.1,AC026408.1	ENSG00000251361.1,ENSG00000286509.1
180	1	5	rs55736786	93094118	92683118	93602118	0.0576	39	92995013	93218019	FAM172A	ENSG00000113391.19	FAM172A,AC106818.2,NPM1P27,POU5F2,AC108102.1,AC099501.1,AC114980.1	ENSG00000113391.19,ENSG00000287180.1,ENSG00000249353.2,ENSG00000248483.7,ENSG00000272406.1,ENSG00000287447.1,ENSG00000251023.1
180	FM	5	rs10514378	93211958	92683118	93602118	0.224	39	92995013	93218019	FAM172A	ENSG00000113391.19	FAM172A,AC106818.2,NPM1P27,POU5F2,AC108102.1,AC099501.1,AC114980.1	ENSG00000113391.19,ENSG00000287180.1,ENSG00000249353.2,ENSG00000248483.7,ENSG00000272406.1,ENSG00000287447.1,ENSG00000251023.1
181	1	5	rs11242502	102956594	102919094	102987794	0.013	3	102951074	102968464	-	-	-	-
181	FM	5	rs3846616	102968464	102919094	102987794	0.62	3	102951074	102968464	-	-	-	-
182	1	5	rs416223	103991476	103672357	104282357	0.066	8	103899690	104006667	AC099520.1	ENSG00000251574.8	AC099520.1	ENSG00000251574.8
182	FM	5	rs325500	104006667	103672357	104282357	0.592	8	103899690	104006667	AC099520.1	ENSG00000251574.8	AC099520.1	ENSG00000251574.8
183	1	5	rs12515216	105187383	105045383	105562383	0.231	27	105144834	105355890	-	-	RNA5SP189	ENSG00000201790.1
184	1	5	rs35838063	106985611	106909078	107092611	0.206	36	106985611	107060400	-	-	EFNA5,AC024587.2	ENSG00000184349.13,ENSG00000249959.6
185	1	5	rs6887988	111100771	111019371	111589403	0.108	32	111098877	111519758	-	-	NREP,HMGN1P14,NREP-AS1,EPB41L4A,EPB41L4A-AS1,SNORA13,AC010261.1	ENSG00000134986.14,ENSG00000249439.1,ENSG00000250095.5,ENSG00000129595.14,ENSG00000224032.7,ENSG00000238363.1,ENSG00000250882.1
185	FM	5	rs26560	111338466	111019371	111589403	0.216	32	111098877	111519758	-	-	NREP,HMGN1P14,NREP-AS1,EPB41L4A,EPB41L4A-AS1,SNORA13,AC010261.1	ENSG00000134986.14,ENSG00000249439.1,ENSG00000250095.5,ENSG00000129595.14,ENSG00000224032.7,ENSG00000238363.1,ENSG00000250882.1
186	FM	5	rs72771495	117375709	117347444	117691944	0.447	32	117347684	117598087	LINC02147,LINC02208	ENSG00000249797.2,ENSG00000250891.2	LINC02147,LINC02208	ENSG00000249797.2,ENSG00000250891.2
186	1	5	rs56406109	117412944	117347444	117691944	0.0967	32	117347684	117598087	LINC02147,LINC02208	ENSG00000249797.2,ENSG00000250891.2	LINC02147,LINC02208	ENSG00000249797.2,ENSG00000250891.2
187	FM	5	rs7726836	120065919	119913621	120331621	0.171	17	120049338	120131507	-	-	AC114284.1	ENSG00000248927.1
187	1	5	rs6863440	120084621	119913621	120331621	0.0545	17	120049338	120131507	-	-	AC114284.1	ENSG00000248927.1
188	1	5	rs882143	122321622	121939622	122418022	0.289	3	122321622	122390961	-	-	SNX24,RN7SL689P,PPIC,PPIC-AS1	ENSG00000064652.11,ENSG00000263432.2,ENSG00000168938.6,ENSG00000249996.1
188	FM	5	rs1551937	122328421	121939622	122418022	0.607	3	122321622	122390961	-	-	SNX24,RN7SL689P,PPIC,PPIC-AS1	ENSG00000064652.11,ENSG00000263432.2,ENSG00000168938.6,ENSG00000249996.1
189	1	5	rs2408225	124262051	124203951	124335251	0.872	4	124257374	124298673	LINC02240	ENSG00000260192.3	LINC02240	ENSG00000260192.3
190	1	5	rs1602401	124980248	124856248	125061664	0.0214	33	124864372	125001052	AC116362.1	ENSG00000248752.3	LINC02240,AC116362.1,AC116362.2	ENSG00000260192.3,ENSG00000248752.3,ENSG00000286111.1
190	FM	5	rs10057530	124995465	124856248	125061664	0.253	33	124864372	125001052	AC116362.1	ENSG00000248752.3	LINC02240,AC116362.1,AC116362.2	ENSG00000260192.3,ENSG00000248752.3,ENSG00000286111.1
191	FM	5	rs35635987	137690876	136968278	139216278	0.135	71	137601014	139115811	-	-	GFRA3,RPS27AP18,CDC25C,FAM53C,AC104116.1,KDM3B,REEP2,AC113403.1,EGR1,RPL7P19,ETF1,HSPA9,SNORD63B,SNORD63,CTNNA1,AC113340.1,AC113340.2,AC034243.1,LRRTM2,SIL1,RNA5SP194,AC011405.1,RPL12P21,RNU6-572P,MATR3,SNHG4,SNORA74D,SNORA74A,MATR3,RNA5SP195,RN7SKP64,PAIP2,AC135457.1,SLC23A1,MZB1,PROB1,SPATA24,DNAJC18,RNU5B-4P,ECSCR,SMIM33,STING1,AC138517.1,NCOA4P4,AC010378.1,UBE2D2,Y_RNA,H3P25,AC113361.1,CXXC5,…	ENSG00000146013.11,ENSG00000249851.1,ENSG00000158402.20,ENSG00000120709.11,ENSG00000249971.1,ENSG00000120733.14,ENSG00000132563.16,ENSG00000271196.1,ENSG00000120738.8,ENSG00000241458.1,ENSG00000120705.13,ENSG00000113013.16,ENSG00000222937.1,ENSG00000206989.1,ENSG00000044115.21,ENSG00000232174.3,ENSG00000238745.1,ENSG00000253404.1,ENSG00000146006.8,ENSG00000120725.13,ENSG00000201532.1,ENSG00000249…
191	1	5	rs12519732	137757377	136968278	139216278	0.0491	71	137601014	139115811	-	-	GFRA3,RPS27AP18,CDC25C,FAM53C,AC104116.1,KDM3B,REEP2,AC113403.1,EGR1,RPL7P19,ETF1,HSPA9,SNORD63B,SNORD63,CTNNA1,AC113340.1,AC113340.2,AC034243.1,LRRTM2,SIL1,RNA5SP194,AC011405.1,RPL12P21,RNU6-572P,MATR3,SNHG4,SNORA74D,SNORA74A,MATR3,RNA5SP195,RN7SKP64,PAIP2,AC135457.1,SLC23A1,MZB1,PROB1,SPATA24,DNAJC18,RNU5B-4P,ECSCR,SMIM33,STING1,AC138517.1,NCOA4P4,AC010378.1,UBE2D2,Y_RNA,H3P25,AC113361.1,CXXC5,…	ENSG00000146013.11,ENSG00000249851.1,ENSG00000158402.20,ENSG00000120709.11,ENSG00000249971.1,ENSG00000120733.14,ENSG00000132563.16,ENSG00000271196.1,ENSG00000120738.8,ENSG00000241458.1,ENSG00000120705.13,ENSG00000113013.16,ENSG00000222937.1,ENSG00000206989.1,ENSG00000044115.21,ENSG00000232174.3,ENSG00000238745.1,ENSG00000253404.1,ENSG00000146006.8,ENSG00000120725.13,ENSG00000201532.1,ENSG00000249…
192	1	5	rs2531346	140126139	139532604	141035661	0.0414	93	140034844	140261677	-	-	IK,WDR55,DND1,HARS1,HARS2,ZMAT2,VTRNA1-1,VTRNA1-2,VTRNA1-3,AC116353.4,AC116353.3,AC005609.5,PCDHA1,PCDHA2,PCDHA3,PCDHA4,PCDHA5,PCDHA6,PCDHA8,PCDHA9,AC005609.2,PCDHA10,PCDHA14,AC005609.4,PCDHA11,PCDHA12,AC005609.3,AC005609.1	ENSG00000113141.18,ENSG00000120314.18,ENSG00000256453.2,ENSG00000170445.16,ENSG00000112855.17,ENSG00000146007.11,ENSG00000199990.1,ENSG00000202111.1,ENSG00000202515.1,ENSG00000250515.1,ENSG00000248106.2,ENSG00000279726.2,ENSG00000204970.10,ENSG00000204969.7,ENSG00000255408.4,ENSG00000204967.12,ENSG00000204965.9,ENSG00000081842.18,ENSG00000204962.6,ENSG00000204961.7,ENSG00000278907.1,ENSG000002501…
192	FM	5	rs2240694	140183058	139532604	141035661	0.0605	93	140034844	140261677	-	-	IK,WDR55,DND1,HARS1,HARS2,ZMAT2,VTRNA1-1,VTRNA1-2,VTRNA1-3,AC116353.4,AC116353.3,AC005609.5,PCDHA1,PCDHA2,PCDHA3,PCDHA4,PCDHA5,PCDHA6,PCDHA8,PCDHA9,AC005609.2,PCDHA10,PCDHA14,AC005609.4,PCDHA11,PCDHA12,AC005609.3,AC005609.1	ENSG00000113141.18,ENSG00000120314.18,ENSG00000256453.2,ENSG00000170445.16,ENSG00000112855.17,ENSG00000146007.11,ENSG00000199990.1,ENSG00000202111.1,ENSG00000202515.1,ENSG00000250515.1,ENSG00000248106.2,ENSG00000279726.2,ENSG00000204970.10,ENSG00000204969.7,ENSG00000255408.4,ENSG00000204967.12,ENSG00000204965.9,ENSG00000081842.18,ENSG00000204962.6,ENSG00000204961.7,ENSG00000278907.1,ENSG000002501…
193	1	5	rs358667	143877756	143487842	144602842	0.00768	79	143849358	144001067	-	-	KCTD16,AC008716.1,RN7SKP246	ENSG00000183775.11,ENSG00000213488.4,ENSG00000201423.1
193	FM	5	rs13164713	143910985	143487842	144602842	0.138	79	143849358	144001067	-	-	KCTD16,AC008716.1,RN7SKP246	ENSG00000183775.11,ENSG00000213488.4,ENSG00000201423.1
194	1	5	rs4705336	148747902	148706902	148780402	0.989	1	148747902	148747902	PCYOX1L	ENSG00000145882.11	PCYOX1L	ENSG00000145882.11
195	1	5	rs34692597	152552519	152503619	152784519	0.0215	30	152551615	152579949	LINC01470	ENSG00000249484.9	LINC01470	ENSG00000249484.9
195	FM	5	rs1895271	152570033	152503619	152784519	0.0709	30	152551615	152579949	LINC01470	ENSG00000249484.9	LINC01470	ENSG00000249484.9
196	FM	5	rs2926832	153195672	153052786	153549786	0.274	15	153176578	153241171	-	-	GRIA1	ENSG00000155511.18
196	1	5	rs1993739	153215007	153052786	153549786	0.0449	15	153176578	153241171	-	-	GRIA1	ENSG00000155511.18
197	1	5	rs13354760	155119877	154762777	155289988	0.231	24	154965777	155279757	-	-	RNA5SP199	ENSG00000200275.1
198	1	5	rs72815568	161010597	160703597	161435597	0.497	12	160999123	161324898	-	-	GABRA6,AC091944.1,GLRXP3,GABRA1	ENSG00000145863.11,ENSG00000253403.1,ENSG00000118990.5,ENSG00000022355.18
199	FM	5	rs6873557	164522204	164307378	164792378	0.147	14	164484948	164588817	AC109466.1	ENSG00000241956.10	AC109466.1,AC091973.1	ENSG00000241956.10,ENSG00000285549.1
199	1	5	rs11135349	164523472	164307378	164792378	0.11	14	164484948	164588817	AC109466.1	ENSG00000241956.10	AC109466.1,AC091973.1	ENSG00000241956.10,ENSG00000285549.1
200	1	5	rs12652339	166877976	166866376	167055913	6.88e-15	3	166988585	166989513	TENM2	ENSG00000145934.16	TENM2	ENSG00000145934.16
200	FM	5	rs10071347	166989242	166866376	167055913	0.632	3	166988585	166989513	TENM2	ENSG00000145934.16	TENM2	ENSG00000145934.16
200	2	5	rs4044321	166989513	166866376	167055913	0.231	3	166988585	166989513	TENM2	ENSG00000145934.16	TENM2	ENSG00000145934.16
201	1	5	rs35325704	167166468	167124568	167259568	0.271	11	167166209	167219831	TENM2	ENSG00000145934.16	TENM2	ENSG00000145934.16
202	1	5	rs62383975	170840142	170748798	170885798	0.0681	27	170803458	170846151	-	-	MIR3912,NPM1	ENSG00000264249.1,ENSG00000181163.14
202	FM	5	rs3822662	170846151	170748798	170885798	0.232	27	170803458	170846151	-	-	MIR3912,NPM1	ENSG00000264249.1,ENSG00000181163.14
203	1	5	rs2963662	175850820	175810720	175945020	0.927	2	175850820	175851569	-	-	-	-
204	1	6	rs12203592	396321	382521	396321	1	1	396321	396321	IRF4	ENSG00000137265.15	IRF4	ENSG00000137265.15
205	1	6	rs4959968	4426142	4399542	4495042	0.143	24	4405454	4445425	AL162718.1	ENSG00000285424.1	AL162718.1,RNA5SP202	ENSG00000285424.1,ENSG00000201185.1
205	FM	6	rs1330786	4428007	4399542	4495042	0.172	24	4405454	4445425	AL162718.1	ENSG00000285424.1	AL162718.1,RNA5SP202	ENSG00000285424.1,ENSG00000201185.1
206	1	6	rs713513	5419000	5382400	5457400	0.173	11	5409181	5426464	FARS2	ENSG00000145982.13	FARS2	ENSG00000145982.13
207	FM	6	rs66664020	17013012	16921673	17046773	0.443	9	17013012	17030394	-	-	AL133405.1	ENSG00000286631.1
207	1	6	rs4980365	17028673	16921673	17046773	0.167	9	17013012	17030394	-	-	AL133405.1	ENSG00000286631.1
208	1	6	rs7750346	19327938	19210938	19415438	0.423	8	19324082	19330014	LNC-LBCS	ENSG00000228412.9	LNC-LBCS	ENSG00000228412.9
209	1	6	rs9350182	19780879	19701879	19824979	0.274	9	19721681	19783157	LNC-LBCS	ENSG00000228412.9	LNC-LBCS	ENSG00000228412.9
211	1	6	rs6916856	37660117	37631817	37687817	0.915	2	37660117	37687775	-	-	MDGA1	ENSG00000112139.16
212	1	6	rs6925661	39995063	39911263	40118063	0.0566	18	39965946	40113614	-	-	TUBBP9	ENSG00000220586.2
212	FM	6	rs847751	40035607	39911263	40118063	0.213	18	39965946	40113614	-	-	TUBBP9	ENSG00000220586.2
213	1	6	rs2817412	50807358	50406358	51097358	0.0246	15	50784880	50936016	-	-	TFAP2B,RPS17P5,AL049693.1,FTH1P5	ENSG00000008196.13,ENSG00000060303.5,ENSG00000216913.2,ENSG00000230204.1
213	FM	6	rs2857514	50811283	50406358	51097358	0.669	15	50784880	50936016	-	-	TFAP2B,RPS17P5,AL049693.1,FTH1P5	ENSG00000008196.13,ENSG00000060303.5,ENSG00000216913.2,ENSG00000230204.1
214	1	6	rs17544187	53131343	53084643	53255343	0.0253	36	53103626	53176537	-	-	ELOVL5,MIR5685	ENSG00000012660.14,ENSG00000264056.1
214	FM	6	rs79738227	53148251	53084643	53255343	0.251	36	53103626	53176537	-	-	ELOVL5,MIR5685	ENSG00000012660.14,ENSG00000264056.1
215	FM	6	rs1000679	64637378	64616133	65243133	0.0532	483	64619805	65240736	EYS	ENSG00000188107.15	EYS,AL357375.1	ENSG00000188107.15,ENSG00000232120.1
215	1	6	rs13196056	65107133	64616133	65243133	0.00166	483	64619805	65240736	EYS	ENSG00000188107.15	EYS,AL357375.1	ENSG00000188107.15,ENSG00000232120.1
216	1	6	rs9354308	66565353	66218353	67008353	0.11	62	66472483	66615761	-	-	SLC25A51P1,ADH5P4	ENSG00000220483.4,ENSG00000233859.2
217	FM	6	rs9350589	76207923	76165003	76618003	0.227	54	76200799	76607280	-	-	FILIP1,RPL26P20,H3P27,RNU6-1338P,SENP6,AL356057.1,RNU6-1016P,RN7SKP163,AL109897.1,MYO6,RNU6-155P,RNA5SP209	ENSG00000118407.15,ENSG00000219722.1,ENSG00000220730.2,ENSG00000252137.1,ENSG00000112701.18,ENSG00000217488.2,ENSG00000252498.1,ENSG00000200091.1,ENSG00000285401.1,ENSG00000196586.16,ENSG00000252156.1,ENSG00000223169.1
217	1	6	rs2748956	76465003	76165003	76618003	0.0325	54	76200799	76607280	-	-	FILIP1,RPL26P20,H3P27,RNU6-1338P,SENP6,AL356057.1,RNU6-1016P,RN7SKP163,AL109897.1,MYO6,RNU6-155P,RNA5SP209	ENSG00000118407.15,ENSG00000219722.1,ENSG00000220730.2,ENSG00000252137.1,ENSG00000112701.18,ENSG00000217488.2,ENSG00000252498.1,ENSG00000200091.1,ENSG00000285401.1,ENSG00000196586.16,ENSG00000252156.1,ENSG00000223169.1
218	1	6	rs2325410	92648832	92355832	92890982	0.0781	5	92648832	92679225	-	-	-	-
218	FM	6	rs4419651	92655184	92355832	92890982	0.656	5	92648832	92679225	-	-	-	-
219	1	6	rs601815	94122191	94033891	94328191	0.181	32	94119118	94321107	-	-	EPHA7,AL591519.1	ENSG00000135333.14,ENSG00000287683.1
220	1	6	rs9375946	99596909	99394909	99648209	0.0307	1	99598756	99598756	-	-	-	-
220	FM	6	rs2388840	99598756	99394909	99648209	0.968	1	99598756	99598756	-	-	-	-
221	FM	6	rs59085465	100093961	99874753	100247753	0.307	13	100051200	100113227	-	-	PRDM13,Y_RNA	ENSG00000112238.12,ENSG00000199303.1
221	1	6	rs1819653	100109753	99874753	100247753	0.0214	13	100051200	100113227	-	-	PRDM13,Y_RNA	ENSG00000112238.12,ENSG00000199303.1
222	1	6	rs6940893	100679643	100642672	101850914	1e-10	49	100909398	101353618	-	-	SIM1,ASCC3,Z86062.1,AL133338.1,AL133338.2	ENSG00000112246.10,ENSG00000112249.14,ENSG00000220695.1,ENSG00000260000.2,ENSG00000270987.1
222	FM	6	rs12660725	100978570	100642672	101850914	0.158	49	100909398	101353618	-	-	SIM1,ASCC3,Z86062.1,AL133338.1,AL133338.2	ENSG00000112246.10,ENSG00000112249.14,ENSG00000220695.1,ENSG00000260000.2,ENSG00000270987.1
222	2	6	rs12200565	100983589	100642672	101850914	0.033	49	100909398	101353618	-	-	SIM1,ASCC3,Z86062.1,AL133338.1,AL133338.2	ENSG00000112246.10,ENSG00000112249.14,ENSG00000220695.1,ENSG00000260000.2,ENSG00000270987.1
223	1	6	rs4946651	105369510	105132510	105491510	0.475	15	105364421	105472320	-	-	LIN28B-AS1,LIN28B	ENSG00000203809.7,ENSG00000187772.8
224	1	6	rs72962083	117080407	116821407	117080851	0.264	98	116822449	117080407	-	-	TRAPPC3L,CALHM5,CALHM4,RWDD1,RSPH4A,ZUP1,KPNA5,FAM162B	ENSG00000173626.10,ENSG00000178033.6,ENSG00000164451.13,ENSG00000111832.13,ENSG00000111834.13,ENSG00000153975.10,ENSG00000196911.11,ENSG00000183807.8
225	1	6	rs13210963	117823289	117678289	118070289	0.185	67	117684745	117989145	-	-	ROS1,AL132671.2,RAP1BP3,AL132671.1,DCBLD1,RNU6-253P,GOPC,NEPNP	ENSG00000047936.11,ENSG00000282218.1,ENSG00000219703.1,ENSG00000226181.1,ENSG00000164465.19,ENSG00000207461.1,ENSG00000047932.14,ENSG00000218233.1
226	1	6	rs728017	124292594	124202494	124296394	0.825	2	124292594	124296392	NKAIN2	ENSG00000188580.15	NKAIN2	ENSG00000188580.15
227	1	6	rs11154551	130588478	130490201	130771801	0.128	66	130549752	130610793	SAMD3	ENSG00000164483.17	SAMD3	ENSG00000164483.17
228	1	6	rs1848750	142987461	142868461	143206843	0.059	14	142907515	143006706	-	-	AL359313.1,AL355337.1	ENSG00000236366.3,ENSG00000287084.1
228	FM	6	rs7753052	142993151	142868461	143206843	0.293	14	142907515	143006706	-	-	AL359313.1,AL355337.1	ENSG00000236366.3,ENSG00000287084.1
228	2	6	rs9373363	143150043	142868461	143206843	0.000316	14	142907515	143006706	-	-	AL359313.1,AL355337.1	ENSG00000236366.3,ENSG00000287084.1
229	FM	6	rs10872602	147959057	147893496	148017696	0.58	10	147955887	147976721	SAMD5	ENSG00000203727.4	SAMD5	ENSG00000203727.4
229	1	6	rs4895718	147973296	147893496	148017696	0.0384	10	147955887	147976721	SAMD5	ENSG00000203727.4	SAMD5	ENSG00000203727.4
230	1	6	rs6911230	152263360	152129047	152307660	0.999	1	152263360	152263360	ESR1	ENSG00000091831.24	ESR1	ENSG00000091831.24
231	1	6	rs693903	157155257	157092557	157245657	0.0196	18	157136631	157214241	ARID1B	ENSG00000049618.24	ARID1B	ENSG00000049618.24
231	FM	6	rs287923	157172970	157092557	157245657	0.438	18	157136631	157214241	ARID1B	ENSG00000049618.24	ARID1B	ENSG00000049618.24
232	1	6	rs957906	162969924	162933224	163281924	0.0392	19	162934328	163069705	PRKN	ENSG00000185345.23	PRKN,KRT8P44	ENSG00000185345.23,ENSG00000227913.1
232	FM	6	rs9458631	163069705	162933224	163281924	0.2	19	162934328	163069705	PRKN	ENSG00000185345.23	PRKN,KRT8P44	ENSG00000185345.23,ENSG00000227913.1
233	1	6	rs34489871	163558679	163544079	163611479	0.918	3	163547226	163586738	PACRG	ENSG00000112530.11	PACRG,AL137182.1,PACRG-AS3	ENSG00000112530.11,ENSG00000285553.1,ENSG00000225683.6
234	1	6	rs794120	164709971	164690463	164962701	0.109	13	164695748	164913801	-	-	AL358972.1	ENSG00000226739.1
234	2	6	rs77970296	164913801	164690463	164962701	0.342	13	164695748	164913801	-	-	AL358972.1	ENSG00000226739.1
235	1	6	rs76784355	165081297	165032197	165319297	0.105	50	165063590	165120884	-	-	-	-
235	FM	6	rs9365750	165095828	165032197	165319297	0.131	50	165063590	165120884	-	-	-	-
236	1	7	rs10267593	1937261	1809261	2344243	0.984	1	1937261	1937261	MAD1L1,AC069288.1	ENSG00000002822.15,ENSG00000286192.1	MAD1L1,AC069288.1	ENSG00000002822.15,ENSG00000286192.1
237	1	7	rs798549	2760750	2742050	2921750	0.488	15	2760750	2863289	-	-	AMZ1,GNA12	ENSG00000174945.13,ENSG00000146535.14
238	1	7	rs10499337	3521803	3307803	4185003	0.324	9	3332204	3700997	-	-	SDK1-AS1,SDK1,AC092427.1,AC011284.1	ENSG00000236708.1,ENSG00000146555.19,ENSG00000224593.1,ENSG00000236510.1
238	FM	7	rs17133535	3583890	3307803	4185003	0.426	9	3332204	3700997	-	-	SDK1-AS1,SDK1,AC092427.1,AC011284.1	ENSG00000236708.1,ENSG00000146555.19,ENSG00000224593.1,ENSG00000236510.1
238	2	7	rs62438179	4150203	3307803	4185003	5.93e-08	9	3332204	3700997	-	-	SDK1-AS1,SDK1,AC092427.1,AC011284.1	ENSG00000236708.1,ENSG00000146555.19,ENSG00000224593.1,ENSG00000236510.1
239	FM	7	rs6796	6502367	6497543	6545643	0.524	2	6502367	6524843	-	-	DAGLB,KDELR2	ENSG00000164535.15,ENSG00000136240.10
239	1	7	rs2347784	6524843	6497543	6545643	0.452	2	6502367	6524843	-	-	DAGLB,KDELR2	ENSG00000164535.15,ENSG00000136240.10
240	1	7	rs62439671	6692096	6639196	6888096	0.73	13	6684351	6771636	-	-	ZNF316,AC073343.2,AC073343.1,ZNF12,PMS2CL,SPDYE20P	ENSG00000205903.7,ENSG00000228010.6,ENSG00000198580.7,ENSG00000164631.19,ENSG00000187953.10,ENSG00000277327.1
241	FM	7	rs2158326	8644858	8578871	8718043	0.304	76	8639507	8714824	NXPH1	ENSG00000122584.13	NXPH1	ENSG00000122584.13
241	1	7	rs10238024	8680443	8578871	8718043	0.00517	76	8639507	8714824	NXPH1	ENSG00000122584.13	NXPH1	ENSG00000122584.13
242	FM	7	rs1435524	12262801	12070886	12561886	0.627	2	12262801	12263538	TMEM106B	ENSG00000106460.19	TMEM106B	ENSG00000106460.19
242	1	7	rs10950392	12263538	12070886	12561886	0.368	2	12262801	12263538	TMEM106B	ENSG00000106460.19	TMEM106B	ENSG00000106460.19
243	1	7	rs2299093	13953869	13916269	13964969	0.032	11	13942341	13955326	ETV1	ENSG00000006468.14	ETV1	ENSG00000006468.14
243	FM	7	rs2282881	13954365	13916269	13964969	0.435	11	13942341	13955326	ETV1	ENSG00000006468.14	ETV1	ENSG00000006468.14
244	1	7	rs75164731	14835477	14763777	14923077	0.914	2	14835477	14887771	DGKB	ENSG00000136267.14	DGKB,AC006150.1	ENSG00000136267.14,ENSG00000226323.1
245	1	7	rs1380380	16813427	16791227	16823097	0.448	9	16795114	16813427	TSPAN13	ENSG00000106537.8	TSPAN13	ENSG00000106537.8
246	1	7	rs6954854	21492589	21429989	21585789	0.266	10	21476188	21524635	SP4	ENSG00000105866.15	SP4,MIR1183	ENSG00000105866.15,ENSG00000221783.1
246	FM	7	rs10276352	21521233	21429989	21585789	0.358	10	21476188	21524635	SP4	ENSG00000105866.15	SP4,MIR1183	ENSG00000105866.15,ENSG00000221783.1
247	FM	7	rs757132	21907991	21893756	21949856	0.614	5	21903644	21907991	DNAH11	ENSG00000105877.18	DNAH11	ENSG00000105877.18
247	1	7	rs11767041	21911656	21893756	21949856	0.00787	5	21903644	21907991	DNAH11	ENSG00000105877.18	DNAH11	ENSG00000105877.18
248	1	7	rs2722397	24428024	24390424	24889291	0.102	24	24422020	24805050	-	-	AC003044.1,RNU6-1103P,MPP6,SUMO2P14,AC005084.1,GSDME	ENSG00000287523.1,ENSG00000206877.1,ENSG00000105926.16,ENSG00000271096.1,ENSG00000271330.1,ENSG00000105928.16
248	FM	7	rs2722396	24428217	24390424	24889291	0.299	24	24422020	24805050	-	-	AC003044.1,RNU6-1103P,MPP6,SUMO2P14,AC005084.1,GSDME	ENSG00000287523.1,ENSG00000206877.1,ENSG00000105926.16,ENSG00000271096.1,ENSG00000271330.1,ENSG00000105928.16
249	1	7	rs6953643	29836717	29756517	29920964	0.349	7	29809569	29837093	-	-	-	-
250	1	7	rs4723212	32829130	32459130	33003130	0.0365	44	32472839	32853386	-	-	AC018641.1,SLC25A5P5,LSM5,AVL9,DPY19L1P1,ZNRF2P1,MIR550A2,AC018645.3,LINC00997,AC018645.1,AC018645.2,DPY19L1P2	ENSG00000226468.2,ENSG00000226421.1,ENSG00000106355.10,ENSG00000105778.19,ENSG00000229358.3,ENSG00000237004.4,ENSG00000207573.1,ENSG00000273014.1,ENSG00000281332.1,ENSG00000250756.1,ENSG00000251999.1,ENSG00000231952.3
250	FM	7	rs6977427	32830253	32459130	33003130	0.147	44	32472839	32853386	-	-	AC018641.1,SLC25A5P5,LSM5,AVL9,DPY19L1P1,ZNRF2P1,MIR550A2,AC018645.3,LINC00997,AC018645.1,AC018645.2,DPY19L1P2	ENSG00000226468.2,ENSG00000226421.1,ENSG00000106355.10,ENSG00000105778.19,ENSG00000229358.3,ENSG00000237004.4,ENSG00000207573.1,ENSG00000273014.1,ENSG00000281332.1,ENSG00000250756.1,ENSG00000251999.1,ENSG00000231952.3
251	1	7	rs7809663	48653581	48512581	48793581	0.569	5	48627470	48653581	ABCA13	ENSG00000179869.15	ABCA13	ENSG00000179869.15
252	1	7	rs741491	53794695	53382695	54064695	0.0482	21	53794695	53909342	-	-	LINC01446,RNU2-29P,RAC1P9,AC074348.1	ENSG00000205628.4,ENSG00000222355.1,ENSG00000271306.1,ENSG00000232418.1
252	FM	7	rs7799773	53795785	53382695	54064695	0.256	21	53794695	53909342	-	-	LINC01446,RNU2-29P,RAC1P9,AC074348.1	ENSG00000205628.4,ENSG00000222355.1,ENSG00000271306.1,ENSG00000232418.1
253	1	7	rs371043747	63841784	63463784	66441784	0.191	208	63588684	66407130	-	-	GUSBP6,AC091685.1,AC091685.2,VN1R37P,VN1R38P,SAPCD2P1,ZNF735,ZNF679,AC073270.1,ZNF736,TRIM60P18,AC073270.2,AC022202.1,YWHAEP1,VN1R40P,ZNF680P1,HNRNPCP7,ZNF680,BNIP3P42,AC016769.3,AC016769.1,AC016769.2,AC016769.4,AC016769.5,AC016769.6,ZNF107,BNIP3P11,AC091799.1,AC073349.3,ZNF138,AC073349.4,AC073349.2,SEPHS1P1,EEF1DP4,AC073349.5,ZNF273,AC073349.1,VN1R42P,MTDHP1,AC073210.3,ZNF117,ERV3-1,RNU6-1229P,C…	ENSG00000224458.3,ENSG00000229881.1,ENSG00000236976.1,ENSG00000213643.3,ENSG00000235227.1,ENSG00000213644.2,ENSG00000223614.5,ENSG00000197123.9,ENSG00000287699.1,ENSG00000234444.10,ENSG00000227986.1,ENSG00000287985.1,ENSG00000276650.1,ENSG00000232727.2,ENSG00000223845.1,ENSG00000228014.1,ENSG00000228653.2,ENSG00000173041.12,ENSG00000223974.1,ENSG00000235349.1,ENSG00000213642.3,ENSG00000224669.1,E…
254	1	7	rs62460266	68406045	68244045	68419245	0.128	47	68396812	68412614	-	-	-	-
255	FM	7	rs7779509	70164936	70135343	70262943	0.505	11	70164936	70226732	AUTS2	ENSG00000158321.18	AUTS2	ENSG00000158321.18
255	1	7	rs6942750	70209943	70135343	70262943	0.0922	11	70164936	70226732	AUTS2	ENSG00000158321.18	AUTS2	ENSG00000158321.18
256	FM	7	rs6966229	71366055	71245043	71386843	0.151	24	71326222	71386614	CALN1	ENSG00000183166.11	CALN1,RNA5SP232	ENSG00000183166.11,ENSG00000201014.1
256	1	7	rs2107880	71369043	71245043	71386843	0.0922	24	71326222	71386614	CALN1	ENSG00000183166.11	CALN1,RNA5SP232	ENSG00000183166.11,ENSG00000201014.1
257	1	7	rs1017029	73973096	73845207	73983396	0.243	4	73973096	73981734	GTF2IRD1	ENSG00000006704.11	GTF2IRD1	ENSG00000006704.11
257	FM	7	rs56058519	73980861	73845207	73983396	0.61	4	73973096	73981734	GTF2IRD1	ENSG00000006704.11	GTF2IRD1	ENSG00000006704.11
258	1	7	rs6962352	75189471	74481471	75196531	0.489	10	75061419	75189471	-	-	POM121C,AC211429.1,SPDYE5,PMS2P3,Y_RNA,HIP1	ENSG00000272391.6,ENSG00000242073.2,ENSG00000170092.14,ENSG00000127957.18,ENSG00000200874.1,ENSG00000127946.17
259	1	7	rs11773003	75794223	75595223	75910223	0.0532	101	75611149	75833138	-	-	POR,TMEM120A,STYXL1,AC006330.1,MDH2,AC005077.4,RNU6-863P,GTF2IP7,AC005077.2,AC005077.1,AC005077.3,SRRM3	ENSG00000127948.16,ENSG00000189077.11,ENSG00000127952.17,ENSG00000280388.1,ENSG00000146701.12,ENSG00000230882.1,ENSG00000251798.1,ENSG00000227038.3,ENSG00000224273.2,ENSG00000213549.3,ENSG00000228829.1,ENSG00000177679.16
259	FM	7	rs56265719	75796269	75595223	75910223	0.066	101	75611149	75833138	-	-	POR,TMEM120A,STYXL1,AC006330.1,MDH2,AC005077.4,RNU6-863P,GTF2IP7,AC005077.2,AC005077.1,AC005077.3,SRRM3	ENSG00000127948.16,ENSG00000189077.11,ENSG00000127952.17,ENSG00000280388.1,ENSG00000146701.12,ENSG00000230882.1,ENSG00000251798.1,ENSG00000227038.3,ENSG00000224273.2,ENSG00000213549.3,ENSG00000228829.1,ENSG00000177679.16
260	1	7	rs10260232	78120735	78094635	78176635	0.387	6	78109193	78128099	MAGI2	ENSG00000187391.22	MAGI2,AC007237.1	ENSG00000187391.22,ENSG00000226230.1
261	1	7	rs2522832	82450364	82376964	82737364	0.738	10	82392173	82457858	PCLO	ENSG00000186472.20	PCLO	ENSG00000186472.20
262	1	7	rs4529405	84405422	84101422	84709422	0.253	90	84274893	84684392	-	-	AC093716.1,HMGN2P11,AC074183.2,AC074183.1,HNRNPA1P8,SEMA3D,HSPA8P16	ENSG00000235243.1,ENSG00000232605.2,ENSG00000280325.1,ENSG00000232019.1,ENSG00000229251.3,ENSG00000153993.13,ENSG00000224059.1
263	1	7	rs2470938	104581402	104514302	105073402	0.0566	10	104581402	104590780	AC007384.1	ENSG00000237513.2	AC007384.1,LINC01004	ENSG00000237513.2,ENSG00000228393.4
263	FM	7	rs2470944	104585516	104514302	105073402	0.245	10	104581402	104590780	AC007384.1	ENSG00000237513.2	AC007384.1,LINC01004	ENSG00000237513.2,ENSG00000228393.4
264	1	7	rs3763457	108213926	107929926	108398926	0.987	1	108213926	108213926	DNAJB9	ENSG00000128590.5	DNAJB9	ENSG00000128590.5
265	1	7	rs17363454	109104776	108811776	109229776	0.206	21	109097792	109144544	-	-	-	-
266	1	7	rs7800766	109996728	109899378	110294436	9.35e-08	40	110059141	110212702	-	-	AC073114.1	ENSG00000226965.2
266	FM	7	rs11769471	110061931	109899378	110294436	0.173	40	110059141	110212702	-	-	AC073114.1	ENSG00000226965.2
266	2	7	rs1848384	110156436	109899378	110294436	0.0471	40	110059141	110212702	-	-	AC073114.1	ENSG00000226965.2
267	1	7	rs2613596	111230244	110542244	111402244	0.155	19	111230244	111386365	-	-	DOCK4	ENSG00000128512.23
267	FM	7	rs6951280	111386216	110542244	111402244	0.316	19	111230244	111386365	-	-	DOCK4	ENSG00000128512.23
267	2	7	rs114655118	111391927	110542244	111402244	0.000114	19	111230244	111386365	-	-	DOCK4	ENSG00000128512.23
268	1	7	rs2894699	114059156	113984756	114336156	0.623	6	114043159	114145525	FOXP2	ENSG00000128573.26	FOXP2,AC073626.1	ENSG00000128573.26,ENSG00000224595.1
269	1	7	rs2396784	114672684	114592984	114846684	0.721	5	114632177	114732621	-	-	MDFIC,LINC01393,LINC01392	ENSG00000135272.12,ENSG00000225535.7,ENSG00000233607.1
270	1	7	rs12666306	115082406	114932164	115169164	0.2	19	114940147	115112776	-	-	-	-
271	1	7	rs10282032	117628555	117495555	118225557	0.106	59	117497811	118014841	-	-	CTTNBP2,AC007568.1,AC003084.1,LSM8,ANKRD7	ENSG00000077063.11,ENSG00000224136.1,ENSG00000234826.1,ENSG00000128534.8,ENSG00000106013.15
272	1	7	rs886497	121982909	121945609	122018609	0.301	16	121965266	122000900	CADPS2	ENSG00000081803.16	CADPS2,AC004594.1	ENSG00000081803.16,ENSG00000240499.7
273	1	7	rs10954135	126396962	125980962	126528962	0.0275	109	126327399	126483559	GRM8	ENSG00000179603.18	GRM8	ENSG00000179603.18
273	FM	7	rs62470207	126405067	125980962	126528962	0.0582	109	126327399	126483559	GRM8	ENSG00000179603.18	GRM8	ENSG00000179603.18
274	1	7	rs11982852	132568255	132475455	132804255	0.00544	64	132480367	132677357	CHCHD3	ENSG00000106554.13	CHCHD3,AC009365.3	ENSG00000106554.13,ENSG00000227197.1
274	FM	7	rs4731921	132635623	132475455	132804255	0.146	64	132480367	132677357	CHCHD3	ENSG00000106554.13	CHCHD3,AC009365.3	ENSG00000106554.13,ENSG00000227197.1
275	1	7	rs62462533	133770621	133225621	133894621	0.244	7	133741951	133844990	-	-	EXOC4,LRGUK	ENSG00000131558.15,ENSG00000155530.3
276	FM	7	rs11772832	135073047	135032117	135363417	0.372	11	135073047	135162897	CNOT4	ENSG00000080802.19	CNOT4,SDHDP2	ENSG00000080802.19,ENSG00000227073.1
276	1	7	rs2551774	135119417	135032117	135363417	0.0702	11	135073047	135162897	CNOT4	ENSG00000080802.19	CNOT4,SDHDP2	ENSG00000080802.19,ENSG00000227073.1
277	1	7	rs17621391	140176596	140117770	140182510	0.979	1	140176596	140176596	MKRN1	ENSG00000133606.11	MKRN1	ENSG00000133606.11
278	1	7	rs801090	140651989	140283645	140805645	0.194	30	140426257	140801429	-	-	BRAF,RNU6-85P,AC006006.1,CCT4P1,MRPS33,RNU4-74P,TMEM178B	ENSG00000157764.14,ENSG00000271932.1,ENSG00000271611.1,ENSG00000242703.1,ENSG00000090263.16,ENSG00000223212.1,ENSG00000261115.6
279	1	7	rs2692394	144633224	144475224	144660024	0.11	53	144482654	144633224	-	-	TPK1,RN7SKP174	ENSG00000196511.14,ENSG00000200673.1
280	1	7	rs2533126	153473086	153451286	153498586	0.21	22	153462375	153497337	-	-	-	-
281	1	7	rs73744839	157505749	157496629	157536449	0.245	8	157505749	157529621	PTPRN2	ENSG00000155093.19	PTPRN2	ENSG00000155093.19
282	1	8	rs7465218	4508910	4494010	4555910	0.612	5	4505539	4511607	CSMD1	ENSG00000183117.19	CSMD1	ENSG00000183117.19
283	1	8	rs56321646	4792627	4776127	4860527	0.195	23	4780896	4850802	CSMD1	ENSG00000183117.19	CSMD1	ENSG00000183117.19
283	FM	8	rs35289607	4793478	4776127	4860527	0.302	23	4780896	4850802	CSMD1	ENSG00000183117.19	CSMD1	ENSG00000183117.19
284	1	8	rs10503484	13961133	13948504	14394081	1.3e-11	35	14190615	14263254	SGCZ	ENSG00000185053.14	SGCZ	ENSG00000185053.14
284	2	8	rs28897173	14218081	13948504	14394081	0.0725	35	14190615	14263254	SGCZ	ENSG00000185053.14	SGCZ	ENSG00000185053.14
284	FM	8	rs34269011	14220114	13948504	14394081	0.129	35	14190615	14263254	SGCZ	ENSG00000185053.14	SGCZ	ENSG00000185053.14
285	1	8	rs2256035	14628926	14513926	14697126	0.403	9	14605595	14629135	SGCZ	ENSG00000185053.14	SGCZ	ENSG00000185053.14
286	1	8	rs1454582	14976574	14961874	15088574	0.0181	13	14972402	14996362	SGCZ	ENSG00000185053.14	SGCZ	ENSG00000185053.14
286	FM	8	rs17575042	14982273	14961874	15088574	0.544	13	14972402	14996362	SGCZ	ENSG00000185053.14	SGCZ	ENSG00000185053.14
287	1	8	rs7824087	20681098	20483766	20794098	0.751	6	20514266	20681098	-	-	AC018541.1	ENSG00000253300.2
288	1	8	rs2979302	22359156	22227156	22409356	0.0927	41	22307326	22405975	-	-	PPP3CC,AC087854.1,BTF3P3,SORBS3,AC037459.4	ENSG00000120910.15,ENSG00000251034.2,ENSG00000254272.1,ENSG00000120896.13,ENSG00000287467.1
289	FM	8	rs7844647	34503776	34094573	34683573	0.11	70	34359355	34524109	-	-	-	-
289	1	8	rs7004471	34514573	34094573	34683573	0.0167	70	34359355	34524109	-	-	-	-
290	1	8	rs145151767	38025511	38014411	38351511	0.0847	55	38025511	38337264	-	-	LSM1,BAG4,AC084024.2,AC084024.4,DDHD2,PLPP5,NSD3,AC087362.2,AC087362.1,AC087623.2,LETM2,FGFR1,AC087623.3,AC087623.1,RPS20P22	ENSG00000175324.10,ENSG00000156735.11,ENSG00000248585.2,ENSG00000285632.1,ENSG00000085788.14,ENSG00000147535.17,ENSG00000147548.17,ENSG00000255487.1,ENSG00000254898.1,ENSG00000272092.1,ENSG00000165046.13,ENSG00000077782.21,ENSG00000272159.1,ENSG00000255201.1,ENSG00000239218.2
291	FM	8	rs13252785	52721958	52442758	52928758	0.184	101	52536828	52824085	-	-	PXDNL,BTF3P1,AC090186.1,PCMTD1,AC103769.1,AC064807.1	ENSG00000147485.13,ENSG00000254225.1,ENSG00000272076.1,ENSG00000168300.14,ENSG00000253475.1,ENSG00000228801.6
291	1	8	rs13263909	52811758	52442758	52928758	0.0318	101	52536828	52824085	-	-	PXDNL,BTF3P1,AC090186.1,PCMTD1,AC103769.1,AC064807.1	ENSG00000147485.13,ENSG00000254225.1,ENSG00000272076.1,ENSG00000168300.14,ENSG00000253475.1,ENSG00000228801.6
292	1	8	rs6471833	60720695	60476103	61045695	0.0307	120	60499342	60929783	-	-	AC087664.1,AC087664.2,AC107934.1,AC107934.2,AC022709.1	ENSG00000253260.2,ENSG00000253879.2,ENSG00000253413.1,ENSG00000253723.1,ENSG00000278428.1
292	FM	8	rs4256581	60859030	60476103	61045695	0.0877	120	60499342	60929783	-	-	AC087664.1,AC087664.2,AC107934.1,AC107934.2,AC022709.1	ENSG00000253260.2,ENSG00000253879.2,ENSG00000253413.1,ENSG00000253723.1,ENSG00000278428.1
293	FM	8	rs12542688	61791292	61579482	61806182	0.484	6	61606762	61797791	-	-	CHD7,AC113143.1,AC113143.2	ENSG00000171316.12,ENSG00000254432.1,ENSG00000287975.1
293	1	8	rs13279465	61791482	61579482	61806182	0.246	6	61606762	61797791	-	-	CHD7,AC113143.1,AC113143.2	ENSG00000171316.12,ENSG00000254432.1,ENSG00000287975.1
294	1	8	rs77665153	64040337	63385337	65260337	4.08e-06	26	64703342	64859400	LINC01414	ENSG00000253554.7	LINC01414,LINC01289	ENSG00000253554.7,ENSG00000253734.2
294	2	8	rs7832563	64717459	63385337	65260337	0.057	26	64703342	64859400	LINC01414	ENSG00000253554.7	LINC01414,LINC01289	ENSG00000253554.7,ENSG00000253734.2
294	FM	8	rs1834419	64786946	63385337	65260337	0.294	26	64703342	64859400	LINC01414	ENSG00000253554.7	LINC01414,LINC01289	ENSG00000253554.7,ENSG00000253734.2
295	1	8	rs7008736	65543401	65369401	65888460	0.071	9	65534379	65579676	CYP7B1	ENSG00000172817.4	CYP7B1	ENSG00000172817.4
295	FM	8	rs4301481	65548196	65369401	65888460	0.366	9	65534379	65579676	CYP7B1	ENSG00000172817.4	CYP7B1	ENSG00000172817.4
296	1	8	rs9298210	73889320	73852120	73983020	0.708	9	73884908	73906116	-	-	-	-
297	1	8	rs7842138	77632017	77519017	77768017	0.00775	38	77611012	77695544	ZFHX4	ENSG00000091656.19	ZFHX4	ENSG00000091656.19
297	FM	8	rs16939357	77690563	77519017	77768017	0.174	38	77611012	77695544	ZFHX4	ENSG00000091656.19	ZFHX4	ENSG00000091656.19
298	1	8	rs4960987	87677567	87633943	88843943	0.235	58	87643741	88466837	-	-	CNGB3,GOLGA2P1,UBE2Q2P10,AC090572.3,AC090572.2,AC090572.1,CNBD1	ENSG00000170289.12,ENSG00000205333.5,ENSG00000233915.4,ENSG00000254115.1,ENSG00000253778.1,ENSG00000253568.1,ENSG00000176571.12
299	FM	8	rs10094543	92639134	92348716	92838716	0.224	29	92612290	92701885	AC103409.1	ENSG00000253901.1	AC103409.1	ENSG00000253901.1
299	1	8	rs4734795	92687716	92348716	92838716	0.0664	29	92612290	92701885	AC103409.1	ENSG00000253901.1	AC103409.1	ENSG00000253901.1
300	1	8	rs4236809	94583638	94352638	94909813	0.0429	25	94417104	94811680	-	-	LINC00535,RNA5SP274,ZNF317P1,CIBAR1,AC120053.1,AC010834.3,RBM12B,AC010834.1,RBM12B-AS1,AC010834.2,TMEM67	ENSG00000246662.6,ENSG00000222416.1,ENSG00000253781.1,ENSG00000188343.13,ENSG00000271971.1,ENSG00000253854.1,ENSG00000183808.11,ENSG00000253722.1,ENSG00000279331.1,ENSG00000253848.1,ENSG00000164953.16
300	FM	8	rs10504929	94611620	94352638	94909813	0.286	25	94417104	94811680	-	-	LINC00535,RNA5SP274,ZNF317P1,CIBAR1,AC120053.1,AC010834.3,RBM12B,AC010834.1,RBM12B-AS1,AC010834.2,TMEM67	ENSG00000246662.6,ENSG00000222416.1,ENSG00000253781.1,ENSG00000188343.13,ENSG00000271971.1,ENSG00000253854.1,ENSG00000183808.11,ENSG00000253722.1,ENSG00000279331.1,ENSG00000253848.1,ENSG00000164953.16
301	1	8	rs7006281	129800770	129705770	129994770	0.322	22	129800770	129986237	CCDC26	ENSG00000229140.11	CCDC26	ENSG00000229140.11
302	1	8	rs13269138	132855371	132730371	133035371	0.401	5	132733415	132882694	-	-	-	-
303	1	8	rs144336753	143356114	143285314	143551114	0.0416	72	143309504	143532467	-	-	TSNARE1,AC134682.1,ADGRB1	ENSG00000171045.16,ENSG00000261693.1,ENSG00000181790.11
303	FM	8	rs79460462	143425354	143285314	143551114	0.0725	72	143309504	143532467	-	-	TSNARE1,AC134682.1,ADGRB1	ENSG00000171045.16,ENSG00000261693.1,ENSG00000181790.11
304	FM	9	rs3843571	2946091	2918688	3004088	0.355	13	2936391	2984738	CARM1P1	ENSG00000227835.8	CARM1P1	ENSG00000227835.8
304	1	9	rs4741790	2977388	2918688	3004088	0.0387	13	2936391	2984738	CARM1P1	ENSG00000227835.8	CARM1P1	ENSG00000227835.8
305	FM	9	rs1027582	8267854	8262261	8456261	0.389	6	8267854	8436963	-	-	PTPRD	ENSG00000153707.17
305	1	9	rs10977099	8436261	8262261	8456261	0.237	6	8267854	8436963	-	-	PTPRD	ENSG00000153707.17
306	1	9	rs10959156	10536719	10501919	10612019	0.229	26	10516247	10577092	PTPRD	ENSG00000153707.17	PTPRD,AL135790.2	ENSG00000153707.17,ENSG00000234360.1
307	1	9	rs10756218	11274206	10888749	11979206	0.558	5	11202702	11410397	-	-	AL451129.1,AL355672.1	ENSG00000230365.1,ENSG00000286474.1
308	1	9	rs688784	13704356	13608456	13738356	0.185	29	13673639	13736686	AL583785.1	ENSG00000226197.3	AL583785.1	ENSG00000226197.3
309	1	9	rs7875010	14066897	14058397	14163697	0.798	3	14063510	14068504	-	-	-	-
310	FM	9	rs10810187	14619168	14577625	14712225	0.224	15	14586026	14670949	-	-	AL159169.3,AL159169.2,CDCA4P1,ZDHHC21	ENSG00000273399.2,ENSG00000272871.1,ENSG00000229029.2,ENSG00000175893.12
310	1	9	rs1343572	14620925	14577625	14712225	0.0531	15	14586026	14670949	-	-	AL159169.3,AL159169.2,CDCA4P1,ZDHHC21	ENSG00000273399.2,ENSG00000272871.1,ENSG00000229029.2,ENSG00000175893.12
311	1	9	rs387621	17024177	16989677	17404177	0.0509	12	17023857	17105586	AL162725.2	ENSG00000237153.4	AL162725.2,RN7SL720P,RPS29P33	ENSG00000237153.4,ENSG00000241152.3,ENSG00000226470.1
311	FM	9	rs431528	17025267	16989677	17404177	0.472	12	17023857	17105586	AL162725.2	ENSG00000237153.4	AL162725.2,RN7SL720P,RPS29P33	ENSG00000237153.4,ENSG00000241152.3,ENSG00000226470.1
312	1	9	rs4133767	22731935	22519935	22901935	0.184	28	22690588	22831527	-	-	LINC01239,AL391117.1,CLIC4P1,AC017067.1	ENSG00000234840.2,ENSG00000284418.2,ENSG00000236739.3,ENSG00000224549.1
313	FM	9	rs10966045	23724832	23678910	23847210	0.509	9	23720904	23741278	ELAVL2	ENSG00000107105.15	ELAVL2	ENSG00000107105.15
313	1	9	rs10966061	23740210	23678910	23847210	0.0883	9	23720904	23741278	ELAVL2	ENSG00000107105.15	ELAVL2	ENSG00000107105.15
314	1	9	rs72702181	24190705	24093505	24464705	0.322	52	24154111	24464430	-	-	-	-
315	1	9	rs67775442	26722558	26636448	26751548	0.906	3	26710532	26722558	-	-	-	-
316	1	9	rs2778429	27878045	27840845	27957045	0.136	47	27875763	27955207	-	-	AL353746.1,LINGO2	ENSG00000260412.1,ENSG00000174482.10
317	1	9	rs10812742	28108007	28107917	28224007	0.853	5	28108007	28127342	LINGO2	ENSG00000174482.10	LINGO2	ENSG00000174482.10
318	FM	9	rs13297322	31234224	31118469	31371337	0.0771	31	31164867	31246469	-	-	AL354854.1	ENSG00000223421.1
318	1	9	rs10970237	31246469	31118469	31371337	0.0653	31	31164867	31246469	-	-	AL354854.1	ENSG00000223421.1
319	1	9	rs17287864	32349944	32347724	32579944	0.144	21	32348024	32409046	-	-	ACO1	ENSG00000122729.19
320	1	9	rs6476606	37005561	36951443	37622785	0.517	8	36999369	37025418	PAX5	ENSG00000196092.14	PAX5,AL161781.2	ENSG00000196092.14,ENSG00000250850.2
320	2	9	rs12555207	37315476	36951443	37622785	0.000904	8	36999369	37025418	PAX5	ENSG00000196092.14	PAX5,AL161781.2	ENSG00000196092.14,ENSG00000250850.2
321	1	9	rs9314674	81294157	81196857	81372557	0.843	3	81294157	81313496	-	-	-	-
322	1	9	rs1411054	82820997	82683997	82920797	0.347	34	82713431	82889273	-	-	-	-
323	1	9	rs3211663	91926088	91663088	92116088	0.0626	4	91926088	91963682	-	-	CKS2,MIR3153,SECISBP2	ENSG00000123975.5,ENSG00000265112.1,ENSG00000187742.15
323	FM	9	rs3211679	91929573	91663088	92116088	0.578	4	91926088	91963682	-	-	CKS2,MIR3153,SECISBP2	ENSG00000123975.5,ENSG00000265112.1,ENSG00000187742.15
324	FM	9	rs7853605	96213529	96123478	96500478	0.241	7	96213146	96301719	-	-	FAM120AOS,FAM120A	ENSG00000188938.17,ENSG00000048828.17
324	1	9	rs7023933	96225478	96123478	96500478	0.139	7	96213146	96301719	-	-	FAM120AOS,FAM120A	ENSG00000188938.17,ENSG00000048828.17
325	1	9	rs1355619	98270171	98189171	98329971	0.748	6	98243385	98276753	PTCH1	ENSG00000185920.16	PTCH1,AL161729.2,AL161729.1,AL161729.4	ENSG00000185920.16,ENSG00000271314.1,ENSG00000271155.1,ENSG00000271659.1
326	FM	9	rs1572025	100741115	100561225	100811025	0.482	3	100741115	100742253	-	-	-	-
326	1	9	rs7855077	100742225	100561225	100811025	0.12	3	100741115	100742253	-	-	-	-
327	FM	9	rs57483311	102170384	102018103	102271703	0.282	24	102125784	102217237	-	-	NAMA,AL137067.3,AL359710.1,STX17-AS1	ENSG00000271086.7,ENSG00000287955.1,ENSG00000237461.2,ENSG00000255145.3
327	1	9	rs4743345	102175261	102018103	102271703	0.0691	24	102125784	102217237	-	-	NAMA,AL137067.3,AL359710.1,STX17-AS1	ENSG00000271086.7,ENSG00000287955.1,ENSG00000237461.2,ENSG00000255145.3
328	1	9	rs117723312	108904396	108619396	109115396	0.201	6	108776326	109089061	LINC01505	ENSG00000234323.8	LINC01505,AL732323.1	ENSG00000234323.8,ENSG00000225002.2
328	FM	9	rs76965237	109085154	108619396	109115396	0.318	6	108776326	109089061	LINC01505	ENSG00000234323.8	LINC01505,AL732323.1	ENSG00000234323.8,ENSG00000225002.2
329	FM	9	rs7874824	114943530	114872787	115351087	0.104	97	114942531	115098217	-	-	PTBP3,RN7SL57P,RNA5SP295,RN7SL430P,HSPE1P28	ENSG00000119314.16,ENSG00000242256.3,ENSG00000199525.1,ENSG00000243911.3,ENSG00000230081.2
329	1	9	rs7860564	114952087	114872787	115351087	0.0377	97	114942531	115098217	-	-	PTBP3,RN7SL57P,RNA5SP295,RN7SL430P,HSPE1P28	ENSG00000119314.16,ENSG00000242256.3,ENSG00000199525.1,ENSG00000243911.3,ENSG00000230081.2
330	1	9	rs2418449	119731359	119544310	119839707	0.221	9	119730709	119734264	ASTN2	ENSG00000148219.17	ASTN2	ENSG00000148219.17
330	FM	9	rs10759882	119733639	119544310	119839707	0.224	9	119730709	119734264	ASTN2	ENSG00000148219.17	ASTN2	ENSG00000148219.17
331	1	9	rs10759942	120515918	120159213	120956879	0.414	18	120514282	120522612	AL160272.2	ENSG00000285082.2	AL160272.2,AL160272.1	ENSG00000285082.2,ENSG00000284977.2
332	1	9	rs1333908	122673299	122648099	122676539	0.174	15	122655283	122675981	-	-	-	-
332	FM	9	rs1333904	122674412	122648099	122676539	0.198	15	122655283	122675981	-	-	-	-
333	1	9	rs2596704	125647367	125601067	126060367	0.523	53	125607011	125866070	-	-	RC3H2,SNORD90,ZBTB6,ZBTB26,AC007066.2,AC007066.3,RABGAP1,RNY1P15,AC007066.1,GPR21,AL365338.1	ENSG00000056586.16,ENSG00000212447.1,ENSG00000186130.5,ENSG00000171448.9,ENSG00000261094.2,ENSG00000286718.1,ENSG00000011454.18,ENSG00000222351.1,ENSG00000213216.2,ENSG00000188394.8,ENSG00000225078.2
334	FM	9	rs1752165	126558810	126239474	126822274	0.211	28	126509599	126736962	-	-	DENND1A,AL390774.2,AL390774.1,PIGFP2	ENSG00000119522.16,ENSG00000230826.1,ENSG00000229115.1,ENSG00000234881.1
334	1	9	rs1778901	126584407	126239474	126822274	0.0238	28	126509599	126736962	-	-	DENND1A,AL390774.2,AL390774.1,PIGFP2	ENSG00000119522.16,ENSG00000230826.1,ENSG00000229115.1,ENSG00000234881.1
335	1	9	rs1140763	127997592	127599592	128149592	0.0811	106	127801065	128112896	-	-	SCAI,PPP6C,PRPS1P2,RPSAP76,RABEPK,HSPA5,AL354710.2,GAPVD1,AL354710.1,RNU6-1020P	ENSG00000173611.18,ENSG00000119414.12,ENSG00000232630.1,ENSG00000235332.2,ENSG00000136933.17,ENSG00000044574.8,ENSG00000239705.2,ENSG00000165219.22,ENSG00000214593.3,ENSG00000200554.1
335	FM	9	rs391957	128004024	127599592	128149592	0.104	106	127801065	128112896	-	-	SCAI,PPP6C,PRPS1P2,RPSAP76,RABEPK,HSPA5,AL354710.2,GAPVD1,AL354710.1,RNU6-1020P	ENSG00000173611.18,ENSG00000119414.12,ENSG00000232630.1,ENSG00000235332.2,ENSG00000136933.17,ENSG00000044574.8,ENSG00000239705.2,ENSG00000165219.22,ENSG00000214593.3,ENSG00000200554.1
336	1	9	rs626630	129656760	129625260	130013760	0.04	73	129627960	129929844	-	-	ZBTB34,RALGPS1,ANGPTL2	ENSG00000177125.5,ENSG00000136828.19,ENSG00000136859.10
336	FM	9	rs868852	129899510	129625260	130013760	0.0834	73	129627960	129929844	-	-	ZBTB34,RALGPS1,ANGPTL2	ENSG00000177125.5,ENSG00000136828.19,ENSG00000136859.10
337	1	9	rs870811	132969084	132946584	132990384	0.214	10	132960191	132980035	NCS1	ENSG00000107130.10	NCS1	ENSG00000107130.10
337	FM	9	rs10819615	132974924	132946584	132990384	0.39	10	132960191	132980035	NCS1	ENSG00000107130.10	NCS1	ENSG00000107130.10
338	1	9	rs11795079	136930134	136852934	136974034	0.507	4	136929586	136936376	-	-	BRD3	ENSG00000169925.17
339	1	9	rs11103658	137946850	137931850	137989750	0.167	21	137932302	137964184	-	-	-	-
339	FM	9	rs35557228	137962268	137931850	137989750	0.221	21	137932302	137964184	-	-	-	-
340	FM	9	9:140258412_C_A	140258412	140241182	140296482	0.374	5	140257189	140265782	EXD3	ENSG00000187609.16	EXD3	ENSG00000187609.16
341	1	10	rs4442466	1803525	1771825	1867225	0.0736	2	1803525	1805990	-	-	-	-
341	FM	10	rs7095591	1805990	1771825	1867225	0.922	2	1803525	1805990	-	-	-	-
342	1	10	rs649537	5945672	5879036	5982236	0.598	6	5935437	5970328	FBH1	ENSG00000134452.20	FBH1	ENSG00000134452.20
343	1	10	rs12775090	7450208	7448968	7501708	0.889	2	7450208	7451241	SFMBT2	ENSG00000198879.12	SFMBT2	ENSG00000198879.12
344	1	10	rs11257952	12756713	12631713	12798613	0.802	3	12711949	12756713	CAMK1D	ENSG00000183049.13	CAMK1D	ENSG00000183049.13
345	1	10	rs7099380	18549016	18537616	18578116	0.46	3	18549016	18553665	CACNB2	ENSG00000165995.22	CACNB2,AL390783.1	ENSG00000165995.22,ENSG00000235020.5
346	FM	10	rs1802669	21827796	21698942	22299942	0.291	19	21799726	22284140	-	-	SKIDA1,MLLT10,AL358780.1,RNU6-306P,HNRNPRP1,RNU6-1141P,DNAJC1,RN7SKP219,AL359697.1,RN7SKP37	ENSG00000180592.17,ENSG00000078403.17,ENSG00000286881.1,ENSG00000207347.1,ENSG00000223984.1,ENSG00000201390.1,ENSG00000136770.11,ENSG00000252634.1,ENSG00000279623.1,ENSG00000201364.1
346	1	10	rs7072776	22032942	21698942	22299942	0.0914	19	21799726	22284140	-	-	SKIDA1,MLLT10,AL358780.1,RNU6-306P,HNRNPRP1,RNU6-1141P,DNAJC1,RN7SKP219,AL359697.1,RN7SKP37	ENSG00000180592.17,ENSG00000078403.17,ENSG00000286881.1,ENSG00000207347.1,ENSG00000223984.1,ENSG00000201390.1,ENSG00000136770.11,ENSG00000252634.1,ENSG00000279623.1,ENSG00000201364.1
347	1	10	rs4948485	63646409	63639349	63681609	0.042	6	63646099	63674934	-	-	ARID5B	ENSG00000150347.16
347	FM	10	rs72833334	63663562	63639349	63681609	0.482	6	63646099	63674934	-	-	ARID5B	ENSG00000150347.16
348	1	10	rs10822692	67769960	67768120	68061960	0.449	52	67768125	68054025	CTNNA3	ENSG00000183230.17	CTNNA3,AC022017.1	ENSG00000183230.17,ENSG00000273360.1
349	1	10	rs60995426	72884713	72807313	72976113	0.258	76	72827304	72884713	-	-	AC073176.2	ENSG00000285300.1
350	1	10	rs2002023	76848524	76664524	77116524	0.0415	24	76848524	76947566	-	-	PPIAP13,DUSP13,SAMD8,RPS26P42	ENSG00000237882.1,ENSG00000079393.20,ENSG00000156671.15,ENSG00000232437.1
350	FM	10	rs2804530	76947566	76664524	77116524	0.201	24	76848524	76947566	-	-	PPIAP13,DUSP13,SAMD8,RPS26P42	ENSG00000237882.1,ENSG00000079393.20,ENSG00000156671.15,ENSG00000232437.1
351	1	10	rs12778915	77617557	77311557	77660757	0.72	5	77582203	77660164	LRMDA	ENSG00000148655.15	LRMDA	ENSG00000148655.15
352	FM	10	rs1749850	80999977	80958550	81018950	0.767	5	80999869	81013758	ZMIZ1	ENSG00000108175.17	ZMIZ1	ENSG00000108175.17
352	1	10	rs1250600	81010850	80958550	81018950	0.0344	5	80999869	81013758	ZMIZ1	ENSG00000108175.17	ZMIZ1	ENSG00000108175.17
353	1	10	rs78884236	92803991	92690991	92846591	0.372	22	92779580	92816615	-	-	LINC00502,DDX18P6	ENSG00000224851.2,ENSG00000220585.4
354	1	10	rs10786333	99090390	98958390	99278390	0.0832	30	98982749	99099397	-	-	ARHGAP19-SLIT1,ARHGAP19,AL359385.1,RPL12P27,FRAT1,FRAT2,AL355490.1	ENSG00000269891.2,ENSG00000213390.11,ENSG00000231398.1,ENSG00000237169.1,ENSG00000165879.9,ENSG00000181274.7,ENSG00000225850.3
354	FM	10	rs10786334	99098537	98958390	99278390	0.093	30	98982749	99099397	-	-	ARHGAP19-SLIT1,ARHGAP19,AL359385.1,RPL12P27,FRAT1,FRAT2,AL355490.1	ENSG00000269891.2,ENSG00000213390.11,ENSG00000231398.1,ENSG00000237169.1,ENSG00000165879.9,ENSG00000181274.7,ENSG00000225850.3
355	FM	10	rs61873668	99790398	99693373	100048373	0.212	23	99773442	100013563	-	-	CRTAC1,R3HCC1L,LOXL4,AL139241.1	ENSG00000095713.14,ENSG00000166024.14,ENSG00000138131.4,ENSG00000230928.1
355	1	10	rs61711946	99839373	99693373	100048373	0.132	23	99773442	100013563	-	-	CRTAC1,R3HCC1L,LOXL4,AL139241.1	ENSG00000095713.14,ENSG00000166024.14,ENSG00000138131.4,ENSG00000230928.1
356	1	10	rs61691222	104420754	104222754	104924754	0.575	3	104391034	104421471	-	-	SUFU,AL391121.1,TRIM8	ENSG00000107882.12,ENSG00000272933.1,ENSG00000171206.15
357	1	10	rs11599313	106559287	106157254	107773254	0.000202	10	106454672	106677341	SORCS3	ENSG00000156395.13	SORCS3	ENSG00000156395.13
357	2	10	rs10786831	106614571	106157254	107773254	0.367	10	106454672	106677341	SORCS3	ENSG00000156395.13	SORCS3	ENSG00000156395.13
358	1	10	rs882999	110119994	109953994	110312994	0.0797	64	110107365	110244721	-	-	-	-
359	1	10	rs145489334	115021616	114844794	115097716	0.393	28	114939080	115021616	-	-	-	-
360	FM	10	rs11593856	118906143	118900137	118918937	0.282	9	118901640	118914837	-	-	MIR3663HG	ENSG00000234474.3
360	1	10	rs10749240	118914837	118900137	118918937	0.106	9	118901640	118914837	-	-	MIR3663HG	ENSG00000234474.3
361	1	10	rs12219676	120159905	120143205	120231105	0.0578	4	120159880	120170492	-	-	-	-
361	FM	10	rs766478	120164906	120143205	120231105	0.826	4	120159880	120170492	-	-	-	-
362	FM	10	rs61861300	125425497	125310277	125504927	0.771	3	125425497	125426627	-	-	GPR26	ENSG00000154478.4
362	1	10	rs3808964	125426627	125310277	125504927	0.151	3	125425497	125426627	-	-	GPR26	ENSG00000154478.4
363	1	10	rs7083196	134954751	134938051	135017051	0.706	10	134938590	134966154	-	-	ADGRA1,RPL5P28	ENSG00000197177.15,ENSG00000235264.1
364	FM	11	rs75709474	370303	367425	381145	0.555	4	370252	371494	B4GALNT4	ENSG00000182272.12	B4GALNT4	ENSG00000182272.12
364	1	11	rs11246137	371325	367425	381145	0.0691	4	370252	371494	B4GALNT4	ENSG00000182272.12	B4GALNT4	ENSG00000182272.12
365	1	11	rs11023686	15714739	15502739	15741639	0.0958	23	15630472	15725398	AC087379.2	ENSG00000254695.2	AC073172.1,AC087379.2,AC087379.1	ENSG00000254789.3,ENSG00000254695.2,ENSG00000254645.2
365	FM	11	rs7942222	15725398	15502739	15741639	0.128	23	15630472	15725398	AC087379.2	ENSG00000254695.2	AC073172.1,AC087379.2,AC087379.1	ENSG00000254789.3,ENSG00000254695.2,ENSG00000254645.2
366	1	11	rs7951365	16377044	16231044	16382884	0.3	3	16377044	16377356	SOX6	ENSG00000110693.18	SOX6	ENSG00000110693.18
366	FM	11	rs34866095	16377356	16231044	16382884	0.555	3	16377044	16377356	SOX6	ENSG00000110693.18	SOX6	ENSG00000110693.18
367	1	11	rs1607840	20262014	20255404	20372014	0.296	18	20262014	20366214	-	-	-	-
368	1	11	rs1509611	24579950	24553672	24629392	0.0103	106	24554227	24613899	LUZP2	ENSG00000187398.12	LUZP2	ENSG00000187398.12
368	FM	11	rs10834396	24602057	24553672	24629392	0.0885	106	24554227	24613899	LUZP2	ENSG00000187398.12	LUZP2	ENSG00000187398.12
369	1	11	rs7127383	28591587	27538810	28709587	0.957	1	28591587	28591587	-	-	-	-
370	1	11	rs326740	29710982	29565982	29863982	0.608	6	29682698	29776269	LINC02755	ENSG00000254530.2	LINC02755,HNRNPRP2,AC107973.1,RN7SL240P,RPL7AP58	ENSG00000254530.2,ENSG00000255047.1,ENSG00000254734.1,ENSG00000243505.3,ENSG00000240554.1
371	1	11	rs2045528	30602310	30215426	30619610	0.295	65	30266370	30605208	-	-	AL358944.1,ARL14EP,RPL12P30,MPPED2,AL353699.1	ENSG00000254532.2,ENSG00000152219.5,ENSG00000242353.1,ENSG00000066382.16,ENSG00000255480.1
372	FM	11	rs7942007	31835418	30796455	31893968	0.433	11	31835418	31845332	PAUPAR,AL035078.4	ENSG00000281880.2,ENSG00000285283.1	PAX6,PAUPAR,AL035078.4	ENSG00000007372.24,ENSG00000281880.2,ENSG00000285283.1
372	1	11	rs60171845	31835468	30796455	31893968	0.0654	11	31835418	31845332	PAUPAR,AL035078.4	ENSG00000281880.2,ENSG00000285283.1	PAX6,PAUPAR,AL035078.4	ENSG00000007372.24,ENSG00000281880.2,ENSG00000285283.1
373	1	11	rs145678014	32927778	32527778	33241778	0.105	44	32599186	32956492	-	-	EIF3M,HNRNPA3P9,CCDC73,AL049714.1,PRRG4,QSER1	ENSG00000149100.13,ENSG00000270903.1,ENSG00000186714.12,ENSG00000244535.1,ENSG00000135378.4,ENSG00000060749.16
373	FM	11	rs62618693	32956492	32527778	33241778	0.408	44	32599186	32956492	-	-	EIF3M,HNRNPA3P9,CCDC73,AL049714.1,PRRG4,QSER1	ENSG00000149100.13,ENSG00000270903.1,ENSG00000186714.12,ENSG00000244535.1,ENSG00000135378.4,ENSG00000060749.16
374	1	11	rs2255435	38830472	38159472	39237472	0.022	162	38232614	39003117	-	-	LRRC6P1,AC021713.1,LINC02759,LINC01493	ENSG00000254784.1,ENSG00000255477.1,ENSG00000255175.6,ENSG00000254562.7
374	FM	11	rs10837061	38869877	38159472	39237472	0.136	162	38232614	39003117	-	-	LRRC6P1,AC021713.1,LINC02759,LINC01493	ENSG00000254784.1,ENSG00000255477.1,ENSG00000255175.6,ENSG00000254562.7
375	FM	11	rs11038752	46072537	45640629	51239731	0.441	55	45777525	49261486	-	-	LINC02716,SLC35C1,AC044839.3,CRY2,MAPK8IP1,AC068385.1,C11orf94,PEX16,LARGE2,PHF21A,AC024475.1,AC024475.3,AC024475.2,LINC02710,AC116021.1,LINC02489,CREB3L1,DGKZ,MIR4688,MDK,CHRM4,AMBRA1,AC024293.1,MIR3160-1,AC127035.1,HARBI1,ATG13,ARHGAP1,ZNF408,F2,CKAP5,MIR5582,AC115088.1,SNORD67,LRP4-AS1,LRP4,AC021573.1,C11orf49,AC103792.1,AC090589.2,ARFGAP2,AC090589.3,PACSIN3,AC090589.1,DDB2,AC018410.1,ACP2,NR1…	ENSG00000205106.4,ENSG00000181830.9,ENSG00000255447.1,ENSG00000121671.12,ENSG00000121653.11,ENSG00000255498.1,ENSG00000234776.5,ENSG00000121680.16,ENSG00000165905.18,ENSG00000135365.16,ENSG00000254653.1,ENSG00000255314.4,ENSG00000254871.1,ENSG00000255269.3,ENSG00000254639.1,ENSG00000255007.1,ENSG00000157613.11,ENSG00000149091.15,ENSG00000264102.1,ENSG00000110492.15,ENSG00000180720.7,ENSG000001104…
375	1	11	rs11038754	46077264	45640629	51239731	0.00978	55	45777525	49261486	-	-	LINC02716,SLC35C1,AC044839.3,CRY2,MAPK8IP1,AC068385.1,C11orf94,PEX16,LARGE2,PHF21A,AC024475.1,AC024475.3,AC024475.2,LINC02710,AC116021.1,LINC02489,CREB3L1,DGKZ,MIR4688,MDK,CHRM4,AMBRA1,AC024293.1,MIR3160-1,AC127035.1,HARBI1,ATG13,ARHGAP1,ZNF408,F2,CKAP5,MIR5582,AC115088.1,SNORD67,LRP4-AS1,LRP4,AC021573.1,C11orf49,AC103792.1,AC090589.2,ARFGAP2,AC090589.3,PACSIN3,AC090589.1,DDB2,AC018410.1,ACP2,NR1…	ENSG00000205106.4,ENSG00000181830.9,ENSG00000255447.1,ENSG00000121671.12,ENSG00000121653.11,ENSG00000255498.1,ENSG00000234776.5,ENSG00000121680.16,ENSG00000165905.18,ENSG00000135365.16,ENSG00000254653.1,ENSG00000255314.4,ENSG00000254871.1,ENSG00000255269.3,ENSG00000254639.1,ENSG00000255007.1,ENSG00000157613.11,ENSG00000149091.15,ENSG00000264102.1,ENSG00000110492.15,ENSG00000180720.7,ENSG000001104…
375	2	11	rs117837188	46327578	45640629	51239731	2.73e-06	55	45777525	49261486	-	-	LINC02716,SLC35C1,AC044839.3,CRY2,MAPK8IP1,AC068385.1,C11orf94,PEX16,LARGE2,PHF21A,AC024475.1,AC024475.3,AC024475.2,LINC02710,AC116021.1,LINC02489,CREB3L1,DGKZ,MIR4688,MDK,CHRM4,AMBRA1,AC024293.1,MIR3160-1,AC127035.1,HARBI1,ATG13,ARHGAP1,ZNF408,F2,CKAP5,MIR5582,AC115088.1,SNORD67,LRP4-AS1,LRP4,AC021573.1,C11orf49,AC103792.1,AC090589.2,ARFGAP2,AC090589.3,PACSIN3,AC090589.1,DDB2,AC018410.1,ACP2,NR1…	ENSG00000205106.4,ENSG00000181830.9,ENSG00000255447.1,ENSG00000121671.12,ENSG00000121653.11,ENSG00000255498.1,ENSG00000234776.5,ENSG00000121680.16,ENSG00000165905.18,ENSG00000135365.16,ENSG00000254653.1,ENSG00000255314.4,ENSG00000254871.1,ENSG00000255269.3,ENSG00000254639.1,ENSG00000255007.1,ENSG00000157613.11,ENSG00000149091.15,ENSG00000264102.1,ENSG00000110492.15,ENSG00000180720.7,ENSG000001104…
375	3	11	rs11038895	46447246	45640629	51239731	0.00117	55	45777525	49261486	-	-	LINC02716,SLC35C1,AC044839.3,CRY2,MAPK8IP1,AC068385.1,C11orf94,PEX16,LARGE2,PHF21A,AC024475.1,AC024475.3,AC024475.2,LINC02710,AC116021.1,LINC02489,CREB3L1,DGKZ,MIR4688,MDK,CHRM4,AMBRA1,AC024293.1,MIR3160-1,AC127035.1,HARBI1,ATG13,ARHGAP1,ZNF408,F2,CKAP5,MIR5582,AC115088.1,SNORD67,LRP4-AS1,LRP4,AC021573.1,C11orf49,AC103792.1,AC090589.2,ARFGAP2,AC090589.3,PACSIN3,AC090589.1,DDB2,AC018410.1,ACP2,NR1…	ENSG00000205106.4,ENSG00000181830.9,ENSG00000255447.1,ENSG00000121671.12,ENSG00000121653.11,ENSG00000255498.1,ENSG00000234776.5,ENSG00000121680.16,ENSG00000165905.18,ENSG00000135365.16,ENSG00000254653.1,ENSG00000255314.4,ENSG00000254871.1,ENSG00000255269.3,ENSG00000254639.1,ENSG00000255007.1,ENSG00000157613.11,ENSG00000149091.15,ENSG00000264102.1,ENSG00000110492.15,ENSG00000180720.7,ENSG000001104…
375	4	11	rs76416526	48239731	45640629	51239731	0.0274	55	45777525	49261486	-	-	LINC02716,SLC35C1,AC044839.3,CRY2,MAPK8IP1,AC068385.1,C11orf94,PEX16,LARGE2,PHF21A,AC024475.1,AC024475.3,AC024475.2,LINC02710,AC116021.1,LINC02489,CREB3L1,DGKZ,MIR4688,MDK,CHRM4,AMBRA1,AC024293.1,MIR3160-1,AC127035.1,HARBI1,ATG13,ARHGAP1,ZNF408,F2,CKAP5,MIR5582,AC115088.1,SNORD67,LRP4-AS1,LRP4,AC021573.1,C11orf49,AC103792.1,AC090589.2,ARFGAP2,AC090589.3,PACSIN3,AC090589.1,DDB2,AC018410.1,ACP2,NR1…	ENSG00000205106.4,ENSG00000181830.9,ENSG00000255447.1,ENSG00000121671.12,ENSG00000121653.11,ENSG00000255498.1,ENSG00000234776.5,ENSG00000121680.16,ENSG00000165905.18,ENSG00000135365.16,ENSG00000254653.1,ENSG00000255314.4,ENSG00000254871.1,ENSG00000255269.3,ENSG00000254639.1,ENSG00000255007.1,ENSG00000157613.11,ENSG00000149091.15,ENSG00000264102.1,ENSG00000110492.15,ENSG00000180720.7,ENSG000001104…
376	1	11	rs11602109	57435296	57234296	57913296	0.342	35	57424040	57679029	-	-	CLP1,ZDHHC5,MED19,AP001931.2,TMX2,PPIAP42,SELENOH,AP001931.1,BTBD18,CTNND1,OR5BA1P,AP003484.1	ENSG00000172409.6,ENSG00000156599.11,ENSG00000156603.19,ENSG00000288534.1,ENSG00000213593.10,ENSG00000213592.4,ENSG00000211450.10,ENSG00000254732.2,ENSG00000233436.7,ENSG00000198561.15,ENSG00000255303.2,ENSG00000255266.1
377	FM	11	rs3741265	61165280	60952673	61274373	0.237	34	61090956	61251070	-	-	DDB1,TKFC,CYB561A3,AP003108.3,TMEM138,TMEM216,CPSF7,AP003108.4,AP003108.2,SDHAF2,RN7SL23P,PPP1R32	ENSG00000167986.14,ENSG00000149476.16,ENSG00000162144.10,ENSG00000279246.1,ENSG00000149483.12,ENSG00000187049.10,ENSG00000149532.16,ENSG00000279632.1,ENSG00000256591.5,ENSG00000167985.7,ENSG00000240823.3,ENSG00000162148.11
377	1	11	rs2957859	61251070	60952673	61274373	0.0193	34	61090956	61251070	-	-	DDB1,TKFC,CYB561A3,AP003108.3,TMEM138,TMEM216,CPSF7,AP003108.4,AP003108.2,SDHAF2,RN7SL23P,PPP1R32	ENSG00000167986.14,ENSG00000149476.16,ENSG00000162144.10,ENSG00000279246.1,ENSG00000149483.12,ENSG00000187049.10,ENSG00000149532.16,ENSG00000279632.1,ENSG00000256591.5,ENSG00000167985.7,ENSG00000240823.3,ENSG00000162148.11
378	1	11	rs174548	61571348	61380730	61678348	0.0602	19	61552680	61609750	-	-	MYRF,TMEM258,FEN1,FADS2,FADS1	ENSG00000124920.14,ENSG00000134825.16,ENSG00000168496.4,ENSG00000134824.14,ENSG00000149485.19
378	FM	11	rs174583	61609750	61380730	61678348	0.206	19	61552680	61609750	-	-	MYRF,TMEM258,FEN1,FADS2,FADS1	ENSG00000124920.14,ENSG00000134825.16,ENSG00000168496.4,ENSG00000134824.14,ENSG00000149485.19
379	1	11	rs4980532	63680719	63588019	64214751	0.00575	18	63605177	63859751	-	-	MARK2,RNU6-1306P,RCOR2,NAA40,RNU6-45P,COX8A,AP000721.1,OTUB1,MACROD1,AP000721.2,AP006333.2	ENSG00000072518.21,ENSG00000202089.1,ENSG00000167771.6,ENSG00000110583.13,ENSG00000207200.1,ENSG00000176340.4,ENSG00000256100.1,ENSG00000167770.11,ENSG00000133315.12,ENSG00000256824.1,ENSG00000256481.1
379	2	11	rs1807304	63859751	63588019	64214751	0.447	18	63605177	63859751	-	-	MARK2,RNU6-1306P,RCOR2,NAA40,RNU6-45P,COX8A,AP000721.1,OTUB1,MACROD1,AP000721.2,AP006333.2	ENSG00000072518.21,ENSG00000202089.1,ENSG00000167771.6,ENSG00000110583.13,ENSG00000207200.1,ENSG00000176340.4,ENSG00000256100.1,ENSG00000167770.11,ENSG00000133315.12,ENSG00000256824.1,ENSG00000256481.1
380	1	11	rs10793250	70542984	70506184	70706984	0.135	30	70529150	70682520	SHANK2	ENSG00000162105.19	SHANK2,Y_RNA,AP000590.1	ENSG00000162105.19,ENSG00000207196.1,ENSG00000280089.1
380	FM	11	rs2015582	70563665	70506184	70706984	0.135	30	70529150	70682520	SHANK2	ENSG00000162105.19	SHANK2,Y_RNA,AP000590.1	ENSG00000162105.19,ENSG00000207196.1,ENSG00000280089.1
381	FM	11	rs7930907	73309421	73004373	74085881	0.336	4	73308541	73311373	-	-	FAM168A	ENSG00000054965.11
381	1	11	rs7127852	73311373	73004373	74085881	0.0656	4	73308541	73311373	-	-	FAM168A	ENSG00000054965.11
381	2	11	rs2511271	73525881	73004373	74085881	2.48e-05	4	73308541	73311373	-	-	FAM168A	ENSG00000054965.11
382	1	11	rs511740	83335034	82930034	83550034	0.197	19	83267886	83369346	DLG2	ENSG00000150672.17	DLG2,DLG2-AS2	ENSG00000150672.17,ENSG00000255311.5
383	1	11	rs1445502	85589298	84656298	85866298	0.413	45	84659660	85863014	-	-	DLG2,AP000857.2,AP000857.1,HNRNPCP6,AP002803.1,AP003035.1,RNU6-1292P,TMEM126B,TMEM126A,CREBZF,CCDC89,SYTL2,AP000974.1,CCDC83,AP003128.1,SLC25A1P1,PICALM	ENSG00000150672.17,ENSG00000255555.1,ENSG00000255396.2,ENSG00000213305.3,ENSG00000254684.1,ENSG00000254897.1,ENSG00000206583.1,ENSG00000171204.13,ENSG00000171202.7,ENSG00000137504.14,ENSG00000179071.5,ENSG00000137501.17,ENSG00000279742.1,ENSG00000150676.13,ENSG00000255005.1,ENSG00000254479.1,ENSG00000073921.18
384	1	11	rs12291184	88726033	88109888	89206033	0.236	37	88529456	88762668	GRM5	ENSG00000168959.14	GRM5	ENSG00000168959.14
385	1	11	rs11220769	99507548	99342604	99610504	0.0146	91	99495141	99525781	CNTN5	ENSG00000149972.11	CNTN5	ENSG00000149972.11
385	FM	11	rs597084	99516697	99342604	99610504	0.172	91	99495141	99525781	CNTN5	ENSG00000149972.11	CNTN5	ENSG00000149972.11
386	1	11	rs10789930	112842749	112753049	113847177	0	13	113334100	113374567	-	-	DRD2	ENSG00000149295.14
386	2	11	rs7122246	113304457	112753049	113847177	8.74e-13	13	113334100	113374567	-	-	DRD2	ENSG00000149295.14
386	3	11	rs61902807	113344912	112753049	113847177	0.472	13	113334100	113374567	-	-	DRD2	ENSG00000149295.14
386	4	11	rs73004019	113445451	112753049	113847177	0	13	113334100	113374567	-	-	DRD2	ENSG00000149295.14
387	1	11	rs10750352	126702154	126611554	126755454	0.971	1	126702154	126702154	KIRREL3	ENSG00000149571.12	KIRREL3	ENSG00000149571.12
388	FM	11	rs11220806	127015039	126999430	127028741	0.264	33	127003177	127028328	AP001993.1	ENSG00000255087.4	AP001993.1	ENSG00000255087.4
388	1	11	rs11220812	127028030	126999430	127028741	0.0493	33	127003177	127028328	AP001993.1	ENSG00000255087.4	AP001993.1	ENSG00000255087.4
389	1	11	rs2511505	131197431	131124931	131218031	0.3	13	131181804	131217200	AP002856.2	ENSG00000231698.2	AP002856.2	ENSG00000231698.2
390	FM	11	rs965492	131640519	131639116	131653126	0.251	9	131640095	131644746	NTM	ENSG00000182667.14	NTM,AP004372.1	ENSG00000182667.14,ENSG00000271624.1
390	1	11	rs10750488	131641026	131639116	131653126	0.12	9	131640095	131644746	NTM	ENSG00000182667.14	NTM,AP004372.1	ENSG00000182667.14,ENSG00000271624.1
391	1	11	rs73025662	133370326	133280926	133400326	0.191	54	133305660	133392555	OPCML	ENSG00000183715.13	OPCML	ENSG00000183715.13
392	1	11	rs10791336	133745999	133698699	133855104	0.0345	18	133736083	133834104	-	-	IGSF9B	ENSG00000080854.16
392	2	11	rs612823	133834104	133698699	133855104	0.242	18	133736083	133834104	-	-	IGSF9B	ENSG00000080854.16
393	FM	11	rs4245132	134323342	134301736	134337336	0.262	12	134319582	134335953	B3GAT1-DT	ENSG00000255545.8	B3GAT1-DT	ENSG00000255545.8
393	1	11	rs11223827	134326336	134301736	134337336	0.0244	12	134319582	134335953	B3GAT1-DT	ENSG00000255545.8	B3GAT1-DT	ENSG00000255545.8
394	1	11	rs1987961	134773360	134758060	134945360	0.277	9	134770250	134937633	-	-	AP003062.2,LINC02697,AP003062.1,LINC02717,LINC02684	ENSG00000287251.1,ENSG00000255327.1,ENSG00000279046.1,ENSG00000285735.2,ENSG00000255512.2
395	FM	12	rs2238045	2299823	2285725	2440825	0.0938	48	2294263	2408194	CACNA1C	ENSG00000151067.22	CACNA1C,AC005344.1,CACNA1C-AS4,CACNA1C-IT3	ENSG00000151067.22,ENSG00000278255.1,ENSG00000256025.2,ENSG00000256721.1
395	1	12	rs10848631	2314825	2285725	2440825	0.00751	48	2294263	2408194	CACNA1C	ENSG00000151067.22	CACNA1C,AC005344.1,CACNA1C-AS4,CACNA1C-IT3	ENSG00000151067.22,ENSG00000278255.1,ENSG00000256025.2,ENSG00000256721.1
396	FM	12	rs3825083	11919407	11866028	11939528	0.502	7	11912384	11939528	ETV6	ENSG00000139083.11	ETV6	ENSG00000139083.11
396	1	12	rs10491990	11939528	11866028	11939528	0.019	7	11912384	11939528	ETV6	ENSG00000139083.11	ETV6	ENSG00000139083.11
397	1	12	rs2160514	16756508	16743208	16756508	0.854	3	16747034	16756508	MGST1,LMO3	ENSG00000008394.13,ENSG00000048540.15	MGST1,LMO3	ENSG00000008394.13,ENSG00000048540.15
398	1	12	rs2728823	22473517	22328517	22482437	0.136	8	22471047	22477638	ST8SIA1	ENSG00000111728.10	ST8SIA1	ENSG00000111728.10
398	FM	12	rs2728829	22477638	22328517	22482437	0.243	8	22471047	22477638	ST8SIA1	ENSG00000111728.10	ST8SIA1	ENSG00000111728.10
399	1	12	rs11046571	22890730	22751730	22890730	0.559	6	22755536	22890730	-	-	AC053513.1,AC087241.2,ETNK1,AC084816.1,RPS27P22	ENSG00000250166.3,ENSG00000257023.1,ENSG00000139163.16,ENSG00000256995.8,ENSG00000241451.2
400	1	12	rs16926971	24169797	23987797	24284797	0.317	12	24169797	24199091	SOX5	ENSG00000134532.19	SOX5	ENSG00000134532.19
401	1	12	rs1379541	33440641	33293641	34450641	0.0538	116	33440641	34444626	-	-	SYT10,AC023158.1,AC023158.2,AC016956.1,RNU6-400P,AC024153.1,RNU6-472P,Y_RNA,AC046130.1,ALG10,AC046130.2,AC140847.1,AC140847.3,TUBB8P4,AC140847.2,RNA5SP357,DUX4L27,AK6P1	ENSG00000110975.8,ENSG00000259937.2,ENSG00000273853.1,ENSG00000256070.1,ENSG00000212475.1,ENSG00000270807.1,ENSG00000207026.1,ENSG00000201624.1,ENSG00000245482.2,ENSG00000139133.7,ENSG00000256538.2,ENSG00000255628.1,ENSG00000256986.2,ENSG00000250788.1,ENSG00000255652.4,ENSG00000272435.1,ENSG00000258794.3,ENSG00000256614.1
401	FM	12	rs1601144	33452295	33293641	34450641	0.104	116	33440641	34444626	-	-	SYT10,AC023158.1,AC023158.2,AC016956.1,RNU6-400P,AC024153.1,RNU6-472P,Y_RNA,AC046130.1,ALG10,AC046130.2,AC140847.1,AC140847.3,TUBB8P4,AC140847.2,RNA5SP357,DUX4L27,AK6P1	ENSG00000110975.8,ENSG00000259937.2,ENSG00000273853.1,ENSG00000256070.1,ENSG00000212475.1,ENSG00000270807.1,ENSG00000207026.1,ENSG00000201624.1,ENSG00000245482.2,ENSG00000139133.7,ENSG00000256538.2,ENSG00000255628.1,ENSG00000256986.2,ENSG00000250788.1,ENSG00000255652.4,ENSG00000272435.1,ENSG00000258794.3,ENSG00000256614.1
402	1	12	rs7973992	39168233	37858233	39927233	0.0244	17	39123843	39270417	CPNE8	ENSG00000139117.14	CPNE8	ENSG00000139117.14
402	FM	12	rs4332556	39270242	37858233	39927233	0.354	17	39123843	39270417	CPNE8	ENSG00000139117.14	CPNE8	ENSG00000139117.14
403	FM	12	rs73280629	40366187	40224739	40823739	0.316	15	40343704	40586433	-	-	SLC2A13,RPL30P13,LINC02555,LINC02471,LRRK2-DT	ENSG00000151229.13,ENSG00000229014.3,ENSG00000260943.1,ENSG00000223914.4,ENSG00000225342.2
403	1	12	rs11564282	40378739	40224739	40823739	0.137	15	40343704	40586433	-	-	SLC2A13,RPL30P13,LINC02555,LINC02471,LRRK2-DT	ENSG00000151229.13,ENSG00000229014.3,ENSG00000260943.1,ENSG00000223914.4,ENSG00000225342.2
404	1	12	rs1656512	43466513	43446913	43964513	0.221	65	43466513	43524221	-	-	-	-
405	1	12	rs61928096	53780633	53644633	54011633	0.824	2	53730164	53780633	-	-	SP7,SP1	ENSG00000170374.6,ENSG00000185591.10
406	1	12	rs12827788	54753185	54623185	54919185	0.733	7	54753185	54761931	AC079313.2,AC079313.1	ENSG00000258137.5,ENSG00000258086.1	AC079313.2,AC079313.1,GPR84	ENSG00000258137.5,ENSG00000258086.1,ENSG00000139572.4
407	1	12	rs11171639	56040943	55895943	56050703	0.954	1	56040943	56040943	AC009779.4	ENSG00000258921.1	AC009779.4	ENSG00000258921.1
408	1	12	rs1678536	57979190	57643190	58516574	0.618	24	57950794	58321518	-	-	KIF5A,PIP4K2C,DTX3,ARHGEF25,AC025165.1,AC025165.6,SLC26A10,B4GALNT1,RPL13AP23,OS9,AC025165.2,AGAP2,AGAP2-AS1,TSPAN31,CDK4,MARCHF9,CYP27B1,METTL1,EEF1AKMT3,AC025165.3,TSFM,AVIL,AC025165.5,RNU6-1083P,AC025165.4,CTDSP2,MIR26A2,AC083805.2,AC083805.1,AC083805.3,ATP23	ENSG00000155980.13,ENSG00000166908.18,ENSG00000178498.16,ENSG00000240771.8,ENSG00000224713.4,ENSG00000287908.1,ENSG00000135502.19,ENSG00000135454.14,ENSG00000242990.2,ENSG00000135506.16,ENSG00000257342.1,ENSG00000135439.11,ENSG00000255737.2,ENSG00000135452.10,ENSG00000135446.17,ENSG00000139266.6,ENSG00000111012.10,ENSG00000037897.17,ENSG00000123427.17,ENSG00000257921.6,ENSG00000123297.20,ENSG0000…
409	1	12	rs2363585	60791165	60115165	61681734	0.765	2	60789609	60791165	-	-	-	-
410	1	12	rs11174358	62561299	62395299	63051299	0.408	25	62554918	62827915	-	-	TAFA2,KLF17P1,USP15,RNU6-595P	ENSG00000198673.10,ENSG00000258316.1,ENSG00000135655.16,ENSG00000200814.1
411	FM	12	rs1371584	74173930	73885047	74882047	0.202	96	74129708	74538047	-	-	LINC02445,U8,LINC02882,AC136188.1,LINC02394	ENSG00000257750.2,ENSG00000201809.1,ENSG00000251138.7,ENSG00000257587.1,ENSG00000258332.3
411	1	12	rs1851356	74538047	73885047	74882047	0.088	96	74129708	74538047	-	-	LINC02445,U8,LINC02882,AC136188.1,LINC02394	ENSG00000257750.2,ENSG00000201809.1,ENSG00000251138.7,ENSG00000257587.1,ENSG00000258332.3
412	FM	12	rs79281554	77832185	77815197	78077997	0.223	51	77815670	77993785	NAV3	ENSG00000067798.16	NAV3	ENSG00000067798.16
412	1	12	rs7963537	77840997	77815197	78077997	0.169	51	77815670	77993785	NAV3	ENSG00000067798.16	NAV3	ENSG00000067798.16
413	1	12	rs11835419	84585161	83969161	84995161	0.0274	148	84507865	84700945	-	-	AC090679.3,AC090679.2,AC090679.1	ENSG00000285191.1,ENSG00000257729.2,ENSG00000221148.1
413	FM	12	rs4882411	84617685	83969161	84995161	0.0754	148	84507865	84700945	-	-	AC090679.3,AC090679.2,AC090679.1	ENSG00000285191.1,ENSG00000257729.2,ENSG00000221148.1
414	1	12	rs796921	92758273	92726773	92827573	0.0141	23	92737217	92789067	-	-	LINC02391	ENSG00000277851.2
414	FM	12	rs389454	92788444	92726773	92827573	0.295	23	92737217	92789067	-	-	LINC02391	ENSG00000277851.2
415	1	12	rs7135240	103535020	103354047	103621520	0.762	4	103535020	103542509	AC068643.1	ENSG00000257703.6	AC068643.1	ENSG00000257703.6
416	1	12	rs1558804	109898732	109840932	110083098	0.697	4	109898732	110051985	-	-	KCTD10,UBE3B,MMAB,RNU4-32P,MVK	ENSG00000110906.13,ENSG00000151148.14,ENSG00000139428.12,ENSG00000200274.1,ENSG00000110921.14
417	1	12	rs2193534	110297222	110270422	113027447	0.15	10	110277387	112964847	-	-	GLTP,AC007834.2,RN7SL441P,AC007834.1,TCHP,GIT2,AC084876.1,AC084876.2,ANKRD13A,C12orf76,AC007546.1,AC007546.3,AC007546.2,IFT81,ATP2A2,ANAPC7,AC144548.1,HMGA1P3,ARPC3,GPN3,RPL31P49,FAM216A,VPS29,AC002350.1,AC002350.2,RAD9B,PPTC7,TCTN1,RN7SL387P,HVCN1,PPP1CC,AC144522.1,AC002375.1,RPL29P25,CCDC63,MYL2,LINC01405,AC002351.1,CUX2,RNA5SP373,PHETA1,LINC02356,HSPA8P14,SH2B3,ATXN2,U7,IFITM3P5,ATXN2-AS,BRAP,…	ENSG00000139433.11,ENSG00000256351.1,ENSG00000241413.3,ENSG00000249094.2,ENSG00000139437.18,ENSG00000139436.21,ENSG00000277299.1,ENSG00000280426.1,ENSG00000076513.17,ENSG00000174456.15,ENSG00000277595.1,ENSG00000286220.1,ENSG00000279360.1,ENSG00000122970.16,ENSG00000174437.17,ENSG00000196510.12,ENSG00000258210.1,ENSG00000258011.2,ENSG00000111229.16,ENSG00000111231.9,ENSG00000241680.1,ENSG00000204…
417	FM	12	rs7135254	110305230	110270422	113027447	0.385	10	110277387	112964847	-	-	GLTP,AC007834.2,RN7SL441P,AC007834.1,TCHP,GIT2,AC084876.1,AC084876.2,ANKRD13A,C12orf76,AC007546.1,AC007546.3,AC007546.2,IFT81,ATP2A2,ANAPC7,AC144548.1,HMGA1P3,ARPC3,GPN3,RPL31P49,FAM216A,VPS29,AC002350.1,AC002350.2,RAD9B,PPTC7,TCTN1,RN7SL387P,HVCN1,PPP1CC,AC144522.1,AC002375.1,RPL29P25,CCDC63,MYL2,LINC01405,AC002351.1,CUX2,RNA5SP373,PHETA1,LINC02356,HSPA8P14,SH2B3,ATXN2,U7,IFITM3P5,ATXN2-AS,BRAP,…	ENSG00000139433.11,ENSG00000256351.1,ENSG00000241413.3,ENSG00000249094.2,ENSG00000139437.18,ENSG00000139436.21,ENSG00000277299.1,ENSG00000280426.1,ENSG00000076513.17,ENSG00000174456.15,ENSG00000277595.1,ENSG00000286220.1,ENSG00000279360.1,ENSG00000122970.16,ENSG00000174437.17,ENSG00000196510.12,ENSG00000258210.1,ENSG00000258011.2,ENSG00000111229.16,ENSG00000111231.9,ENSG00000241680.1,ENSG00000204…
417	2	12	rs147001808	112964847	110270422	113027447	0.0313	10	110277387	112964847	-	-	GLTP,AC007834.2,RN7SL441P,AC007834.1,TCHP,GIT2,AC084876.1,AC084876.2,ANKRD13A,C12orf76,AC007546.1,AC007546.3,AC007546.2,IFT81,ATP2A2,ANAPC7,AC144548.1,HMGA1P3,ARPC3,GPN3,RPL31P49,FAM216A,VPS29,AC002350.1,AC002350.2,RAD9B,PPTC7,TCTN1,RN7SL387P,HVCN1,PPP1CC,AC144522.1,AC002375.1,RPL29P25,CCDC63,MYL2,LINC01405,AC002351.1,CUX2,RNA5SP373,PHETA1,LINC02356,HSPA8P14,SH2B3,ATXN2,U7,IFITM3P5,ATXN2-AS,BRAP,…	ENSG00000139433.11,ENSG00000256351.1,ENSG00000241413.3,ENSG00000249094.2,ENSG00000139437.18,ENSG00000139436.21,ENSG00000277299.1,ENSG00000280426.1,ENSG00000076513.17,ENSG00000174456.15,ENSG00000277595.1,ENSG00000286220.1,ENSG00000279360.1,ENSG00000122970.16,ENSG00000174437.17,ENSG00000196510.12,ENSG00000258210.1,ENSG00000258011.2,ENSG00000111229.16,ENSG00000111231.9,ENSG00000241680.1,ENSG00000204…
418	FM	12	rs10774909	117674129	117576479	117754479	0.609	7	117660827	117676279	NOS1	ENSG00000089250.19	NOS1	ENSG00000089250.19
418	1	12	rs2893707	117676279	117576479	117754479	0.0578	7	117660827	117676279	NOS1	ENSG00000089250.19	NOS1	ENSG00000089250.19
419	FM	12	rs4766899	118812693	118530801	118889201	0.222	80	118586689	118831085	-	-	TAOK3,RPS2P5,AC026367.1,SUDS3	ENSG00000135090.14,ENSG00000240342.3,ENSG00000270482.1,ENSG00000111707.12
419	1	12	rs61943397	118828801	118530801	118889201	0.0618	80	118586689	118831085	-	-	TAOK3,RPS2P5,AC026367.1,SUDS3	ENSG00000135090.14,ENSG00000240342.3,ENSG00000270482.1,ENSG00000111707.12
420	1	12	rs12579868	121207147	121045966	121488966	0.0804	6	121189116	121351934	-	-	AC069234.1,SPPL3,ARF1P2,AC069214.1	ENSG00000255946.1,ENSG00000157837.16,ENSG00000213137.3,ENSG00000286493.1
420	FM	12	rs4454799	121317075	121045966	121488966	0.463	6	121189116	121351934	-	-	AC069234.1,SPPL3,ARF1P2,AC069214.1	ENSG00000255946.1,ENSG00000157837.16,ENSG00000213137.3,ENSG00000286493.1
421	FM	12	rs7302836	121896657	121816336	122476130	0.486	12	121828763	121907336	-	-	ANAPC5,AC048337.1,RNF34,KDM2B	ENSG00000089053.13,ENSG00000258435.1,ENSG00000170633.16,ENSG00000089094.19
421	1	12	rs7962128	121907336	121816336	122476130	0.0498	12	121828763	121907336	-	-	ANAPC5,AC048337.1,RNF34,KDM2B	ENSG00000089053.13,ENSG00000258435.1,ENSG00000170633.16,ENSG00000089094.19
422	FM	12	rs12322888	123825559	123296449	123921249	0.138	62	123518866	123903626	-	-	PITPNM2,PITPNM2-AS1,AC026362.2,MPHOSPH9,AC073857.1,C12orf65,CDK2AP1,AC068768.1,RNA5SP375,SBNO1,Y_RNA,SBNO1-AS1,KMT5A,RILPL2	ENSG00000090975.13,ENSG00000251497.2,ENSG00000280381.1,ENSG00000051825.15,ENSG00000280120.1,ENSG00000130921.8,ENSG00000111328.7,ENSG00000269980.1,ENSG00000199845.1,ENSG00000139697.14,ENSG00000207189.1,ENSG00000256092.2,ENSG00000183955.13,ENSG00000150977.10
422	1	12	rs28675824	123853449	123296449	123921249	0.0335	62	123518866	123903626	-	-	PITPNM2,PITPNM2-AS1,AC026362.2,MPHOSPH9,AC073857.1,C12orf65,CDK2AP1,AC068768.1,RNA5SP375,SBNO1,Y_RNA,SBNO1-AS1,KMT5A,RILPL2	ENSG00000090975.13,ENSG00000251497.2,ENSG00000280381.1,ENSG00000051825.15,ENSG00000280120.1,ENSG00000130921.8,ENSG00000111328.7,ENSG00000269980.1,ENSG00000199845.1,ENSG00000139697.14,ENSG00000207189.1,ENSG00000256092.2,ENSG00000183955.13,ENSG00000150977.10
423	1	12	rs7980294	131530428	131491828	131652428	0.0713	43	131493709	131648548	-	-	ADGRD1,AC078925.2,AC078925.3,AC078925.1	ENSG00000111452.13,ENSG00000279128.1,ENSG00000279993.1,ENSG00000256810.2
423	FM	12	rs7303597	131567516	131491828	131652428	0.338	43	131493709	131648548	-	-	ADGRD1,AC078925.2,AC078925.3,AC078925.1	ENSG00000111452.13,ENSG00000279128.1,ENSG00000279993.1,ENSG00000256810.2
424	FM	13	rs17082351	26035663	25976821	26036921	0.584	4	26031980	26036921	ATP8A2	ENSG00000132932.17	ATP8A2	ENSG00000132932.17
424	1	13	rs73170514	26036921	25976821	26036921	0.152	4	26031980	26036921	ATP8A2	ENSG00000132932.17	ATP8A2	ENSG00000132932.17
425	1	13	rs9576144	37518022	37498922	37836022	0.445	11	37518022	37583831	-	-	ALG5,EXOSC8,SUPT20H	ENSG00000120697.9,ENSG00000120699.13,ENSG00000102710.20
426	FM	13	rs9525582	42721588	42664360	42820160	0.273	23	42675006	42805360	DGKH	ENSG00000102780.17	DGKH,CHCHD2P11	ENSG00000102780.17,ENSG00000270809.1
426	1	13	rs67141907	42805360	42664360	42820160	0.0574	23	42675006	42805360	DGKH	ENSG00000102780.17	DGKH,CHCHD2P11	ENSG00000102780.17,ENSG00000270809.1
427	1	13	rs1443918	54034124	53614124	54685247	0.681	5	53987257	54049489	AL356295.1	ENSG00000287722.1	AL356295.1	ENSG00000287722.1
428	FM	13	rs7333401	58278221	58252021	59298881	0.355	42	58252801	59212121	-	-	PCDH17,RNA5SP30,LINC02338,LINC00374,AL161423.1,RNY4P29,CTAGE16P	ENSG00000118946.12,ENSG00000202422.1,ENSG00000277448.1,ENSG00000232954.2,ENSG00000276208.1,ENSG00000222733.1,ENSG00000214335.3
428	1	13	rs9537784	58291621	58252021	59298881	0.179	42	58252801	59212121	-	-	PCDH17,RNA5SP30,LINC02338,LINC00374,AL161423.1,RNY4P29,CTAGE16P	ENSG00000118946.12,ENSG00000202422.1,ENSG00000277448.1,ENSG00000232954.2,ENSG00000276208.1,ENSG00000222733.1,ENSG00000214335.3
429	1	13	rs12864721	60374299	60099299	60826299	0.00923	29	60226817	60406796	-	-	DIAPH3	ENSG00000139734.19
429	FM	13	rs9528041	60406796	60099299	60826299	0.3	29	60226817	60406796	-	-	DIAPH3	ENSG00000139734.19
430	1	13	rs61956694	66596810	66457810	66824810	0.00738	74	66526394	66724399	-	-	AL158038.1,MIR548X2	ENSG00000286395.1,ENSG00000263581.1
430	FM	13	rs17080594	66610034	66457810	66824810	0.214	74	66526394	66724399	-	-	AL158038.1,MIR548X2	ENSG00000286395.1,ENSG00000263581.1
431	FM	13	rs4635220	66946721	66919729	67211823	0.189	16	66933412	66966427	PCDH9	ENSG00000184226.15	PCDH9	ENSG00000184226.15
431	1	13	rs1413573	66951829	66919729	67211823	0.127	16	66933412	66966427	PCDH9	ENSG00000184226.15	PCDH9	ENSG00000184226.15
432	1	13	rs112703834	67592704	67308544	67843436	0.00723	22	67590862	67831280	-	-	PCDH9,AL160254.1	ENSG00000184226.15,ENSG00000285588.1
432	2	13	rs1570892	67803436	67308544	67843436	0.18	22	67590862	67831280	-	-	PCDH9,AL160254.1	ENSG00000184226.15,ENSG00000285588.1
433	1	13	rs9529477	69566706	69275694	70146486	0.0983	40	69566706	69582391	-	-	-	-
433	FM	13	rs9529479	69571212	69275694	70146486	0.158	40	69566706	69582391	-	-	-	-
434	FM	13	rs2249750	78939961	78822611	79019611	0.332	46	78823460	78982173	OBI1-AS1	ENSG00000234377.7	OBI1-AS1,AL138957.1,SRGNP1,RNY3P3	ENSG00000234377.7,ENSG00000235625.1,ENSG00000271386.1,ENSG00000200686.1
434	1	13	rs2265162	78950611	78822611	79019611	0.00891	46	78823460	78982173	OBI1-AS1	ENSG00000234377.7	OBI1-AS1,AL138957.1,SRGNP1,RNY3P3	ENSG00000234377.7,ENSG00000235625.1,ENSG00000271386.1,ENSG00000200686.1
434	2	13	rs2329076	78981531	78822611	79019611	9.91e-05	46	78823460	78982173	OBI1-AS1	ENSG00000234377.7	OBI1-AS1,AL138957.1,SRGNP1,RNY3P3	ENSG00000234377.7,ENSG00000235625.1,ENSG00000271386.1,ENSG00000200686.1
435	1	13	rs9544872	79308251	79144251	79344951	0.577	4	79147400	79308251	-	-	OBI1-AS1,AL445209.1,POU4F1,OBI1	ENSG00000234377.7,ENSG00000271776.1,ENSG00000152192.8,ENSG00000152193.8
436	1	13	rs9574422	79989381	79810381	80239381	0.0317	42	79857122	80157890	-	-	RBM26,RNA5SP33,RBM26-AS1,NDFIP2-AS1,NDFIP2,LINC01068	ENSG00000139746.16,ENSG00000252496.1,ENSG00000227354.7,ENSG00000232132.1,ENSG00000102471.14,ENSG00000227676.4
436	FM	13	rs314690	80008957	79810381	80239381	0.17	42	79857122	80157890	-	-	RBM26,RNA5SP33,RBM26-AS1,NDFIP2-AS1,NDFIP2,LINC01068	ENSG00000139746.16,ENSG00000252496.1,ENSG00000227354.7,ENSG00000232132.1,ENSG00000102471.14,ENSG00000227676.4
437	FM	13	rs504122	80911525	80783712	81193712	0.472	4	80911525	80919712	-	-	SPRY2	ENSG00000136158.12
437	1	13	rs541731	80919712	80783712	81193712	0.264	4	80911525	80919712	-	-	SPRY2	ENSG00000136158.12
438	1	13	rs7990700	82744744	82295544	82943744	0.135	35	82591114	82809836	-	-	-	-
439	1	13	rs73532287	85234525	85127525	85609525	0.643	8	85234525	85259059	-	-	-	-
440	1	13	rs79104582	91979840	91953440	92067140	0.767	5	91973215	92053646	-	-	MIR17HG,GPC5	ENSG00000215417.13,ENSG00000179399.15
441	1	13	rs9560984	92878118	92665118	92912418	0.0754	44	92851968	92896913	GPC5	ENSG00000179399.15	GPC5,AL157815.1	ENSG00000179399.15,ENSG00000282865.1
441	FM	13	rs6650315	92881710	92665118	92912418	0.0853	44	92851968	92896913	GPC5	ENSG00000179399.15	GPC5,AL157815.1	ENSG00000179399.15,ENSG00000282865.1
442	1	13	rs9524024	94022948	93934648	94152948	0.0513	37	93996612	94097508	GPC6	ENSG00000183098.11	GPC6,HNRNPA1P29	ENSG00000183098.11,ENSG00000235784.2
442	FM	13	rs1359200	94025367	93934648	94152948	0.301	37	93996612	94097508	GPC6	ENSG00000183098.11	GPC6,HNRNPA1P29	ENSG00000183098.11,ENSG00000235784.2
443	1	13	rs117863023	97027206	96272206	97515206	0.0602	71	96306160	97465436	-	-	DNAJC3-DT,DNAJC3,MTND5P2,MTND6P18,MTCYBP3,AL138955.1,UGGT2,HMGN1P24,HS6ST3,RN7SL164P,AMMECR1LP1	ENSG00000247400.4,ENSG00000102580.15,ENSG00000229622.1,ENSG00000227714.1,ENSG00000232373.2,ENSG00000276809.1,ENSG00000102595.20,ENSG00000226977.1,ENSG00000185352.8,ENSG00000242614.3,ENSG00000233273.1
443	FM	13	rs7317433	97130559	96272206	97515206	0.113	71	96306160	97465436	-	-	DNAJC3-DT,DNAJC3,MTND5P2,MTND6P18,MTCYBP3,AL138955.1,UGGT2,HMGN1P24,HS6ST3,RN7SL164P,AMMECR1LP1	ENSG00000247400.4,ENSG00000102580.15,ENSG00000229622.1,ENSG00000227714.1,ENSG00000232373.2,ENSG00000276809.1,ENSG00000102595.20,ENSG00000226977.1,ENSG00000185352.8,ENSG00000242614.3,ENSG00000233273.1
444	1	13	rs3783007	99109816	99090816	99260816	0.299	18	99105892	99234648	-	-	FARP1,STK24,AL356423.1,STK24-AS1	ENSG00000152767.17,ENSG00000102572.15,ENSG00000271437.1,ENSG00000224418.1
445	1	14	rs17100626	33772933	33733933	33829233	0.145	5	33765711	33778247	NPAS3	ENSG00000151322.19	NPAS3	ENSG00000151322.19
445	FM	14	rs4555053	33777402	33733933	33829233	0.551	5	33765711	33778247	NPAS3	ENSG00000151322.19	NPAS3	ENSG00000151322.19
446	1	14	rs10151239	38972370	38751370	38976560	0.761	4	38964544	38974730	-	-	-	-
447	FM	14	rs1950952	39777676	39375207	39977207	0.216	44	39741978	39976329	-	-	MIA2,GLRX5P3,COILP1,FBXO33,AL049828.1	ENSG00000150527.17,ENSG00000271424.1,ENSG00000259100.1,ENSG00000165355.7,ENSG00000258526.7
447	1	14	rs7146146	39795207	39375207	39977207	0.0234	44	39741978	39976329	-	-	MIA2,GLRX5P3,COILP1,FBXO33,AL049828.1	ENSG00000150527.17,ENSG00000271424.1,ENSG00000259100.1,ENSG00000165355.7,ENSG00000258526.7
448	1	14	rs61990288	42074726	41802694	42774366	0.0113	8	42068689	42166111	-	-	AL121821.2,LRFN5	ENSG00000258636.2,ENSG00000165379.13
448	FM	14	rs1950829	42097937	41802694	42774366	0.341	8	42068689	42166111	-	-	AL121821.2,LRFN5	ENSG00000258636.2,ENSG00000165379.13
449	1	14	rs1499387	43069527	43068948	43135927	0.0669	23	43069527	43099422	AL442163.1	ENSG00000258394.1	AL442163.1,AL442163.2	ENSG00000258394.1,ENSG00000258505.1
449	FM	14	rs2062468	43086119	43068948	43135927	0.186	23	43069527	43099422	AL442163.1	ENSG00000258394.1	AL442163.1,AL442163.2	ENSG00000258394.1,ENSG00000258505.1
450	1	14	rs3007061	47238606	46777606	47447606	0.4	41	46822102	47324127	-	-	LINC00871,RPL10L,MDGA2	ENSG00000258700.6,ENSG00000165496.5,ENSG00000139915.21
451	1	14	rs1256037	64743301	64281007	65217479	0.0447	17	64692825	64871010	-	-	SYNE2,ESR2,AL161756.1,TEX21P,AL161756.3,AL161756.2,MTHFD1	ENSG00000054654.19,ENSG00000140009.18,ENSG00000214770.3,ENSG00000234911.2,ENSG00000284664.1,ENSG00000271511.1,ENSG00000100714.17
451	FM	14	rs10142766	64780454	64281007	65217479	0.323	17	64692825	64871010	-	-	SYNE2,ESR2,AL161756.1,TEX21P,AL161756.3,AL161756.2,MTHFD1	ENSG00000054654.19,ENSG00000140009.18,ENSG00000214770.3,ENSG00000234911.2,ENSG00000284664.1,ENSG00000271511.1,ENSG00000100714.17
452	1	14	rs4338726	69498110	69429410	69766110	0.106	22	69480381	69696336	-	-	RPS29P1,DCAF5,DDX18P1,Y_RNA,AL391262.1,AL359317.2,EXD2	ENSG00000242293.1,ENSG00000139990.18,ENSG00000259165.1,ENSG00000206768.1,ENSG00000276063.1,ENSG00000258957.2,ENSG00000081177.18
452	FM	14	rs8017103	69505638	69429410	69766110	0.196	22	69480381	69696336	-	-	RPS29P1,DCAF5,DDX18P1,Y_RNA,AL391262.1,AL359317.2,EXD2	ENSG00000242293.1,ENSG00000139990.18,ENSG00000259165.1,ENSG00000206768.1,ENSG00000276063.1,ENSG00000258957.2,ENSG00000081177.18
453	1	14	rs28684628	73439505	73373005	73710505	0.687	20	73414316	73709015	-	-	DCAF4,AL442663.4,AL442663.1,ZFYVE1,RN7SL586P,AL442663.3,RBM25,AL442663.2,PSEN1,AC004858.1,PAPLN	ENSG00000119599.17,ENSG00000259015.1,ENSG00000239544.1,ENSG00000165861.14,ENSG00000241487.3,ENSG00000258813.2,ENSG00000119707.14,ENSG00000258448.1,ENSG00000080815.19,ENSG00000259109.1,ENSG00000100767.17
454	1	14	rs8010840	75355203	74871953	75635953	0.0035	25	75123374	75373011	-	-	AREL1,AC007956.2,AC007956.1,FCF1,YLPM1,PROX2,AC006530.1,DLST,RPS6KL1	ENSG00000119682.17,ENSG00000258439.1,ENSG00000222604.2,ENSG00000119616.11,ENSG00000119596.18,ENSG00000119608.14,ENSG00000258587.1,ENSG00000119689.15,ENSG00000198208.12
454	FM	14	rs6574200	75364451	74871953	75635953	0.289	25	75123374	75373011	-	-	AREL1,AC007956.2,AC007956.1,FCF1,YLPM1,PROX2,AC006530.1,DLST,RPS6KL1	ENSG00000119682.17,ENSG00000258439.1,ENSG00000222604.2,ENSG00000119616.11,ENSG00000119596.18,ENSG00000119608.14,ENSG00000258587.1,ENSG00000119689.15,ENSG00000198208.12
455	1	14	rs17668186	82891741	82882001	83086741	0.156	3	82891741	82912802	-	-	-	-
455	FM	14	rs11627406	82912802	82882001	83086741	0.745	3	82891741	82912802	-	-	-	-
456	FM	14	rs7145006	87400794	87337195	87468895	0.0777	78	87357965	87468510	-	-	LINC01148,AL358292.1	ENSG00000258804.1,ENSG00000259061.1
456	1	14	rs79469787	87407495	87337195	87468895	0.0438	78	87357965	87468510	-	-	LINC01148,AL358292.1	ENSG00000258804.1,ENSG00000259061.1
457	FM	14	rs1286059	91458411	91308489	91585489	0.299	21	91313983	91524676	-	-	RPS6KA5	ENSG00000100784.12
457	1	14	rs1286152	91463489	91308489	91585489	0.219	21	91313983	91524676	-	-	RPS6KA5	ENSG00000100784.12
458	1	14	rs12888770	98496873	98358873	98956393	0.000195	32	98603851	98659847	AL163932.1	ENSG00000259097.2	AL163932.1,LINC02295	ENSG00000259097.2,ENSG00000258511.1
458	2	14	rs7144406	98659847	98358873	98956393	0.452	32	98603851	98659847	AL163932.1	ENSG00000259097.2	AL163932.1,LINC02295	ENSG00000259097.2,ENSG00000258511.1
459	1	14	rs9671376	103370163	103170163	103430563	0.202	13	103291698	103379225	-	-	TRAF3,RNU6-1316P	ENSG00000131323.16,ENSG00000206969.1
460	1	14	rs2896488	104079924	103748988	104612988	0.921	4	104070983	104091434	KLC1,AL139300.1	ENSG00000126214.21,ENSG00000256500.6	KLC1,COA8,AL139300.1	ENSG00000126214.21,ENSG00000256053.9,ENSG00000256500.6
461	FM	15	rs898253	29852637	29822287	29884687	0.155	12	29848687	29873571	-	-	FAM189A1	ENSG00000104059.4
461	1	15	rs12898464	29853387	29822287	29884687	0.0987	12	29848687	29873571	-	-	FAM189A1	ENSG00000104059.4
462	1	15	rs2701508	37436748	37411648	37451248	0.71	8	37433711	37449004	-	-	-	-
463	1	15	rs638182	37658915	37581315	37912915	0.193	26	37632680	37754903	-	-	AC068875.1	ENSG00000259434.2
463	FM	15	rs668644	37669606	37581315	37912915	0.199	26	37632680	37754903	-	-	AC068875.1	ENSG00000259434.2
464	1	15	rs28582094	38843887	38817187	39012887	0.0719	8	38838264	38869666	-	-	RASGRP1	ENSG00000172575.12
464	FM	15	rs4924273	38846738	38817187	39012887	0.309	8	38838264	38869666	-	-	RASGRP1	ENSG00000172575.12
465	1	15	rs12912742	40968531	40725531	41126531	0.178	49	40732793	41075944	-	-	BAHD1,AC013356.3,AC013356.2,CHST14,AC013356.1,AC091045.1,CCDC32,RNU6-516P,RPUSD2,KNL1,RN7SL376P,AC022405.1,RAD51-AS1,RAD51,RMDN3,SUMO2P15,GCHFR,DNAJC17,C15orf62	ENSG00000140320.12,ENSG00000259364.1,ENSG00000259211.1,ENSG00000169105.8,ENSG00000244251.1,ENSG00000259536.5,ENSG00000128891.16,ENSG00000223313.1,ENSG00000166133.18,ENSG00000137812.20,ENSG00000265814.2,ENSG00000259254.1,ENSG00000245849.8,ENSG00000051180.17,ENSG00000137824.16,ENSG00000271236.1,ENSG00000137880.6,ENSG00000104129.10,ENSG00000188277.10
466	1	15	rs7166812	43644760	43541760	44327760	0.00803	95	43585520	44188854	-	-	TGM7,AC009852.1,LCMT2,ADAL,ZSCAN29,TUBGCP4,RN7SL487P,TP53BP1,MAP1A,PPIP5K1,CKMT1B,STRC,RNU6-554P,AC011330.3,CATSPER2,RNU6-610P,AC011330.2,PDIA3P2,AC011330.1,CKMT1A,STRCP1,RNU6-353P,CATSPER2P1,RNU6-354P,PDIA3,ELL3,AC018512.1,SERF2,MIR1282,SERINC4,HYPK,MFAP1,WDR76,Y_RNA,FRMD5,PIN4P1	ENSG00000159495.8,ENSG00000260406.1,ENSG00000168806.8,ENSG00000168803.16,ENSG00000140265.12,ENSG00000137822.13,ENSG00000243871.3,ENSG00000067369.14,ENSG00000166963.13,ENSG00000168781.22,ENSG00000237289.10,ENSG00000242866.10,ENSG00000222398.1,ENSG00000284772.1,ENSG00000166762.19,ENSG00000206991.1,ENSG00000275601.1,ENSG00000224677.1,ENSG00000249839.1,ENSG00000223572.10,ENSG00000166763.8,ENSG0000020…
466	FM	15	rs560191	43767774	43541760	44327760	0.0847	95	43585520	44188854	-	-	TGM7,AC009852.1,LCMT2,ADAL,ZSCAN29,TUBGCP4,RN7SL487P,TP53BP1,MAP1A,PPIP5K1,CKMT1B,STRC,RNU6-554P,AC011330.3,CATSPER2,RNU6-610P,AC011330.2,PDIA3P2,AC011330.1,CKMT1A,STRCP1,RNU6-353P,CATSPER2P1,RNU6-354P,PDIA3,ELL3,AC018512.1,SERF2,MIR1282,SERINC4,HYPK,MFAP1,WDR76,Y_RNA,FRMD5,PIN4P1	ENSG00000159495.8,ENSG00000260406.1,ENSG00000168806.8,ENSG00000168803.16,ENSG00000140265.12,ENSG00000137822.13,ENSG00000243871.3,ENSG00000067369.14,ENSG00000166963.13,ENSG00000168781.22,ENSG00000237289.10,ENSG00000242866.10,ENSG00000222398.1,ENSG00000284772.1,ENSG00000166762.19,ENSG00000206991.1,ENSG00000275601.1,ENSG00000224677.1,ENSG00000249839.1,ENSG00000223572.10,ENSG00000166763.8,ENSG0000020…
467	1	15	rs962950	47685416	47492416	48083419	0.393	10	47675569	47685416	SEMA6D,AC023905.1	ENSG00000137872.17,ENSG00000259221.5	SEMA6D,AC023905.1	ENSG00000137872.17,ENSG00000259221.5
467	2	15	rs4774501	47956756	47492416	48083419	3.33e-09	10	47675569	47685416	SEMA6D,AC023905.1	ENSG00000137872.17,ENSG00000259221.5	SEMA6D,AC023905.1	ENSG00000137872.17,ENSG00000259221.5
468	1	15	rs139219993	56885148	56477148	57607148	0.831	7	56825676	56895920	-	-	AC090518.1	ENSG00000260392.6
469	FM	15	rs1131647	63901113	63738280	64185280	0.167	46	63895305	64063128	-	-	HERC1,AC073167.1	ENSG00000103657.14,ENSG00000259589.2
469	1	15	rs62012818	63904280	63738280	64185280	0.0187	46	63895305	64063128	-	-	HERC1,AC073167.1	ENSG00000103657.14,ENSG00000259589.2
470	1	15	rs7174069	66393606	66349006	66411306	0.41	8	66367576	66393606	MEGF11	ENSG00000157890.17	MEGF11	ENSG00000157890.17
471	1	15	rs1038093	74012409	73848409	74513118	0.00237	9	74099354	74172153	-	-	AC018943.1,TBC1D21	ENSG00000260624.2,ENSG00000167139.9
471	2	15	rs2084851	74171368	73848409	74513118	0.16	9	74099354	74172153	-	-	AC018943.1,TBC1D21	ENSG00000260624.2,ENSG00000167139.9
471	FM	15	rs4272992	74172153	73848409	74513118	0.257	9	74099354	74172153	-	-	AC018943.1,TBC1D21	ENSG00000260624.2,ENSG00000167139.9
472	FM	15	rs12901558	78076379	77976909	78164409	0.139	15	78071083	78101909	LINGO1	ENSG00000169783.13	LINGO1,AC105133.2,AC105133.1	ENSG00000169783.13,ENSG00000280359.1,ENSG00000259213.1
472	1	15	rs3936093	78101909	77976909	78164409	0.0661	15	78071083	78101909	LINGO1	ENSG00000169783.13	LINGO1,AC105133.2,AC105133.1	ENSG00000169783.13,ENSG00000280359.1,ENSG00000259213.1
473	1	15	rs55645405	86923554	86873322	87088622	0.811	2	86923554	86940622	AGBL1	ENSG00000273540.4	AGBL1	ENSG00000273540.4
474	1	15	rs10162833	88427589	88392989	88451789	0.121	16	88408239	88443591	NTRK3	ENSG00000140538.16	NTRK3	ENSG00000140538.16
474	FM	15	rs11638486	88432171	88392989	88451789	0.191	16	88408239	88443591	NTRK3	ENSG00000140538.16	NTRK3	ENSG00000140538.16
475	1	15	rs28541419	88945878	88933078	89036278	0.948	2	88943807	88945878	-	-	-	-
476	1	15	rs4702	91426560	91391160	91451992	1	1	91426560	91426560	FURIN	ENSG00000140564.12	FURIN	ENSG00000140564.12
477	1	15	rs1972927	91573449	91539049	91580959	0.985	1	91573449	91573449	VPS33B-DT	ENSG00000214432.9	VPS33B-DT	ENSG00000214432.9
478	1	15	rs35625885	96957969	96920969	97006669	0.888	2	96955776	96957969	-	-	-	-
479	1	16	rs1861188	6319505	6269305	6346605	0.519	2	6319505	6324967	RBFOX1	ENSG00000078328.22	RBFOX1	ENSG00000078328.22
480	1	16	rs12921271	6639512	6610712	6649032	0.102	12	6631828	6640694	RBFOX1	ENSG00000078328.22	RBFOX1	ENSG00000078328.22
480	FM	16	rs11644563	6640694	6610712	6649032	0.493	12	6631828	6640694	RBFOX1	ENSG00000078328.22	RBFOX1	ENSG00000078328.22
481	1	16	rs7191889	7662811	7642289	7675689	0.685	4	7662660	7662831	RBFOX1	ENSG00000078328.22	RBFOX1	ENSG00000078328.22
482	1	16	rs830733	12342972	12206972	12471972	0.394	5	12207439	12351254	SNX29	ENSG00000048471.14	SNX29	ENSG00000048471.14
482	FM	16	rs9936260	12351254	12206972	12471972	0.406	5	12207439	12351254	SNX29	ENSG00000048471.14	SNX29	ENSG00000048471.14
483	FM	16	rs12935276	13038723	13021805	13119505	0.354	14	13038723	13097206	SHISA9	ENSG00000237515.9	SHISA9	ENSG00000237515.9
483	1	16	rs11646847	13088905	13021805	13119505	0.0601	14	13038723	13097206	SHISA9	ENSG00000237515.9	SHISA9	ENSG00000237515.9
484	FM	16	rs62035068	13756954	13645997	13807497	0.0631	101	13712592	13806433	-	-	-	-
484	1	16	rs12930511	13802379	13645997	13807497	0.0228	101	13712592	13806433	-	-	-	-
485	1	16	rs170194	15558272	15111272	15630172	0.181	10	15556503	15587497	AC140504.1,BMERB1	ENSG00000261130.5,ENSG00000166780.11	AC140504.1,BMERB1	ENSG00000261130.5,ENSG00000166780.11
486	1	16	rs12446624	17164470	17043470	17245470	0.345	11	17119738	17166754	-	-	-	-
487	1	16	rs72771765	17965261	17842261	18062161	0.0552	40	17847295	18048710	-	-	AC025277.1,RPL7P47,AC010601.1	ENSG00000261555.1,ENSG00000228071.4,ENSG00000259929.5
487	FM	16	rs9302534	18048710	17842261	18062161	0.0841	40	17847295	18048710	-	-	AC025277.1,RPL7P47,AC010601.1	ENSG00000261555.1,ENSG00000228071.4,ENSG00000259929.5
488	1	16	rs42750	21630698	21518698	22660698	0.956	1	21630698	21630698	METTL9	ENSG00000197006.14	METTL9	ENSG00000197006.14
489	1	16	rs4421986	23191250	23038250	23206650	0.212	10	23052497	23191250	-	-	AC127459.1,USP31,AC127459.3,AC099482.2	ENSG00000260566.2,ENSG00000103404.14,ENSG00000280400.1,ENSG00000285613.1
490	1	16	rs4787317	25353267	25244267	25527267	0.0704	13	25353267	25435172	-	-	LINC02191	ENSG00000261636.2
490	FM	16	rs9939644	25423121	25244267	25527267	0.68	13	25353267	25435172	-	-	LINC02191	ENSG00000261636.2
491	1	16	rs77493532	49590802	49549502	49650902	0.586	2	49590802	49590832	ZNF423	ENSG00000102935.12	ZNF423	ENSG00000102935.12
492	1	16	rs4785193	49820598	49761898	49846698	0.835	4	49820164	49841562	ZNF423	ENSG00000102935.12	ZNF423	ENSG00000102935.12
493	1	16	rs4306507	51212775	51163075	51212775	0.96	1	51212775	51212775	AC087564.1,AC009166.2	ENSG00000285367.1,ENSG00000280344.1	AC087564.1,AC009166.2	ENSG00000285367.1,ENSG00000280344.1
494	FM	16	rs1421085	53800954	53798514	53845514	0.133	49	53798523	53837342	FTO	ENSG00000140718.21	FTO	ENSG00000140718.21
494	1	16	rs8057044	53812614	53798514	53845514	0.0266	49	53798523	53837342	FTO	ENSG00000140718.21	FTO	ENSG00000140718.21
495	FM	16	rs10492872	54120330	54113697	54148597	0.319	5	54115875	54131995	FTO	ENSG00000140718.21	FTO	ENSG00000140718.21
495	1	16	rs17833492	54128197	54113697	54148597	0.247	5	54115875	54131995	FTO	ENSG00000140718.21	FTO	ENSG00000140718.21
496	1	16	rs4784655	56364030	56301530	56583481	0.576	4	56364030	56388481	GNAO1	ENSG00000087258.16	GNAO1,AC009102.2	ENSG00000087258.16,ENSG00000272372.1
497	1	16	rs62046253	60644621	60516621	61056615	0.0101	62	60584609	61040257	-	-	GNPATP,AC009169.1	ENSG00000259844.2,ENSG00000261178.2
497	FM	16	rs2043593	60645793	60516621	61056615	0.149	62	60584609	61040257	-	-	GNPATP,AC009169.1	ENSG00000259844.2,ENSG00000261178.2
497	2	16	rs1364351	61037218	60516621	61056615	0.00158	62	60584609	61040257	-	-	GNPATP,AC009169.1	ENSG00000259844.2,ENSG00000261178.2
498	1	16	rs56100748	62779700	62774970	62905700	0.126	8	62779700	62800775	-	-	-	-
498	FM	16	rs8060929	62800581	62774970	62905700	0.34	8	62779700	62800775	-	-	-	-
499	1	16	rs4785862	65841162	65734543	65881043	0.714	7	65767853	65863996	-	-	-	-
500	1	16	rs1364063	69588572	69545072	70112572	0.0569	37	69552215	69975360	-	-	NFAT5,MIR1538,AC009032.1,AC012321.1,NQO1,AC092115.2,AC092115.3,NOB1,AC092115.1,WWP2,SNORA62,MIR140	ENSG00000102908.22,ENSG00000223109.1,ENSG00000274093.1,ENSG00000260772.1,ENSG00000181019.13,ENSG00000261602.1,ENSG00000262136.1,ENSG00000141101.13,ENSG00000260290.2,ENSG00000198373.13,ENSG00000252443.1,ENSG00000208017.3
500	FM	16	rs7359336	69733460	69545072	70112572	0.195	37	69552215	69975360	-	-	NFAT5,MIR1538,AC009032.1,AC012321.1,NQO1,AC092115.2,AC092115.3,NOB1,AC092115.1,WWP2,SNORA62,MIR140	ENSG00000102908.22,ENSG00000223109.1,ENSG00000274093.1,ENSG00000260772.1,ENSG00000181019.13,ENSG00000261602.1,ENSG00000262136.1,ENSG00000141101.13,ENSG00000260290.2,ENSG00000198373.13,ENSG00000252443.1,ENSG00000208017.3
501	FM	16	rs3909541	72201119	71436733	72866699	0.299	9	71854822	72230261	-	-	AC010653.1,ATXN1L,IST1,AC010653.2,ZNF821,AC009127.1,PKD1L3,RPL39P31,AC009127.2,ATP5F1AP3,DHODH,TXNL4B,HP,HPR,AC009087.1,DHX38,PMFBP1	ENSG00000262140.1,ENSG00000224470.8,ENSG00000182149.21,ENSG00000279592.1,ENSG00000102984.15,ENSG00000261765.1,ENSG00000277481.1,ENSG00000242176.1,ENSG00000263311.1,ENSG00000263232.2,ENSG00000102967.12,ENSG00000140830.9,ENSG00000257017.9,ENSG00000261701.7,ENSG00000260252.1,ENSG00000140829.12,ENSG00000118557.16
501	1	16	rs3852787	72225733	71436733	72866699	0.0407	9	71854822	72230261	-	-	AC010653.1,ATXN1L,IST1,AC010653.2,ZNF821,AC009127.1,PKD1L3,RPL39P31,AC009127.2,ATP5F1AP3,DHODH,TXNL4B,HP,HPR,AC009087.1,DHX38,PMFBP1	ENSG00000262140.1,ENSG00000224470.8,ENSG00000182149.21,ENSG00000279592.1,ENSG00000102984.15,ENSG00000261765.1,ENSG00000277481.1,ENSG00000242176.1,ENSG00000263311.1,ENSG00000263232.2,ENSG00000102967.12,ENSG00000140830.9,ENSG00000257017.9,ENSG00000261701.7,ENSG00000260252.1,ENSG00000140829.12,ENSG00000118557.16
502	1	16	rs13336147	72985338	72953938	73070310	0.0236	1	72992221	72992221	ZFHX3	ENSG00000140836.17	ZFHX3	ENSG00000140836.17
502	FM	16	rs61735550	72992221	72953938	73070310	0.951	1	72992221	72992221	ZFHX3	ENSG00000140836.17	ZFHX3	ENSG00000140836.17
503	1	16	rs17768218	77029097	76682566	77417686	0.528	22	77027686	77195686	-	-	AC106733.1	ENSG00000279856.1
503	2	16	rs62047044	77195686	76682566	77417686	0.0342	22	77027686	77195686	-	-	AC106733.1	ENSG00000279856.1
504	FM	16	rs1993766	82873870	82845633	82953933	0.199	25	82866739	82888507	CDH13	ENSG00000140945.17	CDH13,RN7SL134P	ENSG00000140945.17,ENSG00000263360.2
504	1	16	rs9933458	82876533	82845633	82953933	0.0998	25	82866739	82888507	CDH13	ENSG00000140945.17	CDH13,RN7SL134P	ENSG00000140945.17,ENSG00000263360.2
505	FM	16	rs876985	87882124	87839389	87887199	0.308	6	87882124	87886163	SLC7A5	ENSG00000103257.9	SLC7A5	ENSG00000103257.9
505	1	16	rs9926829	87883089	87839389	87887199	0.304	6	87882124	87886163	SLC7A5	ENSG00000103257.9	SLC7A5	ENSG00000103257.9
506	1	17	rs7212587	2314024	2145024	2577024	0.76	5	2314024	2316831	METTL16	ENSG00000127804.13	METTL16	ENSG00000127804.13
507	1	17	rs9899533	8068045	8036545	8242045	0.594	12	8059117	8110764	-	-	PER1,AC129492.3,VAMP2,TMEM107,SNORD118,AC129492.4,BORCS6,AC129492.6,AC129492.5,AURKB	ENSG00000179094.16,ENSG00000263620.1,ENSG00000220205.9,ENSG00000179029.15,ENSG00000200463.1,ENSG00000266824.1,ENSG00000196544.8,ENSG00000279152.1,ENSG00000271002.1,ENSG00000178999.13
508	1	17	rs62063463	11211438	11184389	11235159	0.275	7	11209878	11227352	SHISA6	ENSG00000188803.15	SHISA6	ENSG00000188803.15
508	FM	17	rs62063465	11211820	11184389	11235159	0.494	7	11209878	11227352	SHISA6	ENSG00000188803.15	SHISA6	ENSG00000188803.15
509	1	17	rs117999660	27368639	26956554	28360639	0.731	2	27368639	27495269	-	-	PIPOX,MYO18A,TIAF1,AC024619.3	ENSG00000179761.12,ENSG00000196535.17,ENSG00000221995.5,ENSG00000263709.1
510	1	17	rs319753	31570600	31539100	31649800	0.176	40	31539430	31571194	ASIC2	ENSG00000108684.15	ASIC2	ENSG00000108684.15
511	1	17	rs7502233	38218804	38128804	38251704	0.805	7	38192137	38218804	-	-	MED24,THRA	ENSG00000008838.20,ENSG00000126351.13
512	1	17	rs11656151	44068492	43934492	44986492	0.32	3	44068492	44852612	-	-	MAPT,STH,KANSL1,CR936218.1,KANSL1-AS1,Y_RNA,MAPK8IP1P1,AC005829.2,AC005829.1,ARL17B,LRRC37A,RN7SL656P,NSFP1,RDM1P2,LRRC37A2,ARL17A,RN7SL199P,FAM215B,NSF,RPS7P11,WNT3	ENSG00000186868.16,ENSG00000256762.1,ENSG00000120071.15,ENSG00000262372.1,ENSG00000214401.4,ENSG00000238723.1,ENSG00000262500.1,ENSG00000262539.1,ENSG00000261575.2,ENSG00000228696.10,ENSG00000176681.14,ENSG00000265411.1,ENSG00000260075.1,ENSG00000266497.1,ENSG00000238083.8,ENSG00000185829.18,ENSG00000265315.1,ENSG00000232300.1,ENSG00000073969.18,ENSG00000213326.4,ENSG00000108379.10
512	FM	17	rs72836318	44121579	43934492	44986492	0.442	3	44068492	44852612	-	-	MAPT,STH,KANSL1,CR936218.1,KANSL1-AS1,Y_RNA,MAPK8IP1P1,AC005829.2,AC005829.1,ARL17B,LRRC37A,RN7SL656P,NSFP1,RDM1P2,LRRC37A2,ARL17A,RN7SL199P,FAM215B,NSF,RPS7P11,WNT3	ENSG00000186868.16,ENSG00000256762.1,ENSG00000120071.15,ENSG00000262372.1,ENSG00000214401.4,ENSG00000238723.1,ENSG00000262500.1,ENSG00000262539.1,ENSG00000261575.2,ENSG00000228696.10,ENSG00000176681.14,ENSG00000265411.1,ENSG00000260075.1,ENSG00000266497.1,ENSG00000238083.8,ENSG00000185829.18,ENSG00000265315.1,ENSG00000232300.1,ENSG00000073969.18,ENSG00000213326.4,ENSG00000108379.10
513	1	17	rs62076542	45558090	45321090	45857090	0.035	64	45385012	45765249	-	-	ITGB3,AC068234.1,THCAT158,EFCAB13,AC040934.1,MRPL45P2,NPEPPS,Y_RNA,AC025682.1,KPNB1,AC015674.1	ENSG00000259207.9,ENSG00000259753.1,ENSG00000263293.2,ENSG00000178852.16,ENSG00000253347.1,ENSG00000228782.7,ENSG00000141279.17,ENSG00000206734.1,ENSG00000263766.5,ENSG00000108424.11,ENSG00000264558.1
513	FM	17	rs11870935	45732605	45321090	45857090	0.371	64	45385012	45765249	-	-	ITGB3,AC068234.1,THCAT158,EFCAB13,AC040934.1,MRPL45P2,NPEPPS,Y_RNA,AC025682.1,KPNB1,AC015674.1	ENSG00000259207.9,ENSG00000259753.1,ENSG00000263293.2,ENSG00000178852.16,ENSG00000253347.1,ENSG00000228782.7,ENSG00000141279.17,ENSG00000206734.1,ENSG00000263766.5,ENSG00000108424.11,ENSG00000264558.1
514	1	17	rs2740760	46643389	46464389	46803389	0.294	4	46643389	46682630	HOXB-AS3	ENSG00000233101.10	HOXB3,HOXB-AS3,HOXB4,AC103702.1,HOXB5,HOXB6	ENSG00000120093.11,ENSG00000233101.10,ENSG00000182742.6,ENSG00000257178.5,ENSG00000120075.5,ENSG00000108511.10
514	FM	17	rs2555111	46648899	46464389	46803389	0.361	4	46643389	46682630	HOXB-AS3	ENSG00000233101.10	HOXB3,HOXB-AS3,HOXB4,AC103702.1,HOXB5,HOXB6	ENSG00000120093.11,ENSG00000233101.10,ENSG00000182742.6,ENSG00000257178.5,ENSG00000120075.5,ENSG00000108511.10
515	1	17	rs8072182	57211213	56417213	57385213	0.239	66	56598655	57356558	-	-	SEPTIN4-AS1,SEPTIN4,TEX14,U3,IGBP1P2,RNU1-108P,AC011195.1,RNU1-52P,RNVU1-34,RAD51C,AC025521.1,PPM1E,RNU6-518P,AC100832.1,AC100832.2,TRIM37,RN7SL716P,AC099850.1,SKA2,RNU2-58P,MIR454,MIR301A,PRR11,SPDYE22P,AC099850.2,AC099850.3,SMG8,GDPD1,Y_RNA	ENSG00000264672.6,ENSG00000108387.15,ENSG00000121101.16,ENSG00000212195.2,ENSG00000266826.2,ENSG00000199426.1,ENSG00000266561.2,ENSG00000206917.1,ENSG00000200997.1,ENSG00000108384.15,ENSG00000274198.1,ENSG00000175175.6,ENSG00000251865.1,ENSG00000241462.1,ENSG00000263938.1,ENSG00000108395.14,ENSG00000263558.2,ENSG00000224738.1,ENSG00000182628.13,ENSG00000252212.1,ENSG00000211514.1,ENSG00000207996.…
516	1	17	rs7226054	63380264	63200264	63431564	0.072	19	63356732	63397637	-	-	-	-
516	FM	17	rs7225880	63382073	63200264	63431564	0.222	19	63356732	63397637	-	-	-	-
517	1	17	rs8081856	65845918	65764118	66148918	0.0129	93	65825354	65957568	BPTF	ENSG00000171634.18	BPTF,AC134407.1,AC134407.2	ENSG00000171634.18,ENSG00000266717.1,ENSG00000279573.1
517	FM	17	rs8079754	65887896	65764118	66148918	0.0344	93	65825354	65957568	BPTF	ENSG00000171634.18	BPTF,AC134407.1,AC134407.2	ENSG00000171634.18,ENSG00000266717.1,ENSG00000279573.1
518	1	17	rs1106343	73818872	73754872	74000872	0.412	7	73818872	73871773	-	-	UNK,UNC13D,WBP2,TRIM47	ENSG00000132478.10,ENSG00000092929.12,ENSG00000132471.12,ENSG00000132481.7
518	FM	17	rs2898587	73822752	73754872	74000872	0.484	7	73818872	73871773	-	-	UNK,UNC13D,WBP2,TRIM47	ENSG00000132478.10,ENSG00000092929.12,ENSG00000132471.12,ENSG00000132481.7
519	FM	17	rs1285248	77810444	77763423	77855923	0.634	3	77805949	77810623	-	-	CBX4	ENSG00000141582.15
519	1	17	rs62075210	77810623	77763423	77855923	0.129	3	77805949	77810623	-	-	CBX4	ENSG00000141582.15
520	FM	17	rs74512221	79992508	79836815	80048115	0.304	14	79952916	80003372	-	-	ASPSCR1,CENPX,LRRC45,RAC3,DCXR,AC137723.1,DCXR-DT	ENSG00000169696.16,ENSG00000169689.15,ENSG00000169683.8,ENSG00000169750.9,ENSG00000169738.8,ENSG00000279372.1,ENSG00000264569.1
520	1	17	rs9908344	79992815	79836815	80048115	0.033	14	79952916	80003372	-	-	ASPSCR1,CENPX,LRRC45,RAC3,DCXR,AC137723.1,DCXR-DT	ENSG00000169696.16,ENSG00000169689.15,ENSG00000169683.8,ENSG00000169750.9,ENSG00000169738.8,ENSG00000279372.1,ENSG00000264569.1
521	FM	18	rs3910499	4587632	4519710	4588732	0.0881	31	4576335	4588518	-	-	-	-
521	1	18	rs12455023	4587928	4519710	4588732	0.0505	31	4576335	4588518	-	-	-	-
522	1	18	rs1652343	21131929	20894929	21165429	0.0596	34	21082317	21159630	-	-	RMC1,NPC1	ENSG00000141452.10,ENSG00000141458.13
522	FM	18	rs1788826	21154024	20894929	21165429	0.0843	34	21082317	21159630	-	-	RMC1,NPC1	ENSG00000141452.10,ENSG00000141458.13
523	FM	18	rs12954761	25358007	25353247	25474907	0.262	42	25353854	25442173	-	-	AC090936.1	ENSG00000286426.1
523	1	18	rs12456591	25362907	25353247	25474907	0.0383	42	25353854	25442173	-	-	AC090936.1	ENSG00000286426.1
524	FM	18	rs12454502	26315899	26105458	26672458	0.325	77	26269501	26569901	-	-	AC090365.1,AC023932.1	ENSG00000265994.2,ENSG00000271238.1
524	1	18	rs547492	26481458	26105458	26672458	0.0114	77	26269501	26569901	-	-	AC090365.1,AC023932.1	ENSG00000265994.2,ENSG00000271238.1
525	FM	18	rs4258697	30591814	30541313	30887913	0.398	25	30570788	30651623	CCDC178	ENSG00000166960.16	CCDC178	ENSG00000166960.16
525	1	18	rs9945822	30621913	30541313	30887913	0.0474	25	30570788	30651623	CCDC178	ENSG00000166960.16	CCDC178	ENSG00000166960.16
526	FM	18	rs1493916	31392577	31093468	31423068	0.161	26	31300559	31413679	-	-	ASXL3	ENSG00000141431.12
526	1	18	rs9953768	31399468	31093468	31423068	0.0391	26	31300559	31413679	-	-	ASXL3	ENSG00000141431.12
527	1	18	rs12967855	35138245	35086445	35345245	0.0334	25	35125862	35201153	-	-	CELF4,AC009899.1	ENSG00000101489.20,ENSG00000285940.2
527	FM	18	rs11082011	35145122	35086445	35345245	0.22	25	35125862	35201153	-	-	CELF4,AC009899.1	ENSG00000101489.20,ENSG00000285940.2
528	FM	18	rs8093036	36639089	36334401	36978401	0.133	43	36560942	36910913	-	-	RN7SKP182,RNU6-706P,MIR924HG,AC011139.1	ENSG00000222704.1,ENSG00000253038.1,ENSG00000267374.2,ENSG00000283458.1
528	1	18	rs79628783	36844401	36334401	36978401	0.0331	43	36560942	36910913	-	-	RN7SKP182,RNU6-706P,MIR924HG,AC011139.1	ENSG00000222704.1,ENSG00000253038.1,ENSG00000267374.2,ENSG00000283458.1
529	1	18	rs17656030	39294665	38863665	39324065	0.0916	19	39150324	39319278	-	-	KC6	ENSG00000267313.7
529	FM	18	rs7242858	39301598	38863665	39324065	0.488	19	39150324	39319278	-	-	KC6	ENSG00000267313.7
530	1	18	rs117763335	42260348	41986348	42260348	0.961	1	42260348	42260348	SETBP1	ENSG00000152217.20	SETBP1	ENSG00000152217.20
531	FM	18	rs7232543	50718757	50199996	51060996	0.18	21	50709981	50832102	DCC	ENSG00000187323.12	DCC,MIR4528	ENSG00000187323.12,ENSG00000263872.1
531	1	18	rs17488531	50754996	50199996	51060996	0.0793	21	50709981	50832102	DCC	ENSG00000187323.12	DCC,MIR4528	ENSG00000187323.12,ENSG00000263872.1
532	1	18	rs12968035	52471537	51200890	53711343	1.64e-07	2	53099012	53101598	TCF4	ENSG00000196628.20	TCF4	ENSG00000196628.20
532	2	18	rs55943003	52754086	51200890	53711343	1.13e-06	2	53099012	53101598	TCF4	ENSG00000196628.20	TCF4	ENSG00000196628.20
532	3	18	rs12967143	53099012	51200890	53711343	0.798	2	53099012	53101598	TCF4	ENSG00000196628.20	TCF4	ENSG00000196628.20
533	1	18	rs11557713	60243876	60151976	60264376	0.91	4	60206676	60243876	ZCCHC2	ENSG00000141664.10	ZCCHC2,AC064801.2	ENSG00000141664.10,ENSG00000279236.1
534	1	18	rs7231405	63494190	63217190	63668190	0.035	85	63416719	63551080	-	-	CDH7,AC023394.2	ENSG00000081138.14,ENSG00000263720.1
534	FM	18	rs56260709	63495591	63217190	63668190	0.0521	85	63416719	63551080	-	-	CDH7,AC023394.2	ENSG00000081138.14,ENSG00000263720.1
535	1	18	rs641611	74661760	74475760	74711160	0.236	19	74508568	74672382	-	-	ZNF236-DT,RNU6-346P,AC027575.2,ZNF236,RPL26P35,AC027575.1	ENSG00000264278.1,ENSG00000252097.1,ENSG00000278107.1,ENSG00000130856.17,ENSG00000244229.1,ENSG00000265261.1
536	1	18	rs71367544	77574374	77410374	77687374	0.832	2	77566535	77574374	AC021594.2	ENSG00000267780.2	AC021594.2	ENSG00000267780.2
537	1	19	rs7351050	4044579	4006479	4083879	0.947	2	4040305	4044579	-	-	ZBTB7A	ENSG00000178951.9
538	1	19	rs60570301	18597196	18510796	18820196	0.857	15	18524488	18730695	-	-	SSBP4,ISYNA1,AC010335.1,ELL,AC010335.2,AC010335.3,AC005387.1,FKBP8,AC005387.2,KXD1,AC005253.1,AC005253.2,UBA52,CRLF1,REX1BD,TMEM59L	ENSG00000130511.16,ENSG00000105655.19,ENSG00000268199.2,ENSG00000105656.13,ENSG00000279262.1,ENSG00000280121.1,ENSG00000268938.2,ENSG00000105701.16,ENSG00000269191.1,ENSG00000105700.11,ENSG00000268030.1,ENSG00000268983.1,ENSG00000221983.8,ENSG00000006016.11,ENSG00000006015.18,ENSG00000105696.9
539	1	19	rs2111530	31891006	31829306	31961106	0.99	1	31891006	31891006	AC025809.1	ENSG00000267662.1	AC025809.1	ENSG00000267662.1
540	1	19	rs7254371	47758145	47754443	47785943	0.132	5	47758145	47781594	-	-	AC008532.1,CCDC9,INAFM1	ENSG00000286669.1,ENSG00000105321.14,ENSG00000257704.4
540	FM	19	rs59927996	47779843	47754443	47785943	0.504	5	47758145	47781594	-	-	AC008532.1,CCDC9,INAFM1	ENSG00000286669.1,ENSG00000105321.14,ENSG00000257704.4
541	1	19	rs148108087	51781455	51640455	51866340	0.735	2	51781455	51802140	-	-	LINC01872,SIGLEC24P	ENSG00000268318.5,ENSG00000269021.1
542	1	20	rs6141734	31074372	30648372	31187372	0.618	61	30719535	31179500	-	-	TM9SF4,RSL24D1P6,TSPY26P,PLAGL2,POFUT1,AL121897.1,KIF3B,AL121583.1,ASXL1,NOL4L,AL034550.1,AL034550.3,AL034550.2,AL133343.2,NOL4L-DT,AL133343.1	ENSG00000101337.16,ENSG00000224452.1,ENSG00000235217.6,ENSG00000126003.7,ENSG00000101346.14,ENSG00000287850.1,ENSG00000101350.8,ENSG00000277692.1,ENSG00000171456.20,ENSG00000197183.14,ENSG00000236772.1,ENSG00000286311.1,ENSG00000277301.1,ENSG00000233293.1,ENSG00000204393.7,ENSG00000228156.1
543	1	20	rs59351434	36288210	36205710	36526210	0.0809	44	36250349	36476220	-	-	LINC00489,AL162293.1,CTNNBL1	ENSG00000225759.1,ENSG00000204117.2,ENSG00000132792.19
543	FM	20	rs10154012	36290136	36205710	36526210	0.2	44	36250349	36476220	-	-	LINC00489,AL162293.1,CTNNBL1	ENSG00000225759.1,ENSG00000204117.2,ENSG00000132792.19
544	1	20	rs17265513	39832628	39613628	40269628	0.986	1	39832628	39832628	ZHX3	ENSG00000174306.21	ZHX3	ENSG00000174306.21
545	FM	20	rs6030812	42001011	41942301	42087501	0.271	15	41969519	42016041	-	-	-	-
545	1	20	rs6073075	42015801	41942301	42087501	0.0263	15	41969519	42016041	-	-	-	-
546	1	20	rs9074	44688665	44499665	44782465	0.919	2	44688665	44692598	-	-	SLC12A5,NCOA5	ENSG00000124140.14,ENSG00000124160.12
547	1	20	rs4813017	44912642	44867242	44922742	0.486	2	44912642	44912644	CDH22	ENSG00000149654.11	CDH22	ENSG00000149654.11
548	1	20	rs6063085	45840459	45755287	45930687	0.723	3	45837896	45841052	ZMYND8	ENSG00000101040.19	ZMYND8	ENSG00000101040.19
549	1	20	rs4810909	47621372	47267117	48131679	0.00768	79	47523732	48113300	-	-	ARFGEF2,SNAP23P1,CSE1L-AS1,CSE1L,STAU1,ARPC3P1,DDX27,ZNFX1,ZFAS1,SNORD12C,SNORD12B,SNORD12,KCNB1,AL035685.1	ENSG00000124198.9,ENSG00000230758.1,ENSG00000227431.6,ENSG00000124207.17,ENSG00000124214.20,ENSG00000226284.1,ENSG00000124228.14,ENSG00000124201.15,ENSG00000177410.13,ENSG00000209042.1,ENSG00000222365.1,ENSG00000212304.1,ENSG00000158445.10,ENSG00000283529.1
549	2	20	rs6125656	48090779	47267117	48131679	0.433	79	47523732	48113300	-	-	ARFGEF2,SNAP23P1,CSE1L-AS1,CSE1L,STAU1,ARPC3P1,DDX27,ZNFX1,ZFAS1,SNORD12C,SNORD12B,SNORD12,KCNB1,AL035685.1	ENSG00000124198.9,ENSG00000230758.1,ENSG00000227431.6,ENSG00000124207.17,ENSG00000124214.20,ENSG00000226284.1,ENSG00000124228.14,ENSG00000124201.15,ENSG00000177410.13,ENSG00000209042.1,ENSG00000222365.1,ENSG00000212304.1,ENSG00000158445.10,ENSG00000283529.1
550	1	20	rs17805843	51205902	50751902	51289702	0.482	14	51065854	51209603	LINC01524	ENSG00000234948.2	LINC01524,AL109610.1,AL049765.1,MRPS33P4	ENSG00000234948.2,ENSG00000225785.1,ENSG00000232465.1,ENSG00000234821.1
551	FM	20	rs17199686	59007662	58970217	59062317	0.618	10	58970583	59008217	MIR646HG	ENSG00000228340.6	MIR646HG,MTCO2P1	ENSG00000228340.6,ENSG00000229690.1
551	1	20	rs6128814	59008217	58970217	59062317	0.101	10	58970583	59008217	MIR646HG	ENSG00000228340.6	MIR646HG,MTCO2P1	ENSG00000228340.6,ENSG00000229690.1
552	1	20	rs2426971	59770941	59769610	59856510	0.197	5	59770941	59771437	-	-	-	-
552	FM	20	rs2426972	59771005	59769610	59856510	0.328	5	59770941	59771437	-	-	-	-
553	1	20	rs2273504	61988061	61946291	61997391	0.922	2	61983311	61988061	CHRNA4	ENSG00000101204.18	CHRNA4	ENSG00000101204.18
554	1	20	rs7271806	62846274	62839714	62911274	0.545	3	62846274	62846531	MYT1	ENSG00000196132.14	MYT1	ENSG00000196132.14
555	1	21	rs9974713	38817699	38715699	38909099	0.365	61	38732581	38817699	-	-	AP001437.2,AP001437.1,DYRK1A	ENSG00000287637.1,ENSG00000273210.1,ENSG00000157540.22
556	1	21	rs2838764	46488169	46416369	46733038	0.223	5	46488032	46499471	-	-	SSR4P1,ADARB1	ENSG00000235374.2,ENSG00000197381.16
556	FM	21	rs8129315	46498863	46416369	46733038	0.393	5	46488032	46499471	-	-	SSR4P1,ADARB1	ENSG00000235374.2,ENSG00000197381.16
557	1	22	rs3788337	23412017	23292017	23569017	0.977	1	23412017	23412017	RSPH14	ENSG00000100218.12	RSPH14	ENSG00000100218.12
558	1	22	rs136232	31213097	31049097	31253197	0.941	2	31213097	31227901	OSBP2	ENSG00000184792.16	OSBP2	ENSG00000184792.16
559	1	22	rs5756259	37004171	37003456	37141147	0.101	19	37004171	37101347	-	-	CACNG2,AL049749.1	ENSG00000166862.7,ENSG00000234688.1
559	FM	22	rs2284016	37096794	37003456	37141147	0.261	19	37004171	37101347	-	-	CACNG2,AL049749.1	ENSG00000166862.7,ENSG00000234688.1
560	1	22	rs13056300	41408754	40753819	42690354	0.447	33	41408754	41622419	-	-	Y_RNA,AL080243.2,Y_RNA,AL080243.1,EP300,RNU6-375P,AL035658.1,EP300-AS1,LRRC37A14P,L3MBTL2,L3MBTL2-AS1	ENSG00000222698.1,ENSG00000237214.3,ENSG00000199515.1,ENSG00000213857.3,ENSG00000100393.14,ENSG00000252859.1,ENSG00000232754.1,ENSG00000231993.1,ENSG00000215771.2,ENSG00000100395.15,ENSG00000235513.2
561	1	22	rs7291412	46459132	46391932	46484432	0.712	4	46454792	46459132	MIRLET7BHG	ENSG00000197182.14	MIRLET7BHG	ENSG00000197182.14
562	1	22	rs5768657	48873919	48846619	48903219	0.937	2	48873919	48875958	Z84468.2	ENSG00000287225.1	Z84468.2	ENSG00000287225.1
563	1	22	rs2688172	49610444	49594344	49635444	0.0846	7	49609121	49619666	-	-	RPL35P8	ENSG00000226142.2
563	FM	22	rs739084	49613390	49594344	49635444	0.247	7	49609121	49619666	-	-	RPL35P8	ENSG00000226142.2
564	1	22	rs138834	50180497	50153252	50343652	0.0775	92	50153285	50332324	-	-	BRD1,Z98885.3,Z98885.1,Z98885.2,AL117328.1,AL117328.2,ZBED4,ALG12,AL671710.1,CRELD2,BX539320.1	ENSG00000100425.18,ENSG00000279345.1,ENSG00000236867.1,ENSG00000260613.2,ENSG00000229409.1,ENSG00000279494.1,ENSG00000100426.7,ENSG00000182858.14,ENSG00000273192.1,ENSG00000184164.15,ENSG00000278869.1
564	FM	22	rs138841	50181960	50153252	50343652	0.175	92	50153285	50332324	-	-	BRD1,Z98885.3,Z98885.1,Z98885.2,AL117328.1,AL117328.2,ZBED4,ALG12,AL671710.1,CRELD2,BX539320.1	ENSG00000100425.18,ENSG00000279345.1,ENSG00000236867.1,ENSG00000260613.2,ENSG00000229409.1,ENSG00000279494.1,ENSG00000100426.7,ENSG00000182858.14,ENSG00000273192.1,ENSG00000184164.15,ENSG00000278869.1
565	1	22	rs4838860	50624909	50519909	50706509	0.734	8	50624909	50682865	-	-	TRABD,AL022328.3,AL022328.4,SELENOO,AL022328.1,AL022328.2,TUBGCP6	ENSG00000170638.10,ENSG00000273188.1,ENSG00000273253.2,ENSG00000073169.14,ENSG00000272836.1,ENSG00000273137.1,ENSG00000128159.12

## Sheet: B All Results DIV
Diverse ancestry analyses (DIV)
Locus	SNP.Index	CHR	SNP	BP	Locus.Left	Locus.Right	PIP	Credible.Causal.Set	CCS.Left	CCS.Right	High.Confidence.Genes.Names	High.Confidence.Genes.IDs	All.Genes.Names	All.Genes.IDs
1	1	1	rs6688428	4231796	4180596	4244896	0.860616	4	4206288	4231796	-	-	-	-
2	1	1	rs301806	8482078	8352078	8910940	0.174494	4	8481016	8484823	RERE	ENSG00000142599.19	RERE,RERE-AS1	ENSG00000142599.19,ENSG00000232912.6
2	FM	1	rs301799	8489302	8352078	8910940	0.521874	4	8481016	8484823	RERE	ENSG00000142599.19	RERE,RERE-AS1	ENSG00000142599.19,ENSG00000232912.6
3	1	1	rs2013745	16126676	16107076	16364676	0.196589	18	16126676	16165247	-	-	UQCRHL,AL450998.1,FLJ37453,SPEN	ENSG00000233954.6,ENSG00000178715.8,ENSG00000179743.4,ENSG00000065526.12
4	1	1	rs7523119	33766706	33646246	33916706	0.473583	12	33761662	33803148	-	-	ZNF362,A3GALT2,AL513327.1,PHC2,RN7SKP16	ENSG00000160094.15,ENSG00000184389.9,ENSG00000225313.5,ENSG00000134686.18,ENSG00000222112.1
5	1	1	rs77648004	35765084	35384605	36865084	0.331348	3	35765084	35771901	ZMYM4	ENSG00000146463.12	ZMYM4	ENSG00000146463.12
5	FM	1	rs78201023	35771901	35384605	36865084	0.470963	3	35765084	35771901	ZMYM4	ENSG00000146463.12	ZMYM4	ENSG00000146463.12
6	1	1	rs589249	37162352	37084052	37386050	0.659053	6	37154795	37163878	-	-	-	-
7	1	1	rs215816	37667068	37616158	37814558	0.163601	38	37663818	37753740	AL353604.1	ENSG00000223944.2	AL353604.1,RNU6-636P,RNA5SP43	ENSG00000223944.2,ENSG00000207328.1,ENSG00000252368.1
8	1	1	rs28450036	38431554	38198086	38463554	0.0326034	8	38235343	38449910	-	-	ACTN4P2,AL929472.1,MANEAL,AL929472.3,YRDC,C1orf122,MTF1,AL929472.4,AL929472.2,INPP5B,SNORA63,RNU6-584P,SF3A3	ENSG00000214141.4,ENSG00000227416.2,ENSG00000185090.14,ENSG00000233728.1,ENSG00000196449.4,ENSG00000197982.14,ENSG00000188786.10,ENSG00000235673.1,ENSG00000230955.1,ENSG00000204084.13,ENSG00000252448.1,ENSG00000222282.1,ENSG00000183431.12
8	FM	1	rs11210870	38449910	38198086	38463554	0.601137	8	38235343	38449910	-	-	ACTN4P2,AL929472.1,MANEAL,AL929472.3,YRDC,C1orf122,MTF1,AL929472.4,AL929472.2,INPP5B,SNORA63,RNU6-584P,SF3A3	ENSG00000214141.4,ENSG00000227416.2,ENSG00000185090.14,ENSG00000233728.1,ENSG00000196449.4,ENSG00000197982.14,ENSG00000188786.10,ENSG00000235673.1,ENSG00000230955.1,ENSG00000204084.13,ENSG00000252448.1,ENSG00000222282.1,ENSG00000183431.12
9	1	1	rs579448	41104664	40941664	41265675	0.99074	1	41104664	41104664	RIMS3	ENSG00000117016.10	RIMS3	ENSG00000117016.10
10	FM	1	rs4134058	47670911	47648386	47743486	0.329004	14	47659445	47692035	-	-	TAL1,AL135960.1	ENSG00000162367.11,ENSG00000226252.1
10	1	1	rs10890471	47676525	47648386	47743486	0.0700197	14	47659445	47692035	-	-	TAL1,AL135960.1	ENSG00000162367.11,ENSG00000226252.1
11	1	1	rs34202292	49687383	49132425	53075058	0	19	49581006	50559162	-	-	AGBL4,AC099788.1,AGBL4-AS1,AGBL4-IT1,AL390023.1,ZNF859P,AL645730.1,MTND2P29,ELAVL4	ENSG00000186094.17,ENSG00000229846.2,ENSG00000230114.1,ENSG00000225623.1,ENSG00000237478.2,ENSG00000215887.5,ENSG00000279324.1,ENSG00000233595.2,ENSG00000162374.18
11	FM	1	rs35466861	49803103	49132425	53075058	0.554687	19	49581006	50559162	-	-	AGBL4,AC099788.1,AGBL4-AS1,AGBL4-IT1,AL390023.1,ZNF859P,AL645730.1,MTND2P29,ELAVL4	ENSG00000186094.17,ENSG00000229846.2,ENSG00000230114.1,ENSG00000225623.1,ENSG00000237478.2,ENSG00000215887.5,ENSG00000279324.1,ENSG00000233595.2,ENSG00000162374.18
11	2	1	rs11576945	50456837	49132425	53075058	0.0297805	19	49581006	50559162	-	-	AGBL4,AC099788.1,AGBL4-AS1,AGBL4-IT1,AL390023.1,ZNF859P,AL645730.1,MTND2P29,ELAVL4	ENSG00000186094.17,ENSG00000229846.2,ENSG00000230114.1,ENSG00000225623.1,ENSG00000237478.2,ENSG00000215887.5,ENSG00000279324.1,ENSG00000233595.2,ENSG00000162374.18
11	3	1	rs1890946	52342427	49132425	53075058	0.0137308	19	49581006	50559162	-	-	AGBL4,AC099788.1,AGBL4-AS1,AGBL4-IT1,AL390023.1,ZNF859P,AL645730.1,MTND2P29,ELAVL4	ENSG00000186094.17,ENSG00000229846.2,ENSG00000230114.1,ENSG00000225623.1,ENSG00000237478.2,ENSG00000215887.5,ENSG00000279324.1,ENSG00000233595.2,ENSG00000162374.18
12	1	1	rs12046102	57915793	57893793	58054793	0.270845	10	57914716	57942814	DAB1	ENSG00000173406.16	DAB1	ENSG00000173406.16
12	FM	1	rs4279875	57917398	57893793	58054793	0.581554	10	57914716	57942814	DAB1	ENSG00000173406.16	DAB1	ENSG00000173406.16
13	1	1	rs332823	61674052	61670577	61744452	0.171579	5	61674052	61742693	NFIA	ENSG00000162599.17	NFIA,NFIA-AS1	ENSG00000162599.17,ENSG00000237853.6
13	FM	1	rs332827	61743160	61670577	61744452	0.379078	5	61674052	61742693	NFIA	ENSG00000162599.17	NFIA,NFIA-AS1	ENSG00000162599.17,ENSG00000237853.6
14	1	1	rs2503185	66461401	66304401	66635401	0.458677	4	66434743	66461401	PDE4B	ENSG00000184588.18	PDE4B	ENSG00000184588.18
15	1	1	rs2146904	67160336	67000945	67224372	0.162004	15	67156472	67188335	SGIP1	ENSG00000118473.22	SGIP1	ENSG00000118473.22
16	FM	1	rs3008861	67396222	67364642	67529042	0.492079	21	67373558	67503727	-	-	DNAI4,MIER1,SLC35D1	ENSG00000152763.17,ENSG00000198160.15,ENSG00000116704.8
16	1	1	rs2815354	67483642	67364642	67529042	0.0123579	21	67373558	67503727	-	-	DNAI4,MIER1,SLC35D1	ENSG00000152763.17,ENSG00000198160.15,ENSG00000116704.8
17	1	1	rs1492057	69169563	69169563	69438563	0.245384	75	69169563	69431362	-	-	AL033530.1	ENSG00000285407.1
18	1	1	rs2568957	72764430	71187210	74765518	2.07843e-09	17	73658397	73736562	-	-	-	-
18	2	1	rs72945111	72845176	71187210	74765518	0	17	73658397	73736562	-	-	-	-
18	3	1	rs12142986	73661616	71187210	74765518	0.252826	17	73658397	73736562	-	-	-	-
18	4	1	rs4650228	74239827	71187210	74765518	0	17	73658397	73736562	-	-	-	-
19	1	1	rs12725007	75952543	75829246	76072543	0.210285	26	75950292	76071271	SLC44A5	ENSG00000137968.16	SLC44A5,AC093156.1,RNU6-503P,AL096829.1	ENSG00000137968.16,ENSG00000224493.1,ENSG00000252338.1,ENSG00000213579.3
20	1	1	rs10874123	80831434	80715321	81182882	0.410142	32	80800174	80848989	-	-	AL606519.1	ENSG00000225598.1
21	FM	1	rs1327022	82436281	82259354	82563219	0.668897	7	82433360	82467249	-	-	ADGRL2	ENSG00000117114.20
21	1	1	rs2296697	82437219	82259354	82563219	0.0702779	7	82433360	82467249	-	-	ADGRL2	ENSG00000117114.20
22	1	1	rs114701729	83136920	83062893	83432920	0.591694	84	83063455	83291754	AL157944.1	ENSG00000233290.3	AL157944.1	ENSG00000233290.3
23	1	1	rs6676045	87950184	87807346	88023146	0.0316577	39	87868273	87962891	-	-	RNA5SP52	ENSG00000199318.1
23	FM	1	rs7535548	87950710	87807346	88023146	0.186816	39	87868273	87962891	-	-	RNA5SP52	ENSG00000199318.1
24	FM	1	rs926801	88843414	88577452	89383452	0.516993	16	88784828	88848338	PKN2-AS1	ENSG00000237505.8	PKN2-AS1	ENSG00000237505.8
24	1	1	rs4656042	88846367	88577452	89383452	0.0518779	16	88784828	88848338	PKN2-AS1	ENSG00000237505.8	PKN2-AS1	ENSG00000237505.8
25	1	1	rs10922810	90673856	90657405	91105405	0.360991	34	90664986	91025441	-	-	AC098656.1,RNU6-695P,AL627316.1,LINC02787	ENSG00000287406.1,ENSG00000212459.1,ENSG00000287372.1,ENSG00000229201.1
26	1	1	rs161798	96831231	96023554	97699553	0.120004	58	96686562	97005241	-	-	RNU1-130P,LINC01787,AC092393.1,UBE2WP1,EEF1A1P11	ENSG00000200800.1,ENSG00000231987.1,ENSG00000225923.1,ENSG00000234422.1,ENSG00000228502.1
26	FM	1	rs2765288	96979614	96023554	97699553	0.131431	58	96686562	97005241	-	-	RNU1-130P,LINC01787,AC092393.1,UBE2WP1,EEF1A1P11	ENSG00000200800.1,ENSG00000231987.1,ENSG00000225923.1,ENSG00000234422.1,ENSG00000228502.1
27	1	1	rs74533448	114292888	114079888	114419888	0.194972	37	114096499	114292888	-	-	MAGI3,MTND5P20,PHTF1,AL133517.1	ENSG00000081026.19,ENSG00000238256.1,ENSG00000116793.16,ENSG00000232450.1
28	FM	1	rs7542599	115782754	115585189	115805044	0.249024	18	115718301	115787978	-	-	-	-
28	1	1	rs10858068	115792362	115585189	115805044	0.0581902	18	115718301	115787978	-	-	-	-
29	1	1	rs3820500	118013322	117816359	118097559	0.96249	1	118013322	118013322	MAN1A2	ENSG00000198162.12	MAN1A2	ENSG00000198162.12
30	1	1	rs9616	154555733	154394733	154678673	0.477529	21	154555492	154594690	ADAR	ENSG00000160710.17	ADAR	ENSG00000160710.17
31	FM	1	rs7548191	166808253	166511183	167060183	0.249787	21	166803004	166834223	-	-	POGK,TADA1	ENSG00000143157.12,ENSG00000152382.6
31	1	1	rs10918585	166822183	166511183	167060183	0.239436	21	166803004	166834223	-	-	POGK,TADA1	ENSG00000143157.12,ENSG00000152382.6
32	1	1	rs116344316	168904381	168902341	168993381	0.755905	3	168904381	168908724	AL135926.1,LINC00970	ENSG00000285622.1,ENSG00000203601.3	AL135926.1,LINC00970,RPL29P7	ENSG00000285622.1,ENSG00000203601.3,ENSG00000213063.3
33	1	1	rs6691053	173868955	173380833	175058833	0.824901	15	173796169	173885712	-	-	DARS2,GAS5,GAS5-AS1,ZBTB37,SERPINC1	ENSG00000117593.12,ENSG00000234741.8,ENSG00000270084.2,ENSG00000185278.15,ENSG00000117601.14
34	FM	1	rs35846379	175968013	175902604	176416704	0.105401	87	175908189	176331533	-	-	COP1,SCARNA3,AL590723.1,AL591043.2,AL359265.2,RNU2-12P,AL359265.1,AL591043.1	ENSG00000143207.21,ENSG00000252906.1,ENSG00000228686.2,ENSG00000236021.2,ENSG00000232463.1,ENSG00000253025.1,ENSG00000227815.2,ENSG00000231020.1
34	1	1	rs11809140	176318604	175902604	176416704	0.0743121	87	175908189	176331533	-	-	COP1,SCARNA3,AL590723.1,AL591043.2,AL359265.2,RNU2-12P,AL359265.1,AL591043.1	ENSG00000143207.21,ENSG00000252906.1,ENSG00000228686.2,ENSG00000236021.2,ENSG00000232463.1,ENSG00000253025.1,ENSG00000227815.2,ENSG00000231020.1
35	FM	1	rs11581304	177383443	177166912	177428022	0.141686	49	177271313	177427460	-	-	LINC01645,AL136114.1	ENSG00000224968.2,ENSG00000227579.6
35	1	1	rs72726737	177420912	177166912	177428022	0.0101862	49	177271313	177427460	-	-	LINC01645,AL136114.1	ENSG00000224968.2,ENSG00000227579.6
36	1	1	rs4271174	181582350	181529350	182116297	0.173074	12	181559342	181593779	CACNA1E	ENSG00000198216.12	CACNA1E	ENSG00000198216.12
36	FM	1	rs80223426	181597915	181529350	182116297	0.195804	12	181559342	181593779	CACNA1E	ENSG00000198216.12	CACNA1E	ENSG00000198216.12
37	1	1	rs10911996	187056479	187031179	187330687	0.74389	14	187055323	187265963	LINC01036	ENSG00000230426.4	LINC01036	ENSG00000230426.4
38	FM	1	rs1760387	191331116	190694766	191777766	0.178656	88	191087345	191393679	-	-	AL138927.1,HNRNPA1P46,AL713866.1,AL713866.2,LINC01680	ENSG00000285638.1,ENSG00000228020.2,ENSG00000261642.1,ENSG00000271187.1,ENSG00000233882.2
38	1	1	rs10801043	191406367	190694766	191777766	0.135267	88	191087345	191393679	-	-	AL138927.1,HNRNPA1P46,AL713866.1,AL713866.2,LINC01680	ENSG00000285638.1,ENSG00000228020.2,ENSG00000261642.1,ENSG00000271187.1,ENSG00000233882.2
39	1	1	rs3753394	196620917	196239854	197160374	0.968479	1	196620917	196620917	-	-	-	-
40	1	1	rs1135810	197446702	197342702	197867702	0.392433	8	197414097	197777147	-	-	CRB1,AL136322.1,DENND1B,Y_RNA,EEF1A1P32,AL365258.2,FAM204BP,AL365258.1	ENSG00000134376.16,ENSG00000230260.1,ENSG00000213047.13,ENSG00000207139.1,ENSG00000213046.4,ENSG00000235582.2,ENSG00000233040.2,ENSG00000224901.1
41	1	1	rs57691884	198234477	197942094	199056513	0.0369262	28	198091838	198448201	-	-	NEK7,PRR13P1,AL450352.1	ENSG00000151414.15,ENSG00000232824.1,ENSG00000287989.1
41	FM	1	rs6682269	198268167	197942094	199056513	0.369173	28	198091838	198448201	-	-	NEK7,PRR13P1,AL450352.1	ENSG00000151414.15,ENSG00000232824.1,ENSG00000287989.1
42	1	1	rs6540809	214118343	213957886	214225713	0.156241	16	214102041	214135660	PROX1-AS1	ENSG00000230461.9	PROX1-AS1	ENSG00000230461.9
42	FM	1	rs17762150	214124818	213957886	214225713	0.160845	16	214102041	214135660	PROX1-AS1	ENSG00000230461.9	PROX1-AS1	ENSG00000230461.9
43	1	1	rs7535649	214312495	214301295	214410295	0.211915	17	214304025	214367093	-	-	LINC02775	ENSG00000283518.1
43	FM	1	rs6683474	214360339	214301295	214410295	0.218188	17	214304025	214367093	-	-	LINC02775	ENSG00000283518.1
44	FM	1	rs12116805	214423797	214411923	214503186	0.577176	3	214423797	214427919	-	-	-	-
44	1	1	rs12131852	214433323	214411923	214503186	0.31544	3	214423797	214427919	-	-	-	-
45	1	1	rs4971264	216293259	216215945	216568245	0.0209007	13	216292338	216297849	USH2A	ENSG00000042781.14	USH2A	ENSG00000042781.14
45	FM	1	rs2199101	216297936	216215945	216568245	0.159362	13	216292338	216297849	USH2A	ENSG00000042781.14	USH2A	ENSG00000042781.14
46	1	1	rs10863277	217091780	216944094	217235360	0.387714	8	217064958	217095861	ESRRG	ENSG00000196482.18	ESRRG	ENSG00000196482.18
47	1	1	rs6426547	227004367	226915367	227611458	0.42444	11	227004367	227045029	-	-	AL359732.1	ENSG00000287259.1
48	1	1	rs869036	239003808	238926569	239222873	0.0230375	24	238967060	239173297	-	-	AL583825.1	ENSG00000287177.1
48	FM	1	rs2689139	239013273	238926569	239222873	0.133366	24	238967060	239173297	-	-	AL583825.1	ENSG00000287177.1
49	1	1	rs628720	241806189	241775689	241813909	0.954409	1	241806189	241806189	OPN3	ENSG00000054277.14	OPN3	ENSG00000054277.14
50	FM	1	rs11587569	244337988	244337987	244356717	0.365206	7	244337988	244340598	-	-	-	-
50	1	1	rs11588711	244340617	244337987	244356717	0.0500329	7	244337988	244340598	-	-	-	-
51	1	1	rs34465753	246194044	246167016	246356216	0.0562397	45	246167570	246292470	SMYD3	ENSG00000185420.19	SMYD3,AC118555.1,SMYD3-AS1	ENSG00000185420.19,ENSG00000235096.2,ENSG00000226876.3
51	FM	1	rs11587533	246280747	246167016	246356216	0.172992	45	246167570	246292470	SMYD3	ENSG00000185420.19	SMYD3,AC118555.1,SMYD3-AS1	ENSG00000185420.19,ENSG00000235096.2,ENSG00000226876.3
52	1	2	rs11887646	5891511	5831911	5973079	0.736403	9	5847065	5918323	-	-	AC010729.2,AC010729.1	ENSG00000242540.3,ENSG00000236106.2
53	FM	2	rs3828463	15419945	15274107	15482907	0.567069	20	15389241	15450646	NBAS	ENSG00000151779.13	NBAS	ENSG00000151779.13
53	1	2	rs10199552	15427592	15274107	15482907	0.0335314	20	15389241	15450646	NBAS	ENSG00000151779.13	NBAS	ENSG00000151779.13
54	1	2	rs13409834	22173664	21842260	23104001	5.56777e-13	9	22495845	22570074	AC096570.1	ENSG00000228999.4	AC096570.1,AC099799.1,RNA5SP87	ENSG00000228999.4,ENSG00000234189.1,ENSG00000206882.1
54	2	2	rs1463979	22570074	21842260	23104001	0.731437	9	22495845	22570074	AC096570.1	ENSG00000228999.4	AC096570.1,AC099799.1,RNA5SP87	ENSG00000228999.4,ENSG00000234189.1,ENSG00000206882.1
54	3	2	rs1484679	22871904	21842260	23104001	2.2604e-09	9	22495845	22570074	AC096570.1	ENSG00000228999.4	AC096570.1,AC099799.1,RNA5SP87	ENSG00000228999.4,ENSG00000234189.1,ENSG00000206882.1
55	1	2	rs12617171	28038799	27611273	28403273	0.0404592	51	27934524	28268467	-	-	LINC01460,MRPL33,RBKS,BABAM2,MYG1P1,MIR4263,FAM133EP	ENSG00000205334.2,ENSG00000243147.8,ENSG00000171174.15,ENSG00000158019.21,ENSG00000270846.1,ENSG00000265321.1,ENSG00000270528.1
55	FM	2	rs12463914	28057359	27611273	28403273	0.141764	51	27934524	28268467	-	-	LINC01460,MRPL33,RBKS,BABAM2,MYG1P1,MIR4263,FAM133EP	ENSG00000205334.2,ENSG00000243147.8,ENSG00000171174.15,ENSG00000158019.21,ENSG00000270846.1,ENSG00000265321.1,ENSG00000270528.1
56	FM	2	rs10201005	31372469	31352830	31396130	0.231431	10	31354270	31379159	-	-	GALNT14	ENSG00000158089.15
56	1	2	rs12989636	31374230	31352830	31396130	0.0760255	10	31354270	31379159	-	-	GALNT14	ENSG00000158089.15
57	1	2	rs12328557	43249823	43167523	43299223	0.820054	7	43236135	43247215	-	-	-	-
58	FM	2	rs10170954	44206799	44116074	44274474	0.763365	13	44191555	44218838	LRPPRC	ENSG00000138095.19	LRPPRC	ENSG00000138095.19
58	1	2	rs11124954	44207974	44116074	44274474	0.0402484	13	44191555	44218838	LRPPRC	ENSG00000138095.19	LRPPRC	ENSG00000138095.19
59	1	2	rs11681101	48983817	47983088	48999617	0.355609	23	48030458	48996750	NRXN1	ENSG00000179915.24	MSH6,FBXO11,RPS27AP7,AC079807.1,AC092650.1,PPIAP62,VN1R18P,RN7SKP224,FOXN2,RNU4-49P,AC093635.1,PPP1R21,RNU6-282P,STON1,STON1-GTF2A1L,GTF2A1L,AC073082.1,TPT1P11,LHCGR,NRXN1	ENSG00000116062.17,ENSG00000138081.21,ENSG00000236549.1,ENSG00000233230.1,ENSG00000230773.9,ENSG00000226473.2,ENSG00000275423.1,ENSG00000201010.1,ENSG00000170802.16,ENSG00000251889.1,ENSG00000272663.1,ENSG00000162869.16,ENSG00000202227.1,ENSG00000243244.7,ENSG00000068781.21,ENSG00000242441.8,ENSG00000279956.1,ENSG00000239995.2,ENSG00000138039.15,ENSG00000179915.24
59	FM	2	rs72881281	50392938	49774473	50793454	0.20066	28	50391401	50494711	NRXN1	ENSG00000179915.24	MSH6,FBXO11,RPS27AP7,AC079807.1,AC092650.1,PPIAP62,VN1R18P,RN7SKP224,FOXN2,RNU4-49P,AC093635.1,PPP1R21,RNU6-282P,STON1,STON1-GTF2A1L,GTF2A1L,AC073082.1,TPT1P11,LHCGR,NRXN1	ENSG00000116062.17,ENSG00000138081.21,ENSG00000236549.1,ENSG00000233230.1,ENSG00000230773.9,ENSG00000226473.2,ENSG00000275423.1,ENSG00000201010.1,ENSG00000170802.16,ENSG00000251889.1,ENSG00000272663.1,ENSG00000162869.16,ENSG00000202227.1,ENSG00000243244.7,ENSG00000068781.21,ENSG00000242441.8,ENSG00000279956.1,ENSG00000239995.2,ENSG00000138039.15,ENSG00000179915.24
60	1	2	rs12476988	50497563	49774473	50793454	0.036963	28	50391401	50494711	NRXN1	ENSG00000179915.24	NRXN1	ENSG00000179915.24
61	1	2	rs10197512	50912161	50884161	51951024	3.49201e-05	17	50969073	51264319	NRXN1	ENSG00000179915.24	NRXN1,AC007560.1,AC007682.1,AC007402.1	ENSG00000179915.24,ENSG00000238165.1,ENSG00000286412.1,ENSG00000231918.1
61	2	2	rs10181001	51257714	50884161	51951024	0.19049	17	50969073	51264319	NRXN1	ENSG00000179915.24	NRXN1,AC007560.1,AC007682.1,AC007402.1	ENSG00000179915.24,ENSG00000238165.1,ENSG00000286412.1,ENSG00000231918.1
61	3	2	rs62141194	51604801	50884161	51951024	1.14e-05	17	50969073	51264319	NRXN1	ENSG00000179915.24	NRXN1,AC007560.1,AC007682.1,AC007402.1	ENSG00000179915.24,ENSG00000238165.1,ENSG00000286412.1,ENSG00000231918.1
62	1	2	rs12104861	53064303	52494813	53403641	0.183786	7	53061419	53071348	AC010967.1	ENSG00000228033.6	AC010967.1	ENSG00000228033.6
62	FM	2	rs12104865	53064376	52494813	53403641	0.451729	7	53061419	53071348	AC010967.1	ENSG00000228033.6	AC010967.1	ENSG00000228033.6
63	1	2	rs11682175	57987593	57090341	59267822	0.999089	1	57987593	57987593	ACTG1P22	ENSG00000271615.1	ACTG1P22	ENSG00000271615.1
63	2	2	rs10490091	58881871	57090341	59267822	2.78888e-13	1	57987593	57987593	ACTG1P22	ENSG00000271615.1	ACTG1P22	ENSG00000271615.1
63	3	2	rs55899910	58969692	57090341	59267822	0	1	57987593	57987593	ACTG1P22	ENSG00000271615.1	ACTG1P22	ENSG00000271615.1
64	1	2	rs12621229	60167527	59278182	60289527	0.460219	15	60125960	60171653	AC007100.1	ENSG00000271955.2	AC007100.1	ENSG00000271955.2
65	FM	2	rs907575	60489099	60292083	60681235	0.235376	17	60470926	60518350	-	-	-	-
65	1	2	rs4672373	60491602	60292083	60681235	0.232596	17	60470926	60518350	-	-	-	-
66	1	2	rs112408624	63325900	62639942	64592302	0.355128	64	63325900	64296897	-	-	AC009501.2,RPL27P5,DBIL5P2,WDPCP,MTFR2P1,AC016734.1,MDH1,PRELID1P6,RPS4XP5,RPL27P6,CSP1,HNRNPA1P66,UGP2,AC114748.1,VPS54	ENSG00000286480.1,ENSG00000232403.1,ENSG00000242412.1,ENSG00000143951.16,ENSG00000233716.1,ENSG00000279485.1,ENSG00000014641.21,ENSG00000228305.2,ENSG00000229920.2,ENSG00000234488.1,ENSG00000228872.2,ENSG00000229221.1,ENSG00000169764.16,ENSG00000251775.1,ENSG00000143952.20
67	FM	2	rs2287326	71559107	71391549	71701549	0.201379	34	71453160	71662826	-	-	PAIP2B,ZNF638,AC007878.1,RNU6-105P	ENSG00000124374.9,ENSG00000075292.19,ENSG00000281195.1,ENSG00000200779.1
67	1	2	rs17692517	71563549	71391549	71701549	0.175329	34	71453160	71662826	-	-	PAIP2B,ZNF638,AC007878.1,RNU6-105P	ENSG00000124374.9,ENSG00000075292.19,ENSG00000281195.1,ENSG00000200779.1
68	1	2	rs1921259	76769517	76675417	76880517	0.0186211	34	76760596	76779677	-	-	-	-
68	FM	2	rs6751721	76779419	76675417	76880517	0.107678	34	76760596	76779677	-	-	-	-
69	1	2	rs1030543	79719349	79633449	79720669	0.779719	6	79672455	79714565	CTNNA2	ENSG00000066032.18	CTNNA2	ENSG00000066032.18
70	FM	2	rs111226991	86668822	86065080	87078271	0.173171	59	86563847	86826271	-	-	REEP1,U8,AC009408.1,KDM3A,CHMP3,RNF103-CHMP3,RNU6-640P,AC015971.1	ENSG00000068615.19,ENSG00000202537.1,ENSG00000251974.1,ENSG00000115548.17,ENSG00000115561.16,ENSG00000249884.8,ENSG00000200563.1,ENSG00000228363.2
70	1	2	rs56378606	86826271	86065080	87078271	0.116033	59	86563847	86826271	-	-	REEP1,U8,AC009408.1,KDM3A,CHMP3,RNF103-CHMP3,RNU6-640P,AC015971.1	ENSG00000068615.19,ENSG00000202537.1,ENSG00000251974.1,ENSG00000115548.17,ENSG00000115561.16,ENSG00000249884.8,ENSG00000200563.1,ENSG00000228363.2
71	1	2	rs2010379	96180093	95931093	98552214	0.0780591	115	96180093	98326867	-	-	TRIM64FP,AC009237.14,AC009237.3,AC009237.8,AC009237.15,AC009237.5,OR7E102P,TRIM51JP,AC009237.16,AC009237.4,TRIM43,AC009237.7,AC009237.13,AC009237.12,UBTFL3,AC009237.17,AC009237.6,AC009237.9,AC008268.1,GPAT2P1,LINC00342,ANKRD36C,FAHD2CP,GPAT2,ADRA2B,ASTL,DUSP2,AC012307.1,STARD7,STARD7-AS1,TMEM127,CIAO1,SNRNP200,AC021188.1,ITPRIPL1,NCAPH,NEURL3,AC013270.1,ARID5A,KANSL3,FER1L5,LMAN2L,CNNM4,MIR3127,C…	ENSG00000226185.2,ENSG00000272913.1,ENSG00000229689.3,ENSG00000236431.1,ENSG00000273305.1,ENSG00000233037.2,ENSG00000168992.4,ENSG00000232717.2,ENSG00000274028.1,ENSG00000230083.1,ENSG00000144015.5,ENSG00000236026.1,ENSG00000271003.1,ENSG00000270193.1,ENSG00000204699.4,ENSG00000275497.1,ENSG00000235959.1,ENSG00000236750.1,ENSG00000235584.3,ENSG00000237510.7,ENSG00000232931.6,ENSG00000174501.14,EN…
71	FM	2	rs10183151	96774786	95931093	98552214	0.251001	115	96180093	98326867	-	-	TRIM64FP,AC009237.14,AC009237.3,AC009237.8,AC009237.15,AC009237.5,OR7E102P,TRIM51JP,AC009237.16,AC009237.4,TRIM43,AC009237.7,AC009237.13,AC009237.12,UBTFL3,AC009237.17,AC009237.6,AC009237.9,AC008268.1,GPAT2P1,LINC00342,ANKRD36C,FAHD2CP,GPAT2,ADRA2B,ASTL,DUSP2,AC012307.1,STARD7,STARD7-AS1,TMEM127,CIAO1,SNRNP200,AC021188.1,ITPRIPL1,NCAPH,NEURL3,AC013270.1,ARID5A,KANSL3,FER1L5,LMAN2L,CNNM4,MIR3127,C…	ENSG00000226185.2,ENSG00000272913.1,ENSG00000229689.3,ENSG00000236431.1,ENSG00000273305.1,ENSG00000233037.2,ENSG00000168992.4,ENSG00000232717.2,ENSG00000274028.1,ENSG00000230083.1,ENSG00000144015.5,ENSG00000236026.1,ENSG00000271003.1,ENSG00000270193.1,ENSG00000204699.4,ENSG00000275497.1,ENSG00000235959.1,ENSG00000236750.1,ENSG00000235584.3,ENSG00000237510.7,ENSG00000232931.6,ENSG00000174501.14,EN…
72	FM	2	rs1346622	100479963	98879331	101339295	0.181039	112	99328763	100516134	-	-	MGAT4A,LINC02611,RNU4-84P,CRACDL,RNU7-46P,TSGA10,SMC3P1,AC079447.1,C2orf15,LIPT1,AC092587.1,MITD1,MRPL30,LYG2,LYG1,TXNDC9,EIF5B,REV1,AC018690.1,AFF3	ENSG00000071073.13,ENSG00000226791.7,ENSG00000201070.1,ENSG00000196872.12,ENSG00000238830.1,ENSG00000135951.16,ENSG00000231822.1,ENSG00000241962.9,ENSG00000273045.7,ENSG00000144182.17,ENSG00000273155.1,ENSG00000158411.11,ENSG00000185414.20,ENSG00000185674.9,ENSG00000144214.10,ENSG00000115514.12,ENSG00000158417.11,ENSG00000135945.10,ENSG00000273306.1,ENSG00000144218.19
72	1	2	rs12105749	100500674	98879331	101339295	0.0720884	112	99328763	100516134	-	-	MGAT4A,LINC02611,RNU4-84P,CRACDL,RNU7-46P,TSGA10,SMC3P1,AC079447.1,C2orf15,LIPT1,AC092587.1,MITD1,MRPL30,LYG2,LYG1,TXNDC9,EIF5B,REV1,AC018690.1,AFF3	ENSG00000071073.13,ENSG00000226791.7,ENSG00000201070.1,ENSG00000196872.12,ENSG00000238830.1,ENSG00000135951.16,ENSG00000231822.1,ENSG00000241962.9,ENSG00000273045.7,ENSG00000144182.17,ENSG00000273155.1,ENSG00000158411.11,ENSG00000185414.20,ENSG00000185674.9,ENSG00000144214.10,ENSG00000115514.12,ENSG00000158417.11,ENSG00000135945.10,ENSG00000273306.1,ENSG00000144218.19
72	2	2	rs12469806	101191950	98879331	101339295	0.0137254	112	99328763	100516134	-	-	MGAT4A,LINC02611,RNU4-84P,CRACDL,RNU7-46P,TSGA10,SMC3P1,AC079447.1,C2orf15,LIPT1,AC092587.1,MITD1,MRPL30,LYG2,LYG1,TXNDC9,EIF5B,REV1,AC018690.1,AFF3	ENSG00000071073.13,ENSG00000226791.7,ENSG00000201070.1,ENSG00000196872.12,ENSG00000238830.1,ENSG00000135951.16,ENSG00000231822.1,ENSG00000241962.9,ENSG00000273045.7,ENSG00000144182.17,ENSG00000273155.1,ENSG00000158411.11,ENSG00000185414.20,ENSG00000185674.9,ENSG00000144214.10,ENSG00000115514.12,ENSG00000158417.11,ENSG00000135945.10,ENSG00000273306.1,ENSG00000144218.19
73	1	2	rs72820274	104412924	103542551	105143692	0.0180831	47	104412924	105009254	-	-	AC013727.1,AC013727.2,LINC01965,AC096554.1	ENSG00000232597.6,ENSG00000236141.2,ENSG00000256637.7,ENSG00000228968.1
73	FM	2	rs1441104	104535716	103542551	105143692	0.197169	47	104412924	105009254	-	-	AC013727.1,AC013727.2,LINC01965,AC096554.1	ENSG00000232597.6,ENSG00000236141.2,ENSG00000256637.7,ENSG00000228968.1
73	2	2	rs4851691	104992757	103542551	105143692	0.0360394	47	104412924	105009254	-	-	AC013727.1,AC013727.2,LINC01965,AC096554.1	ENSG00000232597.6,ENSG00000236141.2,ENSG00000256637.7,ENSG00000228968.1
74	1	2	rs34609468	109746039	109676539	109917117	0.115523	31	109676614	109843762	-	-	SH3RF3-AS1,SH3RF3,MIR4265	ENSG00000259863.1,ENSG00000172985.11,ENSG00000264934.1
74	FM	2	rs7581728	109747339	109676539	109917117	0.272063	31	109676614	109843762	-	-	SH3RF3-AS1,SH3RF3,MIR4265	ENSG00000259863.1,ENSG00000172985.11,ENSG00000264934.1
75	1	2	rs7581524	113234316	112930316	113353316	0.726199	11	112995810	113234316	-	-	ZC3H8,AC092645.2,ZC3H6,NDUFB4P6,AC115115.1,RGPD8,VINAC1P	ENSG00000144161.13,ENSG00000286545.1,ENSG00000188177.14,ENSG00000235258.1,ENSG00000236555.1,ENSG00000169629.12,ENSG00000283698.1
76	1	2	rs1448472	116363122	115957059	116393659	0.24786	13	116323703	116378532	DPP10	ENSG00000175497.17	DPP10	ENSG00000175497.17
77	1	2	rs780024	125052996	124773456	125457442	0.285825	14	125026547	125052469	CNTNAP5	ENSG00000155052.14	CNTNAP5	ENSG00000155052.14
77	2	2	rs6722312	125278565	124773456	125457442	4.89929e-06	14	125026547	125052469	CNTNAP5	ENSG00000155052.14	CNTNAP5	ENSG00000155052.14
78	FM	2	rs7581430	138389412	137879862	138425950	0.247264	24	138290299	138394599	THSD7B	ENSG00000144229.12	THSD7B	ENSG00000144229.12
78	1	2	rs13399910	138394450	137879862	138425950	0.184077	24	138290299	138394599	THSD7B	ENSG00000144229.12	THSD7B	ENSG00000144229.12
79	1	2	rs1437336	142491507	142194131	142497331	0.513678	7	142489075	142493732	LRP1B	ENSG00000168702.18	LRP1B	ENSG00000168702.18
80	1	2	rs2381462	144074905	144037174	144140022	0.00049661	14	144072484	144128618	ARHGAP15,AC079793.1	ENSG00000075884.14,ENSG00000228655.7	ARHGAP15,AC079793.1	ENSG00000075884.14,ENSG00000228655.7
80	FM	2	rs13392199	144122222	144037174	144140022	0.462621	14	144072484	144128618	ARHGAP15,AC079793.1	ENSG00000075884.14,ENSG00000228655.7	ARHGAP15,AC079793.1	ENSG00000075884.14,ENSG00000228655.7
81	1	2	rs1320138	144158287	144142787	145189151	0.423519	4	144151161	144164134	ARHGAP15,AC079793.1	ENSG00000075884.14,ENSG00000228655.7	ARHGAP15,AC079793.1	ENSG00000075884.14,ENSG00000228655.7
82	1	2	rs10196836	145597356	145305245	145858813	1.57923e-06	15	145634153	145792165	TEX41	ENSG00000226674.11	TEX41,LINC01966	ENSG00000226674.11,ENSG00000268580.1
82	FM	2	rs12691702	145764746	145305245	145858813	0.545716	15	145634153	145792165	TEX41	ENSG00000226674.11	TEX41,LINC01966	ENSG00000226674.11,ENSG00000268580.1
82	2	2	rs2256602	145792165	145305245	145858813	0.0365433	15	145634153	145792165	TEX41	ENSG00000226674.11	TEX41,LINC01966	ENSG00000226674.11,ENSG00000268580.1
83	1	2	rs13009432	152894263	152706132	153512132	0.00613543	167	152829689	153463568	-	-	AC068547.1,CACNB4,AC079790.1,STAM2,RPL30P2,AC079790.2,Y_RNA,FMNL2,NUDCP1,AC012066.1,AC012443.1	ENSG00000283228.1,ENSG00000182389.20,ENSG00000225214.1,ENSG00000115145.10,ENSG00000234272.1,ENSG00000286234.1,ENSG00000199884.1,ENSG00000157827.20,ENSG00000213197.3,ENSG00000287085.1,ENSG00000270776.1
83	FM	2	rs2345811	153145880	152706132	153512132	0.169226	167	152829689	153463568	-	-	AC068547.1,CACNB4,AC079790.1,STAM2,RPL30P2,AC079790.2,Y_RNA,FMNL2,NUDCP1,AC012066.1,AC012443.1	ENSG00000283228.1,ENSG00000182389.20,ENSG00000225214.1,ENSG00000115145.10,ENSG00000234272.1,ENSG00000286234.1,ENSG00000199884.1,ENSG00000157827.20,ENSG00000213197.3,ENSG00000287085.1,ENSG00000270776.1
84	1	2	rs10201304	155945716	155475009	157551179	7.27289e-08	12	157111313	157145541	-	-	LINC01876	ENSG00000226383.7
84	FM	2	rs707124	157133013	155475009	157551179	0.352891	12	157111313	157145541	-	-	LINC01876	ENSG00000226383.7
84	2	2	rs1226574	157143612	155475009	157551179	0.064803	12	157111313	157145541	-	-	LINC01876	ENSG00000226383.7
85	1	2	rs7557611	161440199	159741568	163132346	5.6733e-08	3	162033854	162049999	TANK	ENSG00000136560.14	TANK	ENSG00000136560.14
85	2	2	rs1267079	162033854	159741568	163132346	0.759665	3	162033854	162049999	TANK	ENSG00000136560.14	TANK	ENSG00000136560.14
85	3	2	rs1116173	162226838	159741568	163132346	1.96966e-09	3	162033854	162049999	TANK	ENSG00000136560.14	TANK	ENSG00000136560.14
86	1	2	rs13002621	164915279	163798074	165428880	0.00854287	14	164892592	164924573	AC016766.1	ENSG00000237844.2	AC016766.1	ENSG00000237844.2
86	FM	2	rs35303331	164921770	163798074	165428880	0.220998	14	164892592	164924573	AC016766.1	ENSG00000237844.2	AC016766.1	ENSG00000237844.2
86	2	2	rs4667735	165098385	163798074	165428880	5.33803e-05	14	164892592	164924573	AC016766.1	ENSG00000237844.2	AC016766.1	ENSG00000237844.2
87	1	2	rs6723259	172622527	172099127	172932359	0.0159045	7	172537212	172916214	-	-	DYNC1I2,SLC25A12,RNU6-182P,HAT1,METAP1D	ENSG00000077380.16,ENSG00000115840.14,ENSG00000252779.1,ENSG00000128708.13,ENSG00000172878.14
87	FM	2	rs2129475	172916772	172099127	172932359	0.33355	7	172537212	172916214	-	-	DYNC1I2,SLC25A12,RNU6-182P,HAT1,METAP1D	ENSG00000077380.16,ENSG00000115840.14,ENSG00000252779.1,ENSG00000128708.13,ENSG00000172878.14
88	1	2	rs13025467	173797297	173789047	174049233	0.225324	5	173789047	173811426	RAPGEF4	ENSG00000091428.18	RAPGEF4	ENSG00000091428.18
88	FM	2	rs12996953	173822969	173789047	174049233	0.646532	5	173789047	173811426	RAPGEF4	ENSG00000091428.18	RAPGEF4	ENSG00000091428.18
89	1	2	rs17255455	175239185	174929006	175569448	0.688103	2	175239185	175239185	CIR1	ENSG00000138433.16	CIR1	ENSG00000138433.16
90	1	2	rs12693068	176422005	176419405	176962326	0.00154195	3	176717741	176717873	-	-	-	-
90	FM	2	rs6433563	176717873	176419405	176962326	0.698649	3	176717741	176717873	-	-	-	-
90	2	2	rs10165846	176727834	176419405	176962326	0.100263	3	176717741	176717873	-	-	-	-
91	FM	2	rs1429427	185743953	185406766	186062672	0.190374	18	185734749	185822703	-	-	ZNF804A,RPL23AP33	ENSG00000170396.9,ENSG00000237824.2
91	1	2	rs6709418	185829672	185406766	186062672	0.0361497	18	185734749	185822703	-	-	ZNF804A,RPL23AP33	ENSG00000170396.9,ENSG00000237824.2
92	1	2	rs6751868	191741948	191502948	191958948	0.201766	49	191579025	191841879	-	-	AC006460.1,AC005540.1,GLS,STAT1	ENSG00000228509.6,ENSG00000235852.1,ENSG00000115419.13,ENSG00000115415.20
93	1	2	rs1563340	198414713	198083880	198952880	0.213157	23	198233575	198485341	-	-	NPM1P46,SF3B1,AC010746.1,RNU6-1029P,COQ10B,HSPD1,HSPE1,HSPE1-MOB4,MOB4,AC020550.1,RFTN2	ENSG00000213104.3,ENSG00000115524.17,ENSG00000202434.1,ENSG00000206836.1,ENSG00000115520.8,ENSG00000144381.18,ENSG00000115541.11,ENSG00000270757.1,ENSG00000115540.15,ENSG00000231699.1,ENSG00000162944.11
94	1	2	rs6726731	202965222	202961666	204472357	0.143381	13	202962496	202980718	KIAA2012,KIAA2012-AS1	ENSG00000182329.14,ENSG00000222035.4	KIAA2012,KIAA2012-AS1	ENSG00000182329.14,ENSG00000222035.4
95	1	2	rs12617897	208077446	207937446	208118646	0.239024	9	208018534	208079942	-	-	KLF7,MYOSLID,AC007879.1,AC007879.3	ENSG00000118263.15,ENSG00000229647.2,ENSG00000224342.1,ENSG00000234902.6
95	FM	2	rs759663	208080975	207937446	208118646	0.288183	9	208018534	208079942	-	-	KLF7,MYOSLID,AC007879.1,AC007879.3	ENSG00000118263.15,ENSG00000229647.2,ENSG00000224342.1,ENSG00000234902.6
96	1	2	rs4347812	208533370	208212981	208537440	0.667309	34	208371637	208533370	-	-	AC009226.1,CREB1,METTL21A,RPS29P9,LINC01857	ENSG00000223725.6,ENSG00000118260.15,ENSG00000144401.14,ENSG00000223433.1,ENSG00000224137.1
97	1	2	rs17677155	210065783	209261952	210716482	0.28872	100	209951123	210143311	-	-	CRYGFP,MEAF6P1,PKP4P1	ENSG00000232799.1,ENSG00000240286.1,ENSG00000229670.2
98	1	2	rs12694223	212031854	211921854	212336415	0.676941	6	211953629	212031837	-	-	AC012491.1	ENSG00000271074.1
99	1	2	rs72931605	212693775	212519010	212781575	0.680357	6	212689888	212697656	ERBB4	ENSG00000178568.15	ERBB4	ENSG00000178568.15
100	1	2	rs62199890	215406362	215028387	215537888	0.548908	5	215369780	215405482	AC068051.1,VWC2L	ENSG00000197585.10,ENSG00000174453.10	AC068051.1,VWC2L,VWC2L-IT1	ENSG00000197585.10,ENSG00000174453.10,ENSG00000224257.1
101	1	2	rs11693120	228351774	228240774	228456774	0.028066	54	228270936	228433596	-	-	AGFG1	ENSG00000173744.18
101	FM	2	rs13015491	228398422	228240774	228456774	0.209227	54	228270936	228433596	-	-	AGFG1	ENSG00000173744.18
102	FM	2	rs2197563	233687080	233553701	233830701	0.28939	38	233598340	233726154	-	-	GIGYF2,AC064852.1,KCNJ13,RNU6-107P,Y_RNA,SNORC	ENSG00000204120.16,ENSG00000241409.1,ENSG00000115474.7,ENSG00000252452.1,ENSG00000199781.1,ENSG00000182600.9
102	1	2	rs7573208	233696701	233553701	233830701	0.118758	38	233598340	233726154	-	-	GIGYF2,AC064852.1,KCNJ13,RNU6-107P,Y_RNA,SNORC	ENSG00000204120.16,ENSG00000241409.1,ENSG00000115474.7,ENSG00000252452.1,ENSG00000199781.1,ENSG00000182600.9
103	1	2	rs1063353	241713646	241663046	241882797	0.99764	1	241713646	241713646	KIF1A	ENSG00000130294.17	KIF1A	ENSG00000130294.17
104	1	3	rs1818849	2306725	2244035	2422303	0.0159949	15	2305420	2322703	CNTN4	ENSG00000144619.15	CNTN4	ENSG00000144619.15
104	FM	3	rs1562518	2322703	2244035	2422303	0.573076	15	2305420	2322703	CNTN4	ENSG00000144619.15	CNTN4	ENSG00000144619.15
105	1	3	rs12631293	5774139	5637045	5798239	0.83371	2	5767413	5767413	-	-	-	-
106	1	3	rs6443178	8278215	8159215	8292815	0.508217	12	8247345	8276009	LMCD1-AS1	ENSG00000227110.7	LMCD1-AS1	ENSG00000227110.7
107	1	3	rs13088269	10815253	10727653	10821473	0.867878	5	10732083	10739633	ATP2B2	ENSG00000157087.20	ATP2B2	ENSG00000157087.20
108	FM	3	rs748832	16851202	16729710	16967710	0.398395	7	16851202	16863267	PLCL2	ENSG00000154822.18	PLCL2	ENSG00000154822.18
108	1	3	rs11918777	16856216	16729710	16967710	0.0679336	7	16851202	16863267	PLCL2	ENSG00000154822.18	PLCL2	ENSG00000154822.18
109	1	3	rs6775319	18758501	18611501	18835601	0.00332007	26	18656350	18815918	SATB1-AS1	ENSG00000228956.8	SATB1-AS1	ENSG00000228956.8
109	FM	3	rs7622860	18795765	18611501	18835601	0.201158	26	18656350	18815918	SATB1-AS1	ENSG00000228956.8	SATB1-AS1	ENSG00000228956.8
110	FM	3	rs9850944	23230756	22224424	24159046	0.270635	16	23194519	23343762	-	-	UBE2E2-AS1,UBE2E2,Y_RNA	ENSG00000233153.6,ENSG00000182247.10,ENSG00000206728.1
110	1	3	rs6550744	23239459	22224424	24159046	0.0741856	16	23194519	23343762	-	-	UBE2E2-AS1,UBE2E2,Y_RNA	ENSG00000233153.6,ENSG00000182247.10,ENSG00000206728.1
111	1	3	rs56856481	29625970	29498970	29706970	0.960074	1	29625970	29625970	AC098650.1,RBMS3,RBMS3-AS2	ENSG00000283563.1,ENSG00000144642.22,ENSG00000203506.5	AC098650.1,RBMS3,RBMS3-AS2	ENSG00000283563.1,ENSG00000144642.22,ENSG00000203506.5
112	FM	3	rs114958301	42701759	42542798	42846498	0.383122	11	42549257	42810487	-	-	VIPR1,VIPR1-AS1,SEC22C,SS18L2,NKTR,AC006059.1,ZBTB47,AC006059.5,RN7SL567P,KLHL40,HHATL,AC006059.3,HHATL-AS1,CCDC13,AC006059.2,AC006059.4,CCDC13-AS1	ENSG00000114812.13,ENSG00000232354.8,ENSG00000093183.14,ENSG00000008324.12,ENSG00000114857.18,ENSG00000230084.6,ENSG00000114853.14,ENSG00000287629.1,ENSG00000240203.3,ENSG00000157119.12,ENSG00000010282.15,ENSG00000285539.1,ENSG00000230970.4,ENSG00000244607.7,ENSG00000280571.2,ENSG00000287417.1,ENSG00000173811.11
112	1	3	rs142243495	42846284	42542798	42846498	0.0878473	11	42549257	42810487	-	-	VIPR1,VIPR1-AS1,SEC22C,SS18L2,NKTR,AC006059.1,ZBTB47,AC006059.5,RN7SL567P,KLHL40,HHATL,AC006059.3,HHATL-AS1,CCDC13,AC006059.2,AC006059.4,CCDC13-AS1	ENSG00000114812.13,ENSG00000232354.8,ENSG00000093183.14,ENSG00000008324.12,ENSG00000114857.18,ENSG00000230084.6,ENSG00000114853.14,ENSG00000287629.1,ENSG00000240203.3,ENSG00000157119.12,ENSG00000010282.15,ENSG00000285539.1,ENSG00000230970.4,ENSG00000244607.7,ENSG00000280571.2,ENSG00000287417.1,ENSG00000173811.11
113	1	3	rs7646966	43300871	43210809	45100120	5.21052e-06	76	44222351	44682565	-	-	TOPAZ1,AC104187.1,TCAIM,C3orf86,LINC01988,ZNF445,ZNF852,EI24P3,AC099669.1,ZKSCAN7,ZKSCAN7-AS1,ZNF660,MPRIPP1,ZNF197,ZNF197-AS1	ENSG00000173769.4,ENSG00000271937.1,ENSG00000179152.20,ENSG00000225873.4,ENSG00000283036.3,ENSG00000185219.17,ENSG00000178917.16,ENSG00000214825.2,ENSG00000277509.1,ENSG00000196345.13,ENSG00000236869.1,ENSG00000144792.9,ENSG00000214820.3,ENSG00000186448.15,ENSG00000233509.2
113	2	3	rs4498080	44574481	43210809	45100120	0.0304699	76	44222351	44682565	-	-	TOPAZ1,AC104187.1,TCAIM,C3orf86,LINC01988,ZNF445,ZNF852,EI24P3,AC099669.1,ZKSCAN7,ZKSCAN7-AS1,ZNF660,MPRIPP1,ZNF197,ZNF197-AS1	ENSG00000173769.4,ENSG00000271937.1,ENSG00000179152.20,ENSG00000225873.4,ENSG00000283036.3,ENSG00000185219.17,ENSG00000178917.16,ENSG00000214825.2,ENSG00000277509.1,ENSG00000196345.13,ENSG00000236869.1,ENSG00000144792.9,ENSG00000214820.3,ENSG00000186448.15,ENSG00000233509.2
113	FM	3	rs9835485	44611896	43210809	45100120	0.0825761	76	44222351	44682565	-	-	TOPAZ1,AC104187.1,TCAIM,C3orf86,LINC01988,ZNF445,ZNF852,EI24P3,AC099669.1,ZKSCAN7,ZKSCAN7-AS1,ZNF660,MPRIPP1,ZNF197,ZNF197-AS1	ENSG00000173769.4,ENSG00000271937.1,ENSG00000179152.20,ENSG00000225873.4,ENSG00000283036.3,ENSG00000185219.17,ENSG00000178917.16,ENSG00000214825.2,ENSG00000277509.1,ENSG00000196345.13,ENSG00000236869.1,ENSG00000144792.9,ENSG00000214820.3,ENSG00000186448.15,ENSG00000233509.2
114	1	3	rs9586	49213637	46982984	53594347	0.79157	4	49210732	49228946	-	-	KLHDC8B,C3orf84	ENSG00000185909.15,ENSG00000236980.10
114	2	3	rs1010553	52540773	46982984	53594347	1.35839e-10	4	49210732	49228946	-	-	KLHDC8B,C3orf84	ENSG00000185909.15,ENSG00000236980.10
115	1	3	rs9862712	54424687	54381087	54485587	0.332607	8	54409555	54426182	CACNA2D3	ENSG00000157445.15	CACNA2D3	ENSG00000157445.15
116	1	3	rs17216573	56282978	55943551	56727551	0.246469	70	56015670	56425451	ERC2	ENSG00000187672.14	ERC2,RN7SKP45,RNA5SP133	ENSG00000187672.14,ENSG00000200379.1,ENSG00000200238.1
117	1	3	rs9839082	61158669	61064611	61277711	0.127195	27	61106175	61170006	FHIT	ENSG00000189283.10	FHIT	ENSG00000189283.10
118	1	3	rs585529	61850364	61739364	61939764	0.140864	24	61827555	61886866	PTPRG	ENSG00000144724.20	PTPRG	ENSG00000144724.20
119	1	3	rs1105031	70330265	70308740	70434703	0.120133	15	70330265	70389561	SAMMSON	ENSG00000240405.7	SAMMSON,MDFIC2	ENSG00000240405.7,ENSG00000242120.4
119	FM	3	rs805468	70391895	70308740	70434703	0.453088	15	70330265	70389561	SAMMSON	ENSG00000240405.7	SAMMSON,MDFIC2	ENSG00000240405.7,ENSG00000242120.4
120	1	3	rs62247170	71536083	71426372	71684003	0.0613379	11	71529915	71545798	FOXP1,AC097634.4	ENSG00000114861.23,ENSG00000285708.1	FOXP1,AC097634.4	ENSG00000114861.23,ENSG00000285708.1
120	FM	3	rs62247173	71536974	71426372	71684003	0.352852	11	71529915	71545798	FOXP1,AC097634.4	ENSG00000114861.23,ENSG00000285708.1	FOXP1,AC097634.4	ENSG00000114861.23,ENSG00000285708.1
121	FM	3	rs73090632	71784321	71744631	71867131	0.73529	5	71784321	71814431	-	-	AC097634.4,EIF4E3,GPR27	ENSG00000285708.1,ENSG00000163412.13,ENSG00000170837.3
121	1	3	rs116310555	71814431	71744631	71867131	0.0690785	5	71784321	71814431	-	-	AC097634.4,EIF4E3,GPR27	ENSG00000285708.1,ENSG00000163412.13,ENSG00000170837.3
122	1	3	rs11128505	76211681	76166781	76489681	0.569848	5	76192181	76202837	ROBO2	ENSG00000185008.17	ROBO2	ENSG00000185008.17
123	1	3	rs35734493	77246944	77155256	77341392	0.019776	42	77238237	77290845	ROBO2	ENSG00000185008.17	ROBO2	ENSG00000185008.17
123	FM	3	rs35622987	77256611	77155256	77341392	0.089061	42	77238237	77290845	ROBO2	ENSG00000185008.17	ROBO2	ENSG00000185008.17
124	1	3	rs6437748	107545170	107382170	107570770	0.382239	7	107543491	107555466	-	-	LINC00636	ENSG00000240423.3
124	FM	3	rs9816888	107549699	107382170	107570770	0.451234	7	107543491	107555466	-	-	LINC00636	ENSG00000240423.3
125	1	3	rs73202380	107994684	107591459	108545684	0.14636	44	107901868	108187769	-	-	IFT57,HHLA2,HNRNPA1P17,MYH15	ENSG00000114446.5,ENSG00000114455.13,ENSG00000243188.1,ENSG00000144821.10
125	FM	3	rs6786808	108118841	107591459	108545684	0.23372	44	107901868	108187769	-	-	IFT57,HHLA2,HNRNPA1P17,MYH15	ENSG00000114446.5,ENSG00000114455.13,ENSG00000243188.1,ENSG00000144821.10
125	2	3	rs72939882	108164670	107591459	108545684	0.0467902	44	107901868	108187769	-	-	IFT57,HHLA2,HNRNPA1P17,MYH15	ENSG00000114446.5,ENSG00000114455.13,ENSG00000243188.1,ENSG00000144821.10
126	1	3	rs4682577	110136153	110096253	110301153	0.406823	70	110103471	110270672	-	-	AC117430.1	ENSG00000240895.1
127	1	3	rs10934278	114599972	114324116	115231972	0.743125	3	114590400	114599972	ZBTB20	ENSG00000181722.17	ZBTB20,ZBTB20-AS3	ENSG00000181722.17,ENSG00000239946.1
128	1	3	rs55893774	116018631	115775844	116314163	0.299996	18	115977242	116022460	LSAMP	ENSG00000185565.12	LSAMP	ENSG00000185565.12
129	FM	3	rs73163717	117547470	117310900	117958339	0.130749	92	117484931	117834868	-	-	AC092691.1,AC092691.3,AC068633.1	ENSG00000239268.3,ENSG00000242816.2,ENSG00000243276.6
129	1	3	rs750833	117701965	117310900	117958339	0.0163269	92	117484931	117834868	-	-	AC092691.1,AC092691.3,AC068633.1	ENSG00000239268.3,ENSG00000242816.2,ENSG00000243276.6
130	FM	3	rs5014067	132655555	132083983	133182983	0.0882316	55	132653099	132791417	-	-	AC079942.1,TMEM108	ENSG00000249725.1,ENSG00000144868.14
130	1	3	rs4017466	132663169	132083983	133182983	0.0271615	55	132653099	132791417	-	-	AC079942.1,TMEM108	ENSG00000249725.1,ENSG00000144868.14
131	1	3	rs9865031	150158887	150062587	150200187	0.55044	11	150141584	150164334	TSC22D2	ENSG00000196428.12	TSC22D2	ENSG00000196428.12
132	1	3	rs114780648	152089961	151992161	152214961	0.0124523	51	152004562	152180329	MBNL1	ENSG00000152601.17	MBNL1,TMEM14EP,Y_RNA,AC026347.1	ENSG00000152601.17,ENSG00000221962.5,ENSG00000201217.1,ENSG00000243305.1
132	FM	3	rs17436586	152123685	151992161	152214961	0.151803	51	152004562	152180329	MBNL1	ENSG00000152601.17	MBNL1,TMEM14EP,Y_RNA,AC026347.1	ENSG00000152601.17,ENSG00000221962.5,ENSG00000201217.1,ENSG00000243305.1
133	1	3	rs9816306	157520058	157172135	158677568	2.74225e-14	46	157845169	158047443	RSRC1	ENSG00000174891.13	RSRC1,AC074276.1	ENSG00000174891.13,ENSG00000241723.1
133	2	3	rs13082553	157862598	157172135	158677568	0.0372117	46	157845169	158047443	RSRC1	ENSG00000174891.13	RSRC1,AC074276.1	ENSG00000174891.13,ENSG00000241723.1
133	FM	3	rs1729997	157927899	157172135	158677568	0.153446	46	157845169	158047443	RSRC1	ENSG00000174891.13	RSRC1,AC074276.1	ENSG00000174891.13,ENSG00000241723.1
134	1	3	rs4323020	161722384	161698384	162227384	0.155917	34	161711058	161797310	-	-	-	-
135	1	3	rs1707692	165476445	165435645	165781445	0.0679818	40	165441888	165582511	-	-	LINC01322,BCHE	ENSG00000244128.7,ENSG00000114200.10
135	FM	3	rs1707652	165478799	165435645	165781445	0.105315	40	165441888	165582511	-	-	LINC01322,BCHE	ENSG00000244128.7,ENSG00000114200.10
136	FM	3	rs112345236	170096493	170035437	170143437	0.31381	5	170084340	170106560	SKIL	ENSG00000136603.14	SKIL	ENSG00000136603.14
136	1	3	rs67298747	170119537	170035437	170143437	0.212903	5	170084340	170106560	SKIL	ENSG00000136603.14	SKIL	ENSG00000136603.14
137	1	3	rs13084762	173120878	173022578	173130578	0.606854	4	173115365	173120878	NLGN1	ENSG00000169760.17	NLGN1	ENSG00000169760.17
138	1	3	rs7639362	175953295	175320367	178524702	0.0534244	29	175903000	178278311	-	-	LINC01208,RNA5SP147,LINC01209,MTND5P15,TBL1XR1,TBL1XR1-AS1,Y_RNA,RNU6-681P,LINC00501,ASS1P7,AC117465.1,LINC00578,RN7SKP52,AC026355.3,AC026355.1,AC026355.2,AC026355.4,LINC02015,AC007953.1,AC007953.2,RNU6-1120P,AC110992.1,AC117453.1,KCNMB2,AC117457.1,LINC01014,RNA5SP148,PPIAP75,KCNMB2-AS1	ENSG00000223715.3,ENSG00000252302.1,ENSG00000228308.2,ENSG00000231888.1,ENSG00000177565.18,ENSG00000231310.3,ENSG00000201343.1,ENSG00000200882.1,ENSG00000203645.2,ENSG00000236893.1,ENSG00000226782.2,ENSG00000228221.6,ENSG00000252028.1,ENSG00000236385.1,ENSG00000200288.1,ENSG00000228561.2,ENSG00000277241.1,ENSG00000231574.6,ENSG00000225790.2,ENSG00000270321.2,ENSG00000199858.1,ENSG00000286003.1,EN…
138	FM	3	rs62287464	175957386	175320367	178524702	0.162117	29	175903000	178278311	-	-	LINC01208,RNA5SP147,LINC01209,MTND5P15,TBL1XR1,TBL1XR1-AS1,Y_RNA,RNU6-681P,LINC00501,ASS1P7,AC117465.1,LINC00578,RN7SKP52,AC026355.3,AC026355.1,AC026355.2,AC026355.4,LINC02015,AC007953.1,AC007953.2,RNU6-1120P,AC110992.1,AC117453.1,KCNMB2,AC117457.1,LINC01014,RNA5SP148,PPIAP75,KCNMB2-AS1	ENSG00000223715.3,ENSG00000252302.1,ENSG00000228308.2,ENSG00000231888.1,ENSG00000177565.18,ENSG00000231310.3,ENSG00000201343.1,ENSG00000200882.1,ENSG00000203645.2,ENSG00000236893.1,ENSG00000226782.2,ENSG00000228221.6,ENSG00000252028.1,ENSG00000236385.1,ENSG00000200288.1,ENSG00000228561.2,ENSG00000277241.1,ENSG00000231574.6,ENSG00000225790.2,ENSG00000270321.2,ENSG00000199858.1,ENSG00000286003.1,EN…
138	2	3	rs1351029	178280719	175320367	178524702	0.0137063	29	175903000	178278311	-	-	LINC01208,RNA5SP147,LINC01209,MTND5P15,TBL1XR1,TBL1XR1-AS1,Y_RNA,RNU6-681P,LINC00501,ASS1P7,AC117465.1,LINC00578,RN7SKP52,AC026355.3,AC026355.1,AC026355.2,AC026355.4,LINC02015,AC007953.1,AC007953.2,RNU6-1120P,AC110992.1,AC117453.1,KCNMB2,AC117457.1,LINC01014,RNA5SP148,PPIAP75,KCNMB2-AS1	ENSG00000223715.3,ENSG00000252302.1,ENSG00000228308.2,ENSG00000231888.1,ENSG00000177565.18,ENSG00000231310.3,ENSG00000201343.1,ENSG00000200882.1,ENSG00000203645.2,ENSG00000236893.1,ENSG00000226782.2,ENSG00000228221.6,ENSG00000252028.1,ENSG00000236385.1,ENSG00000200288.1,ENSG00000228561.2,ENSG00000277241.1,ENSG00000231574.6,ENSG00000225790.2,ENSG00000270321.2,ENSG00000199858.1,ENSG00000286003.1,EN…
139	1	3	rs13073224	184924892	184542892	185726256	0.877712	2	184924892	184924892	EHHADH	ENSG00000113790.11	EHHADH	ENSG00000113790.11
140	1	3	rs10937241	185822774	185726874	185904986	0.926418	2	185785548	185785548	ETV5	ENSG00000244405.8	ETV5	ENSG00000244405.8
141	1	3	rs12630	193413502	193162473	193446549	0.272616	23	193334991	193419522	-	-	OPA1,OPA1-AS1,Y_RNA	ENSG00000198836.11,ENSG00000224855.5,ENSG00000207370.1
142	FM	4	rs13134106	1302902	1185555	1415655	0.0753049	66	1217981	1400558	-	-	CTBP1,CTBP1-DT,MAEA,UVSSA,AC078852.2,AC078852.1,NKX1-1	ENSG00000159692.16,ENSG00000196810.5,ENSG00000090316.16,ENSG00000163945.19,ENSG00000254094.1,ENSG00000253399.1,ENSG00000235608.2
142	1	4	rs13119951	1392555	1185555	1415655	0.0589527	66	1217981	1400558	-	-	CTBP1,CTBP1-DT,MAEA,UVSSA,AC078852.2,AC078852.1,NKX1-1	ENSG00000159692.16,ENSG00000196810.5,ENSG00000090316.16,ENSG00000163945.19,ENSG00000254094.1,ENSG00000253399.1,ENSG00000235608.2
143	FM	4	rs362331	3215835	2788347	3517747	0.240097	15	3160150	3235450	HTT	ENSG00000197386.12	HTT	ENSG00000197386.12
143	1	4	rs362314	3235241	2788347	3517747	0.0534035	15	3160150	3235450	HTT	ENSG00000197386.12	HTT	ENSG00000197386.12
144	1	4	rs2160043	15499251	15207100	15736200	0.571221	60	15261037	15655698	-	-	C1QTNF7-AS1,C1QTNF7,AC099550.1,CC2D2A,AC007016.1,AC116651.1,FBXL5	ENSG00000249252.5,ENSG00000163145.13,ENSG00000251379.1,ENSG00000048342.17,ENSG00000249930.1,ENSG00000273133.1,ENSG00000118564.15
145	1	4	rs17814899	16830426	16820686	17007287	0.0639909	10	16829048	16842716	LDB2	ENSG00000169744.13	LDB2	ENSG00000169744.13
145	FM	4	rs62298185	16840602	16820686	17007287	0.195407	10	16829048	16842716	LDB2	ENSG00000169744.13	LDB2	ENSG00000169744.13
146	1	4	rs556798	17259101	17246601	17274201	0.841491	5	17257020	17259101	-	-	-	-
147	1	4	rs6822548	18124686	18037786	18262202	0.0270951	39	18060764	18195134	-	-	-	-
147	FM	4	rs6840504	18205102	18037786	18262202	0.334586	39	18060764	18195134	-	-	-	-
148	1	4	rs28600835	21874077	21718077	21911477	0.284921	9	21859645	21878552	KCNIP4	ENSG00000185774.16	KCNIP4	ENSG00000185774.16
149	1	4	rs7689858	23475489	23443824	23552424	0.0134824	19	23448626	23516403	-	-	-	-
149	FM	4	rs10938949	23478946	23443824	23552424	0.417034	19	23448626	23516403	-	-	-	-
150	1	4	rs1603637	28295658	27975925	28851617	0.0304568	32	28275581	28422851	-	-	AC093791.2,AC093791.1	ENSG00000286321.1,ENSG00000250038.7
150	FM	4	rs4429724	28397624	27975925	28851617	0.101675	32	28275581	28422851	-	-	AC093791.2,AC093791.1	ENSG00000286321.1,ENSG00000250038.7
151	1	4	rs28420750	34543038	34358038	34796615	0.0430072	46	34527302	34753737	-	-	AC093689.1,AC093913.1	ENSG00000250597.5,ENSG00000275250.1
151	FM	4	rs13146479	34547138	34358038	34796615	0.0701016	46	34527302	34753737	-	-	AC093689.1,AC093913.1	ENSG00000250597.5,ENSG00000275250.1
152	1	4	rs509028	39978704	39547680	40190680	0.887006	4	39928093	39978704	PDS5A	ENSG00000121892.15	PDS5A,ELOCP33,RNA5SP159,AC098591.3,PABPC1P1	ENSG00000121892.15,ENSG00000271278.1,ENSG00000252970.1,ENSG00000250568.1,ENSG00000231707.4
153	1	4	rs34215985	42047778	41830660	42187660	0.0108089	151	41894946	42099799	-	-	AC108210.1,AC108210.2,TMEM33,DCAF4L1,AC106052.1,SLC30A9,ATP1B1P1	ENSG00000249771.2,ENSG00000249887.1,ENSG00000109133.13,ENSG00000182308.7,ENSG00000272862.1,ENSG00000014824.14,ENSG00000249212.1
153	FM	4	rs12108283	42086277	41830660	42187660	0.059567	151	41894946	42099799	-	-	AC108210.1,AC108210.2,TMEM33,DCAF4L1,AC106052.1,SLC30A9,ATP1B1P1	ENSG00000249771.2,ENSG00000249887.1,ENSG00000109133.13,ENSG00000182308.7,ENSG00000272862.1,ENSG00000014824.14,ENSG00000249212.1
154	1	4	rs12502993	47276305	46596149	47386571	0.304999	16	47221680	47276120	GABRB1	ENSG00000163288.14	GABRB1	ENSG00000163288.14
155	FM	4	rs7691799	56411741	56066928	56545891	0.0567377	96	56253682	56450454	-	-	SRD5A3-AS1,AC069200.1,TMEM165,Y_RNA,CLOCK,Y_RNA,RN7SKP30,AC024243.1,PDCL2	ENSG00000249700.9,ENSG00000273257.1,ENSG00000134851.13,ENSG00000239040.1,ENSG00000134852.15,ENSG00000238585.1,ENSG00000223305.1,ENSG00000272969.1,ENSG00000163440.12
155	1	4	rs11935823	56455791	56066928	56545891	0.0537221	96	56253682	56450454	-	-	SRD5A3-AS1,AC069200.1,TMEM165,Y_RNA,CLOCK,Y_RNA,RN7SKP30,AC024243.1,PDCL2	ENSG00000249700.9,ENSG00000273257.1,ENSG00000134851.13,ENSG00000239040.1,ENSG00000134852.15,ENSG00000238585.1,ENSG00000223305.1,ENSG00000272969.1,ENSG00000163440.12
156	1	4	rs79747952	59804682	59372373	60104682	0.107305	56	59703847	59942102	-	-	AC017091.1,LINC02619,LINC02429,AC097501.1	ENSG00000251339.6,ENSG00000249382.3,ENSG00000251266.2,ENSG00000250375.2
156	FM	4	rs4860714	59865699	59372373	60104682	0.156502	56	59703847	59942102	-	-	AC017091.1,LINC02619,LINC02429,AC097501.1	ENSG00000251339.6,ENSG00000249382.3,ENSG00000251266.2,ENSG00000250375.2
157	FM	4	rs28523992	61415253	60874196	61851095	0.39719	91	61141302	61568102	-	-	-	-
157	1	4	rs28689572	61425725	60874196	61851095	0.0268082	91	61141302	61568102	-	-	-	-
158	FM	4	rs11735117	67070700	66633719	67230229	0.585396	15	67069599	67096904	AC110809.1	ENSG00000287383.1	AC110809.1	ENSG00000287383.1
158	1	4	rs11940255	67086288	66633719	67230229	0.0745092	15	67069599	67096904	AC110809.1	ENSG00000287383.1	AC110809.1	ENSG00000287383.1
159	1	4	rs72655538	77128253	77010253	77222953	0.372197	8	77053834	77128724	-	-	NUP54,AC110795.1,SCARB2	ENSG00000138750.15,ENSG00000286074.1,ENSG00000138760.10
160	1	4	rs6816922	80206272	80186472	80392078	0.970048	1	80206272	80206272	LINC01088,NAA11	ENSG00000249307.7,ENSG00000156269.5	LINC01088,NAA11	ENSG00000249307.7,ENSG00000156269.5
161	1	4	rs57980547	84600736	84569836	84606976	0.982356	1	84600736	84600736	AC021192.1	ENSG00000249171.1	AC021192.1	ENSG00000249171.1
162	1	4	rs992731	90917853	90571853	91103853	0.247924	31	90874879	90963742	-	-	MMRN1,AC105445.1	ENSG00000138722.10,ENSG00000287239.1
163	FM	4	rs28479339	98604485	97871866	99528453	0.123379	53	98552585	98712138	STPG2	ENSG00000163116.10	STPG2,AC034154.1	ENSG00000163116.10,ENSG00000254044.5
163	1	4	rs260890	98741698	97871866	99528453	0.0316237	53	98552585	98712138	STPG2	ENSG00000163116.10	STPG2,AC034154.1	ENSG00000163116.10,ENSG00000254044.5
164	1	4	rs12506110	101584484	101264484	101980248	0.329707	23	101507585	101584484	EMCN	ENSG00000164035.10	EMCN,LINC01216	ENSG00000164035.10,ENSG00000250223.1
165	1	4	rs865020	102319286	102032465	102515286	0.767103	22	102223084	102366529	-	-	PPP3CA,MIR1255A,FLJ20021,BANK1	ENSG00000138814.17,ENSG00000221265.1,ENSG00000254531.1,ENSG00000153064.12
166	1	4	rs4834289	113427134	113352434	113602724	0.152845	12	113410382	113433294	-	-	-	-
166	FM	4	rs923238	113429839	113352434	113602724	0.370104	12	113410382	113433294	-	-	-	-
167	1	4	rs13134858	115522306	115316657	115631306	0.896079	7	115460025	115522306	-	-	UGT8	ENSG00000174607.11
168	1	4	rs72903402	119000833	118095106	119874833	0.139503	23	118976252	119277490	-	-	NDST3,FKBP4P1,SNHG8,PRSS12	ENSG00000164100.9,ENSG00000251463.2,ENSG00000269893.8,ENSG00000164099.3
168	FM	4	rs17593877	119025039	118095106	119874833	0.162602	23	118976252	119277490	-	-	NDST3,FKBP4P1,SNHG8,PRSS12	ENSG00000164100.9,ENSG00000251463.2,ENSG00000269893.8,ENSG00000164099.3
169	FM	4	rs45510500	123179900	122913893	123564008	0.479881	7	123122856	123315270	-	-	KIAA1109,ADAD1	ENSG00000138688.15,ENSG00000164113.11
169	1	4	rs45534736	123388893	122913893	123564008	0.0307726	7	123122856	123315270	-	-	KIAA1109,ADAD1	ENSG00000138688.15,ENSG00000164113.11
169	2	4	rs45610037	123403008	122913893	123564008	0.00175061	7	123122856	123315270	-	-	KIAA1109,ADAD1	ENSG00000138688.15,ENSG00000164113.11
170	1	4	rs35510114	134007525	133921025	134160525	0.058116	51	133931755	134063746	-	-	AC105383.1,R3HDM2P1	ENSG00000250241.6,ENSG00000248735.2
170	FM	4	rs7694118	134068635	133921025	134160525	0.370967	51	133931755	134063746	-	-	AC105383.1,R3HDM2P1	ENSG00000250241.6,ENSG00000248735.2
171	1	4	rs2462867	138600529	138556529	139114556	0.382055	40	138600529	138739406	-	-	AC131956.2,AC131956.3,AC131956.1	ENSG00000250777.2,ENSG00000287441.1,ENSG00000250034.1
172	1	4	rs7674555	140940364	140719329	140972264	0.149425	20	140910848	140938372	MAML3	ENSG00000196782.12	MAML3	ENSG00000196782.12
173	1	4	rs4975311	143500223	143486923	143924223	0.666298	43	143488095	143859652	-	-	INPP4B,AC139720.1,AC104596.1	ENSG00000109452.12,ENSG00000249806.1,ENSG00000250326.2
174	1	4	rs6536719	164215095	164180388	164252988	0.828637	2	164215095	164215095	-	-	-	-
175	1	4	rs4691928	164501433	164265559	164570633	0.106216	29	164483214	164562638	MARCHF1	ENSG00000145416.13	MARCHF1	ENSG00000145416.13
175	FM	4	rs7693970	164514168	164265559	164570633	0.172324	29	164483214	164562638	MARCHF1	ENSG00000145416.13	MARCHF1	ENSG00000145416.13
176	1	4	rs7687276	170319471	170205471	170646471	0.558925	16	170275956	170326359	-	-	NEK1	ENSG00000137601.17
177	#N/A	4	rs10017456	173063235	173019142	173193542	0.0614515	40	173041533	173077567	GALNTL6	ENSG00000174473.16	GALNTL6	ENSG00000174473.16
177	1	4	rs1826309	173066542	173019142	173193542	0.0472458	40	173041533	173077567	GALNTL6	ENSG00000174473.16	GALNTL6	ENSG00000174473.16
178	1	4	rs12498839	176731401	176692406	176946238	0.134744	9	176717618	176736961	GPM6A	ENSG00000150625.16	GPM6A,AC097537.1	ENSG00000150625.16,ENSG00000249106.1
179	#N/A	4	rs10033966	176736961	182194358	185098818	0.197034	4	183719751	183724005	TENM3	ENSG00000218336.9	TENM3	ENSG00000218336.9
179	1	4	rs55993110	183719751	182194358	185098818	0.185433	4	183719751	183724005	TENM3	ENSG00000218336.9	TENM3	ENSG00000218336.9
179	FM	4	rs1128956	183724005	182194358	185098818	0.695008	4	183719751	183724005	TENM3	ENSG00000218336.9	TENM3	ENSG00000218336.9
180	1	5	rs4866567	3431442	3394542	3597039	0.201324	14	3394572	3437297	LINC01019	ENSG00000248118.2	LINC01019	ENSG00000248118.2
181	1	5	rs12514566	7391462	7143764	7609919	0.300913	14	7378854	7418378	-	-	LINC02142,ADCY2	ENSG00000223597.3,ENSG00000078295.17
182	1	5	rs10060069	20143940	19977940	20394680	0.345109	22	20009873	20215604	CDH18	ENSG00000145526.12	CDH18,AC093303.1	ENSG00000145526.12,ENSG00000248766.2
183	FM	5	rs2087	27062023	26938974	27078084	0.256232	12	27058850	27073996	CDH9	ENSG00000113100.10	CDH9	ENSG00000113100.10
183	1	5	rs17567401	27066492	26938974	27078084	0.209627	12	27058850	27073996	CDH9	ENSG00000113100.10	CDH9	ENSG00000113100.10
184	1	5	rs13171547	29264189	28743166	29366500	0.384805	17	29153840	29338649	-	-	LINC02109,AC112172.2,LINC02064	ENSG00000259786.7,ENSG00000286182.1,ENSG00000248391.6
185	FM	5	rs1392446	30831387	30140309	30880154	0.507649	6	30813302	30840139	-	-	-	-
185	1	5	rs12517438	30842054	30140309	30880154	0.0957013	6	30813302	30840139	-	-	-	-
186	FM	5	rs78318046	50296668	49463979	51723279	0.598344	38	50296668	51693979	-	-	RNU6-480P,AC091834.1,RNU6-1296P,AC026798.1,AC010478.1,ISL1,HMGB1P47,AC091860.1,AC022433.1,AC091860.2,RNA5SP182,KATNBL1P4,AC091903.1,LINC02118,RPS17P11	ENSG00000207060.1,ENSG00000278734.1,ENSG00000206606.1,ENSG00000240627.1,ENSG00000259663.2,ENSG00000016082.15,ENSG00000249338.1,ENSG00000248891.2,ENSG00000288035.1,ENSG00000251125.1,ENSG00000251873.1,ENSG00000249270.1,ENSG00000279470.1,ENSG00000248789.5,ENSG00000244621.1
186	1	5	rs144727871	51693979	49463979	51723279	0.0471964	38	50296668	51693979	-	-	RNU6-480P,AC091834.1,RNU6-1296P,AC026798.1,AC010478.1,ISL1,HMGB1P47,AC091860.1,AC022433.1,AC091860.2,RNA5SP182,KATNBL1P4,AC091903.1,LINC02118,RPS17P11	ENSG00000207060.1,ENSG00000278734.1,ENSG00000206606.1,ENSG00000240627.1,ENSG00000259663.2,ENSG00000016082.15,ENSG00000249338.1,ENSG00000248891.2,ENSG00000288035.1,ENSG00000251125.1,ENSG00000251873.1,ENSG00000249270.1,ENSG00000279470.1,ENSG00000248789.5,ENSG00000244621.1
187	FM	5	rs12521969	61512846	61288611	61988611	0.58388	6	61504389	61512846	-	-	-	-
187	1	5	rs12520974	61514611	61288611	61988611	0.239858	6	61504389	61512846	-	-	-	-
188	1	5	rs73765206	77066189	76957189	77123589	0.314742	24	76981614	77110984	-	-	TBCA,ACTBP2	ENSG00000171530.15,ENSG00000213763.4
189	1	5	rs3797664	77304161	77296281	77530161	0.453482	14	77297771	77399050	-	-	AP3B1,AC024568.1	ENSG00000132842.14,ENSG00000253558.1
190	1	5	rs4470742	77657957	77624957	77812957	0.0346001	36	77652457	77774498	-	-	SCAMP1-AS1,SCAMP1	ENSG00000245556.3,ENSG00000085365.18
190	FM	5	rs111942984	77658811	77624957	77812957	0.145554	36	77652457	77774498	-	-	SCAMP1-AS1,SCAMP1	ENSG00000245556.3,ENSG00000085365.18
191	FM	5	rs1164548	87146327	87098227	87933327	0.338527	115	87098260	87897271	-	-	AC114971.1,TMEM161B,TMEM161B-AS1,RNA5SP187,RPS3AP22,SNORA70,AC091826.1,LINC02060,AC091826.2,LINC00461	ENSG00000287862.1,ENSG00000164180.14,ENSG00000247828.8,ENSG00000207129.1,ENSG00000240083.2,ENSG00000206958.1,ENSG00000250306.1,ENSG00000250156.3,ENSG00000271904.1,ENSG00000245526.11
191	1	5	rs840809	87173927	87098227	87933327	0.0428962	115	87098260	87897271	-	-	AC114971.1,TMEM161B,TMEM161B-AS1,RNA5SP187,RPS3AP22,SNORA70,AC091826.1,LINC02060,AC091826.2,LINC00461	ENSG00000287862.1,ENSG00000164180.14,ENSG00000247828.8,ENSG00000207129.1,ENSG00000240083.2,ENSG00000206958.1,ENSG00000250306.1,ENSG00000250156.3,ENSG00000271904.1,ENSG00000245526.11
192	1	5	rs16903275	87950543	87936343	88194543	0.0750838	12	87943620	87970352	LINC00461	ENSG00000245526.11	LINC00461	ENSG00000245526.11
192	FM	5	rs13174131	87959538	87936343	88194543	0.237584	12	87943620	87970352	LINC00461	ENSG00000245526.11	LINC00461	ENSG00000245526.11
193	FM	5	rs10078721	92420689	92058441	92629479	0.160865	18	92360881	92538798	-	-	AC012625.1,AC026408.1	ENSG00000251361.1,ENSG00000286509.1
193	1	5	rs6897861	92512479	92058441	92629479	0.0389907	18	92360881	92538798	-	-	AC012625.1,AC026408.1	ENSG00000251361.1,ENSG00000286509.1
194	1	5	rs55736786	93094118	92683118	93602118	0.519043	19	93050168	93214776	FAM172A	ENSG00000113391.19	FAM172A,POU5F2,AC108102.1,AC099501.1,AC114980.1	ENSG00000113391.19,ENSG00000248483.7,ENSG00000272406.1,ENSG00000287447.1,ENSG00000251023.1
195	FM	5	rs841929	101627027	101581814	101989614	0.0776437	37	101624336	101953698	-	-	SLCO4C1,RN7SKP68,SLCO6A1,AC094108.1,LINC00492,LINC00491,AC099487.1	ENSG00000173930.9,ENSG00000222987.1,ENSG00000205359.10,ENSG00000249017.1,ENSG00000250958.1,ENSG00000250682.6,ENSG00000247402.2
195	1	5	rs841924	101628614	101581814	101989614	0.0721437	37	101624336	101953698	-	-	SLCO4C1,RN7SKP68,SLCO6A1,AC094108.1,LINC00492,LINC00491,AC099487.1	ENSG00000173930.9,ENSG00000222987.1,ENSG00000205359.10,ENSG00000249017.1,ENSG00000250958.1,ENSG00000250682.6,ENSG00000247402.2
196	1	5	rs11242502	102956594	102912394	102987794	0.0785808	4	102951074	102957919	-	-	-	-
196	FM	5	rs3846616	102968464	102912394	102987794	0.511475	4	102951074	102957919	-	-	-	-
197	FM	5	rs416223	103991476	103217146	104839612	0.712752	5	103945126	104006667	AC099520.1	ENSG00000251574.8	AC099520.1	ENSG00000251574.8
197	1	5	rs325500	104006667	103217146	104839612	0.0806999	5	103945126	104006667	AC099520.1	ENSG00000251574.8	AC099520.1	ENSG00000251574.8
198	1	5	rs35838063	106985611	106909078	107092611	0.649361	24	106985611	107055609	-	-	EFNA5,AC024587.2	ENSG00000184349.13,ENSG00000249959.6
199	1	5	rs7380763	111101341	110922625	111602480	0.226046	30	111081497	111354650	-	-	NREP,HMGN1P14,NREP-AS1	ENSG00000134986.14,ENSG00000249439.1,ENSG00000250095.5
200	1	5	rs11748920	117357572	117347372	117692572	0.0617081	21	117349226	117412944	LINC02147,LINC02208	ENSG00000249797.2,ENSG00000250891.2	LINC02147,LINC02208	ENSG00000249797.2,ENSG00000250891.2
200	FM	5	rs72771495	117375709	117347372	117692572	0.308424	21	117349226	117412944	LINC02147,LINC02208	ENSG00000249797.2,ENSG00000250891.2	LINC02147,LINC02208	ENSG00000249797.2,ENSG00000250891.2
201	1	5	rs71588792	117880338	117815186	117944986	0.00815222	49	117844894	117894902	LINC02208	ENSG00000250891.2	LINC02208	ENSG00000250891.2
201	FM	5	rs7448528	117885899	117815186	117944986	0.123924	49	117844894	117894902	LINC02208	ENSG00000250891.2	LINC02208	ENSG00000250891.2
202	FM	5	rs17503224	120064235	119913621	120589418	0.147169	22	120053028	120131507	-	-	AC114284.1	ENSG00000248927.1
202	1	5	rs6863440	120084621	119913621	120589418	0.0401094	22	120053028	120131507	-	-	AC114284.1	ENSG00000248927.1
203	1	5	rs6595426	122390961	121933060	122418061	0.891049	2	122328421	122328421	SNX24	ENSG00000064652.11	SNX24	ENSG00000064652.11
204	1	5	rs2408225	124262051	124120036	124335251	0.511908	10	124257374	124304251	LINC02240	ENSG00000260192.3	LINC02240	ENSG00000260192.3
205	FM	5	rs330348	124926147	124813328	125061664	0.166789	27	124864372	125010130	AC116362.1	ENSG00000248752.3	LINC02240,AC116362.1,AC116362.2	ENSG00000260192.3,ENSG00000248752.3,ENSG00000286111.1
205	1	5	rs73314487	124978634	124813328	125061664	0.123477	27	124864372	125010130	AC116362.1	ENSG00000248752.3	LINC02240,AC116362.1,AC116362.2	ENSG00000260192.3,ENSG00000248752.3,ENSG00000286111.1
206	1	5	rs112470775	138508278	136968278	139223178	0.418047	63	137629132	139111708	-	-	CDC25C,FAM53C,AC104116.1,KDM3B,REEP2,AC113403.1,EGR1,RPL7P19,ETF1,HSPA9,SNORD63B,SNORD63,CTNNA1,AC113340.1,AC113340.2,AC034243.1,LRRTM2,SIL1,RNA5SP194,AC011405.1,RPL12P21,RNU6-572P,MATR3,SNHG4,SNORA74D,SNORA74A,MATR3,RNA5SP195,RN7SKP64,PAIP2,AC135457.1,SLC23A1,MZB1,PROB1,SPATA24,DNAJC18,RNU5B-4P,ECSCR,SMIM33,STING1,AC138517.1,NCOA4P4,AC010378.1,UBE2D2,Y_RNA,H3P25,AC113361.1,CXXC5,CXXC5-AS1,AC0086…	ENSG00000158402.20,ENSG00000120709.11,ENSG00000249971.1,ENSG00000120733.14,ENSG00000132563.16,ENSG00000271196.1,ENSG00000120738.8,ENSG00000241458.1,ENSG00000120705.13,ENSG00000113013.16,ENSG00000222937.1,ENSG00000206989.1,ENSG00000044115.21,ENSG00000232174.3,ENSG00000238745.1,ENSG00000253404.1,ENSG00000146006.8,ENSG00000120725.13,ENSG00000201532.1,ENSG00000249593.6,ENSG00000242683.1,ENSG000002525…
207	1	5	rs2563285	140126137	139432661	141056527	0.0314303	79	140050265	140227876	-	-	WDR55,DND1,HARS1,HARS2,ZMAT2,VTRNA1-1,VTRNA1-2,VTRNA1-3,AC116353.4,AC116353.3,AC005609.5,PCDHA1,PCDHA2,PCDHA3,PCDHA4,PCDHA5,PCDHA6,PCDHA8,PCDHA9	ENSG00000120314.18,ENSG00000256453.2,ENSG00000170445.16,ENSG00000112855.17,ENSG00000146007.11,ENSG00000199990.1,ENSG00000202111.1,ENSG00000202515.1,ENSG00000250515.1,ENSG00000248106.2,ENSG00000279726.2,ENSG00000204970.10,ENSG00000204969.7,ENSG00000255408.4,ENSG00000204967.12,ENSG00000204965.9,ENSG00000081842.18,ENSG00000204962.6,ENSG00000204961.7
208	#N/A	5	rs10036519	140151701	143523842	144679439	0.118352	83	143860437	143996576	-	-	KCTD16,AC008716.1,RN7SKP246	ENSG00000183775.11,ENSG00000213488.4,ENSG00000201423.1
208	1	5	rs358667	143877756	143523842	144679439	0.134751	83	143860437	143996576	-	-	KCTD16,AC008716.1,RN7SKP246	ENSG00000183775.11,ENSG00000213488.4,ENSG00000201423.1
209	1	5	rs4705336	148747902	148636343	149230343	0.975035	1	148747902	148747902	PCYOX1L	ENSG00000145882.11	PCYOX1L	ENSG00000145882.11
210	1	5	rs34692597	152552519	152504719	152784519	0.0331083	18	152551615	152574277	LINC01470	ENSG00000249484.9	LINC01470	ENSG00000249484.9
210	FM	5	rs62398855	152564267	152504719	152784519	0.107363	18	152551615	152574277	LINC01470	ENSG00000249484.9	LINC01470	ENSG00000249484.9
211	FM	5	rs2926835	153188930	153052296	153778747	0.240929	14	153120264	153238323	-	-	GRIA1,RN7SL177P	ENSG00000155511.18,ENSG00000242976.3
211	1	5	rs2926866	153214296	153052296	153778747	0.14348	14	153120264	153238323	-	-	GRIA1,RN7SL177P	ENSG00000155511.18,ENSG00000242976.3
212	1	5	rs13175292	155044937	154762937	155066737	0.695311	36	154860672	155046557	-	-	AC008725.1	ENSG00000270442.1
213	FM	5	rs72815568	161010597	160576273	161435817	0.52388	8	160999123	161011096	GABRA6	ENSG00000145863.11	GABRA6	ENSG00000145863.11
213	1	5	rs12517625	161014817	160576273	161435817	0.0365053	8	160999123	161011096	GABRA6	ENSG00000145863.11	GABRA6	ENSG00000145863.11
214	FM	5	rs10434704	164488849	164197947	164941420	0.284734	16	164484100	164583629	AC109466.1	ENSG00000241956.10	AC109466.1,AC091973.1	ENSG00000241956.10,ENSG00000285549.1
214	1	5	rs11135349	164523472	164197947	164941420	0.048575	16	164484100	164583629	AC109466.1	ENSG00000241956.10	AC109466.1,AC091973.1	ENSG00000241956.10,ENSG00000285549.1
215	1	5	rs1549212	166996722	166865577	167055922	0.586206	3	166989242	166989513	TENM2	ENSG00000145934.16	TENM2	ENSG00000145934.16
216	1	5	rs34725756	167166209	167124560	167259560	0.0266965	9	167166209	167192307	TENM2	ENSG00000145934.16	TENM2	ENSG00000145934.16
216	FM	5	rs35325704	167166468	167124560	167259560	0.386802	9	167166209	167192307	TENM2	ENSG00000145934.16	TENM2	ENSG00000145934.16
217	1	5	rs34000130	167531445	167402879	167597476	0.394193	16	167435468	167552376	TENM2	ENSG00000145934.16	TENM2,AC008705.1,AC011369.1	ENSG00000145934.16,ENSG00000253065.1,ENSG00000253925.1
218	1	5	rs3822662	170846151	170748751	170896422	0.583324	7	170803458	170840142	-	-	MIR3912,NPM1	ENSG00000264249.1,ENSG00000181163.14
219	1	6	rs12203592	396321	382521	396321	0.99989	1	396321	396321	IRF4	ENSG00000137265.15	IRF4	ENSG00000137265.15
220	1	6	rs4959968	4426142	4395942	4495042	0.10182	20	4415107	4444987	AL162718.1	ENSG00000285424.1	AL162718.1,RNA5SP202	ENSG00000285424.1,ENSG00000201185.1
220	FM	6	rs1330787	4428096	4395942	4495042	0.246006	20	4415107	4444987	AL162718.1	ENSG00000285424.1	AL162718.1,RNA5SP202	ENSG00000285424.1,ENSG00000201185.1
221	1	6	rs713513	5419000	5380400	5457800	0.251379	13	5409181	5426205	FARS2	ENSG00000145982.13	FARS2	ENSG00000145982.13
222	FM	6	rs66664020	17013012	16921778	17372568	0.509024	9	17013012	17030126	-	-	AL133405.1	ENSG00000286631.1
222	1	6	rs4247258	17017178	16921778	17372568	0.0652472	9	17013012	17030126	-	-	AL133405.1	ENSG00000286631.1
223	FM	6	rs7750346	19327938	18509809	19404809	0.434202	11	19323857	19331128	LNC-LBCS	ENSG00000228412.9	LNC-LBCS	ENSG00000228412.9
223	1	6	rs9465337	19330404	18509809	19404809	0.0507749	11	19323857	19331128	LNC-LBCS	ENSG00000228412.9	LNC-LBCS	ENSG00000228412.9
224	1	6	rs9350182	19780879	19701879	19824979	0.397967	9	19721681	19782173	LNC-LBCS	ENSG00000228412.9	LNC-LBCS	ENSG00000228412.9
226	1	6	rs6916856	37660117	37603513	37708126	0.998413	1	37660117	37660117	MDGA1	ENSG00000112139.16	MDGA1	ENSG00000112139.16
227	1	6	rs1546965	39999149	39911249	40254685	0.590891	18	39982524	40085245	-	-	-	-
228	1	6	rs2744475	50784880	49859379	52201384	0.0953495	2	50784880	50784880	-	-	-	-
228	FM	6	rs2857514	50811283	49859379	52201384	0.863312	2	50784880	50784880	-	-	-	-
229	1	6	rs17544187	53131343	53077143	53255343	0.0253162	27	53103626	53171621	-	-	ELOVL5,MIR5685	ENSG00000012660.14,ENSG00000264056.1
229	FM	6	rs79738227	53148251	53077143	53255343	0.228188	27	53103626	53171621	-	-	ELOVL5,MIR5685	ENSG00000012660.14,ENSG00000264056.1
230	1	6	rs12200341	63158915	61907434	65598191	0.00451038	362	62768875	65240736	-	-	KHDRBS2,DHFRP5,AL355375.1,AL355375.2,AL450346.1,FKBP1C,SPTLC1P3,AL450346.2,LGSN,AL121949.3,AL121949.2,AL121949.1,EEF1B2P5,PTP4A1,RPL7AP34,AL135905.1,AL135905.2,AL513043.1,RPL9P18,PHF3,EYS,AL354719.1,SCAT8,GCNT1P4,AL357375.1	ENSG00000112232.10,ENSG00000216859.1,ENSG00000217067.2,ENSG00000262566.1,ENSG00000217477.2,ENSG00000198225.5,ENSG00000219940.2,ENSG00000218520.5,ENSG00000146166.17,ENSG00000218617.1,ENSG00000218274.2,ENSG00000218048.2,ENSG00000225121.2,ENSG00000112245.12,ENSG00000213312.3,ENSG00000266680.1,ENSG00000285976.2,ENSG00000262651.1,ENSG00000213309.3,ENSG00000118482.12,ENSG00000188107.15,ENSG00000218813.…
230	FM	6	rs11759853	65126313	61907434	65598191	0.0720972	362	62768875	65240736	-	-	KHDRBS2,DHFRP5,AL355375.1,AL355375.2,AL450346.1,FKBP1C,SPTLC1P3,AL450346.2,LGSN,AL121949.3,AL121949.2,AL121949.1,EEF1B2P5,PTP4A1,RPL7AP34,AL135905.1,AL135905.2,AL513043.1,RPL9P18,PHF3,EYS,AL354719.1,SCAT8,GCNT1P4,AL357375.1	ENSG00000112232.10,ENSG00000216859.1,ENSG00000217067.2,ENSG00000262566.1,ENSG00000217477.2,ENSG00000198225.5,ENSG00000219940.2,ENSG00000218520.5,ENSG00000146166.17,ENSG00000218617.1,ENSG00000218274.2,ENSG00000218048.2,ENSG00000225121.2,ENSG00000112245.12,ENSG00000213312.3,ENSG00000266680.1,ENSG00000285976.2,ENSG00000262651.1,ENSG00000213309.3,ENSG00000118482.12,ENSG00000188107.15,ENSG00000218813.…
230	2	6	rs9362801	65134665	61907434	65598191	0.0118247	362	62768875	65240736	-	-	KHDRBS2,DHFRP5,AL355375.1,AL355375.2,AL450346.1,FKBP1C,SPTLC1P3,AL450346.2,LGSN,AL121949.3,AL121949.2,AL121949.1,EEF1B2P5,PTP4A1,RPL7AP34,AL135905.1,AL135905.2,AL513043.1,RPL9P18,PHF3,EYS,AL354719.1,SCAT8,GCNT1P4,AL357375.1	ENSG00000112232.10,ENSG00000216859.1,ENSG00000217067.2,ENSG00000262566.1,ENSG00000217477.2,ENSG00000198225.5,ENSG00000219940.2,ENSG00000218520.5,ENSG00000146166.17,ENSG00000218617.1,ENSG00000218274.2,ENSG00000218048.2,ENSG00000225121.2,ENSG00000112245.12,ENSG00000213312.3,ENSG00000266680.1,ENSG00000285976.2,ENSG00000262651.1,ENSG00000213309.3,ENSG00000118482.12,ENSG00000188107.15,ENSG00000218813.…
231	1	6	rs9354308	66565353	66310353	67008353	0.0763126	52	66472483	66590953	-	-	SLC25A51P1,ADH5P4	ENSG00000220483.4,ENSG00000233859.2
232	1	6	rs9360911	76200799	75878672	76624799	0.0322758	40	76147294	76560968	-	-	FILIP1,AL445465.2,UBE2V1P15,RNU1-34P,RPL26P20,H3P27,RNU6-1338P,SENP6,AL356057.1,RNU6-1016P,RN7SKP163,AL109897.1,MYO6,RNU6-155P	ENSG00000118407.15,ENSG00000238156.1,ENSG00000217680.1,ENSG00000201291.1,ENSG00000219722.1,ENSG00000220730.2,ENSG00000252137.1,ENSG00000112701.18,ENSG00000217488.2,ENSG00000252498.1,ENSG00000200091.1,ENSG00000285401.1,ENSG00000196586.16,ENSG00000252156.1
232	FM	6	rs9350589	76207923	75878672	76624799	0.21619	40	76147294	76560968	-	-	FILIP1,AL445465.2,UBE2V1P15,RNU1-34P,RPL26P20,H3P27,RNU6-1338P,SENP6,AL356057.1,RNU6-1016P,RN7SKP163,AL109897.1,MYO6,RNU6-155P	ENSG00000118407.15,ENSG00000238156.1,ENSG00000217680.1,ENSG00000201291.1,ENSG00000219722.1,ENSG00000220730.2,ENSG00000252137.1,ENSG00000112701.18,ENSG00000217488.2,ENSG00000252498.1,ENSG00000200091.1,ENSG00000285401.1,ENSG00000196586.16,ENSG00000252156.1
233	FM	6	rs12193842	84322158	84223600	84407500	0.375493	5	84322158	84339255	SNAP91	ENSG00000065609.14	SNAP91	ENSG00000065609.14
233	1	6	rs12198480	84342600	84223600	84407500	0.0976002	5	84322158	84339255	SNAP91	ENSG00000065609.14	SNAP91	ENSG00000065609.14
234	FM	6	rs6907805	87856003	87653592	88402592	0.079765	134	87814959	88004585	-	-	RCN1P1,AL139274.2,ZNF292,AL139274.1,GJB7	ENSG00000215477.2,ENSG00000272008.1,ENSG00000188994.13,ENSG00000218313.1,ENSG00000164411.12
234	1	6	rs2147917	87890465	87653592	88402592	0.0267786	134	87814959	88004585	-	-	RCN1P1,AL139274.2,ZNF292,AL139274.1,GJB7	ENSG00000215477.2,ENSG00000272008.1,ENSG00000188994.13,ENSG00000218313.1,ENSG00000164411.12
235	1	6	rs4419651	92655184	92348943	92923641	0.33014	5	92648832	92677936	-	-	-	-
235	FM	6	rs6415035	92677936	92348943	92923641	0.337663	5	92648832	92677936	-	-	-	-
236	FM	6	rs678804	93088300	92932095	93369650	0.245106	84	92932113	93351530	-	-	AL133457.1,AL359987.1	ENSG00000261038.1,ENSG00000288101.1
236	1	6	rs12190758	93148341	92932095	93369650	0.0161863	84	92932113	93351530	-	-	AL133457.1,AL359987.1	ENSG00000261038.1,ENSG00000288101.1
237	1	6	rs541867	94119118	94033918	94328118	0.016414	27	94119118	94316135	-	-	EPHA7,AL591519.1	ENSG00000135333.14,ENSG00000287683.1
237	FM	6	rs601815	94122191	94033918	94328118	0.295761	27	94119118	94316135	-	-	EPHA7,AL591519.1	ENSG00000135333.14,ENSG00000287683.1
238	1	6	rs2388840	99598756	99373756	99648256	0.976244	1	99598756	99598756	-	-	-	-
239	FM	6	rs9402953	100088872	99766977	100246753	0.264898	14	100051200	100112101	-	-	PRDM13,Y_RNA	ENSG00000112238.12,ENSG00000199303.1
239	1	6	rs1819653	100109753	99766977	100246753	0.0472109	14	100051200	100112101	-	-	PRDM13,Y_RNA	ENSG00000112238.12,ENSG00000199303.1
240	1	6	rs6940893	100679643	100642672	101850809	1.99063e-12	11	100909398	100984400	-	-	SIM1,ASCC3,Z86062.1	ENSG00000112246.10,ENSG00000112249.14,ENSG00000220695.1
240	FM	6	rs4839780	100909398	100642672	101850809	0.260085	11	100909398	100984400	-	-	SIM1,ASCC3,Z86062.1	ENSG00000112246.10,ENSG00000112249.14,ENSG00000220695.1
240	2	6	rs17303769	100967531	100642672	101850809	0.0569008	11	100909398	100984400	-	-	SIM1,ASCC3,Z86062.1	ENSG00000112246.10,ENSG00000112249.14,ENSG00000220695.1
241	1	6	rs4946651	105369510	105080945	105532145	0.146308	17	105364421	105466332	-	-	LIN28B-AS1,LIN28B	ENSG00000203809.7,ENSG00000187772.8
242	1	6	rs1276581	112811374	112495310	113212570	0.879104	20	112730694	112872510	-	-	AL357514.1	ENSG00000232299.1
243	1	6	rs72962083	117080407	116182039	117087250	0.302607	129	116191583	117079000	-	-	FRK,AL357141.1,TPI1P3,NT5DC1,COL10A1,NIP7P3,AL050331.2,TSPYL4,DSE,AL050331.1,TSPYL1,Z84488.1,CBX3P9,KRT18P22,CALHM6-AS1,CALHM6,AL445224.1,TRAPPC3L,CALHM5,CALHM4,RWDD1,RSPH4A,ZUP1,KPNA5,FAM162B	ENSG00000111816.8,ENSG00000287933.1,ENSG00000186743.2,ENSG00000178425.14,ENSG00000123500.10,ENSG00000218428.1,ENSG00000236326.1,ENSG00000187189.11,ENSG00000111817.19,ENSG00000233558.1,ENSG00000189241.8,ENSG00000285446.1,ENSG00000217241.1,ENSG00000218153.2,ENSG00000244158.1,ENSG00000188820.13,ENSG00000234117.2,ENSG00000173626.10,ENSG00000178033.6,ENSG00000164451.13,ENSG00000111832.13,ENSG000001118…
244	FM	6	rs6941337	117768448	117678048	117994448	0.178556	87	117683505	117967633	-	-	ROS1,AL132671.2,RAP1BP3,AL132671.1,DCBLD1,RNU6-253P,GOPC,NEPNP	ENSG00000047936.11,ENSG00000282218.1,ENSG00000219703.1,ENSG00000226181.1,ENSG00000164465.19,ENSG00000207461.1,ENSG00000047932.14,ENSG00000218233.1
244	1	6	rs13210963	117823289	117678048	117994448	0.132884	87	117683505	117967633	-	-	ROS1,AL132671.2,RAP1BP3,AL132671.1,DCBLD1,RNU6-253P,GOPC,NEPNP	ENSG00000047936.11,ENSG00000282218.1,ENSG00000219703.1,ENSG00000226181.1,ENSG00000164465.19,ENSG00000207461.1,ENSG00000047932.14,ENSG00000218233.1
245	1	6	rs728017	124292594	124207792	124296392	0.325172	2	124292594	124292594	NKAIN2	ENSG00000188580.15	NKAIN2	ENSG00000188580.15
245	FM	6	rs1397201	124296392	124207792	124296392	0.664721	2	124292594	124292594	NKAIN2	ENSG00000188580.15	NKAIN2	ENSG00000188580.15
246	1	6	rs10447418	130549801	130463187	130771801	0.602258	9	130549752	130585119	SAMD3	ENSG00000164483.17	SAMD3	ENSG00000164483.17
247	1	6	rs9373173	137046751	136997651	137276242	0.0482428	41	137041365	137079542	MAP3K5	ENSG00000197442.10	MAP3K5	ENSG00000197442.10
247	FM	6	rs9483945	137057373	136997651	137276242	0.128161	41	137041365	137079542	MAP3K5	ENSG00000197442.10	MAP3K5	ENSG00000197442.10
248	1	6	rs7753052	142993151	142868060	143083951	0.58138	11	142922061	142990718	-	-	AL359313.1	ENSG00000236366.3
249	1	6	rs116776453	145194124	145152424	145416124	0.773069	25	145182578	145288265	-	-	-	-
250	FM	6	rs10872602	147959057	147893496	148011696	0.678681	7	147955887	147973296	SAMD5	ENSG00000203727.4	SAMD5	ENSG00000203727.4
250	1	6	rs4895718	147973296	147893496	148011696	0.0799166	7	147955887	147973296	SAMD5	ENSG00000203727.4	SAMD5	ENSG00000203727.4
251	1	6	rs4870055	150169569	149874569	150252269	0.0317302	183	149874899	150180009	-	-	AL078581.3,GINM1,AL078581.4,AL078581.2,RPS18P9,AL078581.1,KATNA1,Y_RNA,LATS1,AL358852.1,NUP43,PCMT1,BTBD10P2,AL355312.2,AL355312.4,AL355312.5,LRP11,AL355312.3	ENSG00000235168.1,ENSG00000055211.14,ENSG00000281021.1,ENSG00000233330.1,ENSG00000220848.5,ENSG00000202343.1,ENSG00000186625.14,ENSG00000207292.1,ENSG00000131023.13,ENSG00000278899.1,ENSG00000120253.14,ENSG00000120265.18,ENSG00000219433.2,ENSG00000231760.5,ENSG00000285889.1,ENSG00000285991.1,ENSG00000120256.11,ENSG00000273132.1
251	FM	6	rs4869750	150177132	149874569	150252269	0.228312	183	149874899	150180009	-	-	AL078581.3,GINM1,AL078581.4,AL078581.2,RPS18P9,AL078581.1,KATNA1,Y_RNA,LATS1,AL358852.1,NUP43,PCMT1,BTBD10P2,AL355312.2,AL355312.4,AL355312.5,LRP11,AL355312.3	ENSG00000235168.1,ENSG00000055211.14,ENSG00000281021.1,ENSG00000233330.1,ENSG00000220848.5,ENSG00000202343.1,ENSG00000186625.14,ENSG00000207292.1,ENSG00000131023.13,ENSG00000278899.1,ENSG00000120253.14,ENSG00000120265.18,ENSG00000219433.2,ENSG00000231760.5,ENSG00000285889.1,ENSG00000285991.1,ENSG00000120256.11,ENSG00000273132.1
252	1	6	rs6911230	152263360	152057821	152396360	0.996471	1	152263360	152263360	ESR1	ENSG00000091831.24	ESR1	ENSG00000091831.24
253	1	6	rs287923	157172970	157092570	157245670	0.699213	12	157142168	157189434	ARID1B	ENSG00000049618.24	ARID1B	ENSG00000049618.24
254	1	6	rs957906	162969924	162933224	163281924	0.127754	17	162934328	163069703	PRKN	ENSG00000185345.23	PRKN,KRT8P44	ENSG00000185345.23,ENSG00000227913.1
254	FM	6	rs9458612	162997377	162933224	163281924	0.180205	17	162934328	163069703	PRKN	ENSG00000185345.23	PRKN,KRT8P44	ENSG00000185345.23,ENSG00000227913.1
255	1	6	rs794120	164709971	164690457	164758757	0.700425	8	164695748	164709971	-	-	-	-
256	1	6	rs112171203	165077992	165032192	165503794	0.0692993	26	165068701	165112688	-	-	-	-
256	FM	6	rs59034682	165081997	165032192	165503794	0.136564	26	165068701	165112688	-	-	-	-
257	1	7	rs10267593	1937261	1792767	2344243	0.706106	3	1937261	1971226	MAD1L1,AC069288.1	ENSG00000002822.15,ENSG00000286192.1	MAD1L1,AC069288.1	ENSG00000002822.15,ENSG00000286192.1
258	1	7	rs798549	2760750	2702963	2935363	0.223595	25	2760750	2841164	-	-	AMZ1,GNA12	ENSG00000174945.13,ENSG00000146535.14
259	1	7	rs10499337	3521803	3307803	4140670	0.97726	1	3521803	3521803	SDK1	ENSG00000146555.19	SDK1	ENSG00000146555.19
260	1	7	rs598632	4166627	4150227	4211427	0.760651	3	4150890	4153824	SDK1	ENSG00000146555.19	SDK1	ENSG00000146555.19
261	1	7	rs62439671	6692096	6654396	6888096	0.910102	3	6689636	6692096	ZNF316	ENSG00000205903.7	ZNF316	ENSG00000205903.7
262	FM	7	rs2158326	8644858	8606743	8718043	0.138294	54	8639507	8701009	NXPH1	ENSG00000122584.13	NXPH1	ENSG00000122584.13
262	1	7	rs10238024	8680443	8606743	8718043	0.00404651	54	8639507	8701009	NXPH1	ENSG00000122584.13	NXPH1	ENSG00000122584.13
263	1	7	rs1435524	12262801	12057886	12583123	0.638408	2	12262801	12262801	TMEM106B	ENSG00000106460.19	TMEM106B	ENSG00000106460.19
264	1	7	rs2299093	13953869	13916269	13964169	0.0493189	10	13942341	13954631	ETV1	ENSG00000006468.14	ETV1	ENSG00000006468.14
264	FM	7	rs2282881	13954365	13916269	13964169	0.462162	10	13942341	13954631	ETV1	ENSG00000006468.14	ETV1	ENSG00000006468.14
265	1	7	rs75164731	14835477	14763777	14923077	0.889381	2	14835477	14835477	DGKB	ENSG00000136267.14	DGKB	ENSG00000136267.14
266	1	7	rs1149519	16801185	16791225	16823085	0.0731799	8	16795370	16802990	TSPAN13	ENSG00000106537.8	TSPAN13	ENSG00000106537.8
266	FM	7	rs3807490	16802589	16791225	16823085	0.378945	8	16795370	16802990	TSPAN13	ENSG00000106537.8	TSPAN13	ENSG00000106537.8
267	1	7	rs4722033	21499828	20783048	21705197	0.175394	15	21470536	21524635	SP4	ENSG00000105866.15	SP4,MIR1183	ENSG00000105866.15,ENSG00000221783.1
268	FM	7	rs757132	21907991	21800441	21957356	0.629902	5	21905731	21908964	DNAH11	ENSG00000105877.18	DNAH11	ENSG00000105877.18
268	1	7	rs11767041	21911656	21800441	21957356	0.0818503	5	21905731	21908964	DNAH11	ENSG00000105877.18	DNAH11	ENSG00000105877.18
269	1	7	rs2521644	24427969	24270708	24896350	0.0647103	6	24426983	24428217	AC003044.1	ENSG00000287523.1	AC003044.1	ENSG00000287523.1
269	FM	7	rs2722396	24428217	24270708	24896350	0.280511	6	24426983	24428217	AC003044.1	ENSG00000287523.1	AC003044.1	ENSG00000287523.1
270	1	7	rs12671650	28373321	28373321	28407021	0.809471	2	28373321	28373321	CREB5	ENSG00000146592.17	CREB5	ENSG00000146592.17
271	1	7	rs6953643	29836717	29756517	29920964	0.112027	9	29809569	29837093	-	-	-	-
271	FM	7	rs71528587	29837093	29756517	29920964	0.390225	9	29809569	29837093	-	-	-	-
272	1	7	rs4723212	32829130	32459130	33012202	0.0730589	17	32828281	32835528	-	-	AC018645.2	ENSG00000251999.1
272	FM	7	rs7801551	32831628	32459130	33012202	0.183529	17	32828281	32835528	-	-	AC018645.2	ENSG00000251999.1
273	1	7	rs12701543	37119433	36978433	37180733	0.036468	38	37031847	37121581	ELMO1	ENSG00000155849.15	ELMO1,ELMO1-AS1	ENSG00000155849.15,ENSG00000224101.1
273	FM	7	rs7787136	37121846	36978433	37180733	0.196751	38	37031847	37121581	ELMO1	ENSG00000155849.15	ELMO1,ELMO1-AS1	ENSG00000155849.15,ENSG00000224101.1
274	1	7	rs29480	41183777	41014716	41312777	0.212646	61	41088694	41301819	-	-	LINC01449	ENSG00000224017.2
275	1	7	rs6954644	48634109	48513109	49352234	0.441041	7	48627470	48653581	ABCA13	ENSG00000179869.15	ABCA13	ENSG00000179869.15
276	1	7	rs741491	53794695	53310680	54079695	0.0926975	19	53794695	53904819	-	-	LINC01446,RNU2-29P,RAC1P9,AC074348.1	ENSG00000205628.4,ENSG00000222355.1,ENSG00000271306.1,ENSG00000232418.1
276	FM	7	rs7799773	53795785	53310680	54079695	0.115984	19	53794695	53904819	-	-	LINC01446,RNU2-29P,RAC1P9,AC074348.1	ENSG00000205628.4,ENSG00000222355.1,ENSG00000271306.1,ENSG00000232418.1
277	1	7	rs62460266	68406045	68244045	68423645	0.138011	38	68397196	68411757	-	-	-	-
278	1	7	rs9768784	70226732	70135332	70258332	0.8584	8	70164936	70226732	AUTS2	ENSG00000158321.18	AUTS2	ENSG00000158321.18
279	1	7	rs56058519	73980861	73434060	74489121	0.294434	7	73931457	73980861	GTF2IRD1	ENSG00000006704.11	GTF2IRD1	ENSG00000006704.11
280	FM	7	rs12533120	75672711	75595613	75910913	0.0673678	105	75607155	75821283	-	-	POR,TMEM120A,STYXL1,AC006330.1,MDH2,AC005077.4,RNU6-863P,GTF2IP7,AC005077.2,AC005077.1,AC005077.3	ENSG00000127948.16,ENSG00000189077.11,ENSG00000127952.17,ENSG00000280388.1,ENSG00000146701.12,ENSG00000230882.1,ENSG00000251798.1,ENSG00000227038.3,ENSG00000224273.2,ENSG00000213549.3,ENSG00000228829.1
280	1	7	rs6464994	75784668	75595613	75910913	0.00594253	105	75607155	75821283	-	-	POR,TMEM120A,STYXL1,AC006330.1,MDH2,AC005077.4,RNU6-863P,GTF2IP7,AC005077.2,AC005077.1,AC005077.3	ENSG00000127948.16,ENSG00000189077.11,ENSG00000127952.17,ENSG00000280388.1,ENSG00000146701.12,ENSG00000230882.1,ENSG00000251798.1,ENSG00000227038.3,ENSG00000224273.2,ENSG00000213549.3,ENSG00000228829.1
281	1	7	rs10260232	78120735	78094635	78230994	0.27527	20	78107862	78154778	MAGI2	ENSG00000187391.22	MAGI2,AC007237.1	ENSG00000187391.22,ENSG00000226230.1
282	FM	7	rs11772324	82229534	82227976	82351376	0.341551	12	82229179	82255858	-	-	-	-
282	1	7	rs7807543	82239376	82227976	82351376	0.0207159	12	82229179	82255858	-	-	-	-
283	FM	7	rs2522832	82450364	82376320	82753620	0.779208	4	82448100	82454672	PCLO	ENSG00000186472.20	PCLO	ENSG00000186472.20
283	1	7	rs2522836	82473053	82376320	82753620	0.0309912	4	82448100	82454672	PCLO	ENSG00000186472.20	PCLO	ENSG00000186472.20
284	1	7	rs4529405	84405422	83996422	84690422	0.382628	19	84277314	84477920	-	-	AC093716.1	ENSG00000235243.1
285	1	7	rs12704628	91478070	91370313	92049313	0.0355992	43	91457054	91847504	-	-	MTERF1,AC003086.1,AKAP9,CYP51A1,AC000120.2,AC000120.3,CYP51A1-AS1,LRRD1,KRIT1,AC000120.1,Y_RNA,MIR1285-1	ENSG00000127989.14,ENSG00000287672.1,ENSG00000127914.18,ENSG00000001630.17,ENSG00000285772.1,ENSG00000285953.1,ENSG00000188693.8,ENSG00000240720.9,ENSG00000001631.16,ENSG00000243107.1,ENSG00000200769.1,ENSG00000221520.1
285	FM	7	rs4729021	91758422	91370313	92049313	0.101832	43	91457054	91847504	-	-	MTERF1,AC003086.1,AKAP9,CYP51A1,AC000120.2,AC000120.3,CYP51A1-AS1,LRRD1,KRIT1,AC000120.1,Y_RNA,MIR1285-1	ENSG00000127989.14,ENSG00000287672.1,ENSG00000127914.18,ENSG00000001630.17,ENSG00000285772.1,ENSG00000285953.1,ENSG00000188693.8,ENSG00000240720.9,ENSG00000001631.16,ENSG00000243107.1,ENSG00000200769.1,ENSG00000221520.1
286	1	7	rs2470938	104581402	104301787	105074402	0.00544361	8	104581962	104588533	AC007384.1	ENSG00000237513.2	AC007384.1	ENSG00000237513.2
286	FM	7	rs2470940	104581974	104301787	105074402	0.231421	8	104581962	104588533	AC007384.1	ENSG00000237513.2	AC007384.1	ENSG00000237513.2
287	1	7	rs3763457	108213926	107929926	109515075	0.964911	1	108213926	108213926	DNAJB9	ENSG00000128590.5	DNAJB9	ENSG00000128590.5
287	2	7	rs57156345	109144544	107929926	109515075	0.0214714	1	108213926	108213926	DNAJB9	ENSG00000128590.5	DNAJB9	ENSG00000128590.5
288	1	7	rs7800766	109996728	109833304	110294436	1.56205e-07	21	110138068	110206036	-	-	AC073114.1	ENSG00000226965.2
288	2	7	rs1848384	110156436	109833304	110294436	0.064293	21	110138068	110206036	-	-	AC073114.1	ENSG00000226965.2
288	FM	7	rs1508199	110164808	109833304	110294436	0.235873	21	110138068	110206036	-	-	AC073114.1	ENSG00000226965.2
289	1	7	rs2613596	111230244	110485391	111403244	0.446324	4	111230244	111251449	-	-	-	-
289	FM	7	rs2528665	111251449	110485391	111403244	0.483048	4	111230244	111251449	-	-	-	-
289	2	7	rs78814537	111384121	110485391	111403244	1.92792e-07	4	111230244	111251449	-	-	-	-
290	1	7	rs2894699	114059156	113773156	114337156	0.302548	7	114059156	114143407	FOXP2	ENSG00000128573.26	FOXP2,AC073626.1	ENSG00000128573.26,ENSG00000224595.1
290	FM	7	rs6466488	114145525	113773156	114337156	0.323292	7	114059156	114143407	FOXP2	ENSG00000128573.26	FOXP2,AC073626.1	ENSG00000128573.26,ENSG00000224595.1
291	1	7	rs62474676	114993488	114849667	115460139	0.0122796	16	114940147	115111838	-	-	-	-
291	FM	7	rs12666306	115082406	114849667	115460139	0.300014	16	114940147	115111838	-	-	-	-
291	2	7	rs77735573	115370411	114849667	115460139	2.9462e-12	16	114940147	115111838	-	-	-	-
292	1	7	rs61702433	117627585	117356163	118224841	0.110056	46	117497811	118030545	-	-	CTTNBP2,AC007568.1,AC003084.1,LSM8,ANKRD7	ENSG00000077063.11,ENSG00000224136.1,ENSG00000234826.1,ENSG00000128534.8,ENSG00000106013.15
292	FM	7	rs17569137	117655580	117356163	118224841	0.182588	46	117497811	118030545	-	-	CTTNBP2,AC007568.1,AC003084.1,LSM8,ANKRD7	ENSG00000077063.11,ENSG00000224136.1,ENSG00000234826.1,ENSG00000128534.8,ENSG00000106013.15
293	1	7	rs886497	121982909	121945609	122018609	0.304646	14	121965266	121983719	CADPS2	ENSG00000081803.16	CADPS2,AC004594.1	ENSG00000081803.16,ENSG00000240499.7
293	FM	7	rs9656292	121983205	121945609	122018609	0.332639	14	121965266	121983719	CADPS2	ENSG00000081803.16	CADPS2,AC004594.1	ENSG00000081803.16,ENSG00000240499.7
294	1	7	rs756900	126346559	125994180	126513180	0.0236332	115	126158824	126484050	GRM8	ENSG00000179603.18	GRM8,AC002057.2,AC002057.1	ENSG00000179603.18,ENSG00000287702.1,ENSG00000287568.1
294	FM	7	rs2283070	126393180	125994180	126513180	0.0926989	115	126158824	126484050	GRM8	ENSG00000179603.18	GRM8,AC002057.2,AC002057.1	ENSG00000179603.18,ENSG00000287702.1,ENSG00000287568.1
295	1	7	rs2693729	129455111	129188157	129590111	0.378961	165	129202967	129589797	-	-	AC078846.1,NRF1,RNA5SP244,AC084864.2,MIR182,MIR96,MIR183,AC084864.1,UBE2H	ENSG00000273329.1,ENSG00000106459.15,ENSG00000212238.1,ENSG00000286380.1,ENSG00000207990.3,ENSG00000199158.1,ENSG00000207691.1,ENSG00000242078.1,ENSG00000186591.13
296	FM	7	rs6974702	132541746	132475446	132804746	0.446124	37	132540270	132652066	CHCHD3	ENSG00000106554.13	CHCHD3	ENSG00000106554.13
296	1	7	rs62465287	132620308	132475446	132804746	0.0195146	37	132540270	132652066	CHCHD3	ENSG00000106554.13	CHCHD3	ENSG00000106554.13
297	1	7	rs55974805	133771130	133225130	134030149	0.413677	7	133770621	134013249	-	-	LRGUK,AC008154.2,SLC35B4	ENSG00000155530.3,ENSG00000231098.1,ENSG00000205060.11
298	FM	7	rs11772832	135073047	135032117	135248417	0.502762	11	135063391	135142459	CNOT4	ENSG00000080802.19	CNOT4,SDHDP2	ENSG00000080802.19,ENSG00000227073.1
298	1	7	rs2551774	135119417	135032117	135248417	0.0397331	11	135063391	135142459	CNOT4	ENSG00000080802.19	CNOT4,SDHDP2	ENSG00000080802.19,ENSG00000227073.1
299	1	7	rs7789830	137495594	137439545	137564545	0.794388	4	137491932	137494908	DGKI	ENSG00000157680.15	DGKI	ENSG00000157680.15
300	FM	7	rs801090	140651989	140218505	140805645	0.120518	29	140426257	140776614	-	-	BRAF,RNU6-85P,AC006006.1,CCT4P1,MRPS33,RNU4-74P,TMEM178B	ENSG00000157764.14,ENSG00000271932.1,ENSG00000271611.1,ENSG00000242703.1,ENSG00000090263.16,ENSG00000223212.1,ENSG00000261115.6
300	1	7	rs10268118	140671636	140218505	140805645	0.119171	29	140426257	140776614	-	-	BRAF,RNU6-85P,AC006006.1,CCT4P1,MRPS33,RNU4-74P,TMEM178B	ENSG00000157764.14,ENSG00000271932.1,ENSG00000271611.1,ENSG00000242703.1,ENSG00000090263.16,ENSG00000223212.1,ENSG00000261115.6
301	1	7	rs2692394	144633224	144466224	144661524	0.331892	33	144497672	144623389	-	-	TPK1,RN7SKP174	ENSG00000196511.14,ENSG00000200673.1
302	1	7	rs13224666	146654138	146582538	146692538	0.064611	17	146598562	146681951	CNTNAP2	ENSG00000174469.23	CNTNAP2	ENSG00000174469.23
302	FM	7	rs10238991	146672902	146582538	146692538	0.277381	17	146598562	146681951	CNTNAP2	ENSG00000174469.23	CNTNAP2	ENSG00000174469.23
303	1	7	rs2533126	153473086	153451286	153498586	0.306654	16	153462375	153496441	-	-	-	-
304	FM	7	rs73744839	157505749	157492113	157536447	0.198812	8	157505749	157529127	PTPRN2	ENSG00000155093.19	PTPRN2	ENSG00000155093.19
304	1	7	rs12540823	157529127	157492113	157536447	0.105271	8	157505749	157529127	PTPRN2	ENSG00000155093.19	PTPRN2	ENSG00000155093.19
305	1	8	rs1460396	2926075	2808075	2953475	0.8568	2	2926075	2926075	CSMD1	ENSG00000183117.19	CSMD1	ENSG00000183117.19
306	1	8	rs7465218	4508910	4494010	4555910	0.824347	4	4505539	4508910	CSMD1	ENSG00000183117.19	CSMD1	ENSG00000183117.19
307	1	8	rs10503484	13961133	13925174	14510548	1.55261e-11	34	14190615	14270782	SGCZ	ENSG00000185053.14	SGCZ	ENSG00000185053.14
307	2	8	rs4831579	14255631	13925174	14510548	0.0427289	34	14190615	14270782	SGCZ	ENSG00000185053.14	SGCZ	ENSG00000185053.14
307	FM	8	rs4831582	14258599	13925174	14510548	0.109588	34	14190615	14270782	SGCZ	ENSG00000185053.14	SGCZ	ENSG00000185053.14
308	1	8	rs17575042	14982273	14513926	15220100	0.614283	11	14972402	14987444	SGCZ	ENSG00000185053.14	SGCZ	ENSG00000185053.14
309	FM	8	rs2258761	20668844	17529746	20772358	0.287421	30	18587092	20681098	-	-	PSD3,AC100800.1,RPL35P6,AC087821.2,AC087821.1,SNORA62,AC009884.1,AC009884.2,AC100849.1,AC100849.2,AC068880.1,AC068880.3,AC068880.2,AC068880.5,SH2D4A,AC068880.4,CSGALNACT1,AC090541.1,INTS10,LPL,AC100802.1,RPL30P9,SLC18A1,ATP6V1B2,RNU6-892P,LZTS1,LZTS1-AS1,RNA5SP257,AC023403.1,AC022559.1,AC018541.1	ENSG00000156011.17,ENSG00000187229.3,ENSG00000244018.1,ENSG00000283402.1,ENSG00000278886.1,ENSG00000201157.1,ENSG00000253335.1,ENSG00000270255.1,ENSG00000253557.6,ENSG00000254242.2,ENSG00000250316.1,ENSG00000254201.1,ENSG00000253280.1,ENSG00000279919.1,ENSG00000104611.12,ENSG00000279858.1,ENSG00000147408.14,ENSG00000253270.1,ENSG00000104613.12,ENSG00000175445.17,ENSG00000253775.2,ENSG00000242709.…
309	1	8	rs2616148	20679658	17529746	20772358	0.12802	30	18587092	20681098	-	-	PSD3,AC100800.1,RPL35P6,AC087821.2,AC087821.1,SNORA62,AC009884.1,AC009884.2,AC100849.1,AC100849.2,AC068880.1,AC068880.3,AC068880.2,AC068880.5,SH2D4A,AC068880.4,CSGALNACT1,AC090541.1,INTS10,LPL,AC100802.1,RPL30P9,SLC18A1,ATP6V1B2,RNU6-892P,LZTS1,LZTS1-AS1,RNA5SP257,AC023403.1,AC022559.1,AC018541.1	ENSG00000156011.17,ENSG00000187229.3,ENSG00000244018.1,ENSG00000283402.1,ENSG00000278886.1,ENSG00000201157.1,ENSG00000253335.1,ENSG00000270255.1,ENSG00000253557.6,ENSG00000254242.2,ENSG00000250316.1,ENSG00000254201.1,ENSG00000253280.1,ENSG00000279919.1,ENSG00000104611.12,ENSG00000279858.1,ENSG00000147408.14,ENSG00000253270.1,ENSG00000104613.12,ENSG00000175445.17,ENSG00000253775.2,ENSG00000242709.…
310	1	8	rs2449338	22369232	22224511	22409372	0.172008	45	22282748	22405972	-	-	SLC39A14,RNU6-336P,PPP3CC,AC087854.1,BTF3P3,SORBS3,AC037459.4	ENSG00000104635.15,ENSG00000201761.1,ENSG00000120910.15,ENSG00000251034.2,ENSG00000254272.1,ENSG00000120896.13,ENSG00000287467.1
311	1	8	rs6468263	34370480	33982492	34685577	0.0185854	67	34348903	34519519	-	-	-	-
311	FM	8	rs7844647	34503776	33982492	34685577	0.0936397	67	34348903	34519519	-	-	-	-
312	1	8	rs145151767	38025511	38014411	38363450	0.0388026	48	38025511	38326404	-	-	LSM1,BAG4,AC084024.2,AC084024.4,DDHD2,PLPP5,NSD3,AC087362.2,AC087362.1,AC087623.2,LETM2,FGFR1,AC087623.3,AC087623.1,RPS20P22	ENSG00000175324.10,ENSG00000156735.11,ENSG00000248585.2,ENSG00000285632.1,ENSG00000085788.14,ENSG00000147535.17,ENSG00000147548.17,ENSG00000255487.1,ENSG00000254898.1,ENSG00000272092.1,ENSG00000165046.13,ENSG00000077782.21,ENSG00000272159.1,ENSG00000255201.1,ENSG00000239218.2
312	FM	8	rs60530611	38069508	38014411	38363450	0.0913864	48	38025511	38326404	-	-	LSM1,BAG4,AC084024.2,AC084024.4,DDHD2,PLPP5,NSD3,AC087362.2,AC087362.1,AC087623.2,LETM2,FGFR1,AC087623.3,AC087623.1,RPS20P22	ENSG00000175324.10,ENSG00000156735.11,ENSG00000248585.2,ENSG00000285632.1,ENSG00000085788.14,ENSG00000147535.17,ENSG00000147548.17,ENSG00000255487.1,ENSG00000254898.1,ENSG00000272092.1,ENSG00000165046.13,ENSG00000077782.21,ENSG00000272159.1,ENSG00000255201.1,ENSG00000239218.2
313	1	8	rs4737525	59799781	59798998	59914781	0.116938	19	59799781	59817454	TOX	ENSG00000198846.6	TOX	ENSG00000198846.6
313	FM	8	rs10098750	59813205	59798998	59914781	0.165661	19	59799781	59817454	TOX	ENSG00000198846.6	TOX	ENSG00000198846.6
314	1	8	rs76615912	60516403	60476665	61112445	0.0166189	60	60510012	60875600	-	-	AC087664.1,AC087664.2,AC107934.1,AC107934.2,AC022709.1	ENSG00000253260.2,ENSG00000253879.2,ENSG00000253413.1,ENSG00000253723.1,ENSG00000278428.1
314	FM	8	rs6471816	60698804	60476665	61112445	0.0663556	60	60510012	60875600	-	-	AC087664.1,AC087664.2,AC107934.1,AC107934.2,AC022709.1	ENSG00000253260.2,ENSG00000253879.2,ENSG00000253413.1,ENSG00000253723.1,ENSG00000278428.1
315	FM	8	rs12542688	61791292	61579482	61806182	0.260594	6	61606762	61796717	-	-	CHD7,AC113143.1,AC113143.2	ENSG00000171316.12,ENSG00000254432.1,ENSG00000287975.1
315	1	8	rs13279465	61791482	61579482	61806182	0.206014	6	61606762	61796717	-	-	CHD7,AC113143.1,AC113143.2	ENSG00000171316.12,ENSG00000254432.1,ENSG00000287975.1
316	1	8	rs1425794	64806567	63244758	65887773	8.71129e-08	14	65538103	65608361	CYP7B1	ENSG00000172817.4	CYP7B1	ENSG00000172817.4
316	2	8	rs7830315	65608361	63244758	65887773	0.0898339	14	65538103	65608361	CYP7B1	ENSG00000172817.4	CYP7B1	ENSG00000172817.4
316	FM	8	rs10112206	65611761	63244758	65887773	0.363527	14	65538103	65608361	CYP7B1	ENSG00000172817.4	CYP7B1	ENSG00000172817.4
317	1	8	rs11992983	73884908	73838291	73965808	0.0463477	9	73884908	73896826	-	-	-	-
317	FM	8	rs9298210	73889320	73838291	73965808	0.73682	9	73884908	73896826	-	-	-	-
318	FM	8	rs9298260	76580495	76315040	77486400	0.134752	71	76569119	77235096	-	-	AC011029.1,RNU2-54P	ENSG00000287352.1,ENSG00000222231.1
318	1	8	rs10112085	77162694	76315040	77486400	0.0118255	71	76569119	77235096	-	-	AC011029.1,RNU2-54P	ENSG00000287352.1,ENSG00000222231.1
319	1	8	rs7818263	77655422	77545571	77841143	0.0447481	40	77611625	77695388	ZFHX4	ENSG00000091656.19	ZFHX4	ENSG00000091656.19
319	FM	8	rs11998710	77694902	77545571	77841143	0.142583	40	77611625	77695388	ZFHX4	ENSG00000091656.19	ZFHX4	ENSG00000091656.19
320	FM	8	rs7015849	80883283	80778750	81053629	0.133865	22	80856693	80931107	MRPS28,AC036214.3	ENSG00000147586.10,ENSG00000276418.5	MRPS28,AC036214.3,AC036214.2	ENSG00000147586.10,ENSG00000276418.5,ENSG00000272518.1
320	1	8	rs13276916	80918629	80778750	81053629	0.113426	22	80856693	80931107	MRPS28,AC036214.3	ENSG00000147586.10,ENSG00000276418.5	MRPS28,AC036214.3,AC036214.2	ENSG00000147586.10,ENSG00000276418.5,ENSG00000272518.1
321	FM	8	rs12678304	87660640	87633943	88987839	0.50475	40	87643741	88460090	-	-	CNGB3,GOLGA2P1,UBE2Q2P10,AC090572.3,AC090572.2,AC090572.1,CNBD1	ENSG00000170289.12,ENSG00000205333.5,ENSG00000233915.4,ENSG00000254115.1,ENSG00000253778.1,ENSG00000253568.1,ENSG00000176571.12
321	1	8	rs4960987	87677567	87633943	88987839	0.0423899	40	87643741	88460090	-	-	CNGB3,GOLGA2P1,UBE2Q2P10,AC090572.3,AC090572.2,AC090572.1,CNBD1	ENSG00000170289.12,ENSG00000205333.5,ENSG00000233915.4,ENSG00000254115.1,ENSG00000253778.1,ENSG00000253568.1,ENSG00000176571.12
322	FM	8	rs10094543	92639134	90881808	92869396	0.409331	22	92612290	92701885	AC103409.1	ENSG00000253901.1	AC103409.1	ENSG00000253901.1
322	1	8	rs4734795	92687716	90881808	92869396	0.22161	22	92612290	92701885	AC103409.1	ENSG00000253901.1	AC103409.1	ENSG00000253901.1
323	1	8	rs4236809	94583638	94384638	94918413	0.0708133	17	94417131	94647819	LINC00535	ENSG00000246662.6	LINC00535,RNA5SP274	ENSG00000246662.6,ENSG00000222416.1
323	FM	8	rs10504929	94611620	94384638	94918413	0.454055	17	94417131	94647819	LINC00535	ENSG00000246662.6	LINC00535,RNA5SP274	ENSG00000246662.6,ENSG00000222416.1
324	1	8	rs16884960	114665120	112810773	114779120	0.106171	227	113398773	114761490	-	-	CSMD3,AC024996.1,RPL30P16,MIR2053,AC107890.1,AC055788.2,AC055788.1,AC103993.1	ENSG00000164796.18,ENSG00000286946.1,ENSG00000230169.1,ENSG00000238399.1,ENSG00000227514.3,ENSG00000287819.1,ENSG00000286937.1,ENSG00000253207.3
325	1	8	rs16889991	118619727	118486727	118620389	0.303258	29	118499668	118619727	-	-	MED30,RPS10P16	ENSG00000164758.7,ENSG00000239917.3
326	1	8	rs7006281	129800770	129706470	129994770	0.166878	15	129800770	129926515	CCDC26	ENSG00000229140.11	CCDC26	ENSG00000229140.11
326	FM	8	rs7844704	129845635	129706470	129994770	0.306337	15	129800770	129926515	CCDC26	ENSG00000229140.11	CCDC26	ENSG00000229140.11
327	1	8	rs1013951	132728616	132623616	132728616	0.768331	3	132726765	132727074	-	-	-	-
328	1	8	rs56779193	139586079	139505379	139590359	0.305678	11	139509701	139587320	-	-	-	-
328	FM	8	rs4433150	139587320	139505379	139590359	0.313632	11	139509701	139587320	-	-	-	-
329	FM	8	rs13262595	143316970	143285315	143551315	0.519191	22	143309504	143425354	TSNARE1	ENSG00000171045.16	TSNARE1	ENSG00000171045.16
329	1	8	rs117297465	143361315	143285315	143551315	0.0371892	22	143309504	143425354	TSNARE1	ENSG00000171045.16	TSNARE1	ENSG00000171045.16
330	1	8	rs2384929	144716155	144560155	144716155	0.933036	2	144654249	144654249	MROH6	ENSG00000204839.9	MROH6	ENSG00000204839.9
331	1	9	rs1354115	2983774	2918674	3004074	0.481582	4	2946091	2984738	CARM1P1	ENSG00000227835.8	CARM1P1	ENSG00000227835.8
332	1	9	rs10977099	8436261	8379061	8456261	0.325467	11	8382809	8437888	PTPRD	ENSG00000153707.17	PTPRD	ENSG00000153707.17
333	1	9	rs10959090	10395912	10371212	10416512	0.278453	32	10373036	10416215	PTPRD	ENSG00000153707.17	PTPRD	ENSG00000153707.17
334	1	9	rs1475111	10564866	10501966	10606466	0.870053	4	10535073	10564866	PTPRD	ENSG00000153707.17	PTPRD	ENSG00000153707.17
335	1	9	rs7045135	11421771	10766786	11978771	0.259247	14	11274206	11421771	-	-	AL451129.1,AL355672.1	ENSG00000230365.1,ENSG00000286474.1
336	1	9	rs688784	13704356	13514614	13797614	0.186863	26	13667639	13717300	AL583785.1	ENSG00000226197.3	AL583785.1	ENSG00000226197.3
337	1	9	rs7875010	14066897	14058397	14185976	0.845513	4	14061876	14066897	-	-	-	-
338	FM	9	rs10810187	14619168	14435376	14803291	0.46222	9	14586026	14651283	-	-	AL159169.3,AL159169.2,CDCA4P1,ZDHHC21	ENSG00000273399.2,ENSG00000272871.1,ENSG00000229029.2,ENSG00000175893.12
338	1	9	rs10961649	14670949	14435376	14803291	0.0372072	9	14586026	14651283	-	-	AL159169.3,AL159169.2,CDCA4P1,ZDHHC21	ENSG00000273399.2,ENSG00000272871.1,ENSG00000229029.2,ENSG00000175893.12
339	1	9	rs12686751	15206444	15131498	15309444	0.951738	1	15206444	15206444	TTC39B	ENSG00000155158.20	TTC39B	ENSG00000155158.20
340	1	9	rs387621	17024177	16989677	17451689	0.0978827	13	17023857	17104574	AL162725.2	ENSG00000237153.4	AL162725.2,RN7SL720P,RPS29P33	ENSG00000237153.4,ENSG00000241152.3,ENSG00000226470.1
340	FM	9	rs431528	17025267	16989677	17451689	0.271733	13	17023857	17104574	AL162725.2	ENSG00000237153.4	AL162725.2,RN7SL720P,RPS29P33	ENSG00000237153.4,ENSG00000241152.3,ENSG00000226470.1
341	1	9	rs10966045	23724832	23590637	24055315	0.558806	13	23720904	23822859	ELAVL2	ENSG00000107105.15	ELAVL2	ENSG00000107105.15
342	1	9	rs113800233	24200489	24093489	24464489	0.146881	84	24170380	24460948	-	-	-	-
343	1	9	rs10966824	25268070	25037791	25294270	0.727615	34	25213886	25268070	-	-	-	-
344	1	9	rs67775442	26722558	26577548	27129500	0.789988	5	26689442	26710532	-	-	-	-
345	1	9	rs12683882	27912731	27755731	27957031	0.0115058	35	27894033	27941577	-	-	AL353746.1	ENSG00000260412.1
345	FM	9	rs2804	27937750	27755731	27957031	0.079851	35	27894033	27941577	-	-	AL353746.1	ENSG00000260412.1
346	1	9	rs10812742	28108007	28108007	28224007	0.91515	3	28108007	28124532	LINGO2	ENSG00000174482.10	LINGO2	ENSG00000174482.10
347	1	9	rs10813059	29358269	29335867	31017426	0.30475	141	29357778	30723979	-	-	AL354676.1,ME2P1,LINC01242,SLC4A1APP1,CDRT15P5,RBMXP2	ENSG00000229834.1,ENSG00000230097.2,ENSG00000280683.1,ENSG00000232060.3,ENSG00000239792.2,ENSG00000215210.3
348	FM	9	rs13287309	31183880	31118469	31405737	0.151994	29	31164867	31245966	-	-	AL354854.1	ENSG00000223421.1
348	1	9	rs10970237	31246469	31118469	31405737	0.0636559	29	31164867	31245966	-	-	AL354854.1	ENSG00000223421.1
349	1	9	rs17287864	32349944	32263341	32579944	0.199791	20	32347719	32405639	-	-	ACO1	ENSG00000122729.19
350	FM	9	rs17350674	34306410	33702175	34669175	0.157937	76	34162689	34521867	-	-	UBAP1,RPL35AP2,AL353662.2,RNA5SP282,AL353662.1,KIF24,RNU2-50P,SERPINH1P1,NUDT2,MYORG,C9orf24,Y_RNA,FAM219A,DNAI1,RN7SKP24,ENHO,AL160270.1	ENSG00000165006.14,ENSG00000227383.1,ENSG00000279336.1,ENSG00000252164.1,ENSG00000233668.1,ENSG00000186638.16,ENSG00000222426.1,ENSG00000229207.1,ENSG00000164978.18,ENSG00000164976.9,ENSG00000164972.13,ENSG00000207032.1,ENSG00000164970.15,ENSG00000122735.16,ENSG00000251697.1,ENSG00000168913.7,ENSG00000230729.1
350	1	9	rs34537547	34420287	33702175	34669175	0.0315112	76	34162689	34521867	-	-	UBAP1,RPL35AP2,AL353662.2,RNA5SP282,AL353662.1,KIF24,RNU2-50P,SERPINH1P1,NUDT2,MYORG,C9orf24,Y_RNA,FAM219A,DNAI1,RN7SKP24,ENHO,AL160270.1	ENSG00000165006.14,ENSG00000227383.1,ENSG00000279336.1,ENSG00000252164.1,ENSG00000233668.1,ENSG00000186638.16,ENSG00000222426.1,ENSG00000229207.1,ENSG00000164978.18,ENSG00000164976.9,ENSG00000164972.13,ENSG00000207032.1,ENSG00000164970.15,ENSG00000122735.16,ENSG00000251697.1,ENSG00000168913.7,ENSG00000230729.1
351	1	9	rs6476606	37005561	36852222	37632676	0.997915	1	37005561	37005561	PAX5,AL161781.2	ENSG00000196092.14,ENSG00000250850.2	PAX5,AL161781.2	ENSG00000196092.14,ENSG00000250850.2
351	2	9	rs13301916	37361455	36852222	37632676	5.86391e-09	1	37005561	37005561	PAX5,AL161781.2	ENSG00000196092.14,ENSG00000250850.2	PAX5,AL161781.2	ENSG00000196092.14,ENSG00000250850.2
352	FM	9	rs67931753	82820702	82621237	82965522	0.354226	18	82772815	82884212	-	-	-	-
352	1	9	rs1411054	82820997	82621237	82965522	0.332814	18	82772815	82884212	-	-	-	-
353	1	9	rs11140771	87443362	87411762	87445652	0.66166	8	87414794	87443362	NTRK2	ENSG00000148053.17	NTRK2	ENSG00000148053.17
354	1	9	rs3211663	91926088	91663088	92290924	0.0571284	4	91926088	91950043	-	-	CKS2,MIR3153,SECISBP2	ENSG00000123975.5,ENSG00000265112.1,ENSG00000187742.15
354	FM	9	rs3211679	91929573	91663088	92290924	0.680117	4	91926088	91950043	-	-	CKS2,MIR3153,SECISBP2	ENSG00000123975.5,ENSG00000265112.1,ENSG00000187742.15
355	1	9	rs7023933	96225478	95254777	96500478	0.25855	6	96213146	96286163	-	-	FAM120AOS,FAM120A	ENSG00000188938.17,ENSG00000048828.17
355	FM	9	rs4552973	96301719	95254777	96500478	0.329815	6	96213146	96286163	-	-	FAM120AOS,FAM120A	ENSG00000188938.17,ENSG00000048828.17
356	1	9	rs10733753	97314323	96915323	97401123	0.206369	71	96915748	97400210	-	-	RNU6-677P,AL158152.1,MIRLET7A1HG,MIRLET7A1,MIRLET7F1,LINC02603,MIRLET7D,ZNF169,VDAC1P11,NUTM2F,AL691447.2,AL691447.1,PTMAP12,MFSD14B,YRDCP1,AL358232.2,AL358232.1,RNU6-669P,PCAT7,FBP2,FBP1	ENSG00000252723.2,ENSG00000286203.1,ENSG00000269929.3,ENSG00000199165.3,ENSG00000199072.3,ENSG00000230262.8,ENSG00000199133.3,ENSG00000175787.17,ENSG00000237679.2,ENSG00000130950.14,ENSG00000232063.2,ENSG00000224815.3,ENSG00000282886.1,ENSG00000148110.16,ENSG00000278486.1,ENSG00000286850.1,ENSG00000224245.1,ENSG00000202445.1,ENSG00000231806.3,ENSG00000130957.5,ENSG00000165140.11
357	1	9	rs1355619	98270171	98142719	98409511	0.726807	10	98238379	98270171	PTCH1	ENSG00000185920.16	PTCH1,AL161729.2,AL161729.1	ENSG00000185920.16,ENSG00000271314.1,ENSG00000271155.1
358	1	9	rs7855077	100742225	100739115	100805525	0.378926	5	100739117	100742253	-	-	-	-
359	1	9	rs10819661	102157276	101082035	103452035	0.0247303	45	102079670	102222771	-	-	NAMA,AL137067.3,AL359710.1,STX17-AS1	ENSG00000271086.7,ENSG00000287955.1,ENSG00000237461.2,ENSG00000255145.3
359	FM	9	rs55750347	102170087	101082035	103452035	0.0785397	45	102079670	102222771	-	-	NAMA,AL137067.3,AL359710.1,STX17-AS1	ENSG00000271086.7,ENSG00000287955.1,ENSG00000237461.2,ENSG00000255145.3
360	1	9	rs117723312	108904396	108619396	109150761	0.219827	6	108776326	109085154	LINC01505	ENSG00000234323.8	LINC01505,AL732323.1	ENSG00000234323.8,ENSG00000225002.2
360	FM	9	rs76965237	109085154	108619396	109150761	0.340989	6	108776326	109085154	LINC01505	ENSG00000234323.8	LINC01505,AL732323.1	ENSG00000234323.8,ENSG00000225002.2
361	1	9	rs2134063	109695139	109677439	109932364	0.27577	20	109682501	109769353	ZNF462	ENSG00000148143.13	ZNF462,AL807761.4,AL512593.1	ENSG00000148143.13,ENSG00000230782.1,ENSG00000231562.1
362	1	9	rs10739336	114971644	114922644	115351644	0.0646332	81	114942531	115096805	-	-	PTBP3,RN7SL57P,RNA5SP295,RN7SL430P,HSPE1P28	ENSG00000119314.16,ENSG00000242256.3,ENSG00000199525.1,ENSG00000243911.3,ENSG00000230081.2
362	FM	9	rs10981317	114974608	114922644	115351644	0.0719596	81	114942531	115096805	-	-	PTBP3,RN7SL57P,RNA5SP295,RN7SL430P,HSPE1P28	ENSG00000119314.16,ENSG00000242256.3,ENSG00000199525.1,ENSG00000243911.3,ENSG00000230081.2
363	1	9	rs34513895	119253978	119144290	121003879	2.44249e-15	6	119731045	119733639	ASTN2	ENSG00000148219.17	ASTN2	ENSG00000148219.17
363	2	9	rs2418449	119731359	119144290	121003879	0.26813	6	119731045	119733639	ASTN2	ENSG00000148219.17	ASTN2	ENSG00000148219.17
363	FM	9	rs10759882	119733639	119144290	121003879	0.335287	6	119731045	119733639	ASTN2	ENSG00000148219.17	ASTN2	ENSG00000148219.17
363	3	9	rs10759942	120515918	119144290	121003879	0.00271809	6	119731045	119733639	ASTN2	ENSG00000148219.17	ASTN2	ENSG00000148219.17
364	FM	9	rs1333908	122673299	122625674	122676538	0.897577	4	122658179	122673299	-	-	-	-
364	1	9	rs12336873	122675981	122625674	122676538	0.0311418	4	122658179	122673299	-	-	-	-
365	1	9	rs2596704	125647367	125601067	126060367	0.351299	48	125607011	125861888	-	-	RC3H2,SNORD90,ZBTB6,ZBTB26,AC007066.2,AC007066.3,RABGAP1,RNY1P15,AC007066.1,GPR21,AL365338.1	ENSG00000056586.16,ENSG00000212447.1,ENSG00000186130.5,ENSG00000171448.9,ENSG00000261094.2,ENSG00000286718.1,ENSG00000011454.18,ENSG00000222351.1,ENSG00000213216.2,ENSG00000188394.8,ENSG00000225078.2
366	1	9	rs660534	126618581	126145544	126822262	0.016512	31	126452936	126703738	-	-	DENND1A,AL390774.2,AL390774.1,PIGFP2	ENSG00000119522.16,ENSG00000230826.1,ENSG00000229115.1,ENSG00000234881.1
366	FM	9	rs682929	126625509	126145544	126822262	0.331538	31	126452936	126703738	-	-	DENND1A,AL390774.2,AL390774.1,PIGFP2	ENSG00000119522.16,ENSG00000230826.1,ENSG00000229115.1,ENSG00000234881.1
367	FM	9	rs2535	127909622	127580851	128163024	0.0991243	76	127818276	127997592	-	-	SCAI,PPP6C,PRPS1P2,RPSAP76,RABEPK,HSPA5	ENSG00000173611.18,ENSG00000119414.12,ENSG00000232630.1,ENSG00000235332.2,ENSG00000136933.17,ENSG00000044574.8
367	1	9	rs10986603	127929938	127580851	128163024	0.0189513	76	127818276	127997592	-	-	SCAI,PPP6C,PRPS1P2,RPSAP76,RABEPK,HSPA5	ENSG00000173611.18,ENSG00000119414.12,ENSG00000232630.1,ENSG00000235332.2,ENSG00000136933.17,ENSG00000044574.8
368	1	9	rs868852	129899510	129572149	130503860	0.187964	59	129627960	129899510	-	-	ZBTB34,RALGPS1,ANGPTL2	ENSG00000177125.5,ENSG00000136828.19,ENSG00000136859.10
368	2	9	rs62578847	130091086	129572149	130503860	2.44083e-07	59	129627960	129899510	-	-	ZBTB34,RALGPS1,ANGPTL2	ENSG00000177125.5,ENSG00000136828.19,ENSG00000136859.10
369	1	9	rs870811	132969084	132946584	132990384	0.359482	5	132969084	132974654	NCS1	ENSG00000107130.10	NCS1	ENSG00000107130.10
369	FM	9	rs1806785	132970739	132946584	132990384	0.359482	5	132969084	132974654	NCS1	ENSG00000107130.10	NCS1	ENSG00000107130.10
370	1	9	rs11244190	133785209	133754309	133800709	0.0902234	10	133783566	133789707	FIBCD1	ENSG00000130720.13	FIBCD1	ENSG00000130720.13
370	FM	9	rs10125388	133788595	133754309	133800709	0.19228	10	133783566	133789707	FIBCD1	ENSG00000130720.13	FIBCD1	ENSG00000130720.13
371	1	9	rs401314	135549036	135151249	135581336	0.0468654	48	135477331	135581102	-	-	DDX31,GTF3C4	ENSG00000125485.17,ENSG00000125484.12
371	FM	9	rs371169	135554566	135151249	135581336	0.120925	48	135477331	135581102	-	-	DDX31,GTF3C4	ENSG00000125485.17,ENSG00000125484.12
372	FM	9	rs11795079	136930134	136852976	136973976	0.692948	5	136926791	136931778	BRD3	ENSG00000169925.17	BRD3	ENSG00000169925.17
372	1	9	rs56303154	136936376	136852976	136973976	0.106615	5	136926791	136931778	BRD3	ENSG00000169925.17	BRD3	ENSG00000169925.17
373	1	9	rs67736073	137956040	137931840	137989740	0.177661	15	137932302	137956040	-	-	-	-
373	FM	9	rs35557228	137962268	137931840	137989740	0.251244	15	137932302	137956040	-	-	-	-
374	1	10	rs7095591	1805990	1771890	1844990	0.925298	2	1803525	1803525	-	-	-	-
375	1	10	rs634494	5909201	5877836	5982236	0.0379961	22	5898224	5976718	-	-	ANKRD16,RPL12P28,FBH1,AL137186.2	ENSG00000134461.16,ENSG00000240180.1,ENSG00000134452.20,ENSG00000232807.2
375	FM	10	rs12781700	5936425	5877836	5982236	0.281248	22	5898224	5976718	-	-	ANKRD16,RPL12P28,FBH1,AL137186.2	ENSG00000134461.16,ENSG00000240180.1,ENSG00000134452.20,ENSG00000232807.2
376	1	10	rs12775090	7450208	7448968	7495908	0.823098	2	7450208	7450208	SFMBT2	ENSG00000198879.12	SFMBT2	ENSG00000198879.12
377	1	10	rs11257952	12756713	12642713	12798613	0.654097	4	12711949	12756713	CAMK1D	ENSG00000183049.13	CAMK1D	ENSG00000183049.13
378	1	10	rs7099380	18549016	18537616	18578116	0.833173	3	18549016	18549641	CACNB2,AL390783.1	ENSG00000165995.22,ENSG00000235020.5	CACNB2,AL390783.1	ENSG00000165995.22,ENSG00000235020.5
379	1	10	rs7072776	22032942	21698942	22298942	0.432273	7	21821274	21957229	MLLT10	ENSG00000078403.17	MLLT10,RNU6-306P,HNRNPRP1,RNU6-1141P	ENSG00000078403.17,ENSG00000207347.1,ENSG00000223984.1,ENSG00000201390.1
380	1	10	rs10822692	67769960	67768120	68622993	0.0557005	118	67768125	68558923	CTNNA3	ENSG00000183230.17	CTNNA3,AC022017.1	ENSG00000183230.17,ENSG00000273360.1
380	FM	10	rs10996838	67787837	67768120	68622993	0.131866	118	67768125	68558923	CTNNA3	ENSG00000183230.17	CTNNA3,AC022017.1	ENSG00000183230.17,ENSG00000273360.1
381	1	10	rs60995426	72884713	72807313	72976113	0.242448	75	72827304	72896889	-	-	AC073176.2	ENSG00000285300.1
382	1	10	rs2002023	76848524	76664524	77116524	0.029507	29	76822260	76967481	-	-	PPIAP13,DUSP13,SAMD8,RPS26P42	ENSG00000237882.1,ENSG00000079393.20,ENSG00000156671.15,ENSG00000232437.1
382	FM	10	rs7082123	76850859	76664524	77116524	0.124411	29	76822260	76967481	-	-	PPIAP13,DUSP13,SAMD8,RPS26P42	ENSG00000237882.1,ENSG00000079393.20,ENSG00000156671.15,ENSG00000232437.1
383	1	10	rs11001420	77313199	77140486	77660562	1.68092e-11	12	77537562	77659243	LRMDA	ENSG00000148655.15	LRMDA	ENSG00000148655.15
383	2	10	rs4745796	77537562	77140486	77660562	0.0235251	12	77537562	77659243	LRMDA	ENSG00000148655.15	LRMDA	ENSG00000148655.15
383	FM	10	rs2038656	77660164	77140486	77660562	0.270671	12	77537562	77659243	LRMDA	ENSG00000148655.15	LRMDA	ENSG00000148655.15
384	FM	10	rs1749850	80999977	80941850	81018950	0.720347	3	80999977	81010850	ZMIZ1	ENSG00000108175.17	ZMIZ1	ENSG00000108175.17
384	1	10	rs1250600	81010850	80941850	81018950	0.0974184	3	80999977	81010850	ZMIZ1	ENSG00000108175.17	ZMIZ1	ENSG00000108175.17
385	1	10	rs78884236	92803991	92693780	92868091	0.176949	19	92791166	92808994	-	-	LINC00502	ENSG00000224851.2
385	FM	10	rs61857898	92808994	92693780	92868091	0.36693	19	92791166	92808994	-	-	LINC00502	ENSG00000224851.2
386	1	10	rs10882894	99074100	98950100	99344100	0.0284433	23	99008068	99098702	-	-	ARHGAP19-SLIT1,ARHGAP19,AL359385.1,RPL12P27,FRAT1,FRAT2,AL355490.1	ENSG00000269891.2,ENSG00000213390.11,ENSG00000231398.1,ENSG00000237169.1,ENSG00000165879.9,ENSG00000181274.7,ENSG00000225850.3
386	FM	10	rs10786334	99098537	98950100	99344100	0.256642	23	99008068	99098702	-	-	ARHGAP19-SLIT1,ARHGAP19,AL359385.1,RPL12P27,FRAT1,FRAT2,AL355490.1	ENSG00000269891.2,ENSG00000213390.11,ENSG00000231398.1,ENSG00000237169.1,ENSG00000165879.9,ENSG00000181274.7,ENSG00000225850.3
387	FM	10	rs61873668	99790398	99683373	100048373	0.167091	25	99785636	99942739	-	-	CRTAC1,R3HCC1L	ENSG00000095713.14,ENSG00000166024.14
387	1	10	rs61711946	99839373	99683373	100048373	0.127559	25	99785636	99942739	-	-	CRTAC1,R3HCC1L	ENSG00000095713.14,ENSG00000166024.14
388	1	10	rs11596235	104391034	104171751	105240751	0.070209	3	104391034	104420754	-	-	SUFU,AL391121.1,TRIM8	ENSG00000107882.12,ENSG00000272933.1,ENSG00000171206.15
388	FM	10	rs3961455	104421471	104171751	105240751	0.481417	3	104391034	104420754	-	-	SUFU,AL391121.1,TRIM8	ENSG00000107882.12,ENSG00000272933.1,ENSG00000171206.15
389	FM	10	rs9787523	106460460	106157254	107779605	0.439541	7	106453832	106611268	SORCS3	ENSG00000156395.13	SORCS3	ENSG00000156395.13
389	1	10	rs76467766	106489786	106157254	107779605	0	7	106453832	106611268	SORCS3	ENSG00000156395.13	SORCS3	ENSG00000156395.13
389	2	10	rs10786831	106614571	106157254	107779605	0.0823728	7	106453832	106611268	SORCS3	ENSG00000156395.13	SORCS3	ENSG00000156395.13
390	1	10	rs77832932	114947276	114912616	115492078	0.0760095	5	114947276	114988438	-	-	-	-
390	FM	10	rs145489334	115021616	114912616	115492078	0.706171	5	114947276	114988438	-	-	-	-
391	FM	10	rs11593856	118906143	118900107	118918937	0.315323	8	118901640	118911096	-	-	MIR3663HG	ENSG00000234474.3
391	1	10	rs11591353	118909017	118900107	118918937	0.239374	8	118901640	118911096	-	-	MIR3663HG	ENSG00000234474.3
392	1	10	rs2153953	120159880	120143205	120231105	0.109824	4	120159880	120164906	-	-	-	-
392	FM	10	rs766478	120164906	120143205	120231105	0.517754	4	120159880	120164906	-	-	-	-
393	FM	10	rs12263344	125426412	125310477	125522773	0.534014	4	125425497	125426627	-	-	GPR26	ENSG00000154478.4
393	1	10	rs3808964	125426627	125310477	125522773	0.104627	4	125425497	125426627	-	-	GPR26	ENSG00000154478.4
394	1	10	rs2388182	131091282	130800891	133244251	0.213271	44	131078835	131445027	-	-	AL391869.1,AL359508.1,MGMT,AL355531.1	ENSG00000225424.1,ENSG00000285615.1,ENSG00000170430.10,ENSG00000287466.1
395	1	10	rs7083196	134954751	134937442	135017361	0.204253	13	134938075	134959197	-	-	ADGRA1,RPL5P28	ENSG00000197177.15,ENSG00000235264.1
395	FM	10	rs12773520	134957160	134937442	135017361	0.290468	13	134938075	134959197	-	-	ADGRA1,RPL5P28	ENSG00000197177.15,ENSG00000235264.1
396	FM	11	rs75709474	370303	367045	381145	0.463251	6	370252	371494	B4GALNT4	ENSG00000182272.12	B4GALNT4	ENSG00000182272.12
396	1	11	rs11246137	371325	367045	381145	0.0671504	6	370252	371494	B4GALNT4	ENSG00000182272.12	B4GALNT4	ENSG00000182272.12
397	FM	11	rs1812173	6342018	6339987	6356247	0.373659	9	6342018	6348614	AC068733.3	ENSG00000282556.3	AC068733.3	ENSG00000282556.3
397	1	11	rs2054890	6342947	6339987	6356247	0.0239992	9	6342018	6348614	AC068733.3	ENSG00000282556.3	AC068733.3	ENSG00000282556.3
398	1	11	rs1979233	11784959	11725559	12008739	0.0549016	18	11725595	11933052	-	-	AC131935.2,AC131935.1,AC104383.1,USP47,H3P33	ENSG00000280288.1,ENSG00000255309.1,ENSG00000286959.1,ENSG00000170242.19,ENSG00000255492.1
398	FM	11	rs1037587	11796727	11725559	12008739	0.313015	18	11725595	11933052	-	-	AC131935.2,AC131935.1,AC104383.1,USP47,H3P33	ENSG00000280288.1,ENSG00000255309.1,ENSG00000286959.1,ENSG00000170242.19,ENSG00000255492.1
399	1	11	rs7107711	13255538	13230538	13352438	0.196573	37	13248539	13301548	-	-	ARNTL	ENSG00000133794.20
400	1	11	rs11023686	15714739	15331051	15741639	0.12677	29	15606279	15730650	-	-	LINC02751,AC073172.1,AC087379.2,AC087379.1	ENSG00000254946.2,ENSG00000254789.3,ENSG00000254695.2,ENSG00000254645.2
401	1	11	rs7951365	16377044	15813770	16760990	0.280127	3	16377044	16377119	SOX6	ENSG00000110693.18	SOX6	ENSG00000110693.18
401	FM	11	rs34866095	16377356	15813770	16760990	0.597232	3	16377044	16377119	SOX6	ENSG00000110693.18	SOX6	ENSG00000110693.18
402	1	11	rs4757435	16851682	16846312	17421883	0.134278	31	16851682	17333183	-	-	PLEKHA7,RN7SKP90,AC116533.1,OR7E14P,RPS13,SNORD14A,SNORD14B,PIK3C2A,RNU6-593P,AC126389.1,AC107956.2,NUCB2,AC107956.1	ENSG00000166689.16,ENSG00000199883.1,ENSG00000244398.1,ENSG00000184669.9,ENSG00000110700.7,ENSG00000272034.1,ENSG00000201403.1,ENSG00000011405.13,ENSG00000201586.1,ENSG00000240808.1,ENSG00000213779.4,ENSG00000070081.17,ENSG00000197149.5
402	FM	11	rs4757448	16956619	16846312	17421883	0.335425	31	16851682	17333183	-	-	PLEKHA7,RN7SKP90,AC116533.1,OR7E14P,RPS13,SNORD14A,SNORD14B,PIK3C2A,RNU6-593P,AC126389.1,AC107956.2,NUCB2,AC107956.1	ENSG00000166689.16,ENSG00000199883.1,ENSG00000244398.1,ENSG00000184669.9,ENSG00000110700.7,ENSG00000272034.1,ENSG00000201403.1,ENSG00000011405.13,ENSG00000201586.1,ENSG00000240808.1,ENSG00000213779.4,ENSG00000070081.17,ENSG00000197149.5
403	FM	11	rs1607840	20262014	20192940	20377511	0.227227	18	20262014	20361758	-	-	-	-
403	1	11	rs11500065	20366214	20192940	20377511	0.0554752	18	20262014	20361758	-	-	-	-
404	FM	11	rs10834396	24602057	24553354	24629354	0.144868	97	24556816	24610019	LUZP2	ENSG00000187398.12	LUZP2	ENSG00000187398.12
404	1	11	rs7101544	24603458	24553354	24629354	0.0250487	97	24556816	24610019	LUZP2	ENSG00000187398.12	LUZP2	ENSG00000187398.12
405	1	11	rs7127383	28591587	27415085	28709587	0.436755	13	28591587	28617622	-	-	-	-
406	1	11	rs2680293	29775167	28830264	32020327	2.94415e-05	14	31835418	31845332	PAUPAR,AL035078.4	ENSG00000281880.2,ENSG00000285283.1	PAX6,PAUPAR,AL035078.4	ENSG00000007372.24,ENSG00000281880.2,ENSG00000285283.1
406	2	11	rs66743582	30603413	28830264	32020327	6.15197e-05	14	31835418	31845332	PAUPAR,AL035078.4	ENSG00000281880.2,ENSG00000285283.1	PAX6,PAUPAR,AL035078.4	ENSG00000007372.24,ENSG00000281880.2,ENSG00000285283.1
406	3	11	rs208064	31158395	28830264	32020327	0.00682971	14	31835418	31845332	PAUPAR,AL035078.4	ENSG00000281880.2,ENSG00000285283.1	PAX6,PAUPAR,AL035078.4	ENSG00000007372.24,ENSG00000281880.2,ENSG00000285283.1
406	4	11	rs1806152	31851040	28830264	32020327	0.239273	14	31835418	31845332	PAUPAR,AL035078.4	ENSG00000281880.2,ENSG00000285283.1	PAX6,PAUPAR,AL035078.4	ENSG00000007372.24,ENSG00000281880.2,ENSG00000285283.1
407	FM	11	rs114950242	32606530	32527629	33329629	0.251457	25	32597748	32927778	-	-	EIF3M,HNRNPA3P9,CCDC73,AL049714.1,PRRG4,QSER1	ENSG00000149100.13,ENSG00000270903.1,ENSG00000186714.12,ENSG00000244535.1,ENSG00000135378.4,ENSG00000060749.16
407	1	11	rs145678014	32927778	32527629	33329629	0.0217148	25	32597748	32927778	-	-	EIF3M,HNRNPA3P9,CCDC73,AL049714.1,PRRG4,QSER1	ENSG00000149100.13,ENSG00000270903.1,ENSG00000186714.12,ENSG00000244535.1,ENSG00000135378.4,ENSG00000060749.16
408	FM	11	rs61877720	38441073	38114880	39313259	0.165706	146	38232614	39003117	-	-	LRRC6P1,AC021713.1,LINC02759,LINC01493	ENSG00000254784.1,ENSG00000255477.1,ENSG00000255175.6,ENSG00000254562.7
408	1	11	rs1435160	38455289	38114880	39313259	0.0354735	146	38232614	39003117	-	-	LRRC6P1,AC021713.1,LINC02759,LINC01493	ENSG00000254784.1,ENSG00000255477.1,ENSG00000255175.6,ENSG00000254562.7
409	FM	11	rs4353262	42653320	42322649	43149677	0.444002	44	42414729	42653783	-	-	-	-
409	1	11	rs3924580	42653783	42322649	43149677	0.0509708	44	42414729	42653783	-	-	-	-
410	1	11	rs963698	45131829	45119182	45256302	0.0142882	14	45119841	45168124	PRDM11	ENSG00000019485.13	PRDM11	ENSG00000019485.13
410	FM	11	rs2863154	45168124	45119182	45256302	0.259244	14	45119841	45168124	PRDM11	ENSG00000019485.13	PRDM11	ENSG00000019485.13
411	1	11	rs1530634	45777525	45564806	51555566	0.191427	47	45777525	49197416	-	-	LINC02716,SLC35C1,AC044839.3,CRY2,MAPK8IP1,AC068385.1,C11orf94,PEX16,LARGE2,PHF21A,AC024475.1,AC024475.3,AC024475.2,LINC02710,AC116021.1,LINC02489,CREB3L1,DGKZ,MIR4688,MDK,CHRM4,AMBRA1,AC024293.1,MIR3160-1,AC127035.1,HARBI1,ATG13,ARHGAP1,ZNF408,F2,CKAP5,MIR5582,AC115088.1,SNORD67,LRP4-AS1,LRP4,AC021573.1,C11orf49,AC103792.1,AC090589.2,ARFGAP2,AC090589.3,PACSIN3,AC090589.1,DDB2,AC018410.1,ACP2,NR1…	ENSG00000205106.4,ENSG00000181830.9,ENSG00000255447.1,ENSG00000121671.12,ENSG00000121653.11,ENSG00000255498.1,ENSG00000234776.5,ENSG00000121680.16,ENSG00000165905.18,ENSG00000135365.16,ENSG00000254653.1,ENSG00000255314.4,ENSG00000254871.1,ENSG00000255269.3,ENSG00000254639.1,ENSG00000255007.1,ENSG00000157613.11,ENSG00000149091.15,ENSG00000264102.1,ENSG00000110492.15,ENSG00000180720.7,ENSG000001104…
411	FM	11	rs11038752	46072537	45564806	51555566	0.291768	47	45777525	49197416	-	-	LINC02716,SLC35C1,AC044839.3,CRY2,MAPK8IP1,AC068385.1,C11orf94,PEX16,LARGE2,PHF21A,AC024475.1,AC024475.3,AC024475.2,LINC02710,AC116021.1,LINC02489,CREB3L1,DGKZ,MIR4688,MDK,CHRM4,AMBRA1,AC024293.1,MIR3160-1,AC127035.1,HARBI1,ATG13,ARHGAP1,ZNF408,F2,CKAP5,MIR5582,AC115088.1,SNORD67,LRP4-AS1,LRP4,AC021573.1,C11orf49,AC103792.1,AC090589.2,ARFGAP2,AC090589.3,PACSIN3,AC090589.1,DDB2,AC018410.1,ACP2,NR1…	ENSG00000205106.4,ENSG00000181830.9,ENSG00000255447.1,ENSG00000121671.12,ENSG00000121653.11,ENSG00000255498.1,ENSG00000234776.5,ENSG00000121680.16,ENSG00000165905.18,ENSG00000135365.16,ENSG00000254653.1,ENSG00000255314.4,ENSG00000254871.1,ENSG00000255269.3,ENSG00000254639.1,ENSG00000255007.1,ENSG00000157613.11,ENSG00000149091.15,ENSG00000264102.1,ENSG00000110492.15,ENSG00000180720.7,ENSG000001104…
411	2	11	rs113362246	46917042	45564806	51555566	0.010264	47	45777525	49197416	-	-	LINC02716,SLC35C1,AC044839.3,CRY2,MAPK8IP1,AC068385.1,C11orf94,PEX16,LARGE2,PHF21A,AC024475.1,AC024475.3,AC024475.2,LINC02710,AC116021.1,LINC02489,CREB3L1,DGKZ,MIR4688,MDK,CHRM4,AMBRA1,AC024293.1,MIR3160-1,AC127035.1,HARBI1,ATG13,ARHGAP1,ZNF408,F2,CKAP5,MIR5582,AC115088.1,SNORD67,LRP4-AS1,LRP4,AC021573.1,C11orf49,AC103792.1,AC090589.2,ARFGAP2,AC090589.3,PACSIN3,AC090589.1,DDB2,AC018410.1,ACP2,NR1…	ENSG00000205106.4,ENSG00000181830.9,ENSG00000255447.1,ENSG00000121671.12,ENSG00000121653.11,ENSG00000255498.1,ENSG00000234776.5,ENSG00000121680.16,ENSG00000165905.18,ENSG00000135365.16,ENSG00000254653.1,ENSG00000255314.4,ENSG00000254871.1,ENSG00000255269.3,ENSG00000254639.1,ENSG00000255007.1,ENSG00000157613.11,ENSG00000149091.15,ENSG00000264102.1,ENSG00000110492.15,ENSG00000180720.7,ENSG000001104…
411	3	11	rs76416526	48239731	45564806	51555566	0.00661581	47	45777525	49197416	-	-	LINC02716,SLC35C1,AC044839.3,CRY2,MAPK8IP1,AC068385.1,C11orf94,PEX16,LARGE2,PHF21A,AC024475.1,AC024475.3,AC024475.2,LINC02710,AC116021.1,LINC02489,CREB3L1,DGKZ,MIR4688,MDK,CHRM4,AMBRA1,AC024293.1,MIR3160-1,AC127035.1,HARBI1,ATG13,ARHGAP1,ZNF408,F2,CKAP5,MIR5582,AC115088.1,SNORD67,LRP4-AS1,LRP4,AC021573.1,C11orf49,AC103792.1,AC090589.2,ARFGAP2,AC090589.3,PACSIN3,AC090589.1,DDB2,AC018410.1,ACP2,NR1…	ENSG00000205106.4,ENSG00000181830.9,ENSG00000255447.1,ENSG00000121671.12,ENSG00000121653.11,ENSG00000255498.1,ENSG00000234776.5,ENSG00000121680.16,ENSG00000165905.18,ENSG00000135365.16,ENSG00000254653.1,ENSG00000255314.4,ENSG00000254871.1,ENSG00000255269.3,ENSG00000254639.1,ENSG00000255007.1,ENSG00000157613.11,ENSG00000149091.15,ENSG00000264102.1,ENSG00000110492.15,ENSG00000180720.7,ENSG000001104…
412	1	11	rs11602109	57435296	54693018	58422624	0.240645	32	57424040	57676044	-	-	CLP1,ZDHHC5,MED19,AP001931.2,TMX2,PPIAP42,SELENOH,AP001931.1,BTBD18,CTNND1,OR5BA1P,AP003484.1	ENSG00000172409.6,ENSG00000156599.11,ENSG00000156603.19,ENSG00000288534.1,ENSG00000213593.10,ENSG00000213592.4,ENSG00000211450.10,ENSG00000254732.2,ENSG00000233436.7,ENSG00000198561.15,ENSG00000255303.2,ENSG00000255266.1
413	1	11	rs2957859	61251070	60887971	61274370	0.144946	40	61034492	61251070	-	-	VWCE,DDB1,TKFC,CYB561A3,AP003108.3,TMEM138,TMEM216,CPSF7,AP003108.4,AP003108.2,SDHAF2,RN7SL23P,PPP1R32	ENSG00000167992.13,ENSG00000167986.14,ENSG00000149476.16,ENSG00000162144.10,ENSG00000279246.1,ENSG00000149483.12,ENSG00000187049.10,ENSG00000149532.16,ENSG00000279632.1,ENSG00000256591.5,ENSG00000167985.7,ENSG00000240823.3,ENSG00000162148.11
414	FM	11	rs174544	61567753	61377078	61678581	0.18141	22	61552680	61609750	-	-	MYRF,TMEM258,FEN1,FADS2,FADS1	ENSG00000124920.14,ENSG00000134825.16,ENSG00000168496.4,ENSG00000134824.14,ENSG00000149485.19
414	1	11	rs28456	61589481	61377078	61678581	0.122168	22	61552680	61609750	-	-	MYRF,TMEM258,FEN1,FADS2,FADS1	ENSG00000124920.14,ENSG00000134825.16,ENSG00000168496.4,ENSG00000134824.14,ENSG00000149485.19
415	1	11	rs11231606	63614221	63586626	64550774	0.00506134	16	63605177	63859120	-	-	MARK2,RNU6-1306P,RCOR2,NAA40,RNU6-45P,COX8A,AP000721.1,OTUB1,MACROD1,AP000721.2,AP006333.2	ENSG00000072518.21,ENSG00000202089.1,ENSG00000167771.6,ENSG00000110583.13,ENSG00000207200.1,ENSG00000176340.4,ENSG00000256100.1,ENSG00000167770.11,ENSG00000133315.12,ENSG00000256824.1,ENSG00000256481.1
415	2	11	rs1807304	63859751	63586626	64550774	0.518826	16	63605177	63859120	-	-	MARK2,RNU6-1306P,RCOR2,NAA40,RNU6-45P,COX8A,AP000721.1,OTUB1,MACROD1,AP000721.2,AP006333.2	ENSG00000072518.21,ENSG00000202089.1,ENSG00000167771.6,ENSG00000110583.13,ENSG00000207200.1,ENSG00000176340.4,ENSG00000256100.1,ENSG00000167770.11,ENSG00000133315.12,ENSG00000256824.1,ENSG00000256481.1
416	1	11	rs4008842	66760145	65367759	66835345	0.376793	15	66348503	66766754	-	-	CCDC87,CCS,RNU4-39P,RBM14,RBM14-RBM4,RBM4,RBM4B,SPTBN2,RN7SL12P,C11orf80,C1QBPP2,FTLP6,RCE1,PC,LRFN4,RNU7-23P,MIR3163,C11orf86	ENSG00000182791.5,ENSG00000173992.9,ENSG00000199325.1,ENSG00000239306.5,ENSG00000248643.5,ENSG00000173933.21,ENSG00000173914.12,ENSG00000173898.14,ENSG00000239553.3,ENSG00000173715.18,ENSG00000213409.4,ENSG00000254984.1,ENSG00000173653.8,ENSG00000173599.15,ENSG00000173621.9,ENSG00000239099.1,ENSG00000266423.1,ENSG00000173237.4
417	1	11	rs7117514	70544937	70494137	70799478	0.0211381	17	70537823	70563402	SHANK2	ENSG00000162105.19	SHANK2,Y_RNA,AP000590.1	ENSG00000162105.19,ENSG00000207196.1,ENSG00000280089.1
417	FM	11	rs2015582	70563665	70494137	70799478	0.545956	17	70537823	70563402	SHANK2	ENSG00000162105.19	SHANK2,Y_RNA,AP000590.1	ENSG00000162105.19,ENSG00000207196.1,ENSG00000280089.1
418	1	11	rs7118057	73308541	72961320	74019555	0.546361	3	73308541	73309421	-	-	FAM168A	ENSG00000054965.11
419	1	11	rs511740	83335034	82930034	83550034	0.191857	31	83267886	83511517	DLG2	ENSG00000150672.17	DLG2,DLG2-AS2,AP002370.1	ENSG00000150672.17,ENSG00000255311.5,ENSG00000254629.1
419	FM	11	rs669101	83369346	82930034	83550034	0.221559	31	83267886	83511517	DLG2	ENSG00000150672.17	DLG2,DLG2-AS2,AP002370.1	ENSG00000150672.17,ENSG00000255311.5,ENSG00000254629.1
420	1	11	rs11234029	84157243	84056243	84203343	0.426867	9	84117907	84192441	DLG2	ENSG00000150672.17	DLG2	ENSG00000150672.17
421	1	11	rs1445502	85589298	84632425	85866298	0.458689	27	84675829	85613869	-	-	DLG2,AP000857.1,HNRNPCP6,AP002803.1,AP003035.1,RNU6-1292P,TMEM126B,TMEM126A,CREBZF,CCDC89,SYTL2,AP000974.1,CCDC83	ENSG00000150672.17,ENSG00000255396.2,ENSG00000213305.3,ENSG00000254684.1,ENSG00000254897.1,ENSG00000206583.1,ENSG00000171204.13,ENSG00000171202.7,ENSG00000137504.14,ENSG00000179071.5,ENSG00000137501.17,ENSG00000279742.1,ENSG00000150676.13
422	1	11	rs12291184	88726033	87996423	90303423	0.197211	31	88529456	88760872	GRM5	ENSG00000168959.14	GRM5	ENSG00000168959.14
422	FM	11	rs4505064	88755348	87996423	90303423	0.251577	31	88529456	88760872	GRM5	ENSG00000168959.14	GRM5	ENSG00000168959.14
423	FM	11	rs2510682	99141095	98998095	99291095	0.231932	41	99060807	99263928	CNTN5	ENSG00000149972.11	CNTN5	ENSG00000149972.11
423	1	11	rs282494	99199688	98998095	99291095	0.0510402	41	99060807	99263928	CNTN5	ENSG00000149972.11	CNTN5	ENSG00000149972.11
424	1	11	rs639161	99495147	99379147	99610147	0.00518148	95	99495141	99520508	CNTN5	ENSG00000149972.11	CNTN5	ENSG00000149972.11
424	FM	11	rs658789	99501520	99379147	99610147	0.120237	95	99495141	99520508	CNTN5	ENSG00000149972.11	CNTN5	ENSG00000149972.11
425	1	11	rs10789930	112842749	112753085	113107077	0.0436449	48	112829143	112931624	-	-	AP000802.1,NCAM1,RNU7-187P	ENSG00000247416.4,ENSG00000149294.17,ENSG00000238998.1
425	FM	11	rs12575544	112918985	112753085	113107077	0.150872	48	112829143	112931624	-	-	AP000802.1,NCAM1,RNU7-187P	ENSG00000247416.4,ENSG00000149294.17,ENSG00000238998.1
426	1	11	rs61902807	113344912	113108387	113846842	0.59034	7	113328681	113350620	-	-	DRD2	ENSG00000149295.14
426	2	11	rs7940164	113451765	113108387	113846842	0	7	113328681	113350620	-	-	DRD2	ENSG00000149295.14
427	FM	11	rs2851718	119995447	119995443	120089933	0.189764	19	119995447	120046336	TRIM29	ENSG00000137699.17	TRIM29,AP000679.1	ENSG00000137699.17,ENSG00000176984.6
427	1	11	rs666432	120003533	119995443	120089933	0.140648	19	119995447	120046336	TRIM29	ENSG00000137699.17	TRIM29,AP000679.1	ENSG00000137699.17,ENSG00000176984.6
428	1	11	rs10750352	126702154	126574655	126797655	0.98213	1	126702154	126702154	KIRREL3	ENSG00000149571.12	KIRREL3	ENSG00000149571.12
429	1	11	rs4390361	126958210	126895437	126998527	0.0131456	24	126915282	126991637	AP001993.1	ENSG00000255087.4	AP001993.1	ENSG00000255087.4
429	FM	11	rs7937632	126991637	126895437	126998527	0.446432	24	126915282	126991637	AP001993.1	ENSG00000255087.4	AP001993.1	ENSG00000255087.4
430	FM	11	rs56108216	127026061	126999430	127028741	0.160525	26	127005264	127028030	AP001993.1	ENSG00000255087.4	AP001993.1	ENSG00000255087.4
430	1	11	rs11220812	127028030	126999430	127028741	0.089842	26	127005264	127028030	AP001993.1	ENSG00000255087.4	AP001993.1	ENSG00000255087.4
431	1	11	rs2511505	131197431	131125931	131218031	0.297699	12	131181387	131211278	AP002856.2	ENSG00000231698.2	AP002856.2	ENSG00000231698.2
431	FM	11	rs10791137	131205998	131125931	131218031	0.30199	12	131181387	131211278	AP002856.2	ENSG00000231698.2	AP002856.2	ENSG00000231698.2
432	1	11	rs432865	131397623	131368823	131399703	0.115698	31	131379193	131398113	NTM,AP003025.1	ENSG00000182667.14,ENSG00000237654.6	NTM,AP003025.1	ENSG00000182667.14,ENSG00000237654.6
432	FM	11	rs414778	131397910	131368823	131399703	0.258269	31	131379193	131398113	NTM,AP003025.1	ENSG00000182667.14,ENSG00000237654.6	NTM,AP003025.1	ENSG00000182667.14,ENSG00000237654.6
433	1	11	rs10750488	131641026	131639116	131652026	0.174921	8	131640095	131644529	NTM	ENSG00000182667.14	NTM,AP004372.1	ENSG00000182667.14,ENSG00000271624.1
433	FM	11	rs10791164	131644746	131639116	131652026	0.353535	8	131640095	131644529	NTM	ENSG00000182667.14	NTM,AP004372.1	ENSG00000182667.14,ENSG00000271624.1
434	1	11	rs1395501	132879523	132864323	132908023	0.687609	12	132864344	132892876	OPCML	ENSG00000183715.13	OPCML	ENSG00000183715.13
435	1	11	rs12789494	133352267	133280967	133400267	0.064918	40	133306103	133392555	OPCML	ENSG00000183715.13	OPCML	ENSG00000183715.13
435	FM	11	rs11823416	133360812	133280967	133400267	0.274393	40	133306103	133392555	OPCML	ENSG00000183715.13	OPCML	ENSG00000183715.13
436	1	11	rs10791336	133745999	133698699	133858713	0.0988614	14	133736083	133760651	-	-	-	-
436	FM	11	rs329663	133754543	133698699	133858713	0.145112	14	133736083	133760651	-	-	-	-
437	1	11	rs11223827	134326336	134301736	134337336	0.0302021	10	134319718	134329581	B3GAT1-DT	ENSG00000255545.8	B3GAT1-DT	ENSG00000255545.8
437	FM	11	rs10160471	134329294	134301736	134337336	0.24103	10	134319718	134329581	B3GAT1-DT	ENSG00000255545.8	B3GAT1-DT	ENSG00000255545.8
438	FM	12	rs11062166	2334260	2281374	2420574	0.141049	41	2294263	2394781	CACNA1C	ENSG00000151067.22	CACNA1C,AC005344.1,CACNA1C-AS4,CACNA1C-IT3	ENSG00000151067.22,ENSG00000278255.1,ENSG00000256025.2,ENSG00000256721.1
438	1	12	rs10774035	2368674	2281374	2420574	0.0342409	41	2294263	2394781	CACNA1C	ENSG00000151067.22	CACNA1C,AC005344.1,CACNA1C-AS4,CACNA1C-IT3	ENSG00000151067.22,ENSG00000278255.1,ENSG00000256025.2,ENSG00000256721.1
439	1	12	rs2160514	16756508	16743208	16756508	0.609601	5	16743434	16748721	MGST1,LMO3	ENSG00000008394.13,ENSG00000048540.15	MGST1,LMO3	ENSG00000008394.13,ENSG00000048540.15
440	1	12	rs2728823	22473517	22328517	22482437	0.161376	12	22448429	22477317	ST8SIA1	ENSG00000111728.10	ST8SIA1	ENSG00000111728.10
440	FM	12	rs2728828	22477317	22328517	22482437	0.200556	12	22448429	22477317	ST8SIA1	ENSG00000111728.10	ST8SIA1	ENSG00000111728.10
441	1	12	rs11046571	22890730	22487342	22891044	0.591032	4	22873081	22884476	AC084816.1	ENSG00000256995.8	AC084816.1,RPS27P22	ENSG00000256995.8,ENSG00000241451.2
442	1	12	rs78406069	24159115	23722539	24285115	0.0127339	8	24159115	24198793	SOX5	ENSG00000134532.19	SOX5	ENSG00000134532.19
442	FM	12	rs17405662	24199091	23722539	24285115	0.398533	8	24159115	24198793	SOX5	ENSG00000134532.19	SOX5	ENSG00000134532.19
443	1	12	rs7973992	39168233	37858233	40958997	0.0186461	41	39095149	39423810	-	-	CPNE8,CPNE8-AS1,AC018448.2	ENSG00000139117.14,ENSG00000257718.1,ENSG00000257586.1
443	FM	12	rs4332556	39270242	37858233	40958997	0.150788	41	39095149	39423810	-	-	CPNE8,CPNE8-AS1,AC018448.2	ENSG00000139117.14,ENSG00000257718.1,ENSG00000257586.1
443	2	12	rs1086490	40382120	37858233	40958997	5.38602e-05	41	39095149	39423810	-	-	CPNE8,CPNE8-AS1,AC018448.2	ENSG00000139117.14,ENSG00000257718.1,ENSG00000257586.1
444	1	12	rs11179589	41433152	41224152	41946152	0.192014	34	41408811	41508644	-	-	CNTN1	ENSG00000018236.15
445	1	12	rs1167084	43500218	43446918	44308023	0.0171283	46	43466513	43521218	-	-	-	-
445	FM	12	rs987317	43522007	43446918	44308023	0.176805	46	43466513	43521218	-	-	-	-
446	1	12	rs4761839	52346983	52308683	52423083	0.208304	3	52346983	52349071	ACVR1B	ENSG00000135503.13	ACVR1B	ENSG00000135503.13
446	FM	12	rs11610143	52349071	52308683	52423083	0.508925	3	52346983	52349071	ACVR1B	ENSG00000135503.13	ACVR1B	ENSG00000135503.13
447	FM	12	rs61928076	53730164	53644633	54092131	0.519813	2	53730164	53730164	SP7	ENSG00000170374.6	SP7	ENSG00000170374.6
447	1	12	rs61928096	53780633	53644633	54092131	0.467903	2	53730164	53730164	SP7	ENSG00000170374.6	SP7	ENSG00000170374.6
448	1	12	rs12827788	54753185	54511892	54919185	0.824937	7	54753185	54761917	AC079313.2,AC079313.1	ENSG00000258137.5,ENSG00000258086.1	AC079313.2,AC079313.1,GPR84	ENSG00000258137.5,ENSG00000258086.1,ENSG00000139572.4
449	1	12	rs11171639	56040943	55890943	56055843	0.93846	2	56040943	56040943	AC009779.4	ENSG00000258921.1	AC009779.4	ENSG00000258921.1
450	1	12	rs1678536	57979190	57607445	58517000	0.587846	61	57763520	58458032	-	-	R3HDM2,RNU6-879P,AC126614.1,INHBC,INHBE,AC022506.2,GLI1,ARHGAP9,MARS1,DDIT3,AC022506.1,MIR616,MBD6,DCTN2,KIF5A,PIP4K2C,DTX3,ARHGEF25,AC025165.1,AC025165.6,SLC26A10,B4GALNT1,RPL13AP23,OS9,AC025165.2,AGAP2,AGAP2-AS1,TSPAN31,CDK4,MARCHF9,CYP27B1,METTL1,EEF1AKMT3,AC025165.3,TSFM,AVIL,AC025165.5,RNU6-1083P,AC025165.4,CTDSP2,MIR26A2,AC083805.2,AC083805.1,AC083805.3,ATP23,GIHCG,AC084033.1,RN7SKP65,AC084…	ENSG00000179912.20,ENSG00000201198.1,ENSG00000258001.1,ENSG00000175189.4,ENSG00000139269.3,ENSG00000287200.1,ENSG00000111087.10,ENSG00000123329.20,ENSG00000166986.15,ENSG00000175197.12,ENSG00000285133.1,ENSG00000208028.1,ENSG00000166987.15,ENSG00000175203.17,ENSG00000155980.13,ENSG00000166908.18,ENSG00000178498.16,ENSG00000240771.8,ENSG00000224713.4,ENSG00000287908.1,ENSG00000135502.19,ENSG000001…
451	1	12	rs1995514	60789609	60078468	61700747	0.333095	3	60789609	60791165	-	-	-	-
451	FM	12	rs2363585	60791165	60078468	61700747	0.541354	3	60789609	60791165	-	-	-	-
452	1	12	rs71465151	62772848	62395848	63050848	0.0375297	23	62557383	62827538	-	-	TAFA2,KLF17P1,USP15,RNU6-595P	ENSG00000198673.10,ENSG00000258316.1,ENSG00000135655.16,ENSG00000200814.1
452	FM	12	rs11174462	62799401	62395848	63050848	0.410114	23	62557383	62827538	-	-	TAFA2,KLF17P1,USP15,RNU6-595P	ENSG00000198673.10,ENSG00000258316.1,ENSG00000135655.16,ENSG00000200814.1
453	FM	12	rs1371584	74173930	73392805	75052043	0.203823	42	74133672	74531198	-	-	LINC02445,U8,LINC02882,AC136188.1,LINC02394	ENSG00000257750.2,ENSG00000201809.1,ENSG00000251138.7,ENSG00000257587.1,ENSG00000258332.3
453	1	12	rs10879736	74531198	73392805	75052043	0.1275	42	74133672	74531198	-	-	LINC02445,U8,LINC02882,AC136188.1,LINC02394	ENSG00000257750.2,ENSG00000201809.1,ENSG00000251138.7,ENSG00000257587.1,ENSG00000258332.3
454	1	12	rs7296457	77815670	77812532	78077703	0.148508	66	77815180	78001009	NAV3	ENSG00000067798.16	NAV3	ENSG00000067798.16
454	FM	12	rs79281554	77832185	77812532	78077703	0.189484	66	77815180	78001009	NAV3	ENSG00000067798.16	NAV3	ENSG00000067798.16
455	1	12	rs12818235	84589166	83865163	84996902	0.118176	119	84564068	84700945	-	-	AC090679.2,AC090679.1	ENSG00000257729.2,ENSG00000221148.1
456	1	12	rs796921	92758273	92722373	92827573	0.0890591	11	92737217	92767751	-	-	LINC02391	ENSG00000277851.2
456	FM	12	rs450334	92763035	92722373	92827573	0.317758	11	92737217	92767751	-	-	LINC02391	ENSG00000277851.2
457	1	12	rs7135240	103535020	103361047	103622538	0.421621	11	103520884	103600131	-	-	AC068643.1,AC068643.2	ENSG00000257703.6,ENSG00000257860.6
458	1	12	rs1558804	109898732	109840932	110083085	0.575287	6	109898732	110045239	-	-	KCTD10,UBE3B,MMAB,RNU4-32P,MVK	ENSG00000110906.13,ENSG00000151148.14,ENSG00000139428.12,ENSG00000200274.1,ENSG00000110921.14
459	1	12	rs2193534	110297222	110170276	113294384	0.426077	10	110277387	112905541	-	-	GLTP,AC007834.2,RN7SL441P,AC007834.1,TCHP,GIT2,AC084876.1,AC084876.2,ANKRD13A,C12orf76,AC007546.1,AC007546.3,AC007546.2,IFT81,ATP2A2,ANAPC7,AC144548.1,HMGA1P3,ARPC3,GPN3,RPL31P49,FAM216A,VPS29,AC002350.1,AC002350.2,RAD9B,PPTC7,TCTN1,RN7SL387P,HVCN1,PPP1CC,AC144522.1,AC002375.1,RPL29P25,CCDC63,MYL2,LINC01405,AC002351.1,CUX2,RNA5SP373,PHETA1,LINC02356,HSPA8P14,SH2B3,ATXN2,U7,IFITM3P5,ATXN2-AS,BRAP,…	ENSG00000139433.11,ENSG00000256351.1,ENSG00000241413.3,ENSG00000249094.2,ENSG00000139437.18,ENSG00000139436.21,ENSG00000277299.1,ENSG00000280426.1,ENSG00000076513.17,ENSG00000174456.15,ENSG00000277595.1,ENSG00000286220.1,ENSG00000279360.1,ENSG00000122970.16,ENSG00000174437.17,ENSG00000196510.12,ENSG00000258210.1,ENSG00000258011.2,ENSG00000111229.16,ENSG00000111231.9,ENSG00000241680.1,ENSG00000204…
459	2	12	rs147001808	112964847	110170276	113294384	0.0679136	10	110277387	112905541	-	-	GLTP,AC007834.2,RN7SL441P,AC007834.1,TCHP,GIT2,AC084876.1,AC084876.2,ANKRD13A,C12orf76,AC007546.1,AC007546.3,AC007546.2,IFT81,ATP2A2,ANAPC7,AC144548.1,HMGA1P3,ARPC3,GPN3,RPL31P49,FAM216A,VPS29,AC002350.1,AC002350.2,RAD9B,PPTC7,TCTN1,RN7SL387P,HVCN1,PPP1CC,AC144522.1,AC002375.1,RPL29P25,CCDC63,MYL2,LINC01405,AC002351.1,CUX2,RNA5SP373,PHETA1,LINC02356,HSPA8P14,SH2B3,ATXN2,U7,IFITM3P5,ATXN2-AS,BRAP,…	ENSG00000139433.11,ENSG00000256351.1,ENSG00000241413.3,ENSG00000249094.2,ENSG00000139437.18,ENSG00000139436.21,ENSG00000277299.1,ENSG00000280426.1,ENSG00000076513.17,ENSG00000174456.15,ENSG00000277595.1,ENSG00000286220.1,ENSG00000279360.1,ENSG00000122970.16,ENSG00000174437.17,ENSG00000196510.12,ENSG00000258210.1,ENSG00000258011.2,ENSG00000111229.16,ENSG00000111231.9,ENSG00000241680.1,ENSG00000204…
460	FM	12	rs10774909	117674129	117576450	117750450	0.384591	7	117663250	117697696	NOS1	ENSG00000089250.19	NOS1,ELOCP32	ENSG00000089250.19,ENSG00000257465.2
460	1	12	rs9658417	117699505	117576450	117750450	0.0226798	7	117663250	117697696	NOS1	ENSG00000089250.19	NOS1,ELOCP32	ENSG00000089250.19,ENSG00000257465.2
461	FM	12	rs17512219	118649273	118530868	118888868	0.0892894	61	118586689	118828801	-	-	TAOK3,RPS2P5,AC026367.1,SUDS3	ENSG00000135090.14,ENSG00000240342.3,ENSG00000270482.1,ENSG00000111707.12
461	1	12	rs73205531	118719868	118530868	118888868	0.0187572	61	118586689	118828801	-	-	TAOK3,RPS2P5,AC026367.1,SUDS3	ENSG00000135090.14,ENSG00000240342.3,ENSG00000270482.1,ENSG00000111707.12
462	1	12	rs12579868	121207147	120567968	121726465	0.294131	5	121189116	121207147	-	-	AC069234.1,SPPL3	ENSG00000255946.1,ENSG00000157837.16
463	1	12	rs7302836	121896657	121816357	122629809	0.482554	10	121829972	121902725	-	-	ANAPC5,AC048337.1,RNF34,KDM2B	ENSG00000089053.13,ENSG00000258435.1,ENSG00000170633.16,ENSG00000089094.19
464	FM	12	rs12322888	123825559	123284478	123927549	0.120974	82	123614813	123890276	-	-	PITPNM2,MPHOSPH9,AC073857.1,C12orf65,CDK2AP1,AC068768.1,RNA5SP375,SBNO1,Y_RNA,SBNO1-AS1,KMT5A	ENSG00000090975.13,ENSG00000051825.15,ENSG00000280120.1,ENSG00000130921.8,ENSG00000111328.7,ENSG00000269980.1,ENSG00000199845.1,ENSG00000139697.14,ENSG00000207189.1,ENSG00000256092.2,ENSG00000183955.13
464	1	12	rs12299125	123862447	123284478	123927549	0.0152249	82	123614813	123890276	-	-	PITPNM2,MPHOSPH9,AC073857.1,C12orf65,CDK2AP1,AC068768.1,RNA5SP375,SBNO1,Y_RNA,SBNO1-AS1,KMT5A	ENSG00000090975.13,ENSG00000051825.15,ENSG00000280120.1,ENSG00000130921.8,ENSG00000111328.7,ENSG00000269980.1,ENSG00000199845.1,ENSG00000139697.14,ENSG00000207189.1,ENSG00000256092.2,ENSG00000183955.13
465	1	12	rs440619	125806571	125785533	125821533	0.0883594	16	125799363	125814387	TMEM132B	ENSG00000139364.10	TMEM132B	ENSG00000139364.10
465	FM	12	rs7966552	125810295	125785533	125821533	0.318347	16	125799363	125814387	TMEM132B	ENSG00000139364.10	TMEM132B	ENSG00000139364.10
466	1	13	rs9576144	37518022	37498922	37836022	0.749161	4	37518022	37527667	-	-	ALG5	ENSG00000120697.9
467	FM	13	rs9532383	40071315	39994532	40082532	0.501379	20	40023910	40075238	LHFPL6	ENSG00000183722.9	LHFPL6	ENSG00000183722.9
467	1	13	rs1040962	40080132	39994532	40082532	0.0974043	20	40023910	40075238	LHFPL6	ENSG00000183722.9	LHFPL6	ENSG00000183722.9
468	FM	13	rs9525582	42721588	42412365	42908360	0.240059	20	42681425	42786733	DGKH	ENSG00000102780.17	DGKH,CHCHD2P11	ENSG00000102780.17,ENSG00000270809.1
468	1	13	rs67141907	42805360	42412365	42908360	0.172034	20	42681425	42786733	DGKH	ENSG00000102780.17	DGKH,CHCHD2P11	ENSG00000102780.17,ENSG00000270809.1
469	FM	13	rs9567254	44306081	44237399	44385799	0.202052	41	44239219	44347629	ENOX1	ENSG00000120658.13	ENOX1	ENSG00000120658.13
469	1	13	rs7326473	44315769	44237399	44385799	0.0356293	41	44239219	44347629	ENOX1	ENSG00000120658.13	ENOX1	ENSG00000120658.13
470	1	13	rs9526300	47853374	47831874	47980374	0.181892	8	47853374	47879549	-	-	-	-
470	FM	13	rs9526301	47853899	47831874	47980374	0.687254	8	47853374	47879549	-	-	-	-
471	1	13	rs1443918	54034124	53547131	54685247	0.204085	4	53991125	54047978	AL356295.1	ENSG00000287722.1	AL356295.1	ENSG00000287722.1
471	FM	13	rs1373285	54048078	53547131	54685247	0.67693	4	53991125	54047978	AL356295.1	ENSG00000287722.1	AL356295.1	ENSG00000287722.1
472	FM	13	rs7333401	58278221	55170264	59311427	0.337587	45	55753913	59208681	-	-	AL354821.1,HNF4GP1,AL138997.1,SPATA2P1,RN7SKP6,PRR20A,PRR20C,PRR20B,PRR20D,PRR20E,PRR20FP,MTCO2P3,SLC25A5P4,RPL31P53,PCDH17,AL445288.1,RNA5SP30,LINC02338,LINC00374,AL161423.1,RNY4P29,CTAGE16P	ENSG00000274090.1,ENSG00000228611.2,ENSG00000286709.1,ENSG00000228319.1,ENSG00000201665.1,ENSG00000204919.1,ENSG00000229665.8,ENSG00000204918.3,ENSG00000227151.4,ENSG00000234278.3,ENSG00000271140.1,ENSG00000230009.1,ENSG00000234421.2,ENSG00000225352.1,ENSG00000118946.12,ENSG00000278722.1,ENSG00000202422.1,ENSG00000277448.1,ENSG00000232954.2,ENSG00000276208.1,ENSG00000222733.1,ENSG00000214335.3
472	1	13	rs1962922	58717996	55170264	59311427	0.0196227	45	55753913	59208681	-	-	AL354821.1,HNF4GP1,AL138997.1,SPATA2P1,RN7SKP6,PRR20A,PRR20C,PRR20B,PRR20D,PRR20E,PRR20FP,MTCO2P3,SLC25A5P4,RPL31P53,PCDH17,AL445288.1,RNA5SP30,LINC02338,LINC00374,AL161423.1,RNY4P29,CTAGE16P	ENSG00000274090.1,ENSG00000228611.2,ENSG00000286709.1,ENSG00000228319.1,ENSG00000201665.1,ENSG00000204919.1,ENSG00000229665.8,ENSG00000204918.3,ENSG00000227151.4,ENSG00000234278.3,ENSG00000271140.1,ENSG00000230009.1,ENSG00000234421.2,ENSG00000225352.1,ENSG00000118946.12,ENSG00000278722.1,ENSG00000202422.1,ENSG00000277448.1,ENSG00000232954.2,ENSG00000276208.1,ENSG00000222733.1,ENSG00000214335.3
473	1	13	rs12864721	60374299	60099299	60828299	0.0562945	22	60226817	60395902	-	-	DIAPH3	ENSG00000139734.19
473	FM	13	rs9528041	60406796	60099299	60828299	0.414347	22	60226817	60395902	-	-	DIAPH3	ENSG00000139734.19
474	1	13	rs4448817	66584017	66457810	67411738	6.97964e-12	14	66933167	66957533	PCDH9	ENSG00000184226.15	PCDH9	ENSG00000184226.15
474	2	13	rs4635220	66946721	66457810	67411738	0.0503014	14	66933167	66957533	PCDH9	ENSG00000184226.15	PCDH9	ENSG00000184226.15
474	FM	13	rs1413573	66951829	66457810	67411738	0.259465	14	66933167	66957533	PCDH9	ENSG00000184226.15	PCDH9	ENSG00000184226.15
475	1	13	rs7995526	67596668	67510126	67710643	0.0679522	16	67590862	67666744	PCDH9	ENSG00000184226.15	PCDH9	ENSG00000184226.15
475	FM	13	rs7995254	67603745	67510126	67710643	0.213061	16	67590862	67666744	PCDH9	ENSG00000184226.15	PCDH9	ENSG00000184226.15
476	1	13	rs4097309	67806364	67752335	67843435	0.1272	15	67803436	67831280	-	-	PCDH9	ENSG00000184226.15
476	FM	13	rs4354805	67826035	67752335	67843435	0.318852	15	67803436	67831280	-	-	PCDH9	ENSG00000184226.15
477	FM	13	rs9529479	69571212	68649769	70146486	0.0951613	43	69566694	69582134	-	-	-	-
477	1	13	rs1340724	69580065	68649769	70146486	0.0558225	43	69566694	69582134	-	-	-	-
478	1	13	rs9564782	71715179	71544981	71727707	0.21156	21	71613197	71725525	LINC00348	ENSG00000226846.2	LINC00348	ENSG00000226846.2
479	1	13	rs9318277	75035442	74944342	75081542	0.6	37	74975448	75078804	-	-	AL353660.1,AL355390.1,LINC00381,AL355390.2	ENSG00000286330.1,ENSG00000177596.1,ENSG00000226240.2,ENSG00000281167.1
480	1	13	rs9544785	78971070	78822070	79058168	0.000160229	1	78982173	78982173	OBI1-AS1	ENSG00000234377.7	OBI1-AS1	ENSG00000234377.7
480	2	13	rs2329076	78981531	78822070	79058168	0.00858346	1	78982173	78982173	OBI1-AS1	ENSG00000234377.7	OBI1-AS1	ENSG00000234377.7
480	FM	13	rs2329077	78982173	78822070	79058168	0.975064	1	78982173	78982173	OBI1-AS1	ENSG00000234377.7	OBI1-AS1	ENSG00000234377.7
481	1	13	rs2806588	79125669	79076069	79140869	0.0186409	20	79077882	79136695	OBI1-AS1	ENSG00000234377.7	OBI1-AS1	ENSG00000234377.7
481	FM	13	rs1012437	79130995	79076069	79140869	0.152836	20	79077882	79136695	OBI1-AS1	ENSG00000234377.7	OBI1-AS1	ENSG00000234377.7
482	1	13	rs9574422	79989381	79787812	80239381	0.0201827	64	79857122	80139875	-	-	RBM26,RNA5SP33,RBM26-AS1,NDFIP2-AS1,NDFIP2	ENSG00000139746.16,ENSG00000252496.1,ENSG00000227354.7,ENSG00000232132.1,ENSG00000102471.14
482	FM	13	rs314690	80008957	79787812	80239381	0.200591	64	79857122	80139875	-	-	RBM26,RNA5SP33,RBM26-AS1,NDFIP2-AS1,NDFIP2	ENSG00000139746.16,ENSG00000252496.1,ENSG00000227354.7,ENSG00000232132.1,ENSG00000102471.14
483	1	13	rs541731	80919712	80778355	81504562	0.495121	4	80911525	80917527	-	-	SPRY2	ENSG00000136158.12
484	1	13	rs7990700	82744744	82582744	82943744	0.230697	30	82591114	82803452	-	-	-	-
485	1	13	rs73532287	85234525	85092304	85620791	0.236315	8	85234525	85256401	-	-	-	-
486	FM	13	rs4281579	92867099	92665118	93019572	0.0673222	42	92792534	92887852	GPC5	ENSG00000179399.15	GPC5,FABP5P4	ENSG00000179399.15,ENSG00000229287.1
486	1	13	rs9560984	92878118	92665118	93019572	0.0325288	42	92792534	92887852	GPC5	ENSG00000179399.15	GPC5,FABP5P4	ENSG00000179399.15,ENSG00000229287.1
487	FM	13	rs16948663	93996612	93922654	94150022	0.116092	29	93996612	94054090	GPC6	ENSG00000183098.11	GPC6,HNRNPA1P29	ENSG00000183098.11,ENSG00000235784.2
487	1	13	rs1323984	93999654	93922654	94150022	0.048832	29	93996612	94054090	GPC6	ENSG00000183098.11	GPC6,HNRNPA1P29	ENSG00000183098.11,ENSG00000235784.2
488	1	13	rs79982876	96815076	96194076	97518330	0.122401	99	96306160	97286612	-	-	DNAJC3-DT,DNAJC3,MTND5P2,MTND6P18,MTCYBP3,AL138955.1,UGGT2,HMGN1P24,HS6ST3,RN7SL164P,AMMECR1LP1	ENSG00000247400.4,ENSG00000102580.15,ENSG00000229622.1,ENSG00000227714.1,ENSG00000232373.2,ENSG00000276809.1,ENSG00000102595.20,ENSG00000226977.1,ENSG00000185352.8,ENSG00000242614.3,ENSG00000233273.1
488	FM	13	rs7317433	97130559	96194076	97518330	0.189664	99	96306160	97286612	-	-	DNAJC3-DT,DNAJC3,MTND5P2,MTND6P18,MTCYBP3,AL138955.1,UGGT2,HMGN1P24,HS6ST3,RN7SL164P,AMMECR1LP1	ENSG00000247400.4,ENSG00000102580.15,ENSG00000229622.1,ENSG00000227714.1,ENSG00000232373.2,ENSG00000276809.1,ENSG00000102595.20,ENSG00000226977.1,ENSG00000185352.8,ENSG00000242614.3,ENSG00000233273.1
489	1	13	rs3783007	99109816	98954327	99260816	0.799141	11	99109816	99198921	STK24	ENSG00000102572.15	STK24	ENSG00000102572.15
490	1	13	rs7998372	102141678	101977683	102243828	0.267189	15	102090156	102150060	-	-	ITGBL1	ENSG00000198542.14
491	1	14	rs2231806	23828893	23668893	23841393	0.74384	4	23826819	23828893	EFS	ENSG00000100842.13	EFS	ENSG00000100842.13
492	1	14	rs6574542	26123398	26078298	26133798	0.389835	26	26085956	26122874	-	-	LINC02306	ENSG00000257986.3
493	FM	14	rs4555053	33777402	33733847	33829322	0.533595	7	33764044	33777402	NPAS3	ENSG00000151322.19	NPAS3	ENSG00000151322.19
493	1	14	rs67958427	33778247	33733847	33829322	0.0382834	7	33764044	33777402	NPAS3	ENSG00000151322.19	NPAS3	ENSG00000151322.19
494	1	14	rs7149971	39847511	39373895	40232917	0.33547	20	39742102	39938302	-	-	MIA2,GLRX5P3,COILP1,FBXO33,AL049828.1	ENSG00000150527.17,ENSG00000271424.1,ENSG00000259100.1,ENSG00000165355.7,ENSG00000258526.7
495	FM	14	rs1821021	41875956	41802656	41897356	0.115886	23	41853845	41896650	-	-	-	-
495	1	14	rs10483528	41884448	41802656	41897356	0.0436168	23	41853845	41896650	-	-	-	-
496	1	14	rs61990288	42074726	41932726	43025440	0.527663	6	42069176	42086798	-	-	AL121821.2,LRFN5	ENSG00000258636.2,ENSG00000165379.13
497	1	14	rs3007061	47238606	46351371	47447606	0.271248	101	46557312	47324127	-	-	LINC00871,RPL10L,MDGA2	ENSG00000258700.6,ENSG00000165496.5,ENSG00000139915.21
498	1	14	rs7148177	49887771	49808871	49955371	0.590124	20	49841491	49910446	-	-	-	-
499	FM	14	rs7229	64692825	64547007	65218455	0.274658	17	64692825	64871010	-	-	SYNE2,ESR2,AL161756.1,TEX21P,AL161756.3,AL161756.2,MTHFD1	ENSG00000054654.19,ENSG00000140009.18,ENSG00000214770.3,ENSG00000234911.2,ENSG00000284664.1,ENSG00000271511.1,ENSG00000100714.17
499	1	14	rs12886138	64871010	64547007	65218455	0.12174	17	64692825	64871010	-	-	SYNE2,ESR2,AL161756.1,TEX21P,AL161756.3,AL161756.2,MTHFD1	ENSG00000054654.19,ENSG00000140009.18,ENSG00000214770.3,ENSG00000234911.2,ENSG00000284664.1,ENSG00000271511.1,ENSG00000100714.17
500	1	14	rs4338726	69498110	69428510	69766110	0.122392	19	69480381	69696172	-	-	RPS29P1,DCAF5,DDX18P1,Y_RNA,AL391262.1,AL359317.2,EXD2	ENSG00000242293.1,ENSG00000139990.18,ENSG00000259165.1,ENSG00000206768.1,ENSG00000276063.1,ENSG00000258957.2,ENSG00000081177.18
500	FM	14	rs8017103	69505638	69428510	69766110	0.331773	19	69480381	69696172	-	-	RPS29P1,DCAF5,DDX18P1,Y_RNA,AL391262.1,AL359317.2,EXD2	ENSG00000242293.1,ENSG00000139990.18,ENSG00000259165.1,ENSG00000206768.1,ENSG00000276063.1,ENSG00000258957.2,ENSG00000081177.18
501	1	14	rs2332700	72417326	72357026	72471226	0.931868	3	72408767	72417326	RGS6	ENSG00000182732.18	RGS6	ENSG00000182732.18
502	1	14	rs8010840	75355203	74892953	75397953	0.0215457	30	75123374	75368508	-	-	AREL1,AC007956.2,AC007956.1,FCF1,YLPM1,PROX2,AC006530.1,DLST	ENSG00000119682.17,ENSG00000258439.1,ENSG00000222604.2,ENSG00000119616.11,ENSG00000119596.18,ENSG00000119608.14,ENSG00000258587.1,ENSG00000119689.15
502	FM	14	rs2080087	75365062	74892953	75397953	0.148754	30	75123374	75368508	-	-	AREL1,AC007956.2,AC007956.1,FCF1,YLPM1,PROX2,AC006530.1,DLST	ENSG00000119682.17,ENSG00000258439.1,ENSG00000222604.2,ENSG00000119616.11,ENSG00000119596.18,ENSG00000119608.14,ENSG00000258587.1,ENSG00000119689.15
503	1	14	rs17668186	82891741	82696654	83071741	0.211196	3	82891741	82904287	-	-	-	-
503	FM	14	rs11627406	82912802	82696654	83071741	0.652576	3	82891741	82904287	-	-	-	-
504	FM	14	rs76413855	87386664	87335994	87468895	0.107316	35	87371875	87461790	-	-	LINC01148,AL358292.1	ENSG00000258804.1,ENSG00000259061.1
504	1	14	rs79469787	87407495	87335994	87468895	0.0582139	35	87371875	87461790	-	-	LINC01148,AL358292.1	ENSG00000258804.1,ENSG00000259061.1
505	1	14	rs1286152	91463489	91116501	91585489	0.443822	5	91446427	91463489	RPS6KA5	ENSG00000100784.12	RPS6KA5	ENSG00000100784.12
506	1	14	rs12888770	98496873	98342631	98985837	5.365e-05	17	98607683	98647550	AL163932.1	ENSG00000259097.2	AL163932.1	ENSG00000259097.2
506	2	14	rs7144406	98659847	98342631	98985837	0.63284	17	98607683	98647550	AL163932.1	ENSG00000259097.2	AL163932.1	ENSG00000259097.2
507	1	14	rs34611983	99731731	99664954	99731754	0.776176	4	99671788	99727086	BCL11B	ENSG00000127152.18	BCL11B	ENSG00000127152.18
508	1	14	rs9671376	103370163	103035163	104612988	0	1	104079924	104079924	KLC1,AL139300.1	ENSG00000126214.21,ENSG00000256500.6	KLC1,AL139300.1	ENSG00000126214.21,ENSG00000256500.6
508	2	14	rs2896488	104079924	103035163	104612988	0.988135	1	104079924	104079924	KLC1,AL139300.1	ENSG00000126214.21,ENSG00000256500.6	KLC1,AL139300.1	ENSG00000126214.21,ENSG00000256500.6
509	1	15	rs12908404	29848687	29822287	29885835	0.07636	16	29848687	29879502	-	-	FAM189A1	ENSG00000104059.4
509	FM	15	rs1563755	29873571	29822287	29885835	0.143446	16	29848687	29879502	-	-	FAM189A1	ENSG00000104059.4
510	FM	15	rs11632850	36371489	36352775	36510875	0.147225	25	36352807	36400932	AC021351.1	ENSG00000259639.6	AC021351.1	ENSG00000259639.6
510	1	15	rs11073148	36392724	36352775	36510875	0.0722779	25	36352807	36400932	AC021351.1	ENSG00000259639.6	AC021351.1	ENSG00000259639.6
511	1	15	rs638182	37658915	37563465	37929915	0.15817	32	37632680	37761080	-	-	AC068875.1	ENSG00000259434.2
512	1	15	rs28582094	38843887	38623996	39012887	0.154339	8	38838264	38847359	RASGRP1	ENSG00000172575.12	RASGRP1	ENSG00000172575.12
512	FM	15	rs4924273	38846738	38623996	39012887	0.250864	8	38838264	38847359	RASGRP1	ENSG00000172575.12	RASGRP1	ENSG00000172575.12
513	1	15	rs12437696	40878474	40606082	41445082	0.26121	34	40740713	41045329	-	-	BAHD1,AC013356.3,AC013356.2,CHST14,AC013356.1,AC091045.1,CCDC32,RNU6-516P,RPUSD2,KNL1,RN7SL376P,AC022405.1,RAD51-AS1,RAD51,RMDN3	ENSG00000140320.12,ENSG00000259364.1,ENSG00000259211.1,ENSG00000169105.8,ENSG00000244251.1,ENSG00000259536.5,ENSG00000128891.16,ENSG00000223313.1,ENSG00000166133.18,ENSG00000137812.20,ENSG00000265814.2,ENSG00000259254.1,ENSG00000245849.8,ENSG00000051180.17,ENSG00000137824.16
513	FM	15	rs12912742	40968531	40606082	41445082	0.281978	34	40740713	41045329	-	-	BAHD1,AC013356.3,AC013356.2,CHST14,AC013356.1,AC091045.1,CCDC32,RNU6-516P,RPUSD2,KNL1,RN7SL376P,AC022405.1,RAD51-AS1,RAD51,RMDN3	ENSG00000140320.12,ENSG00000259364.1,ENSG00000259211.1,ENSG00000169105.8,ENSG00000244251.1,ENSG00000259536.5,ENSG00000128891.16,ENSG00000223313.1,ENSG00000166133.18,ENSG00000137812.20,ENSG00000265814.2,ENSG00000259254.1,ENSG00000245849.8,ENSG00000051180.17,ENSG00000137824.16
514	1	15	rs2584727	43710676	43541676	44333676	0.0121214	87	43585520	44161550	-	-	TGM7,AC009852.1,LCMT2,ADAL,ZSCAN29,TUBGCP4,RN7SL487P,TP53BP1,MAP1A,PPIP5K1,CKMT1B,STRC,RNU6-554P,AC011330.3,CATSPER2,RNU6-610P,AC011330.2,PDIA3P2,AC011330.1,CKMT1A,STRCP1,RNU6-353P,CATSPER2P1,RNU6-354P,PDIA3,ELL3,AC018512.1,SERF2,MIR1282,SERINC4,HYPK,MFAP1,WDR76,Y_RNA	ENSG00000159495.8,ENSG00000260406.1,ENSG00000168806.8,ENSG00000168803.16,ENSG00000140265.12,ENSG00000137822.13,ENSG00000243871.3,ENSG00000067369.14,ENSG00000166963.13,ENSG00000168781.22,ENSG00000237289.10,ENSG00000242866.10,ENSG00000222398.1,ENSG00000284772.1,ENSG00000166762.19,ENSG00000206991.1,ENSG00000275601.1,ENSG00000224677.1,ENSG00000249839.1,ENSG00000223572.10,ENSG00000166763.8,ENSG0000020…
514	FM	15	rs560191	43767774	43541676	44333676	0.0879448	87	43585520	44161550	-	-	TGM7,AC009852.1,LCMT2,ADAL,ZSCAN29,TUBGCP4,RN7SL487P,TP53BP1,MAP1A,PPIP5K1,CKMT1B,STRC,RNU6-554P,AC011330.3,CATSPER2,RNU6-610P,AC011330.2,PDIA3P2,AC011330.1,CKMT1A,STRCP1,RNU6-353P,CATSPER2P1,RNU6-354P,PDIA3,ELL3,AC018512.1,SERF2,MIR1282,SERINC4,HYPK,MFAP1,WDR76,Y_RNA	ENSG00000159495.8,ENSG00000260406.1,ENSG00000168806.8,ENSG00000168803.16,ENSG00000140265.12,ENSG00000137822.13,ENSG00000243871.3,ENSG00000067369.14,ENSG00000166963.13,ENSG00000168781.22,ENSG00000237289.10,ENSG00000242866.10,ENSG00000222398.1,ENSG00000284772.1,ENSG00000166762.19,ENSG00000206991.1,ENSG00000275601.1,ENSG00000224677.1,ENSG00000249839.1,ENSG00000223572.10,ENSG00000166763.8,ENSG0000020…
515	FM	15	rs962949	47685378	46970861	48083393	0.125618	17	47675569	47685378	SEMA6D,AC023905.1	ENSG00000137872.17,ENSG00000259221.5	SEMA6D,AC023905.1	ENSG00000137872.17,ENSG00000259221.5
515	1	15	rs962950	47685416	46970861	48083393	0.0235642	17	47675569	47685378	SEMA6D,AC023905.1	ENSG00000137872.17,ENSG00000259221.5	SEMA6D,AC023905.1	ENSG00000137872.17,ENSG00000259221.5
515	2	15	rs4774501	47956756	46970861	48083393	2.61575e-08	17	47675569	47685378	SEMA6D,AC023905.1	ENSG00000137872.17,ENSG00000259221.5	SEMA6D,AC023905.1	ENSG00000137872.17,ENSG00000259221.5
516	1	15	rs139219993	56885148	56363031	57607148	0.920789	2	56885148	56885148	AC090518.1	ENSG00000260392.6	AC090518.1	ENSG00000260392.6
517	1	15	rs62012818	63904280	63738280	65023036	0.0132738	44	63895305	64049764	-	-	HERC1,AC073167.1	ENSG00000103657.14,ENSG00000259589.2
517	FM	15	rs4412925	63905610	63738280	65023036	0.156093	44	63895305	64049764	-	-	HERC1,AC073167.1	ENSG00000103657.14,ENSG00000259589.2
518	FM	15	rs1550030	66367576	66348976	66411276	0.768395	7	66367576	66390531	MEGF11	ENSG00000157890.17	MEGF11	ENSG00000157890.17
518	1	15	rs7174069	66393606	66348976	66411276	0.0576503	7	66367576	66390531	MEGF11	ENSG00000157890.17	MEGF11	ENSG00000157890.17
519	1	15	rs1355585	70586617	70503866	70639117	0.0225708	19	70552313	70630120	-	-	AC048383.1	ENSG00000259503.1
519	FM	15	rs2060337	70615407	70503866	70639117	0.392259	19	70552313	70630120	-	-	AC048383.1	ENSG00000259503.1
520	1	15	rs1038093	74012409	73832409	74066809	0.118547	9	74012409	74038773	-	-	AC022188.1,INSYN1	ENSG00000276807.1,ENSG00000205363.6
520	FM	15	rs28655328	74025728	73832409	74066809	0.286445	9	74012409	74038773	-	-	AC022188.1,INSYN1	ENSG00000276807.1,ENSG00000205363.6
521	1	15	rs4886721	74168864	74095664	74505695	0.438248	3	74168864	74170444	TBC1D21	ENSG00000167139.9	TBC1D21	ENSG00000167139.9
522	1	15	rs12900865	78075910	76755225	78538585	0.213506	13	78071083	78087772	LINGO1	ENSG00000169783.13	LINGO1,AC105133.2,AC105133.1	ENSG00000169783.13,ENSG00000280359.1,ENSG00000259213.1
523	1	15	rs4243098	86928354	86850238	87029354	0.191766	13	86883018	86931797	AGBL1	ENSG00000273540.4	AGBL1	ENSG00000273540.4
523	FM	15	rs4369625	86931797	86850238	87029354	0.226782	13	86883018	86931797	AGBL1	ENSG00000273540.4	AGBL1	ENSG00000273540.4
524	FM	15	rs6496450	88413914	88391889	88457789	0.177865	16	88408239	88439774	NTRK3	ENSG00000140538.16	NTRK3	ENSG00000140538.16
524	1	15	rs10162833	88427589	88391889	88457789	0.0895438	16	88408239	88439774	NTRK3	ENSG00000140538.16	NTRK3	ENSG00000140538.16
525	1	15	rs8035777	88943807	88933107	89088652	0.156425	2	88943807	88943807	-	-	-	-
525	FM	15	rs28541419	88945878	88933107	89088652	0.813459	2	88943807	88943807	-	-	-	-
526	1	15	rs4702	91426560	91390651	91580959	1	1	91426560	91426560	FURIN	ENSG00000140564.12	FURIN	ENSG00000140564.12
527	1	15	rs11632112	93468276	93399776	93552676	0.309377	40	93424895	93526968	-	-	CHASERR,AC013394.1,CHD2	ENSG00000272888.7,ENSG00000279765.3,ENSG00000173575.22
528	1	15	rs12438687	96955776	96917799	97045516	0.181919	2	96955776	96955776	-	-	-	-
528	FM	15	rs35625885	96957969	96917799	97045516	0.817884	2	96955776	96955776	-	-	-	-
529	1	16	rs1861188	6319505	6269305	6346605	0.90234	3	6319505	6324967	RBFOX1	ENSG00000078328.22	RBFOX1	ENSG00000078328.22
530	1	16	rs9302821	6535746	6458565	6565665	0.694183	11	6502556	6563666	RBFOX1	ENSG00000078328.22	RBFOX1	ENSG00000078328.22
531	1	16	rs12921271	6639512	6610712	6649032	0.314619	11	6631828	6639512	RBFOX1	ENSG00000078328.22	RBFOX1	ENSG00000078328.22
532	FM	16	rs7191889	7662811	7642289	7675689	0.588242	8	7662660	7667228	RBFOX1	ENSG00000078328.22	RBFOX1,AC005774.2	ENSG00000078328.22,ENSG00000261198.1
532	1	16	rs11646221	7666088	7642289	7675689	0.0176916	8	7662660	7667228	RBFOX1	ENSG00000078328.22	RBFOX1,AC005774.2	ENSG00000078328.22,ENSG00000261198.1
533	1	16	rs830733	12342972	12154916	12464972	0.358285	7	12207439	12342972	SNX29	ENSG00000048471.14	SNX29	ENSG00000048471.14
534	1	16	rs4781375	13092220	13021720	13119420	0.0717707	30	13021889	13100021	SHISA9	ENSG00000237515.9	SHISA9	ENSG00000237515.9
534	FM	16	rs11647144	13097125	13021720	13119420	0.192392	30	13021889	13100021	SHISA9	ENSG00000237515.9	SHISA9	ENSG00000237515.9
535	FM	16	rs62035068	13756954	13645997	13807497	0.101277	54	13712592	13804770	-	-	-	-
535	1	16	rs1609680	13761373	13645997	13807497	0.0526716	54	13712592	13804770	-	-	-	-
536	1	16	rs4781668	15557623	15111272	15680272	0.309798	13	15556503	15612134	BMERB1	ENSG00000166780.11	AC140504.1,BMERB1	ENSG00000261130.5,ENSG00000166780.11
536	FM	16	rs170194	15558272	15111272	15680272	0.340146	13	15556503	15612134	BMERB1	ENSG00000166780.11	AC140504.1,BMERB1	ENSG00000261130.5,ENSG00000166780.11
537	1	16	rs1493870	17907660	17842760	18062660	0.281484	15	17890939	17967378	-	-	AC025277.1	ENSG00000261555.1
538	1	16	rs42750	21630698	21311582	22719438	0.880414	3	21626829	21630698	METTL9	ENSG00000197006.14	METTL9	ENSG00000197006.14
539	1	16	rs9922316	23909952	23840552	23980288	0.715788	7	23860915	23898659	PRKCB	ENSG00000166501.14	PRKCB	ENSG00000166501.14
540	1	16	rs4787317	25353267	25149423	25526897	0.0260568	10	25353267	25432873	-	-	LINC02191	ENSG00000261636.2
540	FM	16	rs9939644	25423121	25149423	25526897	0.759909	10	25353267	25432873	-	-	LINC02191	ENSG00000261636.2
541	1	16	rs7187832	30474099	29926099	30528299	0.35847	7	30119525	30474099	-	-	GDPD3,AC012645.2,AC012645.4,MAPK3,CORO1A,AC012645.3,BOLA2B,SLX1A,SLX1A-SULT1A3,SULT1A3,AC106782.1,AC106782.6,AC106782.3,AC106782.2,NPIPB13,SMG1P5,AC106782.4,CD2BP2,CD2BP2-DT,TBC1D10B,AC106782.5,MYLPF,ZNF48,SEPTIN1,AC116348.4,ZNF771,SNORA80C,DCTPP1,SEPHS2,Y_RNA	ENSG00000102886.15,ENSG00000261367.1,ENSG00000275371.1,ENSG00000102882.12,ENSG00000102879.16,ENSG00000261416.1,ENSG00000169627.9,ENSG00000132207.18,ENSG00000213599.10,ENSG00000261052.6,ENSG00000258130.8,ENSG00000278887.2,ENSG00000261444.1,ENSG00000261203.1,ENSG00000198064.13,ENSG00000183604.14,ENSG00000273724.1,ENSG00000169217.9,ENSG00000260219.2,ENSG00000169221.14,ENSG00000274653.1,ENSG000001802…
542	1	16	rs12446500	49212965	49005503	49293745	0.0551786	16	49150745	49254944	AC044798.3	ENSG00000287469.1	AC044798.3,AC044798.1,AC044798.2	ENSG00000287469.1,ENSG00000261421.1,ENSG00000261815.1
542	FM	16	rs72776712	49215955	49005503	49293745	0.659918	16	49150745	49254944	AC044798.3	ENSG00000287469.1	AC044798.3,AC044798.1,AC044798.2	ENSG00000287469.1,ENSG00000261421.1,ENSG00000261815.1
543	FM	16	rs9930152	49831566	49764996	49865956	0.381867	9	49820164	49831896	ZNF423	ENSG00000102935.12	ZNF423	ENSG00000102935.12
543	1	16	rs28498278	49831896	49764996	49865956	0.124675	9	49820164	49831896	ZNF423	ENSG00000102935.12	ZNF423	ENSG00000102935.12
544	1	16	rs7194937	50920542	50913582	51012942	0.788981	3	50913973	50914328	LINC02128	ENSG00000261241.7	LINC02128	ENSG00000261241.7
545	1	16	rs11645288	51172677	51163075	51212775	0.247664	4	51172677	51190580	-	-	SALL1,AC009166.1,AC087564.1	ENSG00000103449.12,ENSG00000261238.1,ENSG00000285367.1
545	FM	16	rs4306507	51212775	51163075	51212775	0.580689	4	51172677	51190580	-	-	SALL1,AC009166.1,AC087564.1	ENSG00000103449.12,ENSG00000261238.1,ENSG00000285367.1
546	1	16	rs1544638	51473865	51348865	51617085	0.590622	11	51442679	51490422	AC007344.1	ENSG00000260850.2	AC087564.1,AC007344.1	ENSG00000285367.1,ENSG00000260850.2
547	1	16	rs1080046	52455300	52444800	52481900	0.658223	4	52450922	52455300	-	-	-	-
548	1	16	rs8057044	53812614	53797614	53848514	0.152997	24	53798622	53822440	FTO	ENSG00000140718.21	FTO	ENSG00000140718.21
548	FM	16	rs8050136	53816275	53797614	53848514	0.468184	24	53798622	53822440	FTO	ENSG00000140718.21	FTO	ENSG00000140718.21
549	FM	16	rs10492872	54120330	54114262	54148612	0.413842	6	54115875	54128197	FTO	ENSG00000140718.21	FTO	ENSG00000140718.21
549	1	16	rs11863548	54123512	54114262	54148612	0.0417663	6	54115875	54128197	FTO	ENSG00000140718.21	FTO	ENSG00000140718.21
550	1	16	rs4784655	56364030	56102565	56573481	0.319487	4	56364030	56387469	GNAO1	ENSG00000087258.16	GNAO1,AC009102.2	ENSG00000087258.16,ENSG00000272372.1
550	FM	16	rs899227	56387469	56102565	56573481	0.344973	4	56364030	56387469	GNAO1	ENSG00000087258.16	GNAO1,AC009102.2	ENSG00000087258.16,ENSG00000272372.1
550	2	16	rs2617842	56388481	56102565	56573481	0.280264	4	56364030	56387469	GNAO1	ENSG00000087258.16	GNAO1,AC009102.2	ENSG00000087258.16,ENSG00000272372.1
551	1	16	rs62046253	60644621	60417950	61055215	0.0329106	63	60587373	61040257	-	-	GNPATP,AC009169.1	ENSG00000259844.2,ENSG00000261178.2
551	FM	16	rs2043593	60645793	60417950	61055215	0.215966	63	60587373	61040257	-	-	GNPATP,AC009169.1	ENSG00000259844.2,ENSG00000261178.2
552	1	16	rs878683	62786538	62763538	63163867	0.110867	8	62779700	62800581	-	-	-	-
552	FM	16	rs8060929	62800581	62763538	63163867	0.372476	8	62779700	62800581	-	-	-	-
553	1	16	rs1364063	69588572	69545072	70706790	0.0967994	30	69556715	69963355	-	-	NFAT5,MIR1538,AC009032.1,AC012321.1,NQO1,AC092115.2,AC092115.3,NOB1,AC092115.1,WWP2,SNORA62	ENSG00000102908.22,ENSG00000223109.1,ENSG00000274093.1,ENSG00000260772.1,ENSG00000181019.13,ENSG00000261602.1,ENSG00000262136.1,ENSG00000141101.13,ENSG00000260290.2,ENSG00000198373.13,ENSG00000252443.1
553	FM	16	rs7359336	69733460	69545072	70706790	0.385136	30	69556715	69963355	-	-	NFAT5,MIR1538,AC009032.1,AC012321.1,NQO1,AC092115.2,AC092115.3,NOB1,AC092115.1,WWP2,SNORA62	ENSG00000102908.22,ENSG00000223109.1,ENSG00000274093.1,ENSG00000260772.1,ENSG00000181019.13,ENSG00000261602.1,ENSG00000262136.1,ENSG00000141101.13,ENSG00000260290.2,ENSG00000198373.13,ENSG00000252443.1
554	1	16	rs78455122	71854822	71244420	72915624	0.0703352	16	71792696	72225733	-	-	AP1G1,AC010653.3,AC010653.1,ATXN1L,IST1,AC010653.2,ZNF821,AC009127.1,PKD1L3,RPL39P31,AC009127.2,ATP5F1AP3,DHODH,TXNL4B,HP,HPR,AC009087.1,DHX38,PMFBP1	ENSG00000166747.13,ENSG00000283057.1,ENSG00000262140.1,ENSG00000224470.8,ENSG00000182149.21,ENSG00000279592.1,ENSG00000102984.15,ENSG00000261765.1,ENSG00000277481.1,ENSG00000242176.1,ENSG00000263311.1,ENSG00000263232.2,ENSG00000102967.12,ENSG00000140830.9,ENSG00000257017.9,ENSG00000261701.7,ENSG00000260252.1,ENSG00000140829.12,ENSG00000118557.16
554	FM	16	rs7192848	72206955	71244420	72915624	0.252239	16	71792696	72225733	-	-	AP1G1,AC010653.3,AC010653.1,ATXN1L,IST1,AC010653.2,ZNF821,AC009127.1,PKD1L3,RPL39P31,AC009127.2,ATP5F1AP3,DHODH,TXNL4B,HP,HPR,AC009087.1,DHX38,PMFBP1	ENSG00000166747.13,ENSG00000283057.1,ENSG00000262140.1,ENSG00000224470.8,ENSG00000182149.21,ENSG00000279592.1,ENSG00000102984.15,ENSG00000261765.1,ENSG00000277481.1,ENSG00000242176.1,ENSG00000263311.1,ENSG00000263232.2,ENSG00000102967.12,ENSG00000140830.9,ENSG00000257017.9,ENSG00000261701.7,ENSG00000260252.1,ENSG00000140829.12,ENSG00000118557.16
555	1	16	rs61735550	72992221	72937610	73070310	0.986274	1	72992221	72992221	ZFHX3	ENSG00000140836.17	ZFHX3	ENSG00000140836.17
556	FM	16	rs17768218	77029097	76989499	77284499	0.292288	43	77027006	77184792	-	-	AC106733.1	ENSG00000279856.1
556	1	16	rs1580454	77114499	76989499	77284499	0.105832	43	77027006	77184792	-	-	AC106733.1	ENSG00000279856.1
557	1	16	rs9933518	82867755	82845655	82961255	0.122082	27	82866739	82888477	CDH13	ENSG00000140945.17	CDH13,RN7SL134P	ENSG00000140945.17,ENSG00000263360.2
557	FM	16	rs1993766	82873870	82845655	82961255	0.13186	27	82866739	82888477	CDH13	ENSG00000140945.17	CDH13,RN7SL134P	ENSG00000140945.17,ENSG00000263360.2
558	FM	16	rs876985	87882124	86193365	88363365	0.252953	7	87882124	87886163	SLC7A5	ENSG00000103257.9	SLC7A5	ENSG00000103257.9
558	1	16	rs4843719	87882695	86193365	88363365	0.0819491	7	87882124	87886163	SLC7A5	ENSG00000103257.9	SLC7A5	ENSG00000103257.9
559	1	17	rs7212587	2314024	1937178	2589921	0.595211	3	2314024	2314856	METTL16	ENSG00000127804.13	METTL16	ENSG00000127804.13
560	1	17	rs9899533	8068045	8036545	8229045	0.661447	11	8059117	8100866	-	-	PER1,AC129492.3,VAMP2,TMEM107,SNORD118,AC129492.4,BORCS6,AC129492.6	ENSG00000179094.16,ENSG00000263620.1,ENSG00000220205.9,ENSG00000179029.15,ENSG00000200463.1,ENSG00000266824.1,ENSG00000196544.8,ENSG00000279152.1
561	1	17	rs62063463	11211438	11181360	11290984	0.316577	7	11186364	11225355	SHISA6	ENSG00000188803.15	SHISA6,AC005725.1	ENSG00000188803.15,ENSG00000264727.1
561	FM	17	rs62063465	11211820	11181360	11290984	0.488977	7	11186364	11225355	SHISA6	ENSG00000188803.15	SHISA6,AC005725.1	ENSG00000188803.15,ENSG00000264727.1
562	1	17	rs117999660	27368639	26185379	29115538	0.55381	2	27368639	27368639	PIPOX	ENSG00000179761.12	PIPOX	ENSG00000179761.12
563	1	17	rs381730	31540577	31539147	31673763	0.0540115	35	31539430	31570600	ASIC2	ENSG00000108684.15	ASIC2	ENSG00000108684.15
563	FM	17	rs376929	31545943	31539147	31673763	0.0899516	35	31539430	31570600	ASIC2	ENSG00000108684.15	ASIC2	ENSG00000108684.15
564	1	17	rs79517676	44986214	43463366	46803389	0.0719146	11	44068492	46669430	-	-	MAPT,STH,KANSL1,CR936218.1,KANSL1-AS1,Y_RNA,MAPK8IP1P1,AC005829.2,AC005829.1,ARL17B,LRRC37A,RN7SL656P,NSFP1,RDM1P2,LRRC37A2,ARL17A,RN7SL199P,FAM215B,NSF,RPS7P11,WNT3,WNT9B,LINC01974,AC005670.1,RNU6ATAC3P,GOSR2,AC005670.2,MIR5089,RPRML,LRRC37A17P,AC005670.3,CDC27,AC002558.1,AC002558.3,AC002558.2,MYL4,ITGB3,AC068234.1,RNU7-186P,AC068234.2,THCAT158,EFCAB13,AC040934.1,MRPL45P2,NPEPPS,Y_RNA,AC025682.1…	ENSG00000186868.16,ENSG00000256762.1,ENSG00000120071.15,ENSG00000262372.1,ENSG00000214401.4,ENSG00000238723.1,ENSG00000262500.1,ENSG00000262539.1,ENSG00000261575.2,ENSG00000228696.10,ENSG00000176681.14,ENSG00000265411.1,ENSG00000260075.1,ENSG00000266497.1,ENSG00000238083.8,ENSG00000185829.18,ENSG00000265315.1,ENSG00000232300.1,ENSG00000073969.18,ENSG00000213326.4,ENSG00000108379.10,ENSG0000015895…
564	2	17	rs2740760	46643389	43463366	46803389	0.486942	11	44068492	46669430	-	-	MAPT,STH,KANSL1,CR936218.1,KANSL1-AS1,Y_RNA,MAPK8IP1P1,AC005829.2,AC005829.1,ARL17B,LRRC37A,RN7SL656P,NSFP1,RDM1P2,LRRC37A2,ARL17A,RN7SL199P,FAM215B,NSF,RPS7P11,WNT3,WNT9B,LINC01974,AC005670.1,RNU6ATAC3P,GOSR2,AC005670.2,MIR5089,RPRML,LRRC37A17P,AC005670.3,CDC27,AC002558.1,AC002558.3,AC002558.2,MYL4,ITGB3,AC068234.1,RNU7-186P,AC068234.2,THCAT158,EFCAB13,AC040934.1,MRPL45P2,NPEPPS,Y_RNA,AC025682.1…	ENSG00000186868.16,ENSG00000256762.1,ENSG00000120071.15,ENSG00000262372.1,ENSG00000214401.4,ENSG00000238723.1,ENSG00000262500.1,ENSG00000262539.1,ENSG00000261575.2,ENSG00000228696.10,ENSG00000176681.14,ENSG00000265411.1,ENSG00000260075.1,ENSG00000266497.1,ENSG00000238083.8,ENSG00000185829.18,ENSG00000265315.1,ENSG00000232300.1,ENSG00000073969.18,ENSG00000213326.4,ENSG00000108379.10,ENSG0000015895…
565	FM	17	rs7207294	48915844	48845180	49115067	0.334745	18	48915844	48971825	-	-	WFIKKN2,AC091062.1,RPL5P33,TOB1,TOB1-AS1	ENSG00000173714.8,ENSG00000261976.2,ENSG00000243521.2,ENSG00000141232.5,ENSG00000229980.5
565	1	17	rs9893135	48921880	48845180	49115067	0.266889	18	48915844	48971825	-	-	WFIKKN2,AC091062.1,RPL5P33,TOB1,TOB1-AS1	ENSG00000173714.8,ENSG00000261976.2,ENSG00000243521.2,ENSG00000141232.5,ENSG00000229980.5
566	1	17	rs8072182	57211213	56357834	58046152	0.0656259	40	56630474	57281461	-	-	SEPTIN4-AS1,TEX14,U3,IGBP1P2,RNU1-108P,AC011195.1,RNU1-52P,RNVU1-34,RAD51C,AC025521.1,PPM1E,RNU6-518P,AC100832.1,AC100832.2,TRIM37,RN7SL716P,AC099850.1,SKA2,RNU2-58P,MIR454,MIR301A,PRR11,SPDYE22P,AC099850.2,AC099850.3	ENSG00000264672.6,ENSG00000121101.16,ENSG00000212195.2,ENSG00000266826.2,ENSG00000199426.1,ENSG00000266561.2,ENSG00000206917.1,ENSG00000200997.1,ENSG00000108384.15,ENSG00000274198.1,ENSG00000175175.6,ENSG00000251865.1,ENSG00000241462.1,ENSG00000263938.1,ENSG00000108395.14,ENSG00000263558.2,ENSG00000224738.1,ENSG00000182628.13,ENSG00000252212.1,ENSG00000211514.1,ENSG00000207996.1,ENSG00000068489.1…
566	FM	17	rs8073316	57211381	56357834	58046152	0.121434	40	56630474	57281461	-	-	SEPTIN4-AS1,TEX14,U3,IGBP1P2,RNU1-108P,AC011195.1,RNU1-52P,RNVU1-34,RAD51C,AC025521.1,PPM1E,RNU6-518P,AC100832.1,AC100832.2,TRIM37,RN7SL716P,AC099850.1,SKA2,RNU2-58P,MIR454,MIR301A,PRR11,SPDYE22P,AC099850.2,AC099850.3	ENSG00000264672.6,ENSG00000121101.16,ENSG00000212195.2,ENSG00000266826.2,ENSG00000199426.1,ENSG00000266561.2,ENSG00000206917.1,ENSG00000200997.1,ENSG00000108384.15,ENSG00000274198.1,ENSG00000175175.6,ENSG00000251865.1,ENSG00000241462.1,ENSG00000263938.1,ENSG00000108395.14,ENSG00000263558.2,ENSG00000224738.1,ENSG00000182628.13,ENSG00000252212.1,ENSG00000211514.1,ENSG00000207996.1,ENSG00000068489.1…
567	1	17	rs7222234	63375465	63309465	63432977	0.3434	11	63361476	63423270	-	-	-	-
568	1	17	rs61676547	65892507	65764507	66148507	0.135132	76	65825354	65945536	BPTF	ENSG00000171634.18	BPTF	ENSG00000171634.18
569	1	17	rs1106343	73818872	73754872	74111973	0.0960528	4	73818872	73822752	-	-	UNK	ENSG00000132478.10
569	FM	17	rs2898587	73822752	73754872	74111973	0.826825	4	73818872	73822752	-	-	UNK	ENSG00000132478.10
570	FM	17	rs1285248	77810444	77766906	77857346	0.48062	3	77805949	77810444	-	-	CBX4	ENSG00000141582.15
570	1	17	rs62075210	77810623	77766906	77857346	0.110847	3	77805949	77810444	-	-	CBX4	ENSG00000141582.15
571	1	17	rs74512221	79992508	79837508	80191521	0.692945	4	79952916	79992508	-	-	ASPSCR1,CENPX,LRRC45,RAC3	ENSG00000169696.16,ENSG00000169689.15,ENSG00000169683.8,ENSG00000169750.9
572	1	18	rs8095810	4564126	4519665	4589365	0.386812	41	4541124	4587928	-	-	-	-
573	FM	18	rs12457278	5893149	5858662	5982938	0.431179	3	5893149	5894929	TMEM200C,AP001021.1	ENSG00000206432.4,ENSG00000264449.6	TMEM200C,AP001021.1	ENSG00000206432.4,ENSG00000264449.6
573	1	18	rs6506345	5896376	5858662	5982938	0.396066	3	5893149	5894929	TMEM200C,AP001021.1	ENSG00000206432.4,ENSG00000264449.6	TMEM200C,AP001021.1	ENSG00000206432.4,ENSG00000264449.6
574	1	18	rs1367083	21100240	20895240	21165440	0.313474	31	21078716	21154024	-	-	RMC1,NPC1	ENSG00000141452.10,ENSG00000141458.13
575	1	18	rs8096542	24649601	24627701	24657341	0.63955	6	24637322	24651659	AQP4-AS1,CHST9	ENSG00000260372.7,ENSG00000154080.14	AQP4-AS1,CHST9	ENSG00000260372.7,ENSG00000154080.14
576	FM	18	rs12954761	25358007	25353245	25474585	0.600953	14	25353245	25377513	-	-	AC090936.1	ENSG00000286426.1
576	1	18	rs11661619	25362585	25353245	25474585	0.0728798	14	25353245	25377513	-	-	AC090936.1	ENSG00000286426.1
577	FM	18	rs28500620	26446434	26106168	26678168	0.236052	34	26315899	26492729	-	-	AC090365.1,AC023932.1	ENSG00000265994.2,ENSG00000271238.1
577	1	18	rs12964232	26483168	26106168	26678168	0.0529464	34	26315899	26492729	-	-	AC090365.1,AC023932.1	ENSG00000265994.2,ENSG00000271238.1
578	1	18	rs7228503	30594279	30314874	31901919	0.000646214	35	30591814	31401066	-	-	CCDC178,AC091198.1,ASXL3	ENSG00000166960.16,ENSG00000267642.1,ENSG00000141431.12
578	2	18	rs1941686	31300559	30314874	31901919	0.143171	35	30591814	31401066	-	-	CCDC178,AC091198.1,ASXL3	ENSG00000166960.16,ENSG00000267642.1,ENSG00000141431.12
579	1	18	rs12967855	35138245	35086445	35413257	0.0596805	9	35127427	35179808	-	-	CELF4,AC009899.1	ENSG00000101489.20,ENSG00000285940.2
579	FM	18	rs11082011	35145122	35086445	35413257	0.327121	9	35127427	35179808	-	-	CELF4,AC009899.1	ENSG00000101489.20,ENSG00000285940.2
580	FM	18	rs78853263	36696590	36328758	37053206	0.157148	48	36537512	36910913	-	-	RN7SKP182,RNU6-706P,MIR924HG,AC011139.1	ENSG00000222704.1,ENSG00000253038.1,ENSG00000267374.2,ENSG00000283458.1
580	1	18	rs60988178	36816758	36328758	37053206	0.0341905	48	36537512	36910913	-	-	RN7SKP182,RNU6-706P,MIR924HG,AC011139.1	ENSG00000222704.1,ENSG00000253038.1,ENSG00000267374.2,ENSG00000283458.1
581	1	18	rs7242858	39301598	38863598	39368098	0.835675	7	39294665	39305562	-	-	-	-
582	1	18	rs117763335	42260348	41376286	42567482	0.980907	1	42260348	42260348	SETBP1	ENSG00000152217.20	SETBP1	ENSG00000152217.20
583	1	18	rs8099160	50752610	50186625	51059502	0.0249419	19	50709981	50822943	DCC	ENSG00000187323.12	DCC,MIR4528	ENSG00000187323.12,ENSG00000263872.1
583	FM	18	rs28628885	50753726	50186625	51059502	0.216629	19	50709981	50822943	DCC	ENSG00000187323.12	DCC,MIR4528	ENSG00000187323.12,ENSG00000263872.1
584	1	18	rs12968035	52471537	51187131	53787037	5.32969e-08	3	53067954	53099012	TCF4	ENSG00000196628.20	TCF4	ENSG00000196628.20
584	2	18	rs55943003	52754086	51187131	53787037	0.00143852	3	53067954	53099012	TCF4	ENSG00000196628.20	TCF4	ENSG00000196628.20
584	3	18	rs12967143	53099012	51187131	53787037	0.274946	3	53067954	53099012	TCF4	ENSG00000196628.20	TCF4	ENSG00000196628.20
584	FM	18	rs12958048	53101598	51187131	53787037	0.471641	3	53067954	53099012	TCF4	ENSG00000196628.20	TCF4	ENSG00000196628.20
584	4	18	rs72932579	53453353	51187131	53787037	6.66134e-16	3	53067954	53099012	TCF4	ENSG00000196628.20	TCF4	ENSG00000196628.20
585	1	18	rs11557713	60243876	60151976	60264376	0.95645	1	60243876	60243876	ZCCHC2	ENSG00000141664.10	ZCCHC2	ENSG00000141664.10
586	1	18	rs1787920	62519001	62328001	62519001	0.214453	66	62353347	62516091	-	-	-	-
587	1	18	rs12963820	63426213	63217115	63949444	0.0439759	75	63415573	63541240	-	-	CDH7,AC023394.2	ENSG00000081138.14,ENSG00000263720.1
587	FM	18	rs7244243	63429906	63217115	63949444	0.172287	75	63415573	63541240	-	-	CDH7,AC023394.2	ENSG00000081138.14,ENSG00000263720.1
588	1	18	rs1882467	68262969	68196169	68604216	0.277644	59	68204493	68472206	-	-	AC091646.1,GTSCR1	ENSG00000286642.1,ENSG00000263417.4
589	1	18	rs9950669	74556159	74484959	74704159	0.282863	14	74514311	74657093	-	-	ZNF236-DT,AC027575.2,ZNF236,RPL26P35,AC027575.1	ENSG00000264278.1,ENSG00000278107.1,ENSG00000130856.17,ENSG00000244229.1,ENSG00000265261.1
590	FM	18	rs6650631	77566535	77401150	77910807	0.663908	3	77566535	77573548	AC021594.2	ENSG00000267780.2	AC021594.2	ENSG00000267780.2
590	1	18	rs4799088	77573548	77401150	77910807	0.20695	3	77566535	77573548	AC021594.2	ENSG00000267780.2	AC021594.2	ENSG00000267780.2
591	1	19	rs80122888	737608	727408	743358	0.58553	7	735017	737803	PALM	ENSG00000099864.18	PALM	ENSG00000099864.18
592	1	19	rs7351050	4044579	4006479	4083879	0.919196	2	4044424	4044424	ZBTB7A	ENSG00000178951.9	ZBTB7A	ENSG00000178951.9
593	FM	19	rs6511849	13130992	12691463	13273363	0.580077	5	13109460	13130992	NFIX	ENSG00000008441.18	NFIX,AC138474.1	ENSG00000008441.18,ENSG00000267417.1
593	1	19	rs12975001	13194463	12691463	13273363	0.297116	5	13109460	13130992	NFIX	ENSG00000008441.18	NFIX,AC138474.1	ENSG00000008441.18,ENSG00000267417.1
594	1	19	rs66978877	18455657	18410329	18475229	0.65419	6	18449238	18462348	-	-	PGPEP1	ENSG00000130517.14
595	FM	19	rs35824797	19456264	19098302	19790235	0.47876	38	19125432	19785528	-	-	SUGP2,ARMC6,SLC25A42,TMEM161A,MEF2B,BORCS8-MEF2B,BORCS8,RFXANK,NR2C2AP,NCAN,RNU6-1028P,AC138430.1,HAPLN4,AC138430.2,TM6SF2,SUGP1,MAU2,GATAD2A,AC092067.1,MIR640,TSSK6,NDUFA13,AC011448.1,YJEFN3,CILP2,PBX4,PHF5CP,AC002306.1,LPAR2,GMIP,ATP13A1,ZNF101	ENSG00000064607.17,ENSG00000105676.14,ENSG00000181035.14,ENSG00000064545.15,ENSG00000213999.17,ENSG00000064489.23,ENSG00000254901.8,ENSG00000064490.14,ENSG00000184162.15,ENSG00000130287.14,ENSG00000252973.1,ENSG00000267629.3,ENSG00000187664.9,ENSG00000280282.1,ENSG00000213996.13,ENSG00000105705.16,ENSG00000129933.21,ENSG00000167491.17,ENSG00000267234.1,ENSG00000207821.1,ENSG00000178093.14,ENSG000…
595	1	19	rs34858588	19457235	19098302	19790235	0.127326	38	19125432	19785528	-	-	SUGP2,ARMC6,SLC25A42,TMEM161A,MEF2B,BORCS8-MEF2B,BORCS8,RFXANK,NR2C2AP,NCAN,RNU6-1028P,AC138430.1,HAPLN4,AC138430.2,TM6SF2,SUGP1,MAU2,GATAD2A,AC092067.1,MIR640,TSSK6,NDUFA13,AC011448.1,YJEFN3,CILP2,PBX4,PHF5CP,AC002306.1,LPAR2,GMIP,ATP13A1,ZNF101	ENSG00000064607.17,ENSG00000105676.14,ENSG00000181035.14,ENSG00000064545.15,ENSG00000213999.17,ENSG00000064489.23,ENSG00000254901.8,ENSG00000064490.14,ENSG00000184162.15,ENSG00000130287.14,ENSG00000252973.1,ENSG00000267629.3,ENSG00000187664.9,ENSG00000280282.1,ENSG00000213996.13,ENSG00000105705.16,ENSG00000129933.21,ENSG00000167491.17,ENSG00000267234.1,ENSG00000207821.1,ENSG00000178093.14,ENSG000…
596	1	19	rs2111530	31891006	31829306	31961106	0.989893	1	31891006	31891006	AC025809.1	ENSG00000267662.1	AC025809.1	ENSG00000267662.1
597	1	19	rs9304600	42467973	42057864	43414864	0.0761558	47	42434050	42675725	-	-	ARHGEF1,RABAC1,AC010616.1,ATP1A3,GRIK5,ZNF574,POU2F2,AC010247.1,MIR4323,AC010247.2	ENSG00000076928.18,ENSG00000105404.11,ENSG00000285505.1,ENSG00000105409.19,ENSG00000105737.9,ENSG00000105732.13,ENSG00000028277.21,ENSG00000254887.1,ENSG00000266226.1,ENSG00000259436.1
597	FM	19	rs76335122	42594894	42057864	43414864	0.149155	47	42434050	42675725	-	-	ARHGEF1,RABAC1,AC010616.1,ATP1A3,GRIK5,ZNF574,POU2F2,AC010247.1,MIR4323,AC010247.2	ENSG00000076928.18,ENSG00000105404.11,ENSG00000285505.1,ENSG00000105409.19,ENSG00000105737.9,ENSG00000105732.13,ENSG00000028277.21,ENSG00000254887.1,ENSG00000266226.1,ENSG00000259436.1
598	1	19	rs7254371	47758145	47754443	47785943	0.224845	5	47758145	47780344	-	-	AC008532.1,CCDC9,INAFM1	ENSG00000286669.1,ENSG00000105321.14,ENSG00000257704.4
598	FM	19	rs59927996	47779843	47754443	47785943	0.263159	5	47758145	47780344	-	-	AC008532.1,CCDC9,INAFM1	ENSG00000286669.1,ENSG00000105321.14,ENSG00000257704.4
599	1	20	rs6134846	1383965	1169643	1487965	0.232047	13	1272405	1408919	-	-	RAD21L1,SNPH,SDCBP2,AL136531.2,AL136531.3,SDCBP2-AS1,AL136531.1,FKBP1A	ENSG00000244588.5,ENSG00000101298.15,ENSG00000125775.15,ENSG00000274322.1,ENSG00000280162.1,ENSG00000234684.7,ENSG00000229728.1,ENSG00000088832.18
600	1	20	rs6079410	14360888	14057078	14673888	0.10736	35	14057078	14520570	MACROD2	ENSG00000172264.17	MACROD2,AIMP1P1,RN7SL864P,FLRT3,RNU6-228P,AL121582.1	ENSG00000172264.17,ENSG00000234187.1,ENSG00000239923.3,ENSG00000125848.10,ENSG00000199570.1,ENSG00000287062.1
600	FM	20	rs6079411	14363827	14057078	14673888	0.135002	35	14057078	14520570	MACROD2	ENSG00000172264.17	MACROD2,AIMP1P1,RN7SL864P,FLRT3,RNU6-228P,AL121582.1	ENSG00000172264.17,ENSG00000234187.1,ENSG00000239923.3,ENSG00000125848.10,ENSG00000199570.1,ENSG00000287062.1
601	1	20	rs6111537	17409627	17252369	17484645	0.141961	11	17352380	17423111	PCSK2	ENSG00000125851.10	PCSK2	ENSG00000125851.10
601	FM	20	rs7260694	17412198	17252369	17484645	0.435626	11	17352380	17423111	PCSK2	ENSG00000125851.10	PCSK2	ENSG00000125851.10
602	1	20	rs6141734	31074372	30631714	31187372	0.753419	15	30948281	31178577	-	-	ASXL1,NOL4L,AL034550.1,AL034550.3,AL034550.2,AL133343.2,NOL4L-DT,AL133343.1	ENSG00000171456.20,ENSG00000197183.14,ENSG00000236772.1,ENSG00000286311.1,ENSG00000277301.1,ENSG00000233293.1,ENSG00000204393.7,ENSG00000228156.1
603	1	20	rs6019769	36250523	36205736	36727340	0.0161502	36	36250349	36390903	-	-	LINC00489,AL162293.1,CTNNBL1	ENSG00000225759.1,ENSG00000204117.2,ENSG00000132792.19
603	FM	20	rs6019787	36253050	36205736	36727340	0.188035	36	36250349	36390903	-	-	LINC00489,AL162293.1,CTNNBL1	ENSG00000225759.1,ENSG00000204117.2,ENSG00000132792.19
604	1	20	rs17265513	39832628	39613628	40269628	0.992002	1	39832628	39832628	ZHX3	ENSG00000174306.21	ZHX3	ENSG00000174306.21
605	FM	20	rs10485699	41830908	41519722	42112601	0.370518	21	41830269	42015848	-	-	AL021395.1,RN7SL666P,PPIAP21,AL021395.2	ENSG00000233508.3,ENSG00000240639.3,ENSG00000226038.5,ENSG00000252193.1
605	1	20	rs6073075	42015801	41519722	42112601	0.0722574	21	41830269	42015848	-	-	AL021395.1,RN7SL666P,PPIAP21,AL021395.2	ENSG00000233508.3,ENSG00000240639.3,ENSG00000226038.5,ENSG00000252193.1
606	1	20	rs4578918	44721656	43730992	44782456	0.55045	2	44688665	44688665	SLC12A5	ENSG00000124140.14	SLC12A5	ENSG00000124140.14
607	1	20	rs4813017	44912642	44842921	44922742	0.478149	2	44912642	44912642	CDH22	ENSG00000149654.11	CDH22	ENSG00000149654.11
608	1	20	rs4555399	45837896	45753105	45930687	0.212991	3	45837896	45840459	ZMYND8	ENSG00000101040.19	ZMYND8	ENSG00000101040.19
608	FM	20	rs6063085	45840459	45753105	45930687	0.657846	3	45837896	45840459	ZMYND8	ENSG00000101040.19	ZMYND8	ENSG00000101040.19
609	1	20	rs4810909	47621372	47233945	48131679	0.00545949	34	47523732	48090779	-	-	ARFGEF2,SNAP23P1,CSE1L-AS1,CSE1L,STAU1,ARPC3P1,DDX27,ZNFX1,ZFAS1,SNORD12C,SNORD12B,SNORD12,KCNB1,AL035685.1	ENSG00000124198.9,ENSG00000230758.1,ENSG00000227431.6,ENSG00000124207.17,ENSG00000124214.20,ENSG00000226284.1,ENSG00000124228.14,ENSG00000124201.15,ENSG00000177410.13,ENSG00000209042.1,ENSG00000222365.1,ENSG00000212304.1,ENSG00000158445.10,ENSG00000283529.1
609	2	20	rs6125656	48090779	47233945	48131679	0.818874	34	47523732	48090779	-	-	ARFGEF2,SNAP23P1,CSE1L-AS1,CSE1L,STAU1,ARPC3P1,DDX27,ZNFX1,ZFAS1,SNORD12C,SNORD12B,SNORD12,KCNB1,AL035685.1	ENSG00000124198.9,ENSG00000230758.1,ENSG00000227431.6,ENSG00000124207.17,ENSG00000124214.20,ENSG00000226284.1,ENSG00000124228.14,ENSG00000124201.15,ENSG00000177410.13,ENSG00000209042.1,ENSG00000222365.1,ENSG00000212304.1,ENSG00000158445.10,ENSG00000283529.1
610	1	20	rs6063461	48627971	48430971	48659371	0.129234	74	48501961	48652180	-	-	SLC9A8,SPATA2,Y_RNA,RNF114,KRT18P4,RNU6-147P,SNAI1	ENSG00000197818.12,ENSG00000158480.11,ENSG00000199490.1,ENSG00000124226.11,ENSG00000229222.1,ENSG00000206710.1,ENSG00000124216.4
610	FM	20	rs6063463	48646778	48430971	48659371	0.198794	74	48501961	48652180	-	-	SLC9A8,SPATA2,Y_RNA,RNF114,KRT18P4,RNU6-147P,SNAI1	ENSG00000197818.12,ENSG00000158480.11,ENSG00000199490.1,ENSG00000124226.11,ENSG00000229222.1,ENSG00000206710.1,ENSG00000124216.4
611	FM	20	rs1040771	49610797	49599786	49661286	0.297855	11	49601146	49630618	-	-	AL050404.1,KCNG1	ENSG00000232358.1,ENSG00000026559.14
611	1	20	rs11904901	49611586	49599786	49661286	0.283696	11	49601146	49630618	-	-	AL050404.1,KCNG1	ENSG00000232358.1,ENSG00000026559.14
612	1	20	rs55948653	51196885	50751885	51357444	0.00939782	15	51065854	51205902	LINC01524	ENSG00000234948.2	LINC01524,AL109610.1,AL049765.1,MRPS33P4	ENSG00000234948.2,ENSG00000225785.1,ENSG00000232465.1,ENSG00000234821.1
612	FM	20	rs17805843	51205902	50751885	51357444	0.543757	15	51065854	51205902	LINC01524	ENSG00000234948.2	LINC01524,AL109610.1,AL049765.1,MRPS33P4	ENSG00000234948.2,ENSG00000225785.1,ENSG00000232465.1,ENSG00000234821.1
613	1	20	rs74963256	51588847	51393409	51593627	0.714305	6	51553621	51579787	-	-	-	-
614	FM	20	rs17199686	59007662	58970203	59064187	0.573675	17	58970583	59035289	MIR646HG	ENSG00000228340.6	MIR646HG,MTCO2P1	ENSG00000228340.6,ENSG00000229690.1
614	1	20	rs6128814	59008217	58970203	59064187	0.0658666	17	58970583	59035289	MIR646HG	ENSG00000228340.6	MIR646HG,MTCO2P1	ENSG00000228340.6,ENSG00000229690.1
615	FM	20	rs2426972	59771005	59769610	59856510	0.303673	5	59770941	59771114	-	-	-	-
615	1	20	rs6028071	59782146	59769610	59856510	0.249375	5	59770941	59771114	-	-	-	-
616	1	20	rs3827020	61980991	61945891	62002449	0.958181	1	61980991	61980991	CHRNA4	ENSG00000101204.18	CHRNA4	ENSG00000101204.18
617	1	20	rs7271806	62846274	62812232	62911629	0.474207	3	62846274	62846376	MYT1	ENSG00000196132.14	MYT1	ENSG00000196132.14
618	1	21	rs2838764	46488169	46394317	46733038	0.700718	5	46488169	46499471	-	-	SSR4P1,ADARB1	ENSG00000235374.2,ENSG00000197381.16
619	FM	22	rs112643968	22069897	21988518	22220941	0.329228	15	22002021	22076177	-	-	AP000553.1,MIR301B,AP000553.5,AP000553.6,AP000553.7,AP000553.4,AP000553.2,PPIL2,YPEL1,AP000553.9	ENSG00000207751.3,ENSG00000212102.1,ENSG00000284630.1,ENSG00000284651.1,ENSG00000284654.1,ENSG00000284621.1,ENSG00000272954.1,ENSG00000100023.19,ENSG00000100027.17,ENSG00000286365.1
619	1	22	rs113432630	22069941	21988518	22220941	0.281004	15	22002021	22076177	-	-	AP000553.1,MIR301B,AP000553.5,AP000553.6,AP000553.7,AP000553.4,AP000553.2,PPIL2,YPEL1,AP000553.9	ENSG00000207751.3,ENSG00000212102.1,ENSG00000284630.1,ENSG00000284651.1,ENSG00000284654.1,ENSG00000284621.1,ENSG00000272954.1,ENSG00000100023.19,ENSG00000100027.17,ENSG00000286365.1
620	1	22	rs4434089	23383863	23292017	23549017	0.329961	15	23359171	23407063	-	-	RSPH14	ENSG00000100218.12
621	1	22	rs136232	31213097	31049097	31258138	0.989962	1	31213097	31213097	OSBP2	ENSG00000184792.16	OSBP2	ENSG00000184792.16
622	1	22	rs2284016	37096794	37081397	37141094	0.702423	2	37096794	37096794	CACNG2	ENSG00000166862.7	CACNG2	ENSG00000166862.7
623	FM	22	rs9611519	41613188	40546177	42869397	0.345778	33	41408754	41621714	-	-	Y_RNA,AL080243.2,Y_RNA,AL080243.1,EP300,RNU6-375P,AL035658.1,EP300-AS1,LRRC37A14P,L3MBTL2,L3MBTL2-AS1	ENSG00000222698.1,ENSG00000237214.3,ENSG00000199515.1,ENSG00000213857.3,ENSG00000100393.14,ENSG00000252859.1,ENSG00000232754.1,ENSG00000231993.1,ENSG00000215771.2,ENSG00000100395.15,ENSG00000235513.2
623	1	22	rs9611520	41613303	40546177	42869397	0.00893755	33	41408754	41621714	-	-	Y_RNA,AL080243.2,Y_RNA,AL080243.1,EP300,RNU6-375P,AL035658.1,EP300-AS1,LRRC37A14P,L3MBTL2,L3MBTL2-AS1	ENSG00000222698.1,ENSG00000237214.3,ENSG00000199515.1,ENSG00000213857.3,ENSG00000100393.14,ENSG00000252859.1,ENSG00000232754.1,ENSG00000231993.1,ENSG00000215771.2,ENSG00000100395.15,ENSG00000235513.2
624	1	22	rs5759067	43372799	43084211	43492799	0.0171006	116	43187900	43409989	-	-	AL049757.1,ARFGAP3,PACSIN2,AL049758.1	ENSG00000274717.1,ENSG00000242247.11,ENSG00000100266.19,ENSG00000226989.1
624	FM	22	rs2284098	43401772	43084211	43492799	0.0987802	116	43187900	43409989	-	-	AL049757.1,ARFGAP3,PACSIN2,AL049758.1	ENSG00000274717.1,ENSG00000242247.11,ENSG00000100266.19,ENSG00000226989.1
625	1	22	rs7291412	46459132	46390286	46494685	0.416845	5	46454792	46459132	MIRLET7BHG	ENSG00000197182.14	MIRLET7BHG	ENSG00000197182.14
626	FM	22	rs5768657	48873919	48868007	48903258	0.815749	3	48873919	48874153	Z84468.2	ENSG00000287225.1	Z84468.2	ENSG00000287225.1
626	1	22	rs1074227	48875958	48868007	48903258	0.0791286	3	48873919	48874153	Z84468.2	ENSG00000287225.1	Z84468.2	ENSG00000287225.1
627	1	22	rs739084	49613390	49593390	49637290	0.282218	6	49610157	49613390	-	-	RPL35P8	ENSG00000226142.2
628	1	22	rs5771093	50634544	50610609	50722408	0.138829	14	50622214	50682865	-	-	TRABD,AL022328.3,AL022328.4,SELENOO,AL022328.1,AL022328.2,TUBGCP6	ENSG00000170638.10,ENSG00000273188.1,ENSG00000273253.2,ENSG00000073169.14,ENSG00000272836.1,ENSG00000273137.1,ENSG00000128159.12
628	FM	22	rs9628304	50635332	50610609	50722408	0.328183	14	50622214	50682865	-	-	TRABD,AL022328.3,AL022328.4,SELENOO,AL022328.1,AL022328.2,TUBGCP6	ENSG00000170638.10,ENSG00000273188.1,ENSG00000273253.2,ENSG00000073169.14,ENSG00000272836.1,ENSG00000273137.1,ENSG00000128159.12

## Sheet: C Top results
European ancestry analyses (EUR)
Locus	SNP.Index	CHR	SNP	BP	Locus.Left	Locus.Right	PIP	Credible.Causal.Set	CCS.Left	CCS.Right	High.Confidence.Genes.Names	High.Confidence.Genes.IDs
9	1	1	rs579448	41104664	40955664	41246664	0.998	1	41104664	41104664	RIMS3	ENSG00000117016.10
32	1	1	rs3753394	196620917	196350917	196939917	0.988	1	196620917	196620917	-	-
55	1	2	rs11682175	57987593	57462963	59239963	1	1	57987593	57987593	ACTG1P22	ENSG00000271615.1
108	1	3	rs77554090	65711935	65654435	65711935	0.998	1	65711935	65711935	MAGI1	ENSG00000151276.23
171	1	5	rs1032712	31062973	31062973	31093873	0.977	1	31062973	31062973	-	-
194	1	5	rs4705336	148747902	148706902	148780402	0.989	1	148747902	148747902	PCYOX1L	ENSG00000145882.11
204	1	6	rs12203592	396321	382521	396321	1	1	396321	396321	IRF4	ENSG00000137265.15
220	FM	6	rs2388840	99598756	99394909	99648209	0.968	1	99598756	99598756	-	-
230	1	6	rs6911230	152263360	152129047	152307660	0.999	1	152263360	152263360	ESR1	ENSG00000091831.24
236	1	7	rs10267593	1937261	1809261	2344243	0.984	1	1937261	1937261	MAD1L1,AC069288.1	ENSG00000002822.15,ENSG00000286192.1
264	1	7	rs3763457	108213926	107929926	108398926	0.987	1	108213926	108213926	DNAJB9	ENSG00000128590.5
277	1	7	rs17621391	140176596	140117770	140182510	0.979	1	140176596	140176596	MKRN1	ENSG00000133606.11
369	1	11	rs7127383	28591587	27538810	28709587	0.957	1	28591587	28591587	-	-
387	1	11	rs10750352	126702154	126611554	126755454	0.971	1	126702154	126702154	KIRREL3	ENSG00000149571.12
407	1	12	rs11171639	56040943	55895943	56050703	0.954	1	56040943	56040943	AC009779.4	ENSG00000258921.1
476	1	15	rs4702	91426560	91391160	91451992	1	1	91426560	91426560	FURIN	ENSG00000140564.12
477	1	15	rs1972927	91573449	91539049	91580959	0.985	1	91573449	91573449	VPS33B-DT	ENSG00000214432.9
488	1	16	rs42750	21630698	21518698	22660698	0.956	1	21630698	21630698	METTL9	ENSG00000197006.14
493	1	16	rs4306507	51212775	51163075	51212775	0.96	1	51212775	51212775	AC087564.1,AC009166.2	ENSG00000285367.1,ENSG00000280344.1
502	FM	16	rs61735550	72992221	72953938	73070310	0.951	1	72992221	72992221	ZFHX3	ENSG00000140836.17
530	1	18	rs117763335	42260348	41986348	42260348	0.961	1	42260348	42260348	SETBP1	ENSG00000152217.20
539	1	19	rs2111530	31891006	31829306	31961106	0.99	1	31891006	31891006	AC025809.1	ENSG00000267662.1
544	1	20	rs17265513	39832628	39613628	40269628	0.986	1	39832628	39832628	ZHX3	ENSG00000174306.21
557	1	22	rs3788337	23412017	23292017	23569017	0.977	1	23412017	23412017	RSPH14	ENSG00000100218.12
Diverse ancestry analyses (DIV)
Locus	SNP.Index	CHR	SNP	BP	Locus.Left	Locus.Right	PIP	Credible.Causal.Set	CCS.Left	CCS.Right	High.Confidence.Genes.Names	High.Confidence.Genes.IDs
9	1	1	rs579448	41104664	40941664	41265675	0.99074	1	41104664	41104664	RIMS3	ENSG00000117016.10
29	1	1	rs3820500	118013322	117816359	118097559	0.96249	1	118013322	118013322	MAN1A2	ENSG00000198162.12
49	1	1	rs628720	241806189	241775689	241813909	0.954409	1	241806189	241806189	OPN3	ENSG00000054277.14
63	1	2	rs11682175	57987593	57090341	59267822	0.999089	1	57987593	57987593	ACTG1P22	ENSG00000271615.1
103	1	2	rs1063353	241713646	241663046	241882797	0.99764	1	241713646	241713646	KIF1A	ENSG00000130294.17
111	1	3	rs56856481	29625970	29498970	29706970	0.960074	1	29625970	29625970	AC098650.1,RBMS3,RBMS3-AS2	ENSG00000283563.1,ENSG00000144642.22,ENSG00000203506.5
160	1	4	rs6816922	80206272	80186472	80392078	0.970048	1	80206272	80206272	LINC01088,NAA11	ENSG00000249307.7,ENSG00000156269.5
161	1	4	rs57980547	84600736	84569836	84606976	0.982356	1	84600736	84600736	AC021192.1	ENSG00000249171.1
209	1	5	rs4705336	148747902	148636343	149230343	0.975035	1	148747902	148747902	PCYOX1L	ENSG00000145882.11
219	1	6	rs12203592	396321	382521	396321	0.99989	1	396321	396321	IRF4	ENSG00000137265.15
226	1	6	rs6916856	37660117	37603513	37708126	0.998413	1	37660117	37660117	MDGA1	ENSG00000112139.16
252	1	6	rs6911230	152263360	152057821	152396360	0.996471	1	152263360	152263360	ESR1	ENSG00000091831.24
259	1	7	rs10499337	3521803	3307803	4140670	0.97726	1	3521803	3521803	SDK1	ENSG00000146555.19
287	1	7	rs3763457	108213926	107929926	109515075	0.964911	1	108213926	108213926	DNAJB9	ENSG00000128590.5
339	1	9	rs12686751	15206444	15131498	15309444	0.951738	1	15206444	15206444	TTC39B	ENSG00000155158.20
351	1	9	rs6476606	37005561	36852222	37632676	0.997915	1	37005561	37005561	PAX5,AL161781.2	ENSG00000196092.14,ENSG00000250850.2
428	1	11	rs10750352	126702154	126574655	126797655	0.98213	1	126702154	126702154	KIRREL3	ENSG00000149571.12
480	FM	13	rs2329077	78982173	78822070	79058168	0.975064	1	78982173	78982173	OBI1-AS1	ENSG00000234377.7
508	2	14	rs2896488	104079924	103035163	104612988	0.988135	1	104079924	104079924	KLC1,AL139300.1	ENSG00000126214.21,ENSG00000256500.6
526	1	15	rs4702	91426560	91390651	91580959	1	1	91426560	91426560	FURIN	ENSG00000140564.12
555	1	16	rs61735550	72992221	72937610	73070310	0.986274	1	72992221	72992221	ZFHX3	ENSG00000140836.17
582	1	18	rs117763335	42260348	41376286	42567482	0.980907	1	42260348	42260348	SETBP1	ENSG00000152217.20
585	1	18	rs11557713	60243876	60151976	60264376	0.95645	1	60243876	60243876	ZCCHC2	ENSG00000141664.10
596	1	19	rs2111530	31891006	31829306	31961106	0.989893	1	31891006	31891006	AC025809.1	ENSG00000267662.1
604	1	20	rs17265513	39832628	39613628	40269628	0.992002	1	39832628	39832628	ZHX3	ENSG00000174306.21
616	1	20	rs3827020	61980991	61945891	62002449	0.958181	1	61980991	61980991	CHRNA4	ENSG00000101204.18
621	1	22	rs136232	31213097	31049097	31258138	0.989962	1	31213097	31213097	OSBP2	ENSG00000184792.16
