# Supplementary material for: Trans-ancestry genome-wide study of depression identifies 697 associations implicating cell types and pharmacotherapies
Source: Cell. Author manuscript; Available in PMC 2025 Feb 15. (PMC11829167; doi:10.1016/j.cell.2024.12.002)
Supplement: 6 [file NIHMS2048064-supplement-6.xlsx]

## Sheet: readme
Table S3A: Results of the Transcriptome Wide Association Study (TWAS) analysis
Location	Chromosomal location
Panel	Expression panel used
ID	Gene name
TWAS.Z	TWAS assoc z-value
TWAS.P	TWAS assoc p-value
Novel (GWAS)	Implicated by previous GWAS
Colocalisation PP4	Posterior probability of localisation with GWAS signal (colocalisation)
FOCUS PIP	Posterior probability of localisation with GWAS signal (fine mapping)
Table S3B: Results of the Proteome-wide Association Analysis (PWAS)
MD genetic associations correlated and colocalised with the cis-regualted levels of 10 proteins
Location	Chromosomal location
ID	Gene name
Discovery PWAS Z	Z score from PWAS using ROSMAP panel
Discovery PWAS P	P-value from PWAS using ROSMAP panel
Discovery PWAS P (FDR)	FDR-corrected p-value from PWAS using ROSMAP panel
Replication PWAS Z	Z score from PWAS using Banner panel
Replication PWAS P	P-value from PWAS using Banner panel
Replication PWAS P (FDR)	FDR-corrected p-value from PWAS using Banner panel
COLOC PP4	Coloc posterior probability 4 based on ROSMAP panel indicating shared causal variant
COLOC (colocalised)	True/false statement indicating evidence of colocalisation from COLOC PP4
HEIDI p-value	HIEDI p-value based on ROSMAP panel indiciating evidence of effect size heterogeneity
HEIDI (colocalised)	True/false statement indicating evidence of colocalisation from HEIDI p-value
Direction	Indicates whether protein level was inferred to be higher (+) or lower (-) in those with a diagnosis of MD

## Sheet: Table S3A
Location	Panel	ID	TWAS.Z	TWAS.P	Novel (GWAS)	Colocalisation PP4	FOCUS PIP
chr1:8484705-8494898	GTEx Thyroid	RP5-1115A15.1	-8.479	2.26e-17	No	0.999	0.9
chr1:50513686-50669458	PsychENCODE	ELAVL4	-5.722	1.06e-08	Yes	0.979	0.998
chr1:52254865-52344609	CMC DLPFC Splicing	NRD1	7.452	9.19e-14	No	0.95	0.655
chr1:72767155-72767512	PsychENCODE	RPL31P12	-13.737	0	Yes	0.988	1
chr1:173833038-173837125	CMC DLPFC Splicing	GAS5	5.559	2.71e-08	No	0.932	0.794
chr1:175913966-176176370	CMC DLPFC Splicing	RFWD2	-5.593	2.23e-08	No	0.96	0.691
chr1:227057885-227083806	GTEx Thyroid	PSEN2	6.814	9.49e-12	No	0.977	0.535
chr1:241753416-241840678	GTEx Thyroid	OPN3	5.539	3.05e-08	No	0.863	0.581
chr2:10179219-10180790	PsychENCODE	RP11-254F7.2	6.29	3.18e-10	No	1	0.954
chr2:58386377-58468515	CMC DLPFC	FANCL	-9.94	2.78e-23	No	0.964	1
chr2:161993419-162092732	GTEx Adrenal Gland	TANK	-8.328	8.22e-17	No	0.856	1
chr2:173600524-173917620	CMC DLPFC Splicing	RAPGEF4	6.845	7.65e-12	Yes	1	1
chr2:175212749-175260443	NTR Blood	CIR1	-6.719	1.83e-11	No	0.839	0.917
chr2:185463093-185804219	PsychENCODE	ZNF804A	8.049	8.35e-16	No	0.97	1
chr2:226563230-226568370	PsychENCODE	RP11-314B1.2	-5.528	3.24e-08	No	0.904	0.998
chr3:44481261-44561226	CMC DLPFC	ZNF445	-8.251	1.57e-16	No	0.945	0.855
chr3:49394609-49396033	GTEx Frontal Cortex	GPX1	10.053	8.9e-24	No	0.828	0.643
chr3:193296601-193297254	GTEx Caudate	RP11-175P19.2	7.168	7.6e-13	No	0.964	0.992
chr4:118955499-119179789	CMC DLPFC Splicing	NDST3	-6.346	2.21e-10	No	0.989	0.909
chr4:123073488-123283913	PsychENCODE	KIAA1109	-6.415	1.41e-10	Yes	0.818	0.966
chr5:77656338-77776562	CMC DLPFC	SCAMP1	-5.668	1.44e-08	Yes	0.978	0.846
chr5:87988462-87989789	GTEx Frontal Cortex	CTC-467M3.3	-6.141	8.18e-10	No	0.921	0.824
chr5:155297354-156194799	YFS Blood	SGCD	-6.21	5.3e-10	No	0.993	0.786
chr5:170814120-170838141	PsychENCODE	NPM1	6.84	7.94e-12	No	0.975	0.996
chr6:40312083-40313890	GTEx Frontal Cortex	LINC00951	-6.961	3.39e-12	No	0.986	0.576
chr6:105404922-105531207	CMC DLPFC	LIN28B	-6.052	1.43e-09	No	0.998	0.993
chr6:117642380-117923691	GTEx Thyroid	GOPC	6.406	1.49e-10	No	0.917	0.838
chr7:1878222-1889567	GTEx Pituitary	AC110781.3	-8.173	3.02e-16	No	0.938	1
chr7:2719162-2755069	CMC DLPFC	AMZ1	5.799	6.68e-09	Yes	0.994	0.609
chr7:3341079-4308631	CMC DLPFC	SDK1	-8.918	4.75e-19	Yes	0.957	1
chr7:6485584-6523873	YFS Blood	KDELR2	6.402	1.53e-10	Yes	0.987	0.916
chr7:12250867-12282993	PsychENCODE	TMEM106B	-10.2	2.11e-24	No	0.973	0.876
chr7:21467651-21554162	NTR Blood	SP4	-7.578	3.5e-14	No	0.999	0.55
chr7:32535175-33079036	CMC DLPFC	AVL9	-5.809	6.3e-09	No	0.871	0.994
chr7:104581510-104602781	GTEx Whole Blood	RP11-325F22.2	6.311	2.77e-10	No	0.967	1
chr7:108194987-108209897	GTEx Cerebellar Hemisphere	THAP5	-6.958	3.46e-12	No	0.995	0.96
chr7:111366166-111846466	PsychENCODE	DOCK4	6.95	3.65e-12	Yes	0.956	0.998
chr7:117350705-117514193	PsychENCODE	CTTNBP2	-5.84	5.12e-09	No	0.82	0.674
chr7:133812052-133949343	GTEx Pituitary	LRGUK	6.571	5.01e-11	Yes	0.995	0.989
chr8:65508528-65711348	CMC DLPFC	CYP7B1	-7.894	2.92e-15	No	0.939	1
chr9:13406379-13433052	GTEx Hypothalamus	RP11-536O18.2	-6.95	3.65e-12	No	0.842	1
chr9:91926113-91931618	GTEx Whole Blood	CKS2	-5.797	6.75e-09	Yes	0.995	0.52
chr9:96192624-96193581	GTEx Cerebellum	RP11-165J3.5	7.246	4.28e-13	No	0.978	0.957
chr9:98205262-98279339	GTEx Whole Blood	PTCH1	7.465	8.31e-14	No	0.975	0.959
chr9:125703112-125867145	GTEx Adrenal Gland	RABGAP1	5.994	2.05e-09	No	0.825	0.868
chr9:136896708-136933657	GTEx Pituitary	BRD3	-5.758	8.51e-09	Yes	0.97	0.863
chr10:75532379-75540009	GTEx Cortex	FUT11	7.037	1.97e-12	Yes	0.979	0.938
chr10:104263744-104393292	PsychENCODE	SUFU	-6.556	5.51e-11	Yes	0.883	0.98
chr10:106400859-107024993	PsychENCODE	SORCS3	-6.166	6.98e-10	No	0.92	0.998
chr11:57435219-57468659	YFS Blood	ZDHHC5	8.11	5.06e-16	No	0.988	0.97
chr11:61567099-61596790	PsychENCODE	FADS1	-8.849	8.82e-19	No	0.956	0.505
chr12:40590546-40763087	GTEx Caudate	LRRK2	-6.125	9.06e-10	Yes	0.963	0.984
chr12:109915350-109974507	GTEx Cerebellar Hemisphere	UBE3B	6.842	7.81e-12	No	0.965	0.519
chr12:112204345-112248017	NTR Blood	ALDH2	5.66	1.51e-08	Yes	0.994	0.997
chr12:121200313-121342174	GTEx Hippocampus	SPPL3	-7.78	7.25e-15	Yes	0.862	0.787
chr12:123636867-123728561	GTEx Whole Blood	MPHOSPH9	-6.686	2.29e-11	Yes	0.872	0.841
chr13:37523907-37573504	CMC DLPFC	ALG5	-5.872	4.31e-09	No	0.995	0.868
chr13:80055287-80130210	PsychENCODE	NDFIP2	-5.962	2.5e-09	Yes	0.983	0.614
chr13:99102455-99229122	GTEx Whole Blood	STK24	-5.958	2.56e-09	No	0.962	0.993
chr14:42057064-42074059	GTEx Thyroid	CTD-2298J14.2	-8.988	2.52e-19	No	0.994	0.995
chr14:69517598-69619867	PsychENCODE	DCAF5	-5.646	1.64e-08	No	0.984	0.937
chr14:75348593-75370450	CMC DLPFC	DLST	7.344	2.07e-13	No	0.97	0.526
chr14:104161388-104161507	GTEx Whole Blood	RP11-73M18.7	11.217	3.36e-29	No	0.894	0.545
chr15:74200424-74220589	GTEx Whole Blood	LOXL1-AS1	-6.517	7.16e-11	No	0.952	0.568
chr15:88419987-88799962	CMC DLPFC Splicing	NTRK3	5.761	8.38e-09	Yes	0.992	0.996
chr15:91411884-91426687	CMC DLPFC	FURIN	-11.512	1.15e-30	No	1	1
chr16:21638063-21638723	GTEx Whole Blood	CTB-31N19.3	-6.325	2.54e-10	No	0.996	0.966
chr16:72146056-72210777	PsychENCODE	PMFBP1	-6.279	3.41e-10	No	0.9	0.985
chr17:38218445-38250120	CMC DLPFC Splicing	THRA	5.598	2.16e-08	No	1	0.811
chr18:49866542-51057784	PsychENCODE	DCC	9.163	5.03e-20	No	0.888	0.993
chr18:52495707-52562747	CMC DLPFC Splicing	RAB27B	8.211	2.19e-16	Yes	0.986	0.57
chr20:44746905-44758384	NTR Blood	CD40	-8.214	2.14e-16	No	0.99	0.927
chr20:47662849-47713489	YFS Blood	CSE1L	-6.922	4.46e-12	Yes	0.931	0.515
chr20:61974661-62009489	CMC DLPFC	CHRNA4	5.771	7.88e-09	Yes	0.998	0.854
chr22:50702141-50708779	CMC DLPFC	MAPK11	-6.252	4.04e-10	Yes	0.846	0.723

## Sheet: Table S3B
Location	ID	Discovery PWAS Z	Discovery PWAS P	Discovery PWAS P (FDR)	Replication PWAS Z	Replication PWAS P	Replication PWAS P (FDR)	COLOC PP4	COLOC (colocalised)	HEIDI p-value	HEIDI (colocalised)	Direction
chr2:29072687-29093167	TRMT61B	-4.53	5.8e-06	0.00019	-2.49	0.013	0.017	0.922	TRUE	0.13	TRUE	-
chr2:172640880-172864766	SLC25A12	6.73	1.7e-11	5.1e-09	7.31	2.6e-13	4.7e-12	0.902	TRUE	0.35	TRUE	+
chr4:47849257-47916653	NFXL1	-4.84	1.3e-06	6e-05	-4.09	4.3e-05	0.00013	0.979	TRUE	0.43	TRUE	-
chr6:150070579-150132556	PCMT1	-4.75	2.1e-06	8.4e-05	-4.74	2.1e-06	1e-05	0.929	TRUE	0.68	TRUE	-
chr8:22298332-22398652	PPP3CC	4.85	1.2e-06	6e-05	5.44	5.2e-08	5.2e-07	0.934	TRUE	0.37	TRUE	+
chr10:104678050-104849978	CNNM2	-5.14	2.8e-07	1.9e-05	-4.45	8.5e-06	3.2e-05	0.92	TRUE	0.72	TRUE	-
chr12:58176372-58201854	TSFM	5.42	6.1e-08	5.8e-06	5.35	8.6e-08	7.3e-07	0.819	TRUE	0.12	TRUE	+
chr16:82660408-83830204	CDH13	-5.9	3.6e-09	5.9e-07	-4.97	6.6e-07	4.3e-06	0.996	TRUE	0.38	TRUE	-
chr17:27206353-27224697	FLOT2	4.3	1.7e-05	0.00045	3.73	0.00019	0.00043	0.838	TRUE	0.2	TRUE	+
chr21:37507210-37518864	CBR3	-3.98	7e-05	0.0014	-4.16	3.2e-05	0.0001	0.862	TRUE	0.094	TRUE	-
