# Supplementary material for: Trans-ancestry genome-wide study of depression identifies 697 associations implicating cell types and pharmacotherapies
Source: Cell. Author manuscript; Available in PMC 2025 Feb 15. (PMC11829167; doi:10.1016/j.cell.2024.12.002)
Supplement: 7 [file NIHMS2048064-supplement-7.xlsx]

## Sheet: readme
Table S4: Results of PsyOPS gene prioritisation scoring
lead_variant	Lead variant
distance	Distance from lead variant to gene
gene	Gene ID
chrom	Chromosome
start	Chromosomal start point
end	Chromosomal end point
extreme_pLI	probability of loss-of-function intolerance (pLI) scores, gnomAD pLI > 0.99
brain_enriched_expression	brain-enriched expression from Human Protein Atlas
neurodevelopmental_disorder	neurodevelopmental disorder (autism, intellectual disability and epilepsy) gene (expert curation from Genomics England)
PsyOPS_score (high = enrichment)	Psychiatric Omnilocus Prioritization Score
Prioritized	Whether this gene was prioritised for a particular lead variant

## Sheet: PsyOPS Genes
lead_variant	distance	gene	chrom	start	end	extreme_pLI	brain_enriched_expression	neurodevelopmental_disorder	PsyOPS_score	Prioritized
rs301806	0	RERE	chr1	8412457	8908980	TRUE	FALSE	TRUE	0.416571	TRUE
rs301806	77851	SLC45A1	chr1	8378174	8404227	FALSE	TRUE	FALSE	0.206554
rs2013745	35914	SPEN	chr1	16162590	16266951	TRUE	FALSE	FALSE	0.207218
rs2013745	131137	DDI2	chr1	15943953	15995539	TRUE	FALSE	FALSE	0.207218
rs2013745	204055	SRARP	chr1	16330731	16335302	FALSE	TRUE	FALSE	0.206554
rs2013745	218694	CLCNKA	chr1	16345370	16360545	FALSE	FALSE	TRUE	0.209017	TRUE
rs2013745	257588	FAM131C	chr1	16384264	16400146	FALSE	TRUE	FALSE	0.206554
rs2013745	399897	FHAD1	chr1	15563017	15726779	FALSE	TRUE	FALSE	0.206554
rs2013745	446659	FBXO42	chr1	16573335	16678975	TRUE	FALSE	FALSE	0.207218
rs12406582	310849	IGSF21	chr1	18434292	18704977	FALSE	TRUE	FALSE	0.206554	TRUE
rs77648004	0	ZMYM4	chr1	35734310	35887659	TRUE	FALSE	FALSE	0.207218
rs77648004	106338	SFPQ	chr1	35641979	35658746	TRUE	FALSE	FALSE	0.207218
rs77648004	257990	NCDN	chr1	36023074	36032875	TRUE	TRUE	FALSE	0.41294
rs77648004	267538	ZMYM6	chr1	35451766	35497546	FALSE	FALSE	TRUE	0.209017
rs77648004	273831	TFAP2E	chr1	36038915	36060929	FALSE	TRUE	FALSE	0.206554
rs77648004	369833	DLGAP3	chr1	35331037	35395251	TRUE	TRUE	TRUE	0.657706	TRUE
rs77648004	414394	C1orf216	chr1	36179478	36184495	FALSE	TRUE	FALSE	0.206554
rs218987	93795	GRIK3	chr1	37261128	37500116	TRUE	TRUE	TRUE	0.657706	TRUE
rs218987	315808	STK40	chr1	36805225	36851525	TRUE	FALSE	FALSE	0.207218
rs218987	396375	THRAP3	chr1	36690033	36770958	TRUE	FALSE	FALSE	0.207218
rs629121	172464	GRIK3	chr1	37261128	37500116	TRUE	TRUE	TRUE	0.657706	TRUE
rs28450036	0	SF3A3	chr1	38422647	38455747	TRUE	FALSE	FALSE	0.207218
rs28450036	77947	POU3F1	chr1	38509501	38512465	FALSE	TRUE	FALSE	0.206554
rs28450036	106290	MTF1	chr1	38275246	38325264	FALSE	FALSE	TRUE	0.209017	TRUE
rs28450036	164745	MANEAL	chr1	38259519	38266809	FALSE	TRUE	FALSE	0.206554
rs28450036	200749	EPHA10	chr1	38179552	38230805	FALSE	TRUE	FALSE	0.206554
rs68007327	0	AGBL4	chr1	48998526	50489626	FALSE	TRUE	TRUE	0.415589	TRUE
rs68007327	173109	ELAVL4	chr1	50489701	50669444	FALSE	TRUE	FALSE	0.206554
rs11576945	0	AGBL4	chr1	48998526	50489626	FALSE	TRUE	TRUE	0.415589	TRUE
rs11576945	32864	ELAVL4	chr1	50489701	50669444	FALSE	TRUE	FALSE	0.206554
rs11576945	426385	DMRTA2	chr1	50883222	50889115	FALSE	TRUE	FALSE	0.206554
rs11576945	445863	FAF1	chr1	50902700	51425939	TRUE	FALSE	FALSE	0.207218
rs7413471	33869	RAB3B	chr1	52373628	52456372	FALSE	TRUE	FALSE	0.206554	TRUE
rs437021	0	NFIA	chr1	61330931	61928460	TRUE	FALSE	TRUE	0.416571	TRUE
rs437021	469879	PATJ	chr1	62208149	62644347	FALSE	TRUE	TRUE	0.415589
rs2503185	354159	LEPR	chr1	65886335	66107242	TRUE	FALSE	FALSE	0.207218	TRUE
rs2815369	56954	C1orf141	chr1	67557848	67697536	FALSE	TRUE	FALSE	0.206554
rs2815369	256164	DYNLT5	chr1	67218142	67244730	FALSE	TRUE	FALSE	0.206554
rs2815369	284072	SGIP1	chr1	66998950	67216822	TRUE	TRUE	FALSE	0.41294	TRUE
rs2815369	372599	SERBP1	chr1	67873493	67896098	TRUE	FALSE	FALSE	0.207218
rs3101341	0	NEGR1	chr1	71861626	72748222	TRUE	TRUE	FALSE	0.41294	TRUE
rs2797104	143213	NEGR1	chr1	71861626	72748222	TRUE	TRUE	FALSE	0.41294	TRUE
rs61789451	210979	TTLL7	chr1	84330707	84464833	FALSE	TRUE	FALSE	0.206554	TRUE
rs61789451	424017	PRKACB	chr1	84543745	84704181	FALSE	TRUE	FALSE	0.206554
rs2753287	156875	SH3GLB1	chr1	87170253	87213867	TRUE	FALSE	FALSE	0.207218	TRUE
rs2753287	423821	LMO4	chr1	87794563	87814606	FALSE	TRUE	FALSE	0.206554
rs6676045	135578	LMO4	chr1	87794563	87814606	FALSE	TRUE	FALSE	0.206554	TRUE
rs4656042	303538	PKN2	chr1	89149905	89301938	TRUE	FALSE	FALSE	0.207218	TRUE
rs695201	351298	PTBP2	chr1	97187221	97289294	TRUE	FALSE	TRUE	0.416571	TRUE
rs12023901	0	UBAP2L	chr1	154192655	154243986	TRUE	FALSE	FALSE	0.207218
rs12023901	276544	CRTC2	chr1	153920145	153931091	TRUE	FALSE	FALSE	0.207218
rs12023901	288441	DENND4B	chr1	153901977	153919194	TRUE	FALSE	FALSE	0.207218
rs12023901	311799	GATAD2B	chr1	153761506	153895836	TRUE	FALSE	TRUE	0.416571	TRUE
rs12023901	313418	UBE2Q1	chr1	154521053	154531504	TRUE	FALSE	FALSE	0.207218
rs12023901	332619	CHRNB2	chr1	154540254	154552489	FALSE	TRUE	TRUE	0.415589
rs12023901	346536	ADAR	chr1	154554171	154600489	FALSE	FALSE	TRUE	0.209017
rs12023901	460351	INTS3	chr1	153700526	153747284	TRUE	FALSE	FALSE	0.207218
rs12023901	462296	KCNN3	chr1	154669931	154842757	FALSE	TRUE	TRUE	0.415589
rs9616	0	ADAR	chr1	154554171	154600489	FALSE	FALSE	TRUE	0.209017
rs9616	3244	CHRNB2	chr1	154540254	154552489	FALSE	TRUE	TRUE	0.415589	TRUE
rs9616	24229	UBE2Q1	chr1	154521053	154531504	TRUE	FALSE	FALSE	0.207218
rs9616	114198	KCNN3	chr1	154669931	154842757	FALSE	TRUE	TRUE	0.415589
rs9616	311747	UBAP2L	chr1	154192655	154243986	TRUE	FALSE	FALSE	0.207218
rs9616	410329	LENEP	chr1	154966062	154966791	FALSE	TRUE	FALSE	0.206554
rs9616	495580	EFNA3	chr1	155051313	155060014	FALSE	TRUE	FALSE	0.206554
rs116344316	170554	ATP1B1	chr1	169074935	169280230	TRUE	FALSE	FALSE	0.207218	TRUE
rs11809140	142182	COP1	chr1	175913967	176176422	TRUE	FALSE	FALSE	0.207218	TRUE
rs10913339	142629	BRINP2	chr1	177140094	177251558	TRUE	TRUE	FALSE	0.41294	TRUE
rs10913339	260078	ASTN1	chr1	176826438	177134109	TRUE	TRUE	FALSE	0.41294
rs78944362	0	CACNA1E	chr1	181286826	181777219	TRUE	TRUE	TRUE	0.657706	TRUE
rs1935884	18711	BRINP3	chr1	190066788	190447534	FALSE	TRUE	FALSE	0.206554	TRUE
rs1135810	0	CRB1	chr1	197237334	197447585	FALSE	TRUE	FALSE	0.206554
rs1135810	330878	ASPM	chr1	197053251	197115824	FALSE	FALSE	TRUE	0.209017	TRUE
rs10922430	159833	PTPRC	chr1	198607587	198726605	TRUE	FALSE	TRUE	0.416571	TRUE
rs564440	0	NAV1	chr1	201508255	201796097	TRUE	FALSE	FALSE	0.207218	TRUE
rs564440	35093	IPO9	chr1	201798277	201853419	TRUE	FALSE	FALSE	0.207218
rs564440	328830	GPR37L1	chr1	202092014	202102720	FALSE	TRUE	FALSE	0.206554
rs17762150	31706	PROX1	chr1	214156524	214214853	TRUE	FALSE	FALSE	0.207218	TRUE
rs12116805	208944	PROX1	chr1	214156524	214214853	TRUE	FALSE	FALSE	0.207218	TRUE
rs301734	0	USH2A	chr1	215796233	216596790	FALSE	FALSE	TRUE	0.209017	TRUE
rs301734	384022	ESRRG	chr1	216676588	217311097	FALSE	TRUE	FALSE	0.206554
rs2576270	0	ESRRG	chr1	216676588	217311097	FALSE	TRUE	FALSE	0.206554
rs2576270	468168	USH2A	chr1	215796233	216596790	FALSE	FALSE	TRUE	0.209017	TRUE
rs6426547	77343	ITPKB	chr1	226819391	226927024	TRUE	TRUE	FALSE	0.41294	TRUE
rs6426547	173199	CDC42BPA	chr1	227177566	227506193	TRUE	FALSE	FALSE	0.207218
rs6426547	207436	STUM	chr1	226736465	226796931	FALSE	TRUE	FALSE	0.206554
rs628720	285515	RGS7	chr1	240930936	241520674	FALSE	TRUE	TRUE	0.415589	TRUE
rs628720	440099	PLD5	chr1	242246288	242687999	FALSE	TRUE	FALSE	0.206554
rs11588708	119820	ZBTB18	chr1	244212241	244220778	TRUE	TRUE	TRUE	0.657706	TRUE
rs11588708	326217	AKT3	chr1	243651535	244014381	TRUE	FALSE	TRUE	0.416571
rs34465753	321310	KIF26B	chr1	245318287	245872734	TRUE	FALSE	TRUE	0.416571	TRUE
rs11887646	49994	SOX11	chr2	5832516	5841517	FALSE	TRUE	TRUE	0.397482	TRUE
rs4669520	260519	HPCAL1	chr2	10443015	10567743	FALSE	TRUE	FALSE	0.198471
rs4669520	397598	ODC1	chr2	10580094	10588453	FALSE	FALSE	TRUE	0.200765
rs4669520	485635	ADAM17	chr2	9628615	9696861	TRUE	FALSE	FALSE	0.210105	TRUE
rs10929357	321195	DDX1	chr2	15731302	15774470	TRUE	FALSE	FALSE	0.210105	TRUE
rs4666018	376933	NRBP1	chr2	27650657	27665126	TRUE	FALSE	FALSE	0.210105	TRUE
rs4666018	462158	GTF3C2	chr2	27548716	27579901	TRUE	FALSE	FALSE	0.210105
rs11124954	141970	ABCG5	chr2	44039611	44066004	FALSE	FALSE	TRUE	0.200765	TRUE
rs11124954	335446	PREPL	chr2	44543420	44589001	FALSE	TRUE	FALSE	0.198471
rs72881281	0	NRXN1	chr2	50145641	51452713	TRUE	TRUE	TRUE	0.650483	TRUE
rs858938	0	NRXN1	chr2	50145641	51452713	TRUE	TRUE	TRUE	0.650483	TRUE
rs3842981	0	NRXN1	chr2	50145641	51452713	TRUE	TRUE	TRUE	0.650483	TRUE
rs359247	200603	BCL11A	chr2	60677655	60781602	FALSE	FALSE	TRUE	0.200765	TRUE
rs149044563	32545	OTX1	chr2	63277192	63284971	FALSE	FALSE	TRUE	0.200765	TRUE
rs17692517	0	ZNF638	chr2	71503691	71662199	TRUE	FALSE	FALSE	0.210105	TRUE
rs17692517	109316	PAIP2B	chr2	71409868	71454233	FALSE	TRUE	FALSE	0.198471
rs17692517	371046	VAX2	chr2	71127706	71192503	FALSE	TRUE	FALSE	0.198471
rs7603278	197999	LRRTM4	chr2	76974811	77820445	FALSE	TRUE	FALSE	0.198471	TRUE
rs73949838	105304	KDM3A	chr2	86667770	86719839	TRUE	FALSE	FALSE	0.210105	TRUE
rs73949838	259937	REEP1	chr2	86441116	86565206	FALSE	FALSE	TRUE	0.200765
rs73949838	491865	POLR1A	chr2	86247339	86333278	TRUE	FALSE	FALSE	0.210105
rs6715321	2504	REV1	chr2	100016938	100106497	TRUE	FALSE	FALSE	0.210105
rs6715321	52880	AFF3	chr2	100161881	100808890	TRUE	FALSE	TRUE	0.414745	TRUE
rs6715321	91212	EIF5B	chr2	99953834	100017789	TRUE	FALSE	FALSE	0.210105
rs60923162	484786	POU3F3	chr2	105469745	105475032	FALSE	TRUE	TRUE	0.397482	TRUE
rs7581524	65176	POLR1B	chr2	113299492	113337395	TRUE	FALSE	FALSE	0.210105	TRUE
rs780024	0	CNTNAP5	chr2	124782864	125678796	TRUE	TRUE	TRUE	0.650483	TRUE
rs6722312	0	CNTNAP5	chr2	124782864	125678796	TRUE	TRUE	TRUE	0.650483	TRUE
rs13399910	0	THSD7B	chr2	137523115	138435288	FALSE	TRUE	FALSE	0.198471	TRUE
rs6713237	0	LRP1B	chr2	140988992	142888585	FALSE	TRUE	FALSE	0.198471	TRUE
rs6751778	0	FMNL2	chr2	153191688	153506340	TRUE	TRUE	FALSE	0.411263	TRUE
rs6751778	312930	CACNB4	chr2	152689285	152955681	FALSE	TRUE	TRUE	0.397482
rs707047	0	GALNT13	chr2	154728435	155310491	TRUE	TRUE	TRUE	0.650483	TRUE
rs707047	308106	KCNJ3	chr2	155554367	155714866	TRUE	TRUE	FALSE	0.411263
rs10201304	230850	KCNJ3	chr2	155554367	155714866	TRUE	TRUE	FALSE	0.411263	TRUE
rs11903494	35408	NR4A2	chr2	157180949	157198860	TRUE	FALSE	TRUE	0.414745	TRUE
rs11903494	146261	GPD2	chr2	157291802	157470247	FALSE	FALSE	TRUE	0.200765
rs59725924	0	BAZ2B	chr2	160175490	160473080	FALSE	FALSE	TRUE	0.200765	TRUE
rs1267079	238954	TBR1	chr2	162272808	162282381	TRUE	TRUE	TRUE	0.650483	TRUE
rs1267079	246989	SLC4A10	chr2	162280843	162841792	FALSE	TRUE	TRUE	0.397482
rs1116173	45970	TBR1	chr2	162272808	162282381	TRUE	TRUE	TRUE	0.650483	TRUE
rs1116173	54005	SLC4A10	chr2	162280843	162841792	FALSE	TRUE	TRUE	0.397482
rs13002621	433648	GRB14	chr2	165348927	165477992	FALSE	FALSE	TRUE	0.200765	TRUE
rs1371187	303826	GRB14	chr2	165348927	165477992	FALSE	FALSE	TRUE	0.200765	TRUE
rs62183783	1009	SLC25A12	chr2	172639915	172864766	FALSE	FALSE	TRUE	0.200765
rs62183783	83693	DLX1	chr2	172949468	172954405	FALSE	TRUE	FALSE	0.198471
rs62183783	98391	DLX2	chr2	172964166	172967628	FALSE	TRUE	TRUE	0.397482	TRUE
rs13025467	0	RAPGEF4	chr2	173600002	173917621	TRUE	TRUE	TRUE	0.650483	TRUE
rs17255455	35957	SP9	chr2	175199682	175203228	FALSE	TRUE	FALSE	0.198471
rs17255455	57114	GPR155	chr2	175296299	175351822	FALSE	TRUE	FALSE	0.198471
rs17255455	409084	SP3	chr2	174745578	174830101	TRUE	FALSE	FALSE	0.210105	TRUE
rs17255455	424352	CHN1	chr2	175663537	175870109	FALSE	TRUE	FALSE	0.198471
rs10165846	229615	HOXD13	chr2	176957449	176960672	FALSE	FALSE	TRUE	0.200765	TRUE
rs10165846	236689	HOXD12	chr2	176964523	176967217	FALSE	TRUE	FALSE	0.198471
rs10165846	245684	HOXD10	chr2	176973518	176984665	FALSE	FALSE	TRUE	0.200765
rs10165846	325562	HOXD1	chr2	177053396	177055635	FALSE	TRUE	FALSE	0.198471
rs11681373	0	ZNF804A	chr2	185463256	185804219	FALSE	TRUE	TRUE	0.397482	TRUE
rs6751868	31238	STAT1	chr2	191773186	191885686	TRUE	FALSE	TRUE	0.414745	TRUE
rs13418032	19256	RFTN2	chr2	198432948	198540769	FALSE	TRUE	FALSE	0.198471
rs13418032	32231	HSPD1	chr2	198351308	198381461	TRUE	FALSE	TRUE	0.414745	TRUE
rs13418032	113889	SF3B1	chr2	198253239	198299803	TRUE	FALSE	FALSE	0.210105
rs13418032	255625	PLCL1	chr2	198669317	199437305	FALSE	TRUE	FALSE	0.198471
rs10187826	44945	KLF7	chr2	207938861	208031991	FALSE	FALSE	TRUE	0.200765
rs10187826	317525	CREB1	chr2	208394461	208470712	TRUE	FALSE	FALSE	0.210105	TRUE
rs10187826	416023	FASTKD2	chr2	207630081	207660913	FALSE	FALSE	TRUE	0.200765
rs4347812	62658	CREB1	chr2	208394461	208470712	TRUE	FALSE	FALSE	0.210105	TRUE
rs4347812	452961	CRYGD	chr2	208986331	208989248	FALSE	FALSE	TRUE	0.200765
rs4347812	459491	CRYGC	chr2	208992861	208994552	FALSE	FALSE	TRUE	0.200765
rs4347812	492094	CRYGA	chr2	209025464	209028313	FALSE	TRUE	FALSE	0.198471
rs4347812	496697	C2orf80	chr2	209030067	209054754	FALSE	TRUE	FALSE	0.198471
rs17677155	222988	MAP2	chr2	210288771	210598842	TRUE	TRUE	FALSE	0.411263	TRUE
rs17677155	346556	PTH2R	chr2	209224438	209719227	FALSE	TRUE	FALSE	0.198471
rs12694222	208605	ERBB4	chr2	212240442	213403565	TRUE	FALSE	FALSE	0.210105	TRUE
rs72931605	0	ERBB4	chr2	212240442	213403565	TRUE	FALSE	FALSE	0.210105	TRUE
rs13400161	0	ERBB4	chr2	212240442	213403565	TRUE	FALSE	FALSE	0.210105	TRUE
rs62199890	0	VWC2L	chr2	215275778	215443700	FALSE	TRUE	FALSE	0.198471	TRUE
rs17394269	188673	PAX3	chr2	223064606	223163717	FALSE	TRUE	TRUE	0.397482
rs17394269	437011	EPHA4	chr2	222282747	222438922	TRUE	TRUE	FALSE	0.411263	TRUE
rs6737187	0	NYAP2	chr2	226264426	226518734	FALSE	TRUE	FALSE	0.198471	TRUE
rs6737187	453232	DOCK10	chr2	225629807	225907185	FALSE	TRUE	FALSE	0.198471
rs7573208	0	GIGYF2	chr2	233562009	233725315	TRUE	FALSE	TRUE	0.414745	TRUE
rs7573208	25279	SNORC	chr2	233721980	233743418	FALSE	TRUE	FALSE	0.198471
rs7573208	46710	NGEF	chr2	233743411	233877966	FALSE	TRUE	FALSE	0.198471
rs7573208	55426	KCNJ13	chr2	233630512	233641275	FALSE	TRUE	FALSE	0.198471
rs7573208	149215	EFHD1	chr2	233470767	233547486	FALSE	TRUE	FALSE	0.198471
rs7573208	306275	PRSS56	chr2	233385098	233390426	FALSE	TRUE	FALSE	0.198471
rs7573208	344157	ECEL1	chr2	233344537	233352544	FALSE	TRUE	FALSE	0.198471
rs1063353	0	KIF1A	chr2	241653178	241763710	TRUE	TRUE	TRUE	0.650483	TRUE
rs1063353	132101	CROCC2	chr2	241845747	241932728	FALSE	TRUE	FALSE	0.198471
rs1063353	331868	PASK	chr2	242045514	242089679	FALSE	TRUE	FALSE	0.198471
rs1063353	375345	PPP1R7	chr2	242088991	242123067	TRUE	FALSE	FALSE	0.210105
rs1063353	453033	HDLBP	chr2	242166679	242256476	TRUE	FALSE	TRUE	0.414745
rs1562518	0	CNTN4	chr3	2140497	3099643	FALSE	FALSE	TRUE	0.194462	TRUE
rs182569	26281	SYN2	chr3	12045862	12233532	FALSE	TRUE	TRUE	0.395309	TRUE
rs182569	296620	MKRN2OS	chr3	12556433	12602558	FALSE	TRUE	FALSE	0.203016
rs182569	363787	RAF1	chr3	12623600	12705700	FALSE	FALSE	TRUE	0.194462
rs7617959	0	PLCL2	chr3	16844159	17132096	TRUE	TRUE	FALSE	0.41782	TRUE
rs7617959	150742	DAZL	chr3	16628299	16711813	TRUE	FALSE	FALSE	0.209498
rs7617959	336099	TBC1D5	chr3	17198654	18486309	FALSE	FALSE	TRUE	0.194462
rs4635727	217955	SATB1	chr3	18386869	18487080	TRUE	FALSE	FALSE	0.209498	TRUE
rs4635727	218726	TBC1D5	chr3	17198654	18486309	FALSE	FALSE	TRUE	0.194462
rs4635727	484967	KCNH8	chr3	19190002	19577134	FALSE	TRUE	FALSE	0.203016
rs6802567	70829	SNRK	chr3	43328004	43466256	TRUE	FALSE	FALSE	0.209498	TRUE
rs12054231	8578	ZNF445	chr3	44473197	44519162	TRUE	FALSE	FALSE	0.209498	TRUE
rs9586	55266	USP19	chr3	49145479	49158371	TRUE	FALSE	FALSE	0.209498
rs9586	81841	QRICH1	chr3	49067140	49131796	TRUE	FALSE	TRUE	0.404811
rs9586	180972	GPX1	chr3	49394609	49395786	FALSE	FALSE	TRUE	0.194462
rs9586	189822	ARIH2	chr3	48956254	49023815	TRUE	FALSE	FALSE	0.209498
rs9586	240574	AMT	chr3	49454211	49460118	FALSE	FALSE	TRUE	0.194462
rs9586	378273	BSN	chr3	49591910	49708982	TRUE	TRUE	FALSE	0.41782	TRUE
rs9586	489840	NCKIPSD	chr3	48711277	48723797	FALSE	TRUE	FALSE	0.203016
rs1010553	13689	NISCH	chr3	52489134	52527084	TRUE	FALSE	FALSE	0.209498
rs1010553	38595	PBRM1	chr3	52579368	52719933	TRUE	FALSE	TRUE	0.404811	TRUE
rs1010553	96749	BAP1	chr3	52435024	52444024	TRUE	FALSE	FALSE	0.209498
rs9862712	0	CACNA2D3	chr3	54156574	55108584	FALSE	TRUE	TRUE	0.395309	TRUE
rs7631101	0	FHIT	chr3	59733003	61237133	FALSE	FALSE	TRUE	0.194462	TRUE
rs1105032	0	MDFIC2	chr3	70243630	70361789	FALSE	TRUE	FALSE	0.203016	TRUE
rs1105032	312953	MITF	chr3	69788607	70017487	FALSE	FALSE	TRUE	0.194462
rs72628627	0	FOXP1	chr3	71003844	71633129	TRUE	FALSE	TRUE	0.404811	TRUE
rs72628627	481687	GPR27	chr3	71803006	71805647	FALSE	TRUE	FALSE	0.203016
rs62247170	0	FOXP1	chr3	71003844	71633129	TRUE	FALSE	TRUE	0.404811	TRUE
rs62247170	266923	GPR27	chr3	71803006	71805647	FALSE	TRUE	FALSE	0.203016
rs116310555	8784	GPR27	chr3	71803006	71805647	FALSE	TRUE	FALSE	0.203016
rs116310555	181302	FOXP1	chr3	71003844	71633129	TRUE	FALSE	TRUE	0.404811	TRUE
rs11128505	0	ROBO2	chr3	75955846	77699115	TRUE	TRUE	TRUE	0.648116	TRUE
rs35734493	0	ROBO2	chr3	75955846	77699115	TRUE	TRUE	TRUE	0.648116	TRUE
rs73202380	104531	MYH15	chr3	108099215	108248169	FALSE	TRUE	FALSE	0.203016	TRUE
rs10934278	0	ZBTB20	chr3	114033347	114866135	FALSE	FALSE	TRUE	0.194462	TRUE
rs55893774	0	LSAMP	chr3	115521210	116858236	FALSE	TRUE	FALSE	0.203016	TRUE
rs4017466	94066	TMEM108	chr3	132757235	133116619	TRUE	FALSE	FALSE	0.209498	TRUE
rs4017466	405293	DNAJC13	chr3	132136346	132257876	TRUE	FALSE	FALSE	0.209498
rs4017466	455731	BFSP2	chr3	133118900	133194066	FALSE	FALSE	TRUE	0.194462
rs10804685	20825	U2SURP	chr3	142683339	142779567	TRUE	FALSE	FALSE	0.209498	TRUE
rs10804685	38221	CHST2	chr3	142838613	142842856	FALSE	TRUE	FALSE	0.203016
rs10804685	117876	PAQR9	chr3	142668006	142682516	FALSE	TRUE	FALSE	0.203016
rs10804685	183672	SLC9A9	chr3	142984064	143567327	FALSE	FALSE	TRUE	0.194462
rs1726537	481606	DIPK2A	chr3	143690665	143767561	FALSE	FALSE	TRUE	0.194462	TRUE
rs76005739	401255	P2RY1	chr3	152552920	152559228	FALSE	TRUE	FALSE	0.203016	TRUE
rs686998	0	NLGN1	chr3	173114074	174004434	FALSE	TRUE	TRUE	0.395309	TRUE
rs73033518	419914	NAALADL2	chr3	174156363	175528336	FALSE	FALSE	TRUE	0.194462	TRUE
rs10937241	0	ETV5	chr3	185764103	185828107	TRUE	FALSE	FALSE	0.209498	TRUE
rs10937241	683	DGKG	chr3	185823457	186080023	FALSE	TRUE	FALSE	0.203016
rs10937241	166883	TRA2B	chr3	185632346	185655891	TRUE	FALSE	FALSE	0.209498
rs10937241	433456	CRYGS	chr3	186256230	186264491	FALSE	TRUE	FALSE	0.203016
rs1587583	358319	OSTN	chr3	190917030	190983404	FALSE	TRUE	FALSE	0.203016	TRUE
rs1587583	426246	UTS2B	chr3	190984957	191048315	FALSE	TRUE	FALSE	0.203016
rs12630	316893	ATP13A5	chr3	192992578	193096609	FALSE	TRUE	FALSE	0.203016	TRUE
rs2298969	0	HTT	chr4	3043090	3245684	TRUE	FALSE	FALSE	0.204447	TRUE
rs2298969	59852	MSANTD1	chr4	3246096	3273465	FALSE	TRUE	FALSE	0.19587
rs2298969	108504	RGS12	chr4	3294748	3441640	FALSE	TRUE	FALSE	0.19587
rs2298969	451944	FAM193A	chr4	2538374	2734300	TRUE	FALSE	FALSE	0.204447
rs556798	202783	QDPR	chr4	17461884	17513829	FALSE	TRUE	FALSE	0.19587	TRUE
rs556798	371828	FAM184B	chr4	17630929	17783244	FALSE	TRUE	FALSE	0.19587
rs4697244	0	KCNIP4	chr4	20730229	21950395	FALSE	TRUE	FALSE	0.19587	TRUE
rs12108283	335535	PHOX2B	chr4	41746099	41750742	FALSE	TRUE	TRUE	0.414522	TRUE
rs12502993	0	GABRB1	chr4	46995740	47428464	FALSE	TRUE	TRUE	0.414522	TRUE
rs12502993	280707	GABRA4	chr4	46920917	46995598	FALSE	TRUE	TRUE	0.414522
rs6845545	0	ADGRL3	chr4	62066044	62944053	TRUE	TRUE	FALSE	0.402421	TRUE
rs992731	130692	CCSER1	chr4	91048545	92526446	FALSE	TRUE	FALSE	0.19587
rs992731	158387	SNCA	chr4	90621496	90759466	FALSE	TRUE	TRUE	0.414522	TRUE
rs2651569	435944	PPP3CA	chr4	101944566	102269435	TRUE	TRUE	TRUE	0.661865	TRUE
rs865020	49851	PPP3CA	chr4	101944566	102269435	TRUE	TRUE	TRUE	0.661865	TRUE
rs13134858	0	UGT8	chr4	115519926	115599381	FALSE	TRUE	FALSE	0.19587	TRUE
rs13134858	226613	NDST4	chr4	115748919	116035032	FALSE	TRUE	FALSE	0.19587
rs72903402	0	NDST3	chr4	118954773	119179789	FALSE	TRUE	FALSE	0.19587	TRUE
rs2462867	484722	SLC7A11	chr4	139085251	139163503	FALSE	TRUE	FALSE	0.19587	TRUE
rs7698089	0	MAML3	chr4	140637907	141075338	TRUE	FALSE	FALSE	0.204447	TRUE
rs11733492	0	MARCHF1	chr4	164445450	165305202	FALSE	TRUE	FALSE	0.19587	TRUE
rs11733492	210804	NPY5R	chr4	164265044	164273086	FALSE	TRUE	FALSE	0.19587
rs12498839	0	GPM6A	chr4	176554085	176923815	FALSE	TRUE	FALSE	0.19587	TRUE
rs12498839	255591	WDR17	chr4	176986992	177103969	FALSE	TRUE	FALSE	0.19587
rs55993110	0	TENM3	chr4	183065140	183724177	TRUE	FALSE	FALSE	0.204447	TRUE
rs4866564	179241	IRX1	chr5	3595946	3601517	FALSE	TRUE	FALSE	0.205798	TRUE
rs78765360	0	ADCY2	chr5	7396251	7830194	TRUE	TRUE	FALSE	0.399939	TRUE
rs78765360	411809	C5orf49	chr5	7830491	7851264	FALSE	TRUE	FALSE	0.205798
rs13154927	295128	CDH10	chr5	24487209	24645087	FALSE	TRUE	TRUE	0.436696	TRUE
rs72735400	0	CDH9	chr5	26880706	27121257	FALSE	TRUE	TRUE	0.436696	TRUE
rs77732644	0	HCN1	chr5	45255050	45696600	TRUE	TRUE	TRUE	0.665998	TRUE
rs12520974	87378	KIF2A	chr5	61601989	61686852	TRUE	FALSE	TRUE	0.421169	TRUE
rs12658492	109893	OTP	chr5	76924537	76934538	FALSE	TRUE	FALSE	0.205798	TRUE
rs12658492	320350	PDE8B	chr5	76506274	76724081	TRUE	FALSE	FALSE	0.19563
rs663046	0	MEF2C	chr5	88012934	88200074	FALSE	FALSE	TRUE	0.220509	TRUE
rs4242242	399541	NR2F1	chr5	92918928	92930317	TRUE	FALSE	TRUE	0.421169	TRUE
rs55736786	163801	NR2F1	chr5	92918928	92930317	TRUE	FALSE	TRUE	0.421169	TRUE
rs35838063	209125	FBXL17	chr5	107194736	107717799	TRUE	FALSE	FALSE	0.19563	TRUE
rs6887988	0	NREP	chr5	110998318	111333161	FALSE	TRUE	FALSE	0.205798
rs6887988	270187	CAMK4	chr5	110559351	110830584	FALSE	TRUE	TRUE	0.436696	TRUE
rs2408225	177551	ZNF608	chr5	123972606	124084500	TRUE	FALSE	FALSE	0.19563	TRUE
rs12519732	0	KDM3B	chr5	137688374	137772717	TRUE	FALSE	TRUE	0.421169
rs12519732	17369	REEP2	chr5	137774746	137782658	FALSE	TRUE	TRUE	0.436696	TRUE
rs12519732	84407	ETF1	chr5	137841784	137878925	TRUE	FALSE	FALSE	0.19563
rs12519732	208345	CDC23	chr5	137523339	137549032	TRUE	FALSE	FALSE	0.19563
rs12519732	329323	WNT8A	chr5	137419679	137428054	FALSE	TRUE	FALSE	0.205798
rs12519732	447233	LRRTM2	chr5	138204610	138211057	FALSE	TRUE	FALSE	0.205798
rs2531346	39582	PCDHA1	chr5	140165721	140391932	FALSE	TRUE	TRUE	0.436696	TRUE
rs2531346	47249	HARS2	chr5	140071015	140078890	FALSE	FALSE	TRUE	0.220509
rs2531346	48298	PCDHA2	chr5	140174437	140391932	FALSE	TRUE	TRUE	0.436696
rs2531346	54474	PCDHA3	chr5	140180613	140391932	FALSE	TRUE	TRUE	0.436696
rs2531346	60520	PCDHA4	chr5	140186659	140391929	FALSE	TRUE	TRUE	0.436696
rs2531346	72978	DND1	chr5	140050379	140053161	FALSE	TRUE	FALSE	0.205798
rs2531346	75050	PCDHA5	chr5	140201189	140391932	FALSE	TRUE	TRUE	0.436696
rs2531346	81424	PCDHA6	chr5	140207563	140391929	FALSE	TRUE	TRUE	0.436696
rs2531346	94633	PCDHA8	chr5	140220772	140391932	FALSE	TRUE	TRUE	0.436696
rs2531346	101218	PCDHA9	chr5	140227357	140391932	FALSE	TRUE	TRUE	0.436696
rs2531346	109329	PCDHA10	chr5	140235468	140391932	FALSE	TRUE	TRUE	0.436696
rs2531346	121629	PCDHA11	chr5	140247768	140391932	FALSE	TRUE	TRUE	0.436696
rs2531346	128748	PCDHA12	chr5	140254887	140391932	FALSE	TRUE	TRUE	0.436696
rs2531346	135570	PCDHA13	chr5	140261709	140391932	FALSE	TRUE	TRUE	0.436696
rs2531346	179745	PCDHAC1	chr5	140305884	140391932	FALSE	FALSE	TRUE	0.220509
rs2531346	181773	APBB3	chr5	139937853	139944366	FALSE	TRUE	FALSE	0.205798
rs2531346	206698	ANKHD1	chr5	139781399	139919441	TRUE	FALSE	FALSE	0.19563
rs2531346	219916	PCDHAC2	chr5	140346055	140391932	FALSE	TRUE	TRUE	0.436696
rs2531346	440562	PCDHB9	chr5	140566701	140571114	FALSE	TRUE	FALSE	0.205798
rs358667	12507	KCTD16	chr5	143550437	143865249	TRUE	TRUE	FALSE	0.399939	TRUE
rs34692597	316656	GRIA1	chr5	152869175	153193429	TRUE	TRUE	TRUE	0.665998	TRUE
rs1993739	21578	GRIA1	chr5	152869175	153193429	TRUE	TRUE	TRUE	0.665998	TRUE
rs72815568	0	GABRA6	chr5	160974069	161129599	FALSE	TRUE	FALSE	0.205798
rs72815568	34547	GABRB2	chr5	160715436	160976050	FALSE	TRUE	TRUE	0.436696	TRUE
rs72815568	263472	GABRA1	chr5	161274069	161326987	FALSE	TRUE	TRUE	0.436696
rs72815568	416466	GABRG2	chr5	161427063	161589983	FALSE	TRUE	TRUE	0.436696
rs12652339	0	TENM2	chr5	166711804	167691162	TRUE	TRUE	FALSE	0.399939	TRUE
rs4044321	0	TENM2	chr5	166711804	167691162	TRUE	TRUE	FALSE	0.399939	TRUE
rs35325704	0	TENM2	chr5	166711804	167691162	TRUE	TRUE	FALSE	0.399939	TRUE
rs62383975	1328	NPM1	chr5	170814120	170838814	TRUE	FALSE	FALSE	0.19563
rs62383975	100999	TLX3	chr5	170736252	170739143	FALSE	TRUE	FALSE	0.205798
rs62383975	113123	RANBP17	chr5	170288874	170727019	FALSE	FALSE	TRUE	0.220509	TRUE
rs62383975	448411	FBXW11	chr5	171288553	171433877	FALSE	FALSE	TRUE	0.220509
rs4959968	280251	CDYL	chr6	4706393	4955785	TRUE	FALSE	FALSE	0.207285	TRUE
rs4959968	360925	PRPF4B	chr6	4021501	4065217	TRUE	FALSE	FALSE	0.207285
rs713513	463215	CDYL	chr6	4706393	4955785	TRUE	FALSE	FALSE	0.207285	TRUE
rs1311911	165705	TRIM27	chr6	28870779	28891765	TRUE	FALSE	FALSE	0.207285	TRUE
rs2747467	10192	ZFP57	chr6	29640260	29648932	FALSE	TRUE	FALSE	0.203428
rs2747467	18975	MOG	chr6	29624779	29640149	FALSE	TRUE	FALSE	0.203428
rs2747467	57371	GABBR1	chr6	29523406	29601753	TRUE	TRUE	FALSE	0.419795	TRUE
rs2747467	100847	OR2H2	chr6	29552898	29558277	FALSE	TRUE	FALSE	0.203428
rs2747467	135620	HLA-G	chr6	29794744	29798902	FALSE	FALSE	TRUE	0.203905
rs2747467	249913	HLA-A	chr6	29909037	29913661	FALSE	FALSE	TRUE	0.203905
rs6916856	0	MDGA1	chr6	37598455	37667082	FALSE	TRUE	FALSE	0.203428
rs6916856	209514	CMTR1	chr6	37400995	37450603	TRUE	FALSE	FALSE	0.207285	TRUE
rs6916856	297607	RNF8	chr6	37321755	37362510	TRUE	FALSE	FALSE	0.207285
rs6925661	122410	DAAM2	chr6	39760074	39872653	TRUE	TRUE	FALSE	0.419795	TRUE
rs6925661	301879	KIF6	chr6	39297766	39693184	FALSE	TRUE	FALSE	0.203428
rs6925661	364267	LRFN2	chr6	40359330	40555103	FALSE	TRUE	TRUE	0.414764
rs2817412	0	TFAP2B	chr6	50786436	50815332	TRUE	FALSE	TRUE	0.420512	TRUE
rs2817412	66612	TFAP2D	chr6	50681239	50740746	TRUE	TRUE	FALSE	0.419795
rs2748956	37006	SENP6	chr6	76311225	76427997	TRUE	FALSE	FALSE	0.207285	TRUE
rs601815	0	EPHA7	chr6	93949738	94129405	TRUE	FALSE	FALSE	0.207285	TRUE
rs9375946	248596	PNISR	chr6	99845505	99873207	TRUE	FALSE	FALSE	0.207285	TRUE
rs9375946	283292	USP45	chr6	99880201	99969604	FALSE	FALSE	TRUE	0.203905
rs9375946	309575	POU3F2	chr6	99282450	99287334	FALSE	TRUE	FALSE	0.203428
rs9375946	393354	CCNC	chr6	99990263	100016701	TRUE	FALSE	FALSE	0.207285
rs1819653	93052	CCNC	chr6	99990263	100016701	TRUE	FALSE	FALSE	0.207285	TRUE
rs1819653	140149	USP45	chr6	99880201	99969604	FALSE	FALSE	TRUE	0.203905
rs1819653	236546	PNISR	chr6	99845505	99873207	TRUE	FALSE	FALSE	0.207285
rs1819653	256642	MCHR2	chr6	100366395	100442123	FALSE	TRUE	FALSE	0.203428
rs6940893	153242	SIM1	chr6	100832885	100912797	TRUE	FALSE	FALSE	0.207285	TRUE
rs6940893	237520	MCHR2	chr6	100366395	100442123	FALSE	TRUE	FALSE	0.203428
rs12200565	70792	SIM1	chr6	100832885	100912797	TRUE	FALSE	FALSE	0.207285
rs12200565	426988	GRIK2	chr6	101410577	102529497	TRUE	TRUE	TRUE	0.667541	TRUE
rs13210963	173343	NUS1	chr6	117996632	118031890	FALSE	FALSE	TRUE	0.203905	TRUE
rs13210963	405138	SLC35F1	chr6	118228427	118638839	FALSE	TRUE	FALSE	0.203428
rs728017	0	NKAIN2	chr6	124125010	125146786	FALSE	TRUE	FALSE	0.203428	TRUE
rs11154551	125884	L3MBTL3	chr6	130334844	130462594	TRUE	FALSE	FALSE	0.207285	TRUE
rs1848750	85145	HIVEP2	chr6	143072606	143277835	TRUE	FALSE	TRUE	0.420512	TRUE
rs9373363	0	HIVEP2	chr6	143072606	143277835	TRUE	FALSE	TRUE	0.420512	TRUE
rs4895718	261684	STXBP5	chr6	147525553	147711612	TRUE	FALSE	TRUE	0.420512	TRUE
rs6911230	0	ESR1	chr6	151977826	152450754	TRUE	FALSE	FALSE	0.207285	TRUE
rs6911230	179462	SYNE1	chr6	152442822	152958936	FALSE	FALSE	TRUE	0.203905
rs693903	0	ARID1B	chr6	157097154	157531913	TRUE	FALSE	TRUE	0.420512	TRUE
rs957906	0	PRKN	chr6	161768449	163148807	FALSE	FALSE	TRUE	0.203905	TRUE
rs10267593	149679	ELFN1	chr7	1705381	1787582	TRUE	FALSE	FALSE	0.213536	TRUE
rs10267593	456460	EIF3B	chr7	2393721	2420380	TRUE	FALSE	FALSE	0.213536
rs798549	0	AMZ1	chr7	2719156	2815134	FALSE	TRUE	FALSE	0.197489
rs798549	56314	TTYH3	chr7	2671620	2704436	TRUE	FALSE	FALSE	0.213536
rs798549	185026	CARD11	chr7	2945776	3083501	TRUE	FALSE	TRUE	0.419222	TRUE
rs798549	340370	EIF3B	chr7	2393721	2420380	TRUE	FALSE	FALSE	0.213536
rs10499337	438302	CARD11	chr7	2945776	3083501	TRUE	FALSE	TRUE	0.419222	TRUE
rs2347784	11566	GRID2IP	chr7	6536409	6591092	FALSE	TRUE	TRUE	0.395492	TRUE
rs2347784	81245	RAC1	chr7	6414158	6443598	FALSE	FALSE	TRUE	0.200498
rs2347784	323648	USP42	chr7	6144580	6201195	TRUE	FALSE	FALSE	0.213536
rs62439671	101004	GRID2IP	chr7	6536409	6591092	FALSE	TRUE	TRUE	0.395492	TRUE
rs62439671	248498	RAC1	chr7	6414158	6443598	FALSE	FALSE	TRUE	0.200498
rs62439671	490901	USP42	chr7	6144580	6201195	TRUE	FALSE	FALSE	0.213536
rs10238024	0	NXPH1	chr7	8473239	8792591	FALSE	TRUE	TRUE	0.395492	TRUE
rs10238024	378126	ICA1	chr7	8152814	8302317	FALSE	FALSE	TRUE	0.200498
rs10950392	346665	SCIN	chr7	12610203	12699807	FALSE	TRUE	FALSE	0.197489
rs10950392	391714	THSD7A	chr7	11409992	11871824	TRUE	FALSE	FALSE	0.213536	TRUE
rs2299093	0	ETV1	chr7	13930854	14031050	FALSE	TRUE	FALSE	0.197489	TRUE
rs2299093	230805	DGKB	chr7	14184674	15014402	FALSE	TRUE	FALSE	0.197489
rs6954854	0	SP4	chr7	21467661	21554440	TRUE	FALSE	FALSE	0.213536	TRUE
rs11767041	246198	RAPGEF5	chr7	22157854	22396773	FALSE	TRUE	FALSE	0.197489
rs11767041	357216	SP4	chr7	21467661	21554440	TRUE	FALSE	FALSE	0.213536	TRUE
rs2722397	96543	NPY	chr7	24323807	24331481	FALSE	TRUE	FALSE	0.197489
rs2722397	184863	PALS2	chr7	24612887	24733812	FALSE	FALSE	TRUE	0.200498	TRUE
rs6953643	9385	WIPF3	chr7	29846102	29956677	FALSE	TRUE	FALSE	0.197489	TRUE
rs6953643	123003	SCRN1	chr7	29959720	30029905	FALSE	TRUE	FALSE	0.197489
rs6953643	282773	CHN2	chr7	29186185	29553944	FALSE	TRUE	FALSE	0.197489
rs6953643	337885	MTURN	chr7	30174602	30202378	FALSE	TRUE	FALSE	0.197489
rs4723212	78654	KBTBD2	chr7	32907784	32933743	TRUE	FALSE	FALSE	0.213536
rs4723212	361387	PDE1C	chr7	31790793	32467743	FALSE	TRUE	TRUE	0.395492	TRUE
rs7809663	0	ABCA13	chr7	48211055	48687093	FALSE	FALSE	TRUE	0.200498	TRUE
rs6942750	0	AUTS2	chr7	69063282	70258492	TRUE	FALSE	TRUE	0.419222	TRUE
rs6942750	387187	GALNT17	chr7	70597130	71178585	FALSE	TRUE	FALSE	0.197489
rs2107880	0	CALN1	chr7	71244476	71912136	FALSE	TRUE	FALSE	0.197489	TRUE
rs2107880	190458	GALNT17	chr7	70597130	71178585	FALSE	TRUE	FALSE	0.197489
rs1017029	91475	GTF2I	chr7	74064571	74175022	TRUE	FALSE	TRUE	0.419222
rs1017029	152831	CLIP2	chr7	73703737	73820265	TRUE	TRUE	FALSE	0.414634
rs1017029	405777	CASTOR2	chr7	74378873	74445631	FALSE	TRUE	FALSE	0.197489
rs1017029	436241	LIMK1	chr7	73497263	73536855	TRUE	TRUE	TRUE	0.653154	TRUE
rs1017029	488859	ELN	chr7	73442119	73484237	FALSE	FALSE	TRUE	0.200498
rs11773003	36991	SRRM3	chr7	75831214	75916605	FALSE	TRUE	FALSE	0.197489
rs11773003	161893	YWHAG	chr7	75956116	75988308	FALSE	TRUE	TRUE	0.395492	TRUE
rs10260232	0	MAGI2	chr7	77646372	79082983	TRUE	TRUE	TRUE	0.653154	TRUE
rs2522832	0	PCLO	chr7	82383328	82792246	TRUE	TRUE	TRUE	0.653154	TRUE
rs2522832	377271	CACNA2D1	chr7	81575760	82073093	TRUE	FALSE	TRUE	0.419222
rs2470938	0	KMT2E	chr7	104581390	104755466	TRUE	FALSE	TRUE	0.419222	TRUE
rs2470938	32394	LHFPL3	chr7	103969051	104549008	FALSE	TRUE	TRUE	0.395492
rs2470938	169749	SRPK2	chr7	104751151	105039755	TRUE	FALSE	FALSE	0.213536
rs3763457	116765	NRCAM	chr7	107788068	108097161	FALSE	TRUE	TRUE	0.395492	TRUE
rs7800766	305972	IMMP2L	chr7	110302700	111202573	FALSE	FALSE	TRUE	0.200498	TRUE
rs1848384	146264	IMMP2L	chr7	110302700	111202573	FALSE	FALSE	TRUE	0.200498	TRUE
rs2613596	27671	IMMP2L	chr7	110302700	111202573	FALSE	FALSE	TRUE	0.200498	TRUE
rs2613596	135922	DOCK4	chr7	111366166	111846462	FALSE	FALSE	TRUE	0.200498
rs2613596	464734	LRRN3	chr7	110731062	110765510	FALSE	TRUE	FALSE	0.197489
rs114655118	0	DOCK4	chr7	111366166	111846462	FALSE	FALSE	TRUE	0.200498	TRUE
rs114655118	189354	IMMP2L	chr7	110302700	111202573	FALSE	FALSE	TRUE	0.200498
rs2894699	0	FOXP2	chr7	113726382	114333827	TRUE	FALSE	TRUE	0.419222	TRUE
rs10282032	114362	CTTNBP2	chr7	117350705	117514193	FALSE	FALSE	TRUE	0.200498	TRUE
rs886497	0	CADPS2	chr7	121958465	122526813	FALSE	TRUE	TRUE	0.395492	TRUE
rs886497	32164	FEZF1	chr7	121941357	121950745	FALSE	TRUE	FALSE	0.197489
rs886497	280819	PTPRZ1	chr7	121513143	121702090	FALSE	TRUE	FALSE	0.197489
rs10954135	0	GRM8	chr7	126078652	126893147	FALSE	TRUE	FALSE	0.197489	TRUE
rs11982852	234808	PLXNA4	chr7	131808099	132333447	TRUE	FALSE	TRUE	0.419222	TRUE
rs62462533	41431	LRGUK	chr7	133812052	133949343	FALSE	TRUE	FALSE	0.197489	TRUE
rs2551774	0	CNOT4	chr7	135046547	135194875	TRUE	FALSE	FALSE	0.213536	TRUE
rs2551774	123248	NUP205	chr7	135242665	135333505	TRUE	FALSE	FALSE	0.213536
rs2551774	246562	SLC13A4	chr7	135365979	135414006	FALSE	TRUE	FALSE	0.197489
rs2551774	463937	CALD1	chr7	134429003	134655480	TRUE	FALSE	FALSE	0.213536
rs801090	27260	BRAF	chr7	140419127	140624729	TRUE	FALSE	TRUE	0.419222	TRUE
rs801090	121875	TMEM178B	chr7	140773864	141180180	FALSE	TRUE	FALSE	0.197489
rs801090	472653	MKRN1	chr7	140152833	140179336	TRUE	FALSE	FALSE	0.213536
rs2533126	111096	DPP6	chr7	153584182	154685995	FALSE	TRUE	TRUE	0.395492	TRUE
rs73744839	0	PTPRN2	chr7	157331750	158380515	FALSE	TRUE	FALSE	0.197489
rs73744839	443685	UBE3C	chr7	156931610	157062064	TRUE	FALSE	TRUE	0.419222	TRUE
rs56321646	0	CSMD1	chr8	2792875	4852494	TRUE	TRUE	TRUE	0.661057	TRUE
rs10503484	0	SGCZ	chr8	13942354	15095940	FALSE	TRUE	FALSE	0.207855
rs10503484	499014	DLC1	chr8	12940870	13462119	TRUE	FALSE	FALSE	0.215583	TRUE
rs28897173	0	SGCZ	chr8	13942354	15095940	FALSE	TRUE	FALSE	0.207855	TRUE
rs2256035	0	SGCZ	chr8	13942354	15095940	FALSE	TRUE	FALSE	0.207855	TRUE
rs1454582	0	SGCZ	chr8	13942354	15095940	FALSE	TRUE	FALSE	0.207855	TRUE
rs2979302	186016	EGR3	chr8	22545172	22550993	FALSE	TRUE	FALSE	0.207855
rs2979302	269542	PHYHIP	chr8	22077216	22089614	FALSE	TRUE	FALSE	0.207855
rs2979302	344559	LGI3	chr8	22004343	22014597	FALSE	TRUE	FALSE	0.207855
rs2979302	419118	DMTN	chr8	21906506	21940038	FALSE	TRUE	FALSE	0.207855
rs2979302	452836	FGF17	chr8	21899909	21906320	FALSE	TRUE	FALSE	0.207855
rs2979302	464748	NPM2	chr8	21881636	21894408	FALSE	TRUE	FALSE	0.207855
rs2979302	485774	RHOBTB2	chr8	22844930	22878022	FALSE	FALSE	TRUE	0.196717
rs2979302	495060	XPO7	chr8	21777173	21864096	TRUE	FALSE	FALSE	0.215583	TRUE
rs145151767	23917	ASH2L	chr8	37963011	38001594	TRUE	FALSE	FALSE	0.215583
rs145151767	101711	NSD3	chr8	38127222	38239790	TRUE	FALSE	FALSE	0.215583
rs145151767	232222	FGFR1	chr8	38257733	38326352	TRUE	FALSE	TRUE	0.414277	TRUE
rs13263909	211640	ST18	chr8	53023398	53373519	TRUE	TRUE	FALSE	0.431122	TRUE
rs6471833	377276	CA8	chr8	61097971	61193959	FALSE	TRUE	FALSE	0.207855	TRUE
rs13279465	10895	CHD7	chr8	61591299	61780587	TRUE	TRUE	TRUE	0.661057	TRUE
rs13279465	178235	CLVS1	chr8	61969717	62414204	FALSE	TRUE	FALSE	0.207855
rs13279465	255279	RAB2A	chr8	61429495	61536203	FALSE	FALSE	TRUE	0.196717
rs77665153	40775	YTHDF3	chr8	64081112	64125344	TRUE	FALSE	FALSE	0.215583	TRUE
rs77665153	113778	NKAIN3	chr8	63161150	63926559	FALSE	TRUE	FALSE	0.207855
rs7008736	0	CYP7B1	chr8	65500320	65711294	FALSE	FALSE	TRUE	0.196717
rs7008736	47217	BHLHE22	chr8	65492922	65496184	FALSE	TRUE	FALSE	0.207855	TRUE
rs9298210	38736	KCNB2	chr8	73449460	73850584	TRUE	TRUE	FALSE	0.431122	TRUE
rs9298210	313157	RPL7	chr8	74202477	74208024	TRUE	FALSE	FALSE	0.215583
rs7842138	0	ZFHX4	chr8	77593474	77779517	TRUE	FALSE	TRUE	0.414277	TRUE
rs4960987	0	CNGB3	chr8	87566205	87755903	FALSE	FALSE	TRUE	0.196717
rs4960987	186918	WWP1	chr8	87354776	87490649	TRUE	FALSE	FALSE	0.215583	TRUE
rs4734795	279479	RUNX1T1	chr8	92967195	93115514	FALSE	TRUE	FALSE	0.207855	TRUE
rs4236809	286397	PDP1	chr8	94870035	94938296	FALSE	TRUE	FALSE	0.207855	TRUE
rs13269138	60969	EFR3A	chr8	132916340	133025889	FALSE	FALSE	TRUE	0.196717
rs13269138	181092	OC90	chr8	133036463	133071629	FALSE	TRUE	FALSE	0.207855
rs13269138	277735	KCNQ3	chr8	133133106	133493342	FALSE	TRUE	TRUE	0.403086	TRUE
rs144336753	174677	ADGRB1	chr8	143530791	143626370	TRUE	TRUE	FALSE	0.431122	TRUE
rs144336753	496501	LYNX1	chr8	143852615	143859226	FALSE	TRUE	FALSE	0.207855
rs4741790	240909	RFX3	chr9	3218297	3526004	TRUE	TRUE	TRUE	0.670839	TRUE
rs10977099	0	PTPRD	chr9	8314246	10613002	TRUE	TRUE	FALSE	0.420004	TRUE
rs10959156	0	PTPRD	chr9	8314246	10613002	TRUE	TRUE	FALSE	0.420004	TRUE
rs688784	377486	NFIB	chr9	14081842	14398982	TRUE	FALSE	TRUE	0.421542	TRUE
rs7875010	14945	NFIB	chr9	14081842	14398982	TRUE	FALSE	TRUE	0.421542	TRUE
rs1343572	98797	CER1	chr9	14719722	14722731	FALSE	TRUE	FALSE	0.208526
rs1343572	221943	NFIB	chr9	14081842	14398982	TRUE	FALSE	TRUE	0.421542	TRUE
rs10966061	0	ELAVL2	chr9	23690102	23826335	TRUE	TRUE	TRUE	0.670839	TRUE
rs72702181	364370	ELAVL2	chr9	23690102	23826335	TRUE	TRUE	TRUE	0.670839	TRUE
rs67775442	386581	TEK	chr9	27109139	27230172	TRUE	FALSE	TRUE	0.421542	TRUE
rs2778429	304181	C9orf72	chr9	27535638	27573864	FALSE	FALSE	TRUE	0.20957	TRUE
rs2778429	348233	MOB3B	chr9	27325207	27529812	FALSE	TRUE	FALSE	0.208526
rs2778429	351549	IFNK	chr9	27524288	27526496	FALSE	TRUE	FALSE	0.208526
rs17287864	105356	DDX58	chr9	32455300	32526206	FALSE	FALSE	TRUE	0.20957	TRUE
rs17287864	190598	TOPORS	chr9	32540542	32552584	TRUE	FALSE	FALSE	0.205677
rs6476606	0	PAX5	chr9	36833266	37034265	TRUE	FALSE	TRUE	0.421542	TRUE
rs12555207	281211	PAX5	chr9	36833266	37034265	TRUE	FALSE	TRUE	0.421542	TRUE
rs1411054	479200	TLE4	chr9	82186688	82341797	TRUE	FALSE	FALSE	0.205677	TRUE
rs3211663	49614	SEMA4D	chr9	91975702	92113045	FALSE	TRUE	FALSE	0.208526	TRUE
rs3211663	132355	SHC3	chr9	91620686	91793733	FALSE	TRUE	FALSE	0.208526
rs7023933	0	FAM120A	chr9	96213967	96328394	TRUE	FALSE	FALSE	0.205677
rs7023933	113388	PHF2	chr9	96338866	96441869	TRUE	FALSE	TRUE	0.421542	TRUE
rs7023933	142624	WNK2	chr9	95946404	96082854	TRUE	FALSE	FALSE	0.205677
rs1355619	0	PTCH1	chr9	98205262	98279339	TRUE	FALSE	TRUE	0.421542	TRUE
rs1355619	81093	FANCC	chr9	97861336	98189078	FALSE	TRUE	FALSE	0.208526
rs7855077	306195	NCBP1	chr9	100395950	100436030	TRUE	FALSE	FALSE	0.205677
rs7855077	308166	GABBR2	chr9	101050391	101471217	TRUE	TRUE	TRUE	0.670839	TRUE
rs4743345	258787	TGFBR1	chr9	101866320	101916474	FALSE	FALSE	TRUE	0.20957	TRUE
rs2418449	0	ASTN2	chr9	119185391	120177348	TRUE	FALSE	TRUE	0.421542	TRUE
rs10759942	338570	ASTN2	chr9	119185391	120177348	TRUE	FALSE	TRUE	0.421542	TRUE
rs2596704	0	RC3H2	chr9	125606835	125667638	TRUE	FALSE	FALSE	0.205677
rs2596704	55745	RABGAP1	chr9	125703112	125867145	TRUE	FALSE	FALSE	0.205677
rs2596704	148579	GPR21	chr9	125795946	125797944	FALSE	TRUE	FALSE	0.208526	TRUE
rs2596704	224412	STRBP	chr9	125871779	126030865	TRUE	FALSE	FALSE	0.205677
rs2596704	471082	CRB2	chr9	126118449	126142603	FALSE	TRUE	FALSE	0.208526
rs2596704	494566	DENND1A	chr9	126141933	126692431	TRUE	FALSE	FALSE	0.205677
rs1778901	0	DENND1A	chr9	126141933	126692431	TRUE	FALSE	FALSE	0.205677
rs1778901	179542	LHX2	chr9	126763949	126795580	FALSE	TRUE	FALSE	0.208526	TRUE
rs1778901	441804	CRB2	chr9	126118449	126142603	FALSE	TRUE	FALSE	0.208526
rs1140763	26481	GAPVD1	chr9	128024073	128129486	TRUE	FALSE	FALSE	0.205677	TRUE
rs1140763	91785	SCAI	chr9	127704887	127905807	TRUE	FALSE	FALSE	0.205677
rs1140763	202080	MAPKAP1	chr9	128199672	128469513	TRUE	FALSE	FALSE	0.205677
rs626630	20293	RALGPS1	chr9	129677053	129985445	TRUE	FALSE	FALSE	0.205677
rs626630	193449	LMX1B	chr9	129376207	129463311	FALSE	FALSE	TRUE	0.20957	TRUE
rs626630	329784	GARNL3	chr9	129986544	130155939	FALSE	TRUE	FALSE	0.208526
rs626630	387440	MVB12B	chr9	129089108	129269320	FALSE	TRUE	FALSE	0.208526
rs870811	0	NCS1	chr9	132934683	132999582	FALSE	TRUE	FALSE	0.208526
rs870811	382561	TOR1A	chr9	132575221	132586523	FALSE	FALSE	TRUE	0.20957	TRUE
rs11795079	70353	WDR5	chr9	137000487	137025090	TRUE	FALSE	FALSE	0.205677
rs11795079	278810	RXRA	chr9	137208944	137332431	TRUE	FALSE	FALSE	0.205677
rs11795079	405683	DBH	chr9	136501485	136524451	FALSE	TRUE	FALSE	0.208526	TRUE
rs11795079	455623	FAM163B	chr9	136442203	136474511	FALSE	TRUE	FALSE	0.208526
rs11103658	20418	OLFM1	chr9	137967268	138013026	TRUE	TRUE	FALSE	0.420004	TRUE
rs11103658	210161	COL5A1	chr9	137533649	137736689	TRUE	FALSE	FALSE	0.205677
rs77641763	76240	NSMF	chr9	140342022	140353786	FALSE	TRUE	FALSE	0.208526
rs77641763	88622	PNPLA7	chr9	140354404	140444854	FALSE	FALSE	TRUE	0.20957
rs77641763	149090	RNF208	chr9	140114699	140116692	FALSE	TRUE	FALSE	0.208526
rs77641763	167137	TPRN	chr9	140086069	140098645	FALSE	TRUE	FALSE	0.208526
rs77641763	182770	ANAPC2	chr9	140069236	140083012	TRUE	FALSE	FALSE	0.205677
rs77641763	202574	GRIN1	chr9	140033606	140063208	FALSE	TRUE	TRUE	0.425779	TRUE
rs77641763	247662	EHMT1	chr9	140513444	140764468	TRUE	FALSE	TRUE	0.421542
rs77641763	300773	SAPCD2	chr9	139956579	139965009	FALSE	TRUE	FALSE	0.208526
rs77641763	317269	ENTPD2	chr9	139942559	139948513	FALSE	TRUE	FALSE	0.208526
rs77641763	342415	ABCA2	chr9	139901686	139923367	TRUE	TRUE	FALSE	0.420004
rs77641763	384920	LCNL1	chr9	139876356	139880862	FALSE	TRUE	FALSE	0.208526
rs77641763	444723	TRAF2	chr9	139776364	139821059	TRUE	FALSE	FALSE	0.205677
rs4442466	23806	ADARB2	chr10	1223253	1779719	FALSE	TRUE	FALSE	0.20215	TRUE
rs649537	185325	RBM17	chr10	6130997	6159420	TRUE	FALSE	FALSE	0.210191	TRUE
rs12775090	0	SFMBT2	chr10	7200586	7453450	TRUE	TRUE	FALSE	0.408385	TRUE
rs12775090	410252	TAF3	chr10	7860460	8058594	TRUE	FALSE	FALSE	0.210191
rs11257952	0	CAMK1D	chr10	12391546	12877545	TRUE	FALSE	FALSE	0.210191	TRUE
rs7099380	0	CACNB2	chr10	18429353	18832486	FALSE	FALSE	TRUE	0.209984	TRUE
rs7099380	216795	SLC39A12	chr10	18240768	18332221	FALSE	TRUE	FALSE	0.20215
rs7072776	383	MLLT10	chr10	21813575	22032559	TRUE	FALSE	FALSE	0.210191	TRUE
rs7072776	217645	SKIDA1	chr10	21802404	21815297	TRUE	FALSE	FALSE	0.210191
rs4948485	15034	ARID5B	chr10	63661443	63856703	TRUE	FALSE	FALSE	0.210191	TRUE
rs4948485	487542	ZNF365	chr10	64133951	64240047	FALSE	TRUE	FALSE	0.20215
rs2002023	56142	KAT6B	chr10	76584685	76792382	TRUE	FALSE	TRUE	0.420005	TRUE
rs2002023	378803	ADK	chr10	75910960	76469721	FALSE	FALSE	TRUE	0.209984
rs10786333	144674	SLIT1	chr10	98757795	98945716	TRUE	TRUE	FALSE	0.408385	TRUE
rs10786333	334677	LCOR	chr10	98592011	98755713	TRUE	FALSE	FALSE	0.210191
rs61711946	208036	GOLGA7B	chr10	99609600	99631337	FALSE	TRUE	FALSE	0.20215	TRUE
rs61691222	2679	TRIM8	chr10	104404236	104418075	TRUE	FALSE	TRUE	0.420005	TRUE
rs61691222	27462	SUFU	chr10	104263729	104393292	TRUE	FALSE	FALSE	0.210191
rs61691222	239458	PSD	chr10	104162374	104181296	FALSE	TRUE	FALSE	0.20215
rs61691222	257297	CNNM2	chr10	104678051	104849979	TRUE	FALSE	TRUE	0.420005
rs61691222	258473	NFKB2	chr10	104153867	104162281	TRUE	FALSE	FALSE	0.210191
rs61691222	419485	PITX3	chr10	103989943	104001269	FALSE	FALSE	TRUE	0.209984
rs11599313	0	SORCS3	chr10	106401048	107025000	FALSE	TRUE	FALSE	0.20215	TRUE
rs10786831	0	SORCS3	chr10	106401048	107025000	FALSE	TRUE	FALSE	0.20215	TRUE
rs145489334	94179	TCF7L2	chr10	114710006	114927437	TRUE	FALSE	TRUE	0.420005	TRUE
rs10749240	17025	VAX1	chr10	118888032	118897812	FALSE	TRUE	FALSE	0.20215
rs10749240	28740	SHTN1	chr10	118640988	118886097	FALSE	TRUE	FALSE	0.20215
rs10749240	42163	KCNK18	chr10	118957000	118969810	FALSE	TRUE	FALSE	0.20215
rs10749240	85767	SLC18A2	chr10	119000604	119038941	FALSE	TRUE	FALSE	0.20215
rs10749240	121948	PDZD8	chr10	119036785	119134951	TRUE	FALSE	FALSE	0.210191	TRUE
rs10749240	243538	ENO4	chr10	118609010	118671299	FALSE	TRUE	FALSE	0.20215
rs10749240	305075	HSPA12A	chr10	118430703	118609762	FALSE	TRUE	FALSE	0.20215
rs10749240	387119	EMX2	chr10	119301956	119309057	FALSE	FALSE	TRUE	0.209984
rs12219676	189604	PRLHR	chr10	120349509	120355160	FALSE	TRUE	FALSE	0.20215	TRUE
rs3808964	0	GPR26	chr10	125425871	125456915	FALSE	TRUE	FALSE	0.20215	TRUE
rs7083196	9572	ADGRA1	chr10	134901428	134945179	FALSE	TRUE	FALSE	0.20215	TRUE
rs7083196	18972	KNDC1	chr10	134973723	135039916	FALSE	TRUE	FALSE	0.20215
rs7083196	182825	CALY	chr10	135137576	135150439	FALSE	TRUE	FALSE	0.20215
rs7083196	279419	SPRN	chr10	135234170	135238129	FALSE	TRUE	FALSE	0.20215
rs7083196	312681	SCART1	chr10	135267432	135337062	FALSE	TRUE	FALSE	0.20215
rs7083196	355100	NKX6-2	chr10	134596683	134599651	FALSE	TRUE	FALSE	0.20215
rs7083196	482648	FRG2B	chr10	135437399	135440299	FALSE	TRUE	FALSE	0.20215
rs11246137	0	B4GALNT4	chr11	369499	382117	FALSE	TRUE	FALSE	0.1962
rs11246137	71799	IFITM5	chr11	298200	299526	FALSE	FALSE	TRUE	0.215642
rs11246137	118341	PSMD13	chr11	236966	252984	TRUE	FALSE	FALSE	0.217701
rs11246137	160917	HRAS	chr11	532242	537321	FALSE	FALSE	TRUE	0.215642
rs11246137	205145	PHRF1	chr11	576470	612222	FALSE	FALSE	TRUE	0.215642
rs11246137	272908	DEAF1	chr11	644233	707118	FALSE	TRUE	TRUE	0.399195	TRUE
rs11246137	415790	CEND1	chr11	787115	790113	FALSE	TRUE	FALSE	0.1962
rs11246137	419150	SLC25A22	chr11	790475	798281	FALSE	TRUE	FALSE	0.1962
rs11023686	273256	SOX6	chr11	15987995	16761138	TRUE	FALSE	FALSE	0.217701	TRUE
rs7951365	0	SOX6	chr11	15987995	16761138	TRUE	FALSE	FALSE	0.217701	TRUE
rs1607840	118867	NAV2	chr11	19372271	20143147	TRUE	FALSE	TRUE	0.431012	TRUE
rs1607840	359126	SLC6A5	chr11	20621140	20680831	FALSE	TRUE	TRUE	0.399195
rs1607840	429083	NELL1	chr11	20691097	21597232	FALSE	TRUE	FALSE	0.1962
rs1509611	0	LUZP2	chr11	24518516	25104184	FALSE	TRUE	FALSE	0.1962	TRUE
rs326740	320295	KCNA4	chr11	30031277	30038577	FALSE	TRUE	FALSE	0.1962	TRUE
rs2045528	0	MPPED2	chr11	30406040	30608419	TRUE	FALSE	FALSE	0.217701	TRUE
rs2045528	249606	DCDC1	chr11	30851916	31391357	FALSE	TRUE	FALSE	0.1962
rs60171845	0	PAX6	chr11	31806327	31839509	TRUE	TRUE	TRUE	0.646731	TRUE
rs60171845	23596	ELP4	chr11	31531302	31811872	FALSE	FALSE	TRUE	0.215642
rs60171845	444111	DCDC1	chr11	30851916	31391357	FALSE	TRUE	FALSE	0.1962
rs145678014	0	QSER1	chr11	32914357	33014862	TRUE	FALSE	FALSE	0.217701
rs145678014	469876	KIAA1549L	chr11	33397654	33695648	FALSE	TRUE	FALSE	0.1962
rs145678014	470668	WT1	chr11	32409321	32457110	TRUE	FALSE	TRUE	0.431012	TRUE
rs11038754	0	PHF21A	chr11	45950870	46143005	TRUE	FALSE	TRUE	0.431012	TRUE
rs11038754	149248	MAPK8IP1	chr11	45907202	45928016	TRUE	TRUE	FALSE	0.402108
rs11038754	277191	DGKZ	chr11	46354455	46402104	FALSE	TRUE	FALSE	0.1962
rs11038754	328075	CHRM4	chr11	46405339	46413326	FALSE	TRUE	FALSE	0.1962
rs11038754	340700	AMBRA1	chr11	46417964	46615675	TRUE	FALSE	FALSE	0.217701
rs11038754	390092	CHST1	chr11	45669239	45687172	FALSE	TRUE	FALSE	0.1962
rs117837188	26877	DGKZ	chr11	46354455	46402104	FALSE	TRUE	FALSE	0.1962
rs117837188	77761	CHRM4	chr11	46405339	46413326	FALSE	TRUE	FALSE	0.1962
rs117837188	90386	AMBRA1	chr11	46417964	46615675	TRUE	FALSE	FALSE	0.217701
rs117837188	184573	PHF21A	chr11	45950870	46143005	TRUE	FALSE	TRUE	0.431012	TRUE
rs117837188	399562	MAPK8IP1	chr11	45907202	45928016	TRUE	TRUE	FALSE	0.402108
rs117837188	437020	CKAP5	chr11	46764598	46867859	TRUE	FALSE	FALSE	0.217701
rs11038895	0	AMBRA1	chr11	46417964	46615675	TRUE	FALSE	FALSE	0.217701
rs11038895	33920	CHRM4	chr11	46405339	46413326	FALSE	TRUE	FALSE	0.1962
rs11038895	45142	DGKZ	chr11	46354455	46402104	FALSE	TRUE	FALSE	0.1962
rs11038895	304241	PHF21A	chr11	45950870	46143005	TRUE	FALSE	TRUE	0.431012	TRUE
rs11038895	317352	CKAP5	chr11	46764598	46867859	TRUE	FALSE	FALSE	0.217701
rs11038895	431022	LRP4	chr11	46878268	46940193	FALSE	TRUE	FALSE	0.1962
rs76416526	450736	FNBP4	chr11	47738046	47788995	TRUE	FALSE	FALSE	0.217701	TRUE
rs11602109	0	ZDHHC5	chr11	57435219	57468654	TRUE	FALSE	FALSE	0.217701
rs11602109	17879	YPEL4	chr11	57412560	57417417	FALSE	TRUE	FALSE	0.1962
rs11602109	75690	BTBD18	chr11	57510986	57520147	TRUE	FALSE	FALSE	0.217701
rs11602109	85419	CTNND1	chr11	57520715	57587018	TRUE	FALSE	FALSE	0.217701
rs11602109	190289	RTN4RL2	chr11	57228001	57245007	FALSE	TRUE	FALSE	0.1962
rs11602109	331930	SSRP1	chr11	57093460	57103366	TRUE	FALSE	TRUE	0.431012	TRUE
rs11602109	430572	APLNR	chr11	57001051	57004724	FALSE	TRUE	FALSE	0.1962
rs11602109	476105	LRRC55	chr11	56949221	56959191	FALSE	TRUE	FALSE	0.1962
rs2957859	25151	LRRC10B	chr11	61276221	61278490	FALSE	TRUE	FALSE	0.1962
rs2957859	30116	SYT7	chr11	61281186	61348620	FALSE	TRUE	FALSE	0.1962
rs2957859	53567	CPSF7	chr11	61170113	61197503	TRUE	FALSE	FALSE	0.217701
rs2957859	141002	DDB1	chr11	61066923	61110068	TRUE	FALSE	FALSE	0.217701
rs2957859	196793	DAGLA	chr11	61447863	61514473	TRUE	TRUE	TRUE	0.646731	TRUE
rs2957859	269038	MYRF	chr11	61520108	61555990	TRUE	TRUE	FALSE	0.402108
rs2957859	309382	FADS2	chr11	61560452	61634826	TRUE	FALSE	FALSE	0.217701
rs174548	0	FADS2	chr11	61560452	61634826	TRUE	FALSE	FALSE	0.217701
rs174548	15358	MYRF	chr11	61520108	61555990	TRUE	TRUE	FALSE	0.402108
rs174548	56875	DAGLA	chr11	61447863	61514473	TRUE	TRUE	TRUE	0.646731	TRUE
rs174548	222728	SYT7	chr11	61281186	61348620	FALSE	TRUE	FALSE	0.1962
rs174548	292858	LRRC10B	chr11	61276221	61278490	FALSE	TRUE	FALSE	0.1962
rs174548	373845	CPSF7	chr11	61170113	61197503	TRUE	FALSE	FALSE	0.217701
rs174548	461280	DDB1	chr11	61066923	61110068	TRUE	FALSE	FALSE	0.217701
rs4980532	0	RCOR2	chr11	63678702	63684636	FALSE	TRUE	FALSE	0.1962
rs4980532	2227	MARK2	chr11	63606400	63678492	TRUE	FALSE	FALSE	0.217701
rs4980532	85531	SPINDOC	chr11	63580928	63595188	TRUE	FALSE	FALSE	0.217701
rs4980532	122684	FLRT1	chr11	63803403	63886645	FALSE	TRUE	FALSE	0.1962
rs4980532	153356	RTN3	chr11	63448918	63527363	FALSE	TRUE	FALSE	0.1962
rs4980532	272025	STIP1	chr11	63952744	63972015	TRUE	FALSE	FALSE	0.217701
rs4980532	378055	KCNK4	chr11	64058774	64067503	FALSE	TRUE	TRUE	0.399195	TRUE
rs4980532	426957	CCDC88B	chr11	64107676	64125006	FALSE	TRUE	FALSE	0.1962
rs4980532	445901	RPS6KA4	chr11	64126620	64139687	TRUE	FALSE	FALSE	0.217701
rs1807304	0	FLRT1	chr11	63803403	63886645	FALSE	TRUE	FALSE	0.1962
rs1807304	92993	STIP1	chr11	63952744	63972015	TRUE	FALSE	FALSE	0.217701
rs1807304	175115	RCOR2	chr11	63678702	63684636	FALSE	TRUE	FALSE	0.1962
rs1807304	181259	MARK2	chr11	63606400	63678492	TRUE	FALSE	FALSE	0.217701
rs1807304	199023	KCNK4	chr11	64058774	64067503	FALSE	TRUE	TRUE	0.399195	TRUE
rs1807304	247925	CCDC88B	chr11	64107676	64125006	FALSE	TRUE	FALSE	0.1962
rs1807304	264563	SPINDOC	chr11	63580928	63595188	TRUE	FALSE	FALSE	0.217701
rs1807304	266869	RPS6KA4	chr11	64126620	64139687	TRUE	FALSE	FALSE	0.217701
rs1807304	332388	RTN3	chr11	63448918	63527363	FALSE	TRUE	FALSE	0.1962
rs10793250	0	SHANK2	chr11	70313959	70963623	FALSE	TRUE	TRUE	0.399195
rs10793250	311566	PPFIA1	chr11	70116796	70231418	TRUE	FALSE	TRUE	0.431012	TRUE
rs7127852	2139	FAM168A	chr11	73111532	73309234	FALSE	TRUE	FALSE	0.1962	TRUE
rs7127852	45850	PLEKHB1	chr11	73357223	73373864	FALSE	TRUE	FALSE	0.1962
rs2511271	152017	PLEKHB1	chr11	73357223	73373864	FALSE	TRUE	FALSE	0.1962
rs2511271	216647	FAM168A	chr11	73111532	73309234	FALSE	TRUE	FALSE	0.1962
rs2511271	356431	PPME1	chr11	73882312	73965748	TRUE	FALSE	FALSE	0.217701	TRUE
rs511740	0	DLG2	chr11	83166055	85338966	FALSE	TRUE	TRUE	0.399195	TRUE
rs511740	436541	PCF11	chr11	82868030	82898493	TRUE	FALSE	FALSE	0.217701
rs12291184	0	GRM5	chr11	88237744	88799150	TRUE	TRUE	TRUE	0.646731	TRUE
rs11220769	0	CNTN5	chr11	98891679	100229616	FALSE	TRUE	TRUE	0.399195	TRUE
rs10789930	0	NCAM1	chr11	112831969	113149158	TRUE	TRUE	FALSE	0.402108	TRUE
rs10789930	437578	DRD2	chr11	113280327	113346413	FALSE	TRUE	TRUE	0.399195
rs7122246	0	DRD2	chr11	113280327	113346413	FALSE	TRUE	TRUE	0.399195
rs7122246	155299	NCAM1	chr11	112831969	113149158	TRUE	TRUE	FALSE	0.402108	TRUE
rs7122246	253812	TMPRSS5	chr11	113558269	113577095	FALSE	TRUE	FALSE	0.1962
rs7122246	471061	HTR3B	chr11	113775518	113819801	FALSE	TRUE	FALSE	0.1962
rs61902807	0	DRD2	chr11	113280327	113346413	FALSE	TRUE	TRUE	0.399195
rs61902807	195754	NCAM1	chr11	112831969	113149158	TRUE	TRUE	FALSE	0.402108	TRUE
rs61902807	213357	TMPRSS5	chr11	113558269	113577095	FALSE	TRUE	FALSE	0.1962
rs61902807	430606	HTR3B	chr11	113775518	113819801	FALSE	TRUE	FALSE	0.1962
rs73004019	99038	DRD2	chr11	113280327	113346413	FALSE	TRUE	TRUE	0.399195
rs73004019	112818	TMPRSS5	chr11	113558269	113577095	FALSE	TRUE	FALSE	0.1962
rs73004019	296293	NCAM1	chr11	112831969	113149158	TRUE	TRUE	FALSE	0.402108
rs73004019	330067	HTR3B	chr11	113775518	113819801	FALSE	TRUE	FALSE	0.1962
rs73004019	400346	HTR3A	chr11	113845797	113861035	FALSE	FALSE	TRUE	0.215642
rs73004019	484312	ZBTB16	chr11	113929763	114127487	TRUE	FALSE	TRUE	0.431012	TRUE
rs10750352	0	KIRREL3	chr11	126293253	126873355	FALSE	TRUE	TRUE	0.399195	TRUE
rs2511505	42942	NTM	chr11	131240373	132206716	FALSE	TRUE	TRUE	0.399195	TRUE
rs10750488	0	NTM	chr11	131240373	132206716	FALSE	TRUE	TRUE	0.399195	TRUE
rs10791336	20334	IGSF9B	chr11	133766333	133826863	FALSE	TRUE	FALSE	0.1962	TRUE
rs10791336	192967	JAM3	chr11	133938966	134021896	FALSE	TRUE	FALSE	0.1962
rs10791336	343603	OPCML	chr11	132284871	133402396	FALSE	TRUE	FALSE	0.1962
rs10791336	398140	GLB1L3	chr11	134144139	134189458	FALSE	TRUE	FALSE	0.1962
rs612823	7241	IGSF9B	chr11	133766333	133826863	FALSE	TRUE	FALSE	0.1962	TRUE
rs612823	104862	JAM3	chr11	133938966	134021896	FALSE	TRUE	FALSE	0.1962
rs612823	310035	GLB1L3	chr11	134144139	134189458	FALSE	TRUE	FALSE	0.1962
rs612823	414294	B3GAT1	chr11	134248398	134282136	FALSE	TRUE	FALSE	0.1962
rs612823	431708	OPCML	chr11	132284871	133402396	FALSE	TRUE	FALSE	0.1962
rs11223827	44200	B3GAT1	chr11	134248398	134282136	FALSE	TRUE	FALSE	0.1962	TRUE
rs11223827	136878	GLB1L3	chr11	134144139	134189458	FALSE	TRUE	FALSE	0.1962
rs11223827	304440	JAM3	chr11	133938966	134021896	FALSE	TRUE	FALSE	0.1962
rs11223827	499473	IGSF9B	chr11	133766333	133826863	FALSE	TRUE	FALSE	0.1962
rs1987961	491224	B3GAT1	chr11	134248398	134282136	FALSE	TRUE	FALSE	0.1962	TRUE
rs10848631	0	CACNA1C	chr12	2079938	2807116	TRUE	FALSE	TRUE	0.440147	TRUE
rs10848631	368906	LRTM2	chr12	1929433	1945919	FALSE	TRUE	FALSE	0.202782
rs2160514	0	LMO3	chr12	16701306	16763528	FALSE	TRUE	FALSE	0.202782	TRUE
rs2160514	325889	SLC15A5	chr12	16341419	16430619	FALSE	TRUE	FALSE	0.202782
rs2728823	0	ST8SIA1	chr12	22216707	22589975	FALSE	TRUE	FALSE	0.202782
rs2728823	378040	ABCC9	chr12	21950323	22095477	FALSE	FALSE	TRUE	0.220019	TRUE
rs11046571	300755	ST8SIA1	chr12	22216707	22589975	FALSE	TRUE	FALSE	0.202782	TRUE
rs16926971	0	SOX5	chr12	23682438	24715478	TRUE	FALSE	TRUE	0.440147	TRUE
rs1379541	86532	SYT10	chr12	33527173	33592754	FALSE	TRUE	FALSE	0.202782	TRUE
rs11564282	0	SLC2A13	chr12	40148827	40499891	FALSE	TRUE	FALSE	0.202782
rs11564282	211807	LRRK2	chr12	40590546	40763087	FALSE	FALSE	TRUE	0.220019	TRUE
rs11564282	365134	ABCD2	chr12	39943835	40013605	FALSE	TRUE	FALSE	0.202782
rs1656512	281156	ADAMTS20	chr12	43747669	43946006	FALSE	TRUE	FALSE	0.202782
rs1656512	482356	PRICKLE1	chr12	42850559	42984157	TRUE	FALSE	TRUE	0.440147	TRUE
rs61928096	0	SP1	chr12	53773960	53810230	TRUE	FALSE	FALSE	0.216099
rs61928096	41534	SP7	chr12	53720359	53739099	FALSE	TRUE	FALSE	0.202782
rs61928096	65253	PCBP2	chr12	53845886	53874946	TRUE	FALSE	FALSE	0.216099
rs61928096	92820	MAP3K12	chr12	53873453	53893847	TRUE	TRUE	FALSE	0.414837	TRUE
rs61928096	93211	ESPL1	chr12	53662083	53687422	TRUE	FALSE	FALSE	0.216099
rs61928096	121007	ATF7	chr12	53901640	54020194	TRUE	FALSE	FALSE	0.216099
rs61928096	153869	RARG	chr12	53604351	53626764	TRUE	FALSE	FALSE	0.216099
rs61928096	344634	EIF4B	chr12	53400066	53435999	TRUE	FALSE	FALSE	0.216099
rs12827788	72313	HNRNPA1	chr12	54673977	54680872	TRUE	FALSE	FALSE	0.216099	TRUE
rs12827788	190200	PDE1B	chr12	54943385	54973023	FALSE	TRUE	FALSE	0.202782
rs12827788	303371	HOXC4	chr12	54410715	54449814	FALSE	TRUE	FALSE	0.202782
rs12827788	324040	HOXC5	chr12	54426834	54429145	FALSE	TRUE	FALSE	0.202782
rs11171639	105304	SARNP	chr12	56146247	56211508	TRUE	FALSE	FALSE	0.216099	TRUE
rs11171639	173801	DNAJC14	chr12	56214744	56224608	TRUE	FALSE	FALSE	0.216099
rs11171639	457378	PA2G4	chr12	56498321	56507694	TRUE	FALSE	FALSE	0.216099
rs1678536	0	KIF5A	chr12	57939809	57980416	TRUE	TRUE	TRUE	0.669069	TRUE
rs1678536	38002	B4GALNT1	chr12	58017192	58027022	FALSE	TRUE	FALSE	0.202782
rs1678536	38183	DCTN2	chr12	57923416	57941007	TRUE	FALSE	FALSE	0.216099
rs1678536	55259	MBD6	chr12	57914493	57923931	TRUE	FALSE	TRUE	0.440147
rs1678536	138354	AGAP2	chr12	58117544	58135940	TRUE	TRUE	TRUE	0.669069
rs1678536	154364	R3HDM2	chr12	57647545	57824826	TRUE	FALSE	FALSE	0.216099
rs1678536	358958	NXPH4	chr12	57610577	57620232	FALSE	TRUE	FALSE	0.202782
rs1678536	372046	LRP1	chr12	57522266	57607144	TRUE	FALSE	TRUE	0.440147
rs11174358	0	TAFA2	chr12	62102054	62672931	FALSE	TRUE	FALSE	0.202782
rs11174358	92820	USP15	chr12	62654119	62811211	TRUE	FALSE	TRUE	0.440147	TRUE
rs11174358	476475	PPM1H	chr12	63037774	63328930	FALSE	TRUE	FALSE	0.202782
rs7963537	0	NAV3	chr12	77718421	78606790	TRUE	TRUE	FALSE	0.414837	TRUE
rs7963537	381648	E2F7	chr12	77415028	77459349	TRUE	FALSE	FALSE	0.216099
rs7135240	180729	ASCL1	chr12	103351452	103354291	FALSE	TRUE	FALSE	0.202782
rs7135240	182832	PAH	chr12	103230667	103352188	FALSE	FALSE	TRUE	0.220019	TRUE
rs7135240	446031	STAB2	chr12	103981051	104160497	FALSE	FALSE	TRUE	0.220019
rs1558804	252898	FAM222A	chr12	110151630	110208300	FALSE	TRUE	FALSE	0.202782
rs1558804	322160	TRPV4	chr12	110220892	110271211	FALSE	FALSE	TRUE	0.220019
rs1558804	439859	SVOP	chr12	109301517	109458873	TRUE	TRUE	FALSE	0.414837	TRUE
rs1558804	468877	GIT2	chr12	110367609	110434194	TRUE	FALSE	FALSE	0.216099
rs2193534	26011	TRPV4	chr12	110220892	110271211	FALSE	FALSE	TRUE	0.220019
rs2193534	70387	GIT2	chr12	110367609	110434194	TRUE	FALSE	FALSE	0.216099
rs2193534	88922	FAM222A	chr12	110151630	110208300	FALSE	TRUE	FALSE	0.202782
rs2193534	167611	C12orf76	chr12	110464833	110511441	FALSE	TRUE	FALSE	0.202782
rs2193534	421339	ATP2A2	chr12	110718561	110788898	TRUE	FALSE	TRUE	0.440147	TRUE
rs147001808	17125	PTPN11	chr12	112856155	112947722	TRUE	FALSE	TRUE	0.440147
rs147001808	43337	RPH3A	chr12	113008184	113336686	FALSE	TRUE	FALSE	0.202782
rs147001808	108205	RPL6	chr12	112842993	112856642	TRUE	FALSE	FALSE	0.216099
rs147001808	144604	HECTD4	chr12	112597992	112820243	TRUE	TRUE	TRUE	0.669069	TRUE
rs147001808	418247	NAA25	chr12	112464493	112546600	TRUE	FALSE	FALSE	0.216099
rs2893707	0	NOS1	chr12	117645947	117889975	TRUE	TRUE	FALSE	0.414837	TRUE
rs2893707	214538	KSR2	chr12	117890817	118406795	TRUE	TRUE	FALSE	0.414837
rs2893707	357033	HRK	chr12	117293949	117319246	FALSE	TRUE	FALSE	0.202782
rs2893707	384843	RNFT2	chr12	117175983	117291436	FALSE	TRUE	FALSE	0.202782
rs61943397	18089	TAOK3	chr12	118587606	118810712	TRUE	FALSE	FALSE	0.216099
rs61943397	422006	KSR2	chr12	117890817	118406795	TRUE	TRUE	FALSE	0.414837	TRUE
rs12579868	0	SPPL3	chr12	121200313	121342161	TRUE	FALSE	FALSE	0.216099	TRUE
rs12579868	102020	CABP1	chr12	121078429	121105127	FALSE	TRUE	FALSE	0.202782
rs12579868	363475	P2RX7	chr12	121570622	121625835	FALSE	TRUE	FALSE	0.202782
rs12579868	400180	MSI1	chr12	120779133	120806967	TRUE	FALSE	FALSE	0.216099
rs12579868	468331	CAMKK2	chr12	121675478	121736111	FALSE	TRUE	FALSE	0.202782
rs7962128	0	KDM2B	chr12	121866899	122018928	TRUE	FALSE	FALSE	0.216099
rs7962128	171225	CAMKK2	chr12	121675478	121736111	FALSE	TRUE	FALSE	0.202782
rs7962128	243322	TMEM120B	chr12	122150658	122220907	FALSE	TRUE	FALSE	0.202782
rs7962128	281501	P2RX7	chr12	121570622	121625835	FALSE	TRUE	FALSE	0.202782
rs7962128	334579	SETD1B	chr12	122241915	122270562	TRUE	FALSE	TRUE	0.440147	TRUE
rs7962128	370097	HPD	chr12	122277433	122301502	FALSE	FALSE	TRUE	0.220019
rs28675824	4055	SBNO1	chr12	123773656	123849394	TRUE	FALSE	FALSE	0.216099
rs28675824	101152	RILPL1	chr12	123954601	124018266	FALSE	TRUE	FALSE	0.202782
rs28675824	217812	PITPNM2	chr12	123468027	123635637	TRUE	FALSE	FALSE	0.216099
rs28675824	343451	ATP6V0A2	chr12	124196900	124246302	FALSE	FALSE	TRUE	0.220019
rs28675824	393286	DNAH10	chr12	124246735	124420267	FALSE	TRUE	TRUE	0.420428	TRUE
rs7980294	277655	RIMBP2	chr12	130880678	131252773	FALSE	TRUE	FALSE	0.202782	TRUE
rs9576144	246046	SERTM1	chr13	37248157	37271976	FALSE	TRUE	FALSE	0.198455	TRUE
rs67141907	0	DGKH	chr13	42614172	42830714	FALSE	FALSE	TRUE	0.201596	TRUE
rs9537784	0	PCDH17	chr13	58205878	58303445	FALSE	TRUE	FALSE	0.198455	TRUE
rs61956694	280156	PCDH9	chr13	66876966	67804577	FALSE	TRUE	TRUE	0.400147	TRUE
rs1413573	0	PCDH9	chr13	66876966	67804577	FALSE	TRUE	TRUE	0.400147	TRUE
rs112703834	0	PCDH9	chr13	66876966	67804577	FALSE	TRUE	TRUE	0.400147	TRUE
rs1570892	0	PCDH9	chr13	66876966	67804577	FALSE	TRUE	TRUE	0.400147	TRUE
rs2265162	221886	POU4F1	chr13	79172497	79177687	FALSE	TRUE	FALSE	0.198455
rs2265162	400947	EDNRB	chr13	78469616	78549664	FALSE	FALSE	TRUE	0.201596	TRUE
rs2329076	190966	POU4F1	chr13	79172497	79177687	FALSE	TRUE	FALSE	0.198455
rs2329076	431867	EDNRB	chr13	78469616	78549664	FALSE	FALSE	TRUE	0.201596	TRUE
rs9544872	130564	POU4F1	chr13	79172497	79177687	FALSE	TRUE	FALSE	0.198455	TRUE
rs9574422	8769	RBM26	chr13	79885959	79980612	TRUE	FALSE	FALSE	0.210887	TRUE
rs9524024	0	GPC6	chr13	93879060	95060274	FALSE	FALSE	TRUE	0.201596	TRUE
rs9524024	497013	GPC5	chr13	92050875	93525935	FALSE	TRUE	FALSE	0.198455
rs117863023	0	HS6ST3	chr13	96742361	97491816	TRUE	TRUE	FALSE	0.413846	TRUE
rs3783007	335867	DOCK9	chr13	99445683	99738879	TRUE	FALSE	FALSE	0.210887	TRUE
rs3783007	433266	IPO5	chr13	98605912	98676550	TRUE	FALSE	FALSE	0.210887
rs17100626	0	NPAS3	chr14	33403602	34290069	TRUE	TRUE	FALSE	0.416237	TRUE
rs17100626	466043	AKAP6	chr14	32798504	33306890	TRUE	TRUE	FALSE	0.416237
rs7146146	71681	FBXO33	chr14	39866888	39901670	TRUE	FALSE	TRUE	0.422928	TRUE
rs61990288	1353	LRFN5	chr14	42076079	42373752	FALSE	TRUE	TRUE	0.408993	TRUE
rs1256037	0	ESR2	chr14	64550950	64804830	FALSE	FALSE	TRUE	0.208152
rs1256037	188916	AKAP5	chr14	64932217	64941221	FALSE	TRUE	FALSE	0.20366
rs1256037	227129	ZBTB1	chr14	64970430	65000408	TRUE	FALSE	FALSE	0.213122
rs1256037	259322	HSPA2	chr14	65002623	65012891	FALSE	TRUE	FALSE	0.20366
rs1256037	469700	SPTB	chr14	65213001	65346625	TRUE	TRUE	FALSE	0.416237	TRUE
rs4338726	19488	DCAF5	chr14	69517598	69619867	TRUE	FALSE	FALSE	0.213122	TRUE
rs4338726	51953	ACTN1	chr14	69340845	69446157	TRUE	FALSE	FALSE	0.213122
rs4338726	453299	PLEKHD1	chr14	69951409	69998268	FALSE	TRUE	FALSE	0.20366
rs8010840	12346	PROX2	chr14	75319574	75342857	FALSE	FALSE	TRUE	0.208152
rs8010840	15451	RPS6KL1	chr14	75370654	75390005	FALSE	TRUE	FALSE	0.20366
rs8010840	29065	YLPM1	chr14	75230019	75326138	TRUE	FALSE	FALSE	0.213122	TRUE
rs8010840	462290	SYNDIG1L	chr14	74872597	74892913	FALSE	TRUE	FALSE	0.20366
rs1286152	0	RPS6KA5	chr14	91314205	91526985	TRUE	FALSE	FALSE	0.213122	TRUE
rs1286152	180666	TTC7B	chr14	90990908	91282823	TRUE	FALSE	FALSE	0.213122
rs1286152	274178	CCDC88C	chr14	91737667	91884188	FALSE	FALSE	TRUE	0.208152
rs1286152	460363	PPP4R3A	chr14	91923852	91976898	TRUE	FALSE	FALSE	0.213122
rs9671376	0	TRAF3	chr14	103243786	103377837	TRUE	FALSE	FALSE	0.213122
rs9671376	28554	CDC42BPB	chr14	103398717	103523886	TRUE	FALSE	TRUE	0.422928	TRUE
rs9671376	173265	RCOR1	chr14	103058986	103196898	TRUE	FALSE	FALSE	0.213122
rs9671376	180384	LBHD2	chr14	103550547	103556364	FALSE	TRUE	FALSE	0.20366
rs2896488	0	KLC1	chr14	104028233	104180586	FALSE	TRUE	FALSE	0.20366
rs2896488	90754	CKB	chr14	103986004	103989170	FALSE	TRUE	FALSE	0.20366
rs2896488	119608	PPP1R13B	chr14	104199532	104313912	TRUE	FALSE	FALSE	0.213122	TRUE
rs12898464	0	FAM189A1	chr15	29412455	29863183	FALSE	TRUE	FALSE	0.20151
rs12898464	138184	TJP1	chr15	29991571	30261118	TRUE	FALSE	FALSE	0.212678
rs12898464	291361	NSMCE3	chr15	29557193	29562026	FALSE	FALSE	TRUE	0.210249
rs12898464	442869	APBA2	chr15	29129629	29410518	FALSE	TRUE	TRUE	0.408839	TRUE
rs638182	265415	MEIS2	chr15	37181405	37393500	TRUE	FALSE	TRUE	0.425376	TRUE
rs28582094	0	RASGRP1	chr15	38780304	38857776	FALSE	TRUE	FALSE	0.20151
rs28582094	194437	SPRED1	chr15	38545037	38649450	FALSE	FALSE	TRUE	0.210249	TRUE
rs12912742	18441	RAD51	chr15	40986972	41024538	FALSE	FALSE	TRUE	0.210249
rs12912742	93647	C15orf62	chr15	41062178	41064647	FALSE	FALSE	TRUE	0.210249
rs12912742	253007	DLL4	chr15	41221538	41231271	TRUE	FALSE	TRUE	0.425376	TRUE
rs12912742	297709	DISP2	chr15	40650420	40670822	FALSE	TRUE	FALSE	0.20151
rs12912742	302547	INO80	chr15	41271078	41408478	TRUE	FALSE	FALSE	0.212678
rs12912742	393266	ANKRD63	chr15	40570573	40575265	FALSE	TRUE	FALSE	0.20151
rs62012818	0	HERC1	chr15	63900817	64126147	TRUE	FALSE	FALSE	0.212678	TRUE
rs62012818	17441	USP3	chr15	63796710	63886839	TRUE	FALSE	FALSE	0.212678
rs7174069	0	MEGF11	chr15	66187417	66546094	FALSE	TRUE	TRUE	0.408839
rs7174069	209279	RAB11A	chr15	66018392	66184327	TRUE	FALSE	TRUE	0.425376	TRUE
rs7174069	285569	MAP2K1	chr15	66679175	66783994	FALSE	FALSE	TRUE	0.210249
rs7174069	308975	DENND4A	chr15	65950384	66084631	TRUE	FALSE	FALSE	0.212678
rs7174069	396747	RPL4	chr15	66790353	66816870	TRUE	FALSE	FALSE	0.212678
rs7174069	403691	ZWILCH	chr15	66797297	66842468	FALSE	FALSE	TRUE	0.210249
rs7174069	445911	LCTL	chr15	66839517	66858317	FALSE	TRUE	FALSE	0.20151
rs1038093	5554	CD276	chr15	73976307	74006855	FALSE	FALSE	TRUE	0.210249
rs1038093	15390	INSYN1	chr15	74027799	74045692	FALSE	TRUE	FALSE	0.20151
rs1038093	85934	NPTN	chr15	73852355	73926475	TRUE	FALSE	FALSE	0.212678
rs1038093	258858	STOML1	chr15	74271267	74286963	FALSE	TRUE	FALSE	0.20151
rs1038093	351110	HCN4	chr15	73612200	73661299	TRUE	TRUE	FALSE	0.412365	TRUE
rs1038093	380243	ISLR2	chr15	74392652	74430881	FALSE	TRUE	FALSE	0.20151
rs1038093	414863	NEO1	chr15	73344051	73597546	FALSE	FALSE	TRUE	0.210249
rs2084851	99899	STOML1	chr15	74271267	74286963	FALSE	TRUE	FALSE	0.20151
rs2084851	125676	INSYN1	chr15	74027799	74045692	FALSE	TRUE	FALSE	0.20151
rs2084851	164513	CD276	chr15	73976307	74006855	FALSE	FALSE	TRUE	0.210249
rs2084851	221284	ISLR2	chr15	74392652	74430881	FALSE	TRUE	FALSE	0.20151
rs2084851	244893	NPTN	chr15	73852355	73926475	TRUE	FALSE	FALSE	0.212678	TRUE
rs3936093	0	LINGO1	chr15	77905369	78113242	TRUE	TRUE	FALSE	0.412365	TRUE
rs3936093	295039	CIB2	chr15	78396948	78423877	FALSE	FALSE	TRUE	0.210249
rs3936093	357901	ACSBG1	chr15	78459810	78538030	FALSE	TRUE	FALSE	0.20151
rs10162833	0	NTRK3	chr15	88402982	88799999	TRUE	TRUE	TRUE	0.657893	TRUE
rs28541419	145879	NTRK3	chr15	88402982	88799999	TRUE	TRUE	TRUE	0.657893	TRUE
rs28541419	400789	ACAN	chr15	89346667	89418584	TRUE	FALSE	TRUE	0.425376
rs4702	0	FURIN	chr15	91411818	91426794	TRUE	FALSE	FALSE	0.212678	TRUE
rs4702	216620	SV2B	chr15	91643180	91845795	FALSE	TRUE	FALSE	0.20151
rs4702	381089	IQGAP1	chr15	90931474	91045471	TRUE	FALSE	FALSE	0.212678
rs35625885	74477	NR2F2	chr15	96869167	96883492	FALSE	FALSE	TRUE	0.210249	TRUE
rs1861188	0	RBFOX1	chr16	5289803	7763342	FALSE	TRUE	TRUE	0.403642	TRUE
rs12921271	0	RBFOX1	chr16	5289803	7763342	FALSE	TRUE	TRUE	0.403642	TRUE
rs7191889	0	RBFOX1	chr16	5289803	7763342	FALSE	TRUE	TRUE	0.403642	TRUE
rs830733	333033	GSPT1	chr16	11961985	12009939	TRUE	FALSE	FALSE	0.213525	TRUE
rs830733	451858	ZC3H7A	chr16	11844442	11891114	TRUE	FALSE	FALSE	0.213525
rs11646847	0	SHISA9	chr16	12995455	13334273	FALSE	TRUE	FALSE	0.203907	TRUE
rs12930511	362797	MRTFB	chr16	14165176	14360630	TRUE	FALSE	TRUE	0.417738	TRUE
rs12930511	468106	SHISA9	chr16	12995455	13334273	FALSE	TRUE	FALSE	0.203907
rs170194	0	BMERB1	chr16	15528332	15718885	FALSE	TRUE	FALSE	0.203907
rs170194	83368	NPIPA5	chr16	15457485	15474904	FALSE	TRUE	FALSE	0.203907
rs170194	129972	MARF1	chr16	15688244	15737011	TRUE	FALSE	FALSE	0.213525	TRUE
rs72771765	446538	NPIPA8	chr16	18411799	18441131	FALSE	TRUE	FALSE	0.203907	TRUE
rs42750	316294	CRYM	chr16	21250195	21314404	FALSE	TRUE	FALSE	0.203907	TRUE
rs42750	404867	ZP2	chr16	21208771	21225831	FALSE	TRUE	FALSE	0.203907
rs42750	459936	DNAH3	chr16	20944433	21170762	FALSE	FALSE	TRUE	0.202022
rs42750	473161	VWA3A	chr16	22103859	22168285	FALSE	TRUE	FALSE	0.203907
rs4787317	350013	HS3ST4	chr16	25703280	26149006	FALSE	TRUE	FALSE	0.203907	TRUE
rs4787317	430318	SLC5A11	chr16	24857162	24922949	FALSE	TRUE	FALSE	0.203907
rs77493532	0	ZNF423	chr16	49521435	49891830	TRUE	FALSE	FALSE	0.213525	TRUE
rs77493532	275053	CBLN1	chr16	49311828	49315749	FALSE	TRUE	FALSE	0.203907
rs4785193	0	ZNF423	chr16	49521435	49891830	TRUE	FALSE	FALSE	0.213525	TRUE
rs4785193	366224	TENT4B	chr16	50186822	50269221	TRUE	FALSE	FALSE	0.213525
rs4306507	26530	SALL1	chr16	51169893	51186245	TRUE	TRUE	TRUE	0.65731	TRUE
rs4306507	376929	CYLD	chr16	50775961	50835846	TRUE	FALSE	FALSE	0.213525
rs4784655	0	GNAO1	chr16	56225302	56391356	FALSE	TRUE	TRUE	0.403642	TRUE
rs4784655	258956	MT3	chr16	56622986	56625000	FALSE	TRUE	FALSE	0.203907
rs4784655	302541	MT1M	chr16	56666571	56667893	FALSE	TRUE	FALSE	0.203907
rs1364063	10425	NFAT5	chr16	69598997	69738569	TRUE	FALSE	FALSE	0.213525
rs1364063	146098	TERF2	chr16	69389470	69442474	TRUE	FALSE	TRUE	0.417738	TRUE
rs3852787	296494	ZNF821	chr16	71893583	71929239	FALSE	TRUE	FALSE	0.203907
rs3852787	382629	AP1G1	chr16	71762903	71843104	TRUE	FALSE	FALSE	0.213525	TRUE
rs13336147	0	ZFHX3	chr16	72816784	73925770	TRUE	FALSE	FALSE	0.213525	TRUE
rs17768218	252613	ADAMTS18	chr16	77281710	77468931	FALSE	TRUE	FALSE	0.203907
rs17768218	434443	CNTNAP4	chr16	76311176	76594654	FALSE	TRUE	TRUE	0.403642	TRUE
rs62047044	86024	ADAMTS18	chr16	77281710	77468931	FALSE	TRUE	FALSE	0.203907	TRUE
rs9933458	0	CDH13	chr16	82660570	83834245	FALSE	FALSE	TRUE	0.202022	TRUE
rs9926829	0	SLC7A5	chr16	87863629	87903113	FALSE	FALSE	TRUE	0.202022
rs9926829	99761	BANP	chr16	87982850	88110924	TRUE	FALSE	FALSE	0.213525
rs9926829	151327	JPH3	chr16	87635441	87731762	TRUE	TRUE	FALSE	0.420576	TRUE
rs7212587	9626	MNT	chr17	2287367	2304398	TRUE	FALSE	TRUE	0.448938	TRUE
rs7212587	106945	SMG6	chr17	1963133	2207079	FALSE	FALSE	TRUE	0.219708
rs7212587	182480	PAFAH1B1	chr17	2496504	2588909	TRUE	FALSE	TRUE	0.448938
rs7212587	278656	CLUH	chr17	2592680	2615957	TRUE	FALSE	FALSE	0.227448
rs7212587	344975	RAP1GAP2	chr17	2658999	2941035	FALSE	TRUE	FALSE	0.206038
rs7212587	385396	RTN4RL1	chr17	1837971	1928628	FALSE	TRUE	FALSE	0.206038
rs9899533	1181	VAMP2	chr17	8062467	8066864	FALSE	TRUE	TRUE	0.417959
rs9899533	8221	PER1	chr17	8043790	8059824	FALSE	FALSE	TRUE	0.219708
rs9899533	40621	HES7	chr17	8023910	8027424	FALSE	TRUE	FALSE	0.206038
rs9899533	234871	KCNAB3	chr17	7825177	7833174	FALSE	TRUE	FALSE	0.206038
rs9899533	251967	CHD3	chr17	7788114	7816078	TRUE	FALSE	TRUE	0.448938	TRUE
rs9899533	309480	MYH10	chr17	8377525	8534694	TRUE	FALSE	TRUE	0.448938
rs9899533	309931	KDM6B	chr17	7737535	7758114	TRUE	FALSE	TRUE	0.448938
rs9899533	453355	EFNB3	chr17	7608520	7614690	FALSE	TRUE	FALSE	0.206038
rs62063463	0	SHISA6	chr17	11144530	11467380	FALSE	TRUE	FALSE	0.206038	TRUE
rs62063463	290349	DNAH9	chr17	11501787	11873065	FALSE	TRUE	FALSE	0.206038
rs62063463	470034	PIRT	chr17	10725787	10741404	FALSE	TRUE	FALSE	0.206038
rs117999660	31900	TIAF1	chr17	27400539	27405875	FALSE	TRUE	FALSE	0.206038
rs117999660	35181	SEZ6	chr17	27281919	27333458	FALSE	TRUE	FALSE	0.206038
rs117999660	89850	PHF12	chr17	27232268	27278789	TRUE	FALSE	FALSE	0.227448
rs117999660	205238	CRYBA1	chr17	27573877	27581512	FALSE	TRUE	TRUE	0.417959
rs117999660	214218	NUFIP2	chr17	27582857	27621166	TRUE	FALSE	FALSE	0.227448
rs117999660	338942	SUPT6H	chr17	26989216	27029697	TRUE	FALSE	FALSE	0.227448
rs117999660	348742	TAOK1	chr17	27717381	27878921	TRUE	FALSE	TRUE	0.448938	TRUE
rs117999660	427424	RSKR	chr17	26928845	26941215	FALSE	TRUE	FALSE	0.206038
rs117999660	464673	ALDOC	chr17	26900133	26903966	FALSE	TRUE	FALSE	0.206038
rs319753	0	ASIC2	chr17	31340105	32501983	TRUE	TRUE	FALSE	0.428845	TRUE
rs319753	366405	MYO1D	chr17	30819540	31204195	FALSE	FALSE	TRUE	0.219708
rs11656151	0	MAPT	chr17	43971893	44105700	FALSE	TRUE	TRUE	0.417959
rs11656151	8124	STH	chr17	44076616	44077060	FALSE	TRUE	FALSE	0.206038
rs11656151	38790	KANSL1	chr17	44107282	44302755	TRUE	FALSE	TRUE	0.448938	TRUE
rs11656151	155298	CRHR1	chr17	43861646	43913194	FALSE	TRUE	FALSE	0.206038
rs62076542	42218	NPEPPS	chr17	45600308	45702031	TRUE	FALSE	FALSE	0.227448	TRUE
rs62076542	166981	ITGB3	chr17	45331193	45391109	FALSE	FALSE	TRUE	0.219708
rs62076542	168752	KPNB1	chr17	45726842	45762871	TRUE	FALSE	FALSE	0.227448
rs62076542	252512	TBX21	chr17	45810602	45823488	TRUE	FALSE	FALSE	0.227448
rs62076542	291302	CDC27	chr17	45195069	45266788	TRUE	FALSE	FALSE	0.227448
rs62076542	415426	SP2	chr17	45973516	46006323	TRUE	FALSE	FALSE	0.227448
rs2740760	25230	HOXB5	chr17	46668619	46671141	FALSE	TRUE	FALSE	0.206038
rs2740760	45350	HOXB8	chr17	46688739	46692654	FALSE	TRUE	FALSE	0.206038
rs2740760	431358	IGF2BP1	chr17	47074747	47133507	TRUE	FALSE	FALSE	0.227448	TRUE
rs8072182	86615	GDPD1	chr17	57297828	57353331	FALSE	TRUE	FALSE	0.206038
rs8072182	148673	PPM1E	chr17	56833215	57062540	FALSE	TRUE	FALSE	0.206038
rs8072182	485837	CLTC	chr17	57697050	57774317	TRUE	FALSE	TRUE	0.448938	TRUE
rs7226054	156443	RGS9	chr17	63096930	63223821	FALSE	TRUE	FALSE	0.206038	TRUE
rs8081856	0	BPTF	chr17	65821619	65980494	TRUE	FALSE	TRUE	0.448938	TRUE
rs8081856	152546	PITPNC1	chr17	65373397	65693372	TRUE	FALSE	FALSE	0.227448
rs8081856	483197	PSMD12	chr17	65334032	65362721	TRUE	FALSE	TRUE	0.448938
rs1106343	0	UNK	chr17	73780887	73821880	TRUE	FALSE	FALSE	0.227448	TRUE
rs1106343	36898	H3-3B	chr17	73772515	73781974	FALSE	FALSE	TRUE	0.219708
rs1106343	307254	CASKIN2	chr17	73496342	73511618	TRUE	FALSE	FALSE	0.227448
rs1106343	313542	FOXJ1	chr17	74132414	74137326	FALSE	TRUE	FALSE	0.206038
rs1106343	319674	RNF157	chr17	74138546	74236574	FALSE	TRUE	FALSE	0.206038
rs62075210	35141	CBX8	chr17	77765931	77775482	TRUE	FALSE	FALSE	0.227448
rs62075210	48841	CBX2	chr17	77751947	77761782	TRUE	FALSE	FALSE	0.227448
rs62075210	297545	EIF4A3	chr17	78108168	78120950	TRUE	FALSE	FALSE	0.227448
rs62075210	298393	RBFOX3	chr17	77085427	77512230	TRUE	TRUE	FALSE	0.428845	TRUE
rs9908344	735	RAC3	chr17	79989554	79992080	FALSE	TRUE	TRUE	0.417959
rs9908344	15752	GPS1	chr17	80008567	80015346	TRUE	FALSE	FALSE	0.227448
rs9908344	43399	FASN	chr17	80036214	80056170	TRUE	FALSE	FALSE	0.227448
rs9908344	132034	NPB	chr17	79858621	79860781	FALSE	TRUE	FALSE	0.206038
rs9908344	174083	P4HB	chr17	79801035	79818732	TRUE	FALSE	TRUE	0.448938	TRUE
rs9908344	204084	CSNK1D	chr17	80196899	80231576	TRUE	FALSE	FALSE	0.227448
rs9908344	377320	NPLOC4	chr17	79523913	79615495	TRUE	FALSE	FALSE	0.227448
rs12455023	132621	DLGAP1	chr18	3496030	4455307	TRUE	TRUE	TRUE	0.648348	TRUE
rs1652343	0	NPC1	chr18	21086148	21166470	FALSE	TRUE	FALSE	0.196898	TRUE
rs9953768	31596	NOL4	chr18	31431064	31804916	TRUE	TRUE	FALSE	0.401934
rs9953768	68309	ASXL3	chr18	31158183	31331159	TRUE	TRUE	TRUE	0.648348	TRUE
rs12967855	0	CELF4	chr18	34823003	35145790	TRUE	TRUE	TRUE	0.648348	TRUE
rs17656030	240534	PIK3C3	chr18	39535199	39667794	FALSE	FALSE	TRUE	0.208013	TRUE
rs17488531	0	DCC	chr18	49866567	51062273	TRUE	TRUE	FALSE	0.401934	TRUE
rs12968035	0	RAB27B	chr18	52385091	52562747	FALSE	TRUE	FALSE	0.196898
rs12968035	417879	TCF4	chr18	52889416	53332018	TRUE	FALSE	TRUE	0.41859	TRUE
rs55943003	135330	TCF4	chr18	52889416	53332018	TRUE	FALSE	TRUE	0.41859	TRUE
rs55943003	191339	RAB27B	chr18	52385091	52562747	FALSE	TRUE	FALSE	0.196898
rs12967143	0	TCF4	chr18	52889416	53332018	TRUE	FALSE	TRUE	0.41859	TRUE
rs11557713	0	ZCCHC2	chr18	60190258	60254942	TRUE	FALSE	FALSE	0.207879
rs11557713	138898	PHLPP1	chr18	60382774	60647666	TRUE	TRUE	FALSE	0.401934	TRUE
rs11557713	266394	RELCH	chr18	59854488	59977482	TRUE	FALSE	FALSE	0.207879
rs7231405	0	CDH7	chr18	63417488	63557573	FALSE	TRUE	FALSE	0.196898	TRUE
rs641611	0	ZNF236	chr18	74534513	74684857	TRUE	FALSE	FALSE	0.207879	TRUE
rs641611	29023	MBP	chr18	74690783	74845639	FALSE	TRUE	FALSE	0.196898
rs641611	300044	GALR1	chr18	74961804	74989856	FALSE	TRUE	FALSE	0.196898
rs641611	454562	ZNF516	chr18	74069637	74207198	TRUE	FALSE	FALSE	0.207879
rs71367544	0	KCNG2	chr18	77557938	77660184	FALSE	TRUE	FALSE	0.196898	TRUE
rs7351050	5195	PIAS4	chr19	4007734	4039384	TRUE	FALSE	FALSE	0.216017	TRUE
rs7351050	45740	MAP2K2	chr19	4090319	4124119	FALSE	FALSE	TRUE	0.208652
rs7351050	59118	EEF2	chr19	3976054	3985461	TRUE	FALSE	FALSE	0.216017
rs7351050	116499	ATCAY	chr19	3879862	3928080	FALSE	TRUE	FALSE	0.208861
rs7351050	138107	ANKRD24	chr19	4182686	4224811	FALSE	TRUE	FALSE	0.208861
rs7351050	175543	ZFR2	chr19	3804022	3869036	FALSE	TRUE	FALSE	0.208861
rs7351050	234684	SHD	chr19	4279263	4290719	FALSE	TRUE	FALSE	0.208861
rs7351050	242452	MATK	chr19	3777968	3802127	FALSE	TRUE	FALSE	0.208861
rs7351050	260016	FSD1	chr19	4304595	4323840	FALSE	TRUE	FALSE	0.208861
rs7351050	358058	CHAF1A	chr19	4402637	4445015	TRUE	FALSE	FALSE	0.216017
rs7351050	417766	CACTIN	chr19	3610643	3626813	TRUE	FALSE	FALSE	0.216017
rs7351050	498026	SEMA6B	chr19	4542605	4581788	FALSE	TRUE	FALSE	0.208861
rs2111530	50664	TSHZ3	chr19	31640885	31840342	TRUE	FALSE	TRUE	0.423675	TRUE
rs7254371	44252	SAE1	chr19	47616531	47713893	FALSE	FALSE	TRUE	0.208652
rs7254371	141112	ZC3H4	chr19	47567444	47617033	TRUE	FALSE	TRUE	0.423675
rs7254371	148236	MEIS3	chr19	47906381	47922784	FALSE	TRUE	FALSE	0.208861
rs7254371	173129	SLC8A2	chr19	47931274	47975150	TRUE	TRUE	FALSE	0.423984	TRUE
rs7254371	209112	NPAS1	chr19	47523094	47549033	FALSE	TRUE	FALSE	0.208861
rs7254371	249811	ARHGAP35	chr19	47364254	47508334	TRUE	FALSE	FALSE	0.216017
rs7254371	265802	ZNF541	chr19	48023947	48076405	TRUE	FALSE	FALSE	0.216017
rs148108087	33443	IGLON5	chr19	51814898	51834145	FALSE	TRUE	FALSE	0.208861	TRUE
rs148108087	66968	ETFB	chr19	51848423	51869642	FALSE	FALSE	TRUE	0.208652
rs148108087	308526	KLK6	chr19	51461887	51472929	FALSE	TRUE	FALSE	0.208861
rs148108087	410926	SPACA6	chr19	52192381	52215640	FALSE	TRUE	FALSE	0.208861
rs6141734	0	NOL4L	chr20	31030862	31173135	TRUE	FALSE	FALSE	0.219593	TRUE
rs6141734	47250	ASXL1	chr20	30946133	31027122	FALSE	FALSE	TRUE	0.208454
rs6141734	319311	TM9SF4	chr20	30697517	30755061	TRUE	FALSE	FALSE	0.219593
rs6141734	333388	MAPRE1	chr20	31407760	31438211	TRUE	FALSE	FALSE	0.219593
rs6141734	483182	XKR7	chr20	30555954	30591190	FALSE	TRUE	FALSE	0.205072
rs59351434	136118	NNAT	chr20	36149608	36152092	FALSE	TRUE	FALSE	0.205072
rs59351434	243303	VSTM2L	chr20	36531513	36573752	FALSE	TRUE	FALSE	0.205072
rs59351434	253757	SRC	chr20	35973088	36034453	TRUE	FALSE	FALSE	0.219593	TRUE
rs59351434	397988	GHRH	chr20	35879489	35890222	FALSE	TRUE	FALSE	0.205072
rs17265513	79501	TOP1	chr20	39657462	39753127	TRUE	FALSE	FALSE	0.219593	TRUE
rs17265513	198095	CHD6	chr20	40030723	40247023	TRUE	FALSE	FALSE	0.219593
rs6073075	171807	SGK2	chr20	42187608	42216877	FALSE	TRUE	FALSE	0.205072
rs6073075	197191	PTPRT	chr20	40701392	41818610	TRUE	TRUE	TRUE	0.66655	TRUE
rs9074	0	SLC12A5	chr20	44650329	44688789	TRUE	TRUE	TRUE	0.66655	TRUE
rs9074	965	NCOA5	chr20	44689630	44718601	TRUE	FALSE	FALSE	0.219593
rs9074	112003	PCIF1	chr20	44563322	44576662	TRUE	FALSE	FALSE	0.219593
rs9074	113713	CDH22	chr20	44802378	44937137	FALSE	TRUE	TRUE	0.409931
rs4813017	0	CDH22	chr20	44802378	44937137	FALSE	TRUE	TRUE	0.409931
rs4813017	194041	NCOA5	chr20	44689630	44718601	TRUE	FALSE	FALSE	0.219593
rs4813017	223853	SLC12A5	chr20	44650329	44688789	TRUE	TRUE	TRUE	0.66655	TRUE
rs4813017	335980	PCIF1	chr20	44563322	44576662	TRUE	FALSE	FALSE	0.219593
rs6063085	0	ZMYND8	chr20	45837859	45985633	TRUE	FALSE	FALSE	0.219593	TRUE
rs4810909	0	ARFGEF2	chr20	47538248	47653230	TRUE	FALSE	FALSE	0.219593
rs4810909	41411	CSE1L	chr20	47662783	47713497	TRUE	FALSE	FALSE	0.219593
rs4810909	108504	STAU1	chr20	47729876	47804904	TRUE	FALSE	FALSE	0.219593
rs4810909	176836	PREX1	chr20	47240790	47444536	TRUE	TRUE	TRUE	0.66655	TRUE
rs4810909	233111	ZNFX1	chr20	47854483	47894963	TRUE	FALSE	FALSE	0.219593
rs4810909	288559	KCNB1	chr20	47909931	48100834	TRUE	TRUE	TRUE	0.66655
rs6125656	0	KCNB1	chr20	47909931	48100834	TRUE	TRUE	TRUE	0.66655	TRUE
rs6125656	158703	B4GALT5	chr20	48249482	48330415	TRUE	FALSE	FALSE	0.219593
rs6125656	195816	ZNFX1	chr20	47854483	47894963	TRUE	FALSE	FALSE	0.219593
rs6125656	285875	STAU1	chr20	47729876	47804904	TRUE	FALSE	FALSE	0.219593
rs6125656	377282	CSE1L	chr20	47662783	47713497	TRUE	FALSE	FALSE	0.219593
rs6125656	437549	ARFGEF2	chr20	47538248	47653230	TRUE	FALSE	FALSE	0.219593
rs6128814	499507	SYCP2	chr20	58438619	58508710	TRUE	FALSE	FALSE	0.219593	TRUE
rs2426971	56376	CDH4	chr20	59827317	60515673	FALSE	TRUE	FALSE	0.205072	TRUE
rs2273504	0	CHRNA4	chr20	61974575	62009753	FALSE	TRUE	TRUE	0.409931
rs2273504	21858	COL20A1	chr20	61924538	61966203	FALSE	TRUE	FALSE	0.205072
rs2273504	43500	KCNQ2	chr20	62031561	62104030	TRUE	TRUE	TRUE	0.66655	TRUE
rs2273504	84015	NKAIN4	chr20	61872136	61904046	FALSE	TRUE	FALSE	0.205072
rs2273504	131305	EEF1A2	chr20	62119366	62130592	TRUE	FALSE	TRUE	0.431091
rs2273504	140570	YTHDF1	chr20	61826781	61847491	TRUE	FALSE	FALSE	0.219593
rs2273504	230894	GMEB2	chr20	62218955	62258454	TRUE	FALSE	FALSE	0.219593
rs2273504	282997	STMN3	chr20	62271058	62289035	FALSE	TRUE	FALSE	0.205072
rs2273504	349674	BHLHE23	chr20	61637279	61638387	FALSE	TRUE	FALSE	0.205072
rs2273504	418757	DIDO1	chr20	61509090	61569304	TRUE	FALSE	FALSE	0.219593
rs2273504	494887	TCFL5	chr20	61472357	61493174	TRUE	TRUE	FALSE	0.426042
rs7271806	0	MYT1	chr20	62733747	62873606	FALSE	TRUE	FALSE	0.205072
rs7271806	107356	NPBWR2	chr20	62735155	62738918	FALSE	TRUE	FALSE	0.205072
rs7271806	114278	OPRL1	chr20	62711435	62731996	FALSE	TRUE	FALSE	0.205072
rs7271806	174959	C20orf204	chr20	62665697	62671315	FALSE	TRUE	FALSE	0.205072
rs7271806	234913	SAMD10	chr20	62605469	62611361	FALSE	TRUE	FALSE	0.205072
rs7271806	244991	ZNF512B	chr20	62588057	62601283	TRUE	FALSE	FALSE	0.219593	TRUE
rs7271806	278890	DNAJC5	chr20	62526479	62567384	FALSE	FALSE	TRUE	0.208454
rs3788337	688	GNAZ	chr22	23412705	23467219	FALSE	TRUE	FALSE	0.203858	TRUE
rs136232	108020	MORC2	chr22	31321117	31364760	TRUE	FALSE	FALSE	0.219817	TRUE
rs136232	242445	GAL3ST1	chr22	30950622	30970652	FALSE	TRUE	FALSE	0.203858
rs5756259	0	CACNG2	chr22	36956904	37099797	FALSE	TRUE	TRUE	0.410959
rs5756259	78940	EIF3D	chr22	36906902	36925231	TRUE	FALSE	FALSE	0.219817
rs5756259	192557	PVALB	chr22	37196728	37215523	FALSE	TRUE	FALSE	0.203858
rs5756259	220116	MYH9	chr22	36677326	36784055	TRUE	FALSE	TRUE	0.434286	TRUE
rs5756259	443608	KCTD17	chr22	37447779	37459430	FALSE	TRUE	FALSE	0.203858
rs13056300	79842	EP300	chr22	41488596	41576081	TRUE	FALSE	TRUE	0.434286	TRUE
rs13056300	216760	CHADL	chr22	41625514	41636935	FALSE	TRUE	FALSE	0.203858
rs13056300	329938	MCHR1	chr22	41075277	41078816	FALSE	TRUE	FALSE	0.203858
rs13056300	376031	MRTFA	chr22	40806285	41032723	TRUE	FALSE	FALSE	0.219817
rs7291412	217945	ATXN10	chr22	46067678	46241187	FALSE	FALSE	TRUE	0.210005
rs7291412	297599	CELSR1	chr22	46756731	46933517	TRUE	FALSE	FALSE	0.219817	TRUE
rs5768657	11446	TAFA5	chr22	48885365	49246724	FALSE	TRUE	FALSE	0.203858	TRUE
rs2688172	363720	TAFA5	chr22	48885365	49246724	FALSE	TRUE	FALSE	0.203858	TRUE
rs4838860	6185	PANX2	chr22	50609160	50618724	FALSE	TRUE	FALSE	0.203858
rs4838860	88499	PLXNB2	chr22	50713408	50746075	TRUE	FALSE	FALSE	0.219817
rs4838860	101054	MLC1	chr22	50497820	50523855	FALSE	TRUE	FALSE	0.203858
rs4838860	256739	SBF1	chr22	50881648	50922352	TRUE	FALSE	TRUE	0.434286
rs4838860	403388	BRD1	chr22	50166931	50221521	TRUE	FALSE	FALSE	0.219817
rs4838860	414313	MAPK8IP2	chr22	51039222	51052409	TRUE	TRUE	FALSE	0.425107
rs4838860	487934	SHANK3	chr22	51112843	51171726	TRUE	TRUE	TRUE	0.6683	TRUE
