# Supplementary material for: Trans-ancestry genome-wide study of depression identifies 697 associations implicating cell types and pharmacotherapies
Source: Cell. Author manuscript; Available in PMC 2025 Feb 15. (PMC11829167; doi:10.1016/j.cell.2024.12.002)
Supplement: 8 [file NIHMS2048064-supplement-8.xlsx]

## Sheet: Readme
Table S5 Tissue and cell type enrichment results
Datasheets in this file:	External Reference Datasets Used	Content	Methods	MDD-GWAS version	Expression data
A: Syngo Inputs	Current Results and https://cncr.nl/research/syngo	Results from synaptic enrichment analyses		MDD3
B: Syngo Results	Current Results and https://cncr.nl/research/syngo	Results from synaptic enrichment analyses (superclusters)		MDD3
C: MDD2013 Human Bulk Tissue	MDD2013 and GTEx.v8	P-value (column name "P") and FDR (column name "FDR) using the corresponding method (column name "Method")	LDSC and MAGMA	MDD2013	GTEx.v8 bulk tissues
D: MDD2018 Human Bulk Tissue	MDD2018 and GTEx.v8	P-value (column name "P") and FDR (column name "FDR) using the corresponding method (column name "Method")	LDSC and MAGMA	MDD2018	GTEx.v8 bulk tissues
E: MDD2022 Human Bulk Tissue	Current Results and GTEx.v8	P-value (column name "P") and FDR (column name "FDR) using the corresponding method (column name "Method")	LDSC and MAGMA	Current results	GTEx.v8 bulk tissues
F: MDD2013 Mouse Brain (Main)	MDD2013 and Zeisel main dataset	P-value (column name "P") and FDR (column name "FDR) using the corresponding method (column name "Method")	LDSC and MAGMA	MDD2013	Zeisel major cell type level, with 39 cell types
G: MDD2018 Mouse Brain (Main)	MDD2018 and Zeisel main dataset	P-value (column name "P") and FDR (column name "FDR) using the corresponding method (column name "Method")	LDSC and MAGMA	MDD2018	Zeisel major cell type level, with 39 cell types
H: MDD2022 Mouse Brain (Main)	Current results and Zeisel main dataset	P-value (column name "P") and FDR (column name "FDR) using the corresponding method (column name "Method")	LDSC and MAGMA	Current results	Zeisel major cell type level, with 39 cell types
I: MDD2013 Mouse Brain (Level 5)	MDD2013 and Zeisel level 5 dataset	P-value (column name "P") and FDR (column name "FDR) using the corresponding method (column name "Method")	LDSC and MAGMA	MDD2013	Zeisel detailed cell type level (named "level 5" in the original paper). There were 265 cell types at this level, but 14 cell types had too few cells (≤20 cells) and were excluded. We performed analysis on 251 cell types.
J: MDD2018 Mouse Brain (Level 5)	MDD2018 and Zeisel level 5 dataset	P-value (column name "P") and FDR (column name "FDR) using the corresponding method (column name "Method")	LDSC and MAGMA	MDD2018	Zeisel detailed cell type level (named "level 5" in the original paper). There were 265 cell types at this level, but 14 cell types had too few cells (≤20 cells) and were excluded. We performed analysis on 251 cell types.
K: MDD2022 Mouse Brain (Level 5)	Current Results and Zeisel level 5 dataset	P-value (column name "P") and FDR (column name "FDR) using the corresponding method (column name "Method")	LDSC and MAGMA	Current results	Zeisel detailed cell type level (named "level 5" in the original paper). There were 265 cell types at this level, but 14 cell types had too few cells (≤20 cells) and were excluded. We performed analysis on 251 cell types.
L: Plot All Human Bulk		Processed P-value for making figures	LDSC and MAGMA	All three versions	GTEx.v8
M: Plot all Mouse (Main)		Processed P-value for making figures	LDSC and MAGMA	All three versions	Zeisel major cell type level, with 39 cell types
N: Plot_dataframe Mouse (Level 5)		Processed P-value for making figures	LDSC and MAGMA	All three versions	Zeisel detailed cell type level (named "level 5" in the original paper). There were 265 cell types at this level, but 14 cell types had too few cells (≤20 cells) and were excluded. We performed analysis on 251 cell types.
O: Human brain scRNAseq	O: Human scRNAseq	Results from human single cell RNASeq cell enrichment analysis, cell types are at cluster level
P: Human brain scRNAseq	P: Human scRNAseq	Results from human single cell RNASeq cell enrichment analysis, cell types are at supercluster level
Sheets A and B: Synaptic Gene Ontology (SynGO) overrepresentation of synaptic terms for 286 high-confidence gene set (Finemapping/TWAS/PWAS).
43 genes mapped to SynGO-annotated genes, compared to background of 1225 brain expressed genes with SynGO annotations.
Column	Description
GO term ID	Gene Ontology Term ID
user interface reference code	SynGO reference code
GO domain	Gene Ontology Domain (BP = biological process, CC = cellular process, FP = functional process)
GO term name	Gene Ontology Term
GO term name - hierarchical structure	Hierarchical categorisation of Gene Ontology Terms
GO parent term ID	Gene Ontology Parent Term ID
GSEA p-value	Enrichment P-value
GSEA 'gene cluster' FDR corrected p-value	Enrichment P-value (FDR corrected)
GSEA count foreground/input	Number of genes associated with this term in the input set
GSEA count background	Number of genes associated with this term in the background set
genes - hgnc_id	HGNC IDs of genes in the background set
genes - hgnc_symbol	Gene names in the background set
genes - genelist input	Gene symbols in the input set
Sheets C-E: Human bulk derived tissue analysis
Column	Description
Sumstats	PGC MD summary statistics used in the analyses
Expression_data	Expression panel used for analysis
Tissue	Tissue source of expression data
P	p-value
Method	Method of enrichment testing
FDR	False discovery rate corrected p-value
Sheets F-K: Mouse neural tissue derived causal cell type analysis
Column	Description
Sumstats	PGC MD summary statistics used in the analyses
Expression_data	Expression panel used for analysis
Cell type	Tissue source used for expression analysis
P	p-value
Method	Method of enrichment testing
FDR	False discovery rate corrected p-value
Sheets O-P: Human scRNAseq
Sheet O shows all of the results from human scRNAseq analysis, cell types are at the cluster level
Sheet P shows all of the results from human scRNAseq analysis cell types are at the supercluster level
Column	Description
Annotation	Cell type
ldsc_P	P-value from partitioned LD score analysis
ldsc_FDR	FDR corrected -p-value for LD score analysis
magma_P	P-value from partitioned MAGMA analysis
magma_FDR	FDR corrected -p-value for MAGMA analysis
fdr.sig	Methods for which the cell type is FDR significant <0.05
minus_lg_P	minus LOG10 p-value

## Sheet: A SynGO inputs
genelist input	gene hgnc_id	gene symbol	gene name	gene synonyms
ENSG00000151067	HGNC:1390	CACNA1C	calcium voltage-gated channel subunit alpha1 C	CAV1.2,CACH2,CACN2,TS,LQT8,CCHL1A1,CACNL1A1
ENSG00000198216	HGNC:1392	CACNA1E	calcium voltage-gated channel subunit alpha1 E	CAV2.3,BII,CACH6,CACNL1A6
ENSG00000165995	HGNC:1402	CACNB2	calcium voltage-gated channel auxiliary subunit beta 2	MYSB,CACNLB2
ENSG00000081803	HGNC:16018	CADPS2	calcium dependent secretion activator 2	CAPS2
ENSG00000140945	HGNC:1753	CDH13	cadherin 13	CDHH
ENSG00000113100	HGNC:1768	CDH9	cadherin 9
ENSG00000101204	HGNC:1958	CHRNA4	cholinergic receptor nicotinic alpha 4 subunit	BFNC,EBN,EBN1
ENSG00000149972	HGNC:2175	CNTN5	contactin 5	NB-2,HNB-2
ENSG00000077063	HGNC:15679	CTTNBP2	cortactin binding protein 2	KIAA1758,ORF4,CORTBP2,C7ORF8
ENSG00000187323	HGNC:2701	DCC	DCC netrin 1 receptor	IGDCC1,NTN1R1
ENSG00000136267	HGNC:2850	DGKB	diacylglycerol kinase beta	KIAA0718,DGK,DGK-BETA,DAGK2
ENSG00000150672	HGNC:2901	DLG2	discs large MAGUK scaffold protein 2	PSD-93,PSD93,CHAPSYN-110,PPP1R58
ENSG00000107105	HGNC:3313	ELAVL2	ELAV like RNA binding protein 2	HUB,HEL-N1
ENSG00000162374	HGNC:3315	ELAVL4	ELAV like RNA binding protein 4	PNEM,HUD
ENSG00000178568	HGNC:3432	ERBB4	erb-b2 receptor tyrosine kinase 4	ALS19,HER4
ENSG00000132589	HGNC:3758	FLOT2	flotillin 2	ESA,ESA1,ECS-1,ECS1,M17S1
ENSG00000163288	HGNC:4081	GABRB1	gamma-aminobutyric acid type A receptor subunit beta1
ENSG00000183098	HGNC:4454	GPC6	glypican 6
ENSG00000150625	HGNC:4460	GPM6A	glycoprotein M6A	GPM6
ENSG00000168959	HGNC:4597	GRM5	glutamate metabotropic receptor 5	MGLUR5,GPRC1E,MGLU5,PPP1R86
ENSG00000179603	HGNC:4600	GRM8	glutamate metabotropic receptor 8	GLUR8,GPRC1H,MGLU8,MGLUR8
ENSG00000197386	HGNC:4851	HTT	huntingtin	IT15,HD
ENSG00000138688	HGNC:26953	KIAA1109	KIAA1109	FLJ21404,FSA,KIAA1371,TWEEK
ENSG00000188906	HGNC:18618	LRRK2	leucine rich repeat kinase 2	ROCO2,DKFZP434H2111,FLJ45829,RIPK7,PARK8
ENSG00000151276	HGNC:946	MAGI1	membrane associated guanylate kinase, WW and PDZ domain containing 1	BAP1,MAGI-1,TNRC19,AIP3,WWP3,BAIAP1
ENSG00000187391	HGNC:18957	MAGI2	membrane associated guanylate kinase, WW and PDZ domain containing 2	AIP1,ARIP1,KIAA0705,ACVRIP1,MAGI-2
ENSG00000107130	HGNC:3953	NCS1	neuronal calcium sensor 1	NCS-1,FREQ
ENSG00000089250	HGNC:7872	NOS1	nitric oxide synthase 1	NNOS,NOS
ENSG00000179915	HGNC:8008	NRXN1	neurexin 1	KIAA0578,HS.22998
ENSG00000140538	HGNC:8033	NTRK3	neurotrophic receptor tyrosine kinase 3	TRKC
ENSG00000186472	HGNC:13406	PCLO	piccolo presynaptic cytomatrix protein	KIAA0559,DKFZP779G1236,ACZ
ENSG00000120910	HGNC:9316	PPP3CC	protein phosphatase 3 catalytic subunit gamma	CALNA3,PP2BGAMMA
ENSG00000185345	HGNC:8607	PRKN	parkin RBR E3 ubiquitin protein ligase	PDJ,AR-JP,PARKIN,PARK2
ENSG00000143801	HGNC:9509	PSEN2	presenilin 2	AD3L,STM2,PS2,AD4
ENSG00000153707	HGNC:9668	PTPRD	protein tyrosine phosphatase receptor type D	PTPD,HPTP
ENSG00000155093	HGNC:9677	PTPRN2	protein tyrosine phosphatase receptor type N2	KIAA0387,PHOGRIN,ICAAR,IA-2BETA
ENSG00000041353	HGNC:9767	RAB27B	RAB27B, member RAS oncogene family
ENSG00000091428	HGNC:16626	RAPGEF4	Rap guanine nucleotide exchange factor 4	CAMP-GEFII,CGEF2
ENSG00000117016	HGNC:21292	RIMS3	regulating synaptic membrane exocytosis 3	RIM3,NIM3
ENSG00000085365	HGNC:10563	SCAMP1	secretory carrier membrane protein 1	SCAMP37
ENSG00000162105	HGNC:14295	SHANK2	SH3 and multiple ankyrin repeat domains 2	CTTNBP1,PROSAP1,SHANK,SPANK-3,CORTBP1
ENSG00000188803	HGNC:34491	SHISA6	shisa family member 6	FLJ45455
ENSG00000237515	HGNC:37231	SHISA9	shisa family member 9
ENSG00000156395	HGNC:16699	SORCS3	sortilin related VPS10 domain containing receptor 3	KIAA1059,SORCS
ENSG00000145934	HGNC:29943	TENM2	teneurin transmembrane protein 2	KIAA1127,TEN-M2,TEN2,ODZ2
ENSG00000218336	HGNC:29944	TENM3	teneurin transmembrane protein 3	TEN-M3,KIAA1455,TEN3,ODZ3
ENSG00000156599	HGNC:18472	ZDHHC5	zinc finger DHHC-type palmitoyltransferase 5	KIAA1748,ZNF375,DHHC5
ENSG00000002822
ENSG00000006468
ENSG00000006704
ENSG00000008394
ENSG00000011454
ENSG00000042781
ENSG00000047932
ENSG00000048471
ENSG00000048540
ENSG00000049618
ENSG00000051825
ENSG00000054277
ENSG00000067798
ENSG00000075884
ENSG00000078328
ENSG00000078618
ENSG00000080802
ENSG00000081189
ENSG00000087258
ENSG00000091656
ENSG00000091831
ENSG00000100218
ENSG00000101017
ENSG00000101040
ENSG00000102471
ENSG00000102572
ENSG00000102780
ENSG00000102935
ENSG00000103257
ENSG00000105778
ENSG00000105866
ENSG00000105877
ENSG00000106460
ENSG00000106537
ENSG00000106554
ENSG00000107882
ENSG00000108175
ENSG00000108684
ENSG00000110693
ENSG00000111275
ENSG00000111728
ENSG00000112530
ENSG00000113391
ENSG00000114861
ENSG00000115392
ENSG00000115840
ENSG00000118557
ENSG00000119689
ENSG00000120265
ENSG00000120697
ENSG00000122584
ENSG00000123297
ENSG00000123975
ENSG00000124207
ENSG00000126214
ENSG00000126351
ENSG00000127804
ENSG00000128512
ENSG00000128573
ENSG00000128590
ENSG00000130294
ENSG00000132932
ENSG00000133606
ENSG00000134369
ENSG00000134452
ENSG00000134532
ENSG00000136240
ENSG00000136560
ENSG00000137265
ENSG00000137872
ENSG00000138433
ENSG00000139083
ENSG00000139117
ENSG00000139990
ENSG00000140564
ENSG00000140718
ENSG00000140836
ENSG00000141664
ENSG00000142599
ENSG00000143207
ENSG00000144229
ENSG00000144278
ENSG00000144460
ENSG00000144619
ENSG00000144724
ENSG00000145416
ENSG00000145526
ENSG00000145882
ENSG00000145982
ENSG00000146463
ENSG00000146555
ENSG00000148219
ENSG00000148655
ENSG00000148842
ENSG00000149485
ENSG00000149571
ENSG00000149654
ENSG00000151148
ENSG00000151322
ENSG00000151779
ENSG00000152217
ENSG00000154822
ENSG00000155052
ENSG00000155530
ENSG00000156269
ENSG00000157445
ENSG00000157837
ENSG00000157890
ENSG00000158321
ENSG00000159231
ENSG00000160746
ENSG00000162599
ENSG00000164035
ENSG00000164100
ENSG00000164483
ENSG00000166780
ENSG00000166960
ENSG00000168702
ENSG00000169744
ENSG00000169783
ENSG00000169925
ENSG00000170396
ENSG00000170448
ENSG00000170624
ENSG00000171103
ENSG00000171634
ENSG00000172817
ENSG00000174306
ENSG00000174482
ENSG00000174891
ENSG00000174945
ENSG00000176349
ENSG00000177683
ENSG00000179399
ENSG00000179869
ENSG00000181163
ENSG00000181722
ENSG00000182272
ENSG00000182667
ENSG00000183049
ENSG00000183117
ENSG00000183166
ENSG00000183230
ENSG00000183715
ENSG00000184226
ENSG00000184588
ENSG00000184792
ENSG00000185008
ENSG00000185053
ENSG00000185219
ENSG00000185305
ENSG00000185386
ENSG00000185420
ENSG00000185565
ENSG00000185774
ENSG00000185920
ENSG00000187398
ENSG00000187609
ENSG00000187772
ENSG00000188107
ENSG00000188580
ENSG00000196092
ENSG00000196132
ENSG00000196482
ENSG00000196628
ENSG00000196782
ENSG00000196968
ENSG00000197006
ENSG00000197182
ENSG00000197584
ENSG00000197585
ENSG00000198836
ENSG00000198879
ENSG00000203727
ENSG00000204092
ENSG00000204120
ENSG00000214432
ENSG00000223944
ENSG00000226197
ENSG00000226674
ENSG00000227110
ENSG00000227207
ENSG00000227579
ENSG00000227835
ENSG00000228262
ENSG00000228340
ENSG00000228412
ENSG00000228655
ENSG00000228956
ENSG00000228999
ENSG00000229140
ENSG00000230461
ENSG00000231698
ENSG00000231871
ENSG00000232912
ENSG00000233005
ENSG00000233008
ENSG00000233101
ENSG00000233276
ENSG00000234323
ENSG00000234377
ENSG00000234741
ENSG00000234948
ENSG00000236297
ENSG00000237153
ENSG00000237385
ENSG00000237505
ENSG00000237513
ENSG00000237844
ENSG00000240405
ENSG00000241956
ENSG00000245864
ENSG00000248118
ENSG00000248510
ENSG00000248752
ENSG00000249307
ENSG00000249484
ENSG00000249797
ENSG00000250377
ENSG00000250891
ENSG00000251574
ENSG00000253554
ENSG00000253901
ENSG00000254530
ENSG00000254695
ENSG00000255087
ENSG00000255545
ENSG00000256500
ENSG00000257703
ENSG00000258086
ENSG00000258137
ENSG00000258394
ENSG00000258636
ENSG00000258921
ENSG00000259097
ENSG00000259221
ENSG00000260077
ENSG00000260192
ENSG00000261130
ENSG00000261596
ENSG00000261801
ENSG00000267662
ENSG00000267780
ENSG00000269940
ENSG00000270547
ENSG00000271615
ENSG00000273301
ENSG00000273540
ENSG00000275163
ENSG00000280344
ENSG00000281880
ENSG00000285082
ENSG00000285283
ENSG00000285367
ENSG00000285424
ENSG00000285622
ENSG00000285708
ENSG00000286192
ENSG00000287225
ENSG00000287383
ENSG00000287722

## Sheet: B SynGO Results
GO term ID	user interface reference code	GO domain	GO term name	GO term name - hierarchical structure	GO parent term ID	GSEA p-value	GSEA 'gene cluster' FDR corrected p-value	GSEA count foreground/input	GSEA count background	genes - hgnc_id	genes - hgnc_symbol	genes - genelist input
GO:0045202		CC	synapse	synapse		3.70345e-07	6.29587e-06	43	1082	HGNC:3758;HGNC:3313;HGNC:4454;HGNC:1753;HGNC:1768;HGNC:16018;HGNC:946;HGNC:8607;HGNC:9677;HGNC:4460;HGNC:9316;HGNC:4851;HGNC:3953;HGNC:18618;HGNC:13406;HGNC:4081;HGNC:4600;HGNC:8008;HGNC:9767;HGNC:10563;HGNC:2175;HGNC:1392;HGNC:1390;HGNC:9509;HGNC:1958;HGNC:3432;HGNC:9668;HGNC:21292;HGNC:15679;HGNC:7872;HGNC:18472;HGNC:14295;HGNC:18957;HGNC:16626;HGNC:2901;HGNC:2850;HGNC:2701;HGNC:37231;HGNC:3449…	FLOT2;ELAVL2;GPC6;CDH13;CDH9;CADPS2;MAGI1;PRKN;PTPRN2;GPM6A;PPP3CC;HTT;NCS1;LRRK2;PCLO;GABRB1;GRM8;NRXN1;RAB27B;SCAMP1;CNTN5;CACNA1E;CACNA1C;PSEN2;CHRNA4;ERBB4;PTPRD;RIMS3;CTTNBP2;NOS1;ZDHHC5;SHANK2;MAGI2;RAPGEF4;DLG2;DGKB;DCC;SHISA9;SHISA6;SORCS3;TENM2;GRM5;NTRK3	ENSG00000132589;ENSG00000107105;ENSG00000183098;ENSG00000140945;ENSG00000113100;ENSG00000081803;ENSG00000151276;ENSG00000185345;ENSG00000155093;ENSG00000150625;ENSG00000120910;ENSG00000197386;ENSG00000107130;ENSG00000188906;ENSG00000186472;ENSG00000163288;ENSG00000179603;ENSG00000179915;ENSG00000041353;ENSG00000085365;ENSG00000149972;ENSG00000198216;ENSG00000151067;ENSG00000143801;ENSG00000101204…
GO:0097060	A1	CC	synaptic membrane	├─ synaptic membrane	GO:0045202			0	17
GO:0099243	A2	CC	extrinsic component of synaptic membrane	│ ├─ extrinsic component of synaptic membrane	GO:0097060			0	2
GO:0099699	A3	CC	integral component of synaptic membrane	│ └─ integral component of synaptic membrane	GO:0097060			0	10
GO:0098793	B1	CC	presynapse	├─ presynapse	GO:0045202	2.41125e-05	0.000204956	24	531	HGNC:16018;HGNC:946;HGNC:8607;HGNC:9677;HGNC:4460;HGNC:9316;HGNC:4851;HGNC:3953;HGNC:18618;HGNC:13406;HGNC:3758;HGNC:4081;HGNC:4600;HGNC:8008;HGNC:9767;HGNC:10563;HGNC:2175;HGNC:1392;HGNC:1390;HGNC:9509;HGNC:1768;HGNC:1958;HGNC:3432;HGNC:9668	CADPS2;MAGI1;PRKN;PTPRN2;GPM6A;PPP3CC;HTT;NCS1;LRRK2;PCLO;FLOT2;GABRB1;GRM8;NRXN1;RAB27B;SCAMP1;CNTN5;CACNA1E;CACNA1C;PSEN2;CDH9;CHRNA4;ERBB4;PTPRD	ENSG00000081803;ENSG00000151276;ENSG00000185345;ENSG00000155093;ENSG00000150625;ENSG00000120910;ENSG00000197386;ENSG00000107130;ENSG00000188906;ENSG00000186472;ENSG00000132589;ENSG00000163288;ENSG00000179603;ENSG00000179915;ENSG00000041353;ENSG00000085365;ENSG00000149972;ENSG00000198216;ENSG00000151067;ENSG00000143801;ENSG00000113100;ENSG00000101204;ENSG00000178568;ENSG00000153707
GO:0099523	B2	CC	presynaptic cytosol	│ ├─ presynaptic cytosol	GO:0098793	0.00332754	0.00707102	4	33	HGNC:9316;HGNC:4851;HGNC:3953;HGNC:18618	PPP3CC;HTT;NCS1;LRRK2	ENSG00000120910;ENSG00000197386;ENSG00000107130;ENSG00000188906
GO:0099569	B3	CC	presynaptic cytoskeleton	│ ├─ presynaptic cytoskeleton	GO:0098793			0	3
GO:0099182	B12	CC	presynaptic intermediate filament cytoskeleton	│ │ ├─ presynaptic intermediate filament cytoskeleton	GO:0099569			0	1
GO:0099143	B13	CC	presynaptic actin cytoskeleton	│ │ └─ presynaptic actin cytoskeleton	GO:0099569			0	1
GO:0048786	B4	CC	presynaptic active zone	│ ├─ presynaptic active zone	GO:0098793	0.0053193	0.00753567	6	89	HGNC:13406;HGNC:3758;HGNC:4460;HGNC:4081;HGNC:4600;HGNC:8008	PCLO;FLOT2;GPM6A;GABRB1;GRM8;NRXN1	ENSG00000186472;ENSG00000132589;ENSG00000150625;ENSG00000163288;ENSG00000179603;ENSG00000179915
GO:0098831	B14	CC	presynaptic active zone cytoplasmic component	│ │ ├─ presynaptic active zone cytoplasmic component	GO:0048786			1	21	HGNC:13406	PCLO	ENSG00000186472
GO:0048787	B15	CC	presynaptic active zone membrane	│ │ └─ presynaptic active zone membrane	GO:0048786	0.0038269	0.0072286	5	57	HGNC:3758;HGNC:4460;HGNC:4081;HGNC:4600;HGNC:8008	FLOT2;GPM6A;GABRB1;GRM8;NRXN1	ENSG00000132589;ENSG00000150625;ENSG00000163288;ENSG00000179603;ENSG00000179915
GO:0099029	B27	CC	anchored component of presynaptic active zone membrane	│ │ ├─ anchored component of presynaptic active zone membrane	GO:0048787			1	5	HGNC:3758	FLOT2	ENSG00000132589
GO:0098891	B28	CC	extrinsic component of presynaptic active zone membrane	│ │ ├─ extrinsic component of presynaptic active zone membrane	GO:0048787			0	3
GO:0099059	B29	CC	integral component of presynaptic active zone membrane	│ │ └─ integral component of presynaptic active zone membrane	GO:0048787	0.00912576	0.0119337	4	45	HGNC:4460;HGNC:4081;HGNC:4600;HGNC:8008	GPM6A;GABRB1;GRM8;NRXN1	ENSG00000150625;ENSG00000163288;ENSG00000179603;ENSG00000179915
GO:0098833	B5	CC	presynaptic endocytic zone	│ ├─ presynaptic endocytic zone	GO:0098793			0	21
GO:0098835	B16	CC	presynaptic endocytic zone membrane	│ │ └─ presynaptic endocytic zone membrane	GO:0098833			0	17
GO:0098894	B30	CC	extrinsic component of presynaptic endocytic zone membrane	│ │ └─ extrinsic component of presynaptic endocytic zone membrane	GO:0098835			0	11
GO:0098830	B6	CC	presynaptic endosome	│ ├─ presynaptic endosome	GO:0098793			0	6
GO:0098954	B17	CC	presynaptic endosome membrane	│ │ └─ presynaptic endosome membrane	GO:0098830			0	1
GO:0099067	B31	CC	integral component of presynaptic endosome membrane	│ │ └─ integral component of presynaptic endosome membrane	GO:0098954			0	1
GO:0008021	B7	CC	synaptic vesicle	│ ├─ synaptic vesicle	GO:0098793	0.152768		4	119	HGNC:8607;HGNC:9767;HGNC:10563;HGNC:9677	PRKN;RAB27B;SCAMP1;PTPRN2	ENSG00000185345;ENSG00000041353;ENSG00000085365;ENSG00000155093
GO:0034592	B18	CC	synaptic vesicle lumen	│ │ ├─ synaptic vesicle lumen	GO:0008021			0	1
GO:0030672	B19	CC	synaptic vesicle membrane	│ │ └─ synaptic vesicle membrane	GO:0008021	0.103282	0.103282	4	102	HGNC:8607;HGNC:9767;HGNC:10563;HGNC:9677	PRKN;RAB27B;SCAMP1;PTPRN2	ENSG00000185345;ENSG00000041353;ENSG00000085365;ENSG00000155093
GO:0098993	B32	CC	anchored component of synaptic vesicle membrane	│ │ ├─ anchored component of synaptic vesicle membrane	GO:0030672			1	18	HGNC:9767	RAB27B	ENSG00000041353
GO:0098850	B33	CC	extrinsic component of synaptic vesicle membrane	│ │ ├─ extrinsic component of synaptic vesicle membrane	GO:0030672			0	23
GO:0030285	B34	CC	integral component of synaptic vesicle membrane	│ │ └─ integral component of synaptic vesicle membrane	GO:0030672			2	52	HGNC:10563;HGNC:9677	SCAMP1;PTPRN2	ENSG00000085365;ENSG00000155093
GO:0098992	B8	CC	neuronal dense core vesicle	│ ├─ neuronal dense core vesicle	GO:0098793			0	32
GO:0099013	B20	CC	neuronal dense core vesicle lumen	│ │ ├─ neuronal dense core vesicle lumen	GO:0098992			0	3
GO:0099012	B21	CC	neuronal dense core vesicle membrane	│ │ └─ neuronal dense core vesicle membrane	GO:0098992			0	5
GO:0098674	B35	CC	extrinsic component of neuronal dense core vesicle membrane	│ │ ├─ extrinsic component of neuronal dense core vesicle membrane	GO:0099012			0	2
GO:0099066	B36	CC	integral component of neuronal dense core vesicle membrane	│ │ └─ integral component of neuronal dense core vesicle membrane	GO:0099012			0	3
GO:0042734	B9	CC	presynaptic membrane	│ ├─ presynaptic membrane	GO:0098793	0.00077914	0.00331135	9	136	HGNC:2175;HGNC:1392;HGNC:1390;HGNC:8008;HGNC:9509;HGNC:1768;HGNC:1958;HGNC:3432;HGNC:9668	CNTN5;CACNA1E;CACNA1C;NRXN1;PSEN2;CDH9;CHRNA4;ERBB4;PTPRD	ENSG00000149972;ENSG00000198216;ENSG00000151067;ENSG00000179915;ENSG00000143801;ENSG00000113100;ENSG00000101204;ENSG00000178568;ENSG00000153707
GO:0099026	B22	CC	anchored component of presynaptic membrane	│ │ ├─ anchored component of presynaptic membrane	GO:0042734			1	7	HGNC:2175	CNTN5	ENSG00000149972
GO:0098888	B23	CC	extrinsic component of presynaptic membrane	│ │ ├─ extrinsic component of presynaptic membrane	GO:0042734			0	5
GO:0099056	B24	CC	integral component of presynaptic membrane	│ │ └─ integral component of presynaptic membrane	GO:0042734	0.00124245	0.00355683	8	117	HGNC:1392;HGNC:1390;HGNC:8008;HGNC:9509;HGNC:1768;HGNC:1958;HGNC:3432;HGNC:9668	CACNA1E;CACNA1C;NRXN1;PSEN2;CDH9;CHRNA4;ERBB4;PTPRD	ENSG00000198216;ENSG00000151067;ENSG00000179915;ENSG00000143801;ENSG00000113100;ENSG00000101204;ENSG00000178568;ENSG00000153707
SYNGO:presyn_ribosome	B10	CC	presynaptic ribosome	│ ├─ presynaptic ribosome	GO:0098793			0	52
SYNGO:presyn_er	B11	CC	presynaptic ER	│ └─ presynaptic ER	GO:0098793			0	2
SYNGO:presyn_er_membrane	B25	CC	presynaptic ER membrane	│ ├─ presynaptic ER membrane	SYNGO:presyn_er			0	1
SYNGO:presyn_er_membrane_integral	B37	CC	integral component of presynaptic ER membrane	│ │ └─ integral component of presynaptic ER membrane	SYNGO:presyn_er_membrane			0	1
SYNGO:presyn_ser	B26	CC	presynaptic SER	│ └─ presynaptic SER	SYNGO:presyn_er			0	1
SYNGO:presyn_ser_membrane	B38	CC	presynaptic SER membrane	│ └─ presynaptic SER membrane	SYNGO:presyn_ser			0	1
SYNGO:presyn_ser_membrane_integral	B39	CC	integral component of presynaptic SER membrane	│ └─ integral component of presynaptic SER membrane	SYNGO:presyn_ser_membrane			0	1
GO:0043083	C1	CC	synaptic cleft	├─ synaptic cleft	GO:0045202			0	17
GO:0098965	C2	CC	extracellular matrix of synaptic cleft	│ └─ extracellular matrix of synaptic cleft	GO:0043083			0	4
GO:0098794	D1	CC	postsynapse	├─ postsynapse	GO:0045202	9.87842e-05	0.000559777	25	621	HGNC:3953;HGNC:8607;HGNC:21292;HGNC:4851;HGNC:15679;HGNC:7872;HGNC:18472;HGNC:4081;HGNC:1958;HGNC:14295;HGNC:18957;HGNC:16626;HGNC:2901;HGNC:2850;HGNC:2701;HGNC:3432;HGNC:37231;HGNC:34491;HGNC:16699;HGNC:29943;HGNC:4597;HGNC:1390;HGNC:1392;HGNC:1768;HGNC:8033	NCS1;PRKN;RIMS3;HTT;CTTNBP2;NOS1;ZDHHC5;GABRB1;CHRNA4;SHANK2;MAGI2;RAPGEF4;DLG2;DGKB;DCC;ERBB4;SHISA9;SHISA6;SORCS3;TENM2;GRM5;CACNA1C;CACNA1E;CDH9;NTRK3	ENSG00000107130;ENSG00000185345;ENSG00000117016;ENSG00000197386;ENSG00000077063;ENSG00000089250;ENSG00000156599;ENSG00000163288;ENSG00000101204;ENSG00000162105;ENSG00000187391;ENSG00000091428;ENSG00000150672;ENSG00000136267;ENSG00000187323;ENSG00000178568;ENSG00000237515;ENSG00000188803;ENSG00000156395;ENSG00000145934;ENSG00000168959;ENSG00000151067;ENSG00000198216;ENSG00000113100;ENSG00000140538
GO:0099524	D2	CC	postsynaptic cytosol	│ ├─ postsynaptic cytosol	GO:0098794	0.0124044	0.0150625	3	26	HGNC:21292;HGNC:4851;HGNC:3953	RIMS3;HTT;NCS1	ENSG00000117016;ENSG00000197386;ENSG00000107130
GO:0099571	D3	CC	postsynaptic cytoskeleton	│ ├─ postsynaptic cytoskeleton	GO:0098794			1	22	HGNC:15679	CTTNBP2	ENSG00000077063
GO:0099160	D12	CC	postsynaptic intermediate filament cytoskeleton	│ │ ├─ postsynaptic intermediate filament cytoskeleton	GO:0099571			0	3
GO:0098871	D13	CC	postsynaptic actin cytoskeleton	│ │ ├─ postsynaptic actin cytoskeleton	GO:0099571			1	17	HGNC:15679	CTTNBP2	ENSG00000077063
GO:0150050	D14	CC	postsynaptic septin cytoskeleton	│ │ ├─ postsynaptic septin cytoskeleton	GO:0099571			0	1
GO:0099189	D15	CC	postsynaptic spectrin-associated cytoskeleton	│ │ └─ postsynaptic spectrin-associated cytoskeleton	GO:0099571			0	1
GO:0097444	D4	CC	spine apparatus	│ ├─ spine apparatus	GO:0098794			0	7
GO:0098897	D16	CC	spine apparatus membrane	│ │ └─ spine apparatus membrane	GO:0097444			0	2
GO:0099065	D30	CC	integral component of spine apparatus membrane	│ │ └─ integral component of spine apparatus membrane	GO:0098897			0	2
GO:0150051	D5	CC	postsynaptic Golgi apparatus	│ ├─ postsynaptic Golgi apparatus	GO:0098794			0	1
GO:0099572	D6	CC	postsynaptic specialization	│ ├─ postsynaptic specialization	GO:0098794	0.00125535	0.00355683	14	311	HGNC:7872;HGNC:18472;HGNC:4081;HGNC:1958;HGNC:14295;HGNC:18957;HGNC:16626;HGNC:2901;HGNC:2850;HGNC:2701;HGNC:3432;HGNC:37231;HGNC:34491;HGNC:16699	NOS1;ZDHHC5;GABRB1;CHRNA4;SHANK2;MAGI2;RAPGEF4;DLG2;DGKB;DCC;ERBB4;SHISA9;SHISA6;SORCS3	ENSG00000089250;ENSG00000156599;ENSG00000163288;ENSG00000101204;ENSG00000162105;ENSG00000187391;ENSG00000091428;ENSG00000150672;ENSG00000136267;ENSG00000187323;ENSG00000178568;ENSG00000237515;ENSG00000188803;ENSG00000156395
GO:0099091	D17	CC	postsynaptic specialization, intracellular component	│ │ ├─ postsynaptic specialization, intracellular component	GO:0099572			2	9	HGNC:7872;HGNC:18472	NOS1;ZDHHC5	ENSG00000089250;ENSG00000156599
GO:0099634	D18	CC	postsynaptic specialization membrane	│ │ ├─ postsynaptic specialization membrane	GO:0099572			2	45	HGNC:4081;HGNC:1958	GABRB1;CHRNA4	ENSG00000163288;ENSG00000101204
GO:0098892	D31	CC	extrinsic component of postsynaptic specialization membrane	│ │ │ ├─ extrinsic component of postsynaptic specialization membrane	GO:0099634			0	2
GO:0099060	D32	CC	integral component of postsynaptic specialization membrane	│ │ │ └─ integral component of postsynaptic specialization membrane	GO:0099634			2	41	HGNC:4081;HGNC:1958	GABRB1;CHRNA4	ENSG00000163288;ENSG00000101204
GO:0014069	D19	CC	postsynaptic density	│ │ ├─ postsynaptic density	GO:0099572	0.00491421	0.00753567	11	251	HGNC:14295;HGNC:18957;HGNC:16626;HGNC:7872;HGNC:2901;HGNC:2850;HGNC:2701;HGNC:3432;HGNC:37231;HGNC:34491;HGNC:16699	SHANK2;MAGI2;RAPGEF4;NOS1;DLG2;DGKB;DCC;ERBB4;SHISA9;SHISA6;SORCS3	ENSG00000162105;ENSG00000187391;ENSG00000091428;ENSG00000089250;ENSG00000150672;ENSG00000136267;ENSG00000187323;ENSG00000178568;ENSG00000237515;ENSG00000188803;ENSG00000156395
GO:0099092	D33	CC	postsynaptic density, intracellular component	│ │ │ ├─ postsynaptic density, intracellular component	GO:0014069			1	42	HGNC:7872	NOS1	ENSG00000089250
GO:0098839	D34	CC	postsynaptic density membrane	│ │ │ └─ postsynaptic density membrane	GO:0014069	0.00230953	0.00560886	7	101	HGNC:2901;HGNC:2850;HGNC:2701;HGNC:3432;HGNC:37231;HGNC:34491;HGNC:16699	DLG2;DGKB;DCC;ERBB4;SHISA9;SHISA6;SORCS3	ENSG00000150672;ENSG00000136267;ENSG00000187323;ENSG00000178568;ENSG00000237515;ENSG00000188803;ENSG00000156395
GO:0099031	D40	CC	anchored component of postsynaptic density membrane	│ │ │ ├─ anchored component of postsynaptic density membrane	GO:0098839			1	7	HGNC:2901	DLG2	ENSG00000150672
GO:0099147	D41	CC	extrinsic component of postsynaptic density membrane	│ │ │ ├─ extrinsic component of postsynaptic density membrane	GO:0098839			1	7	HGNC:2850	DGKB	ENSG00000136267
GO:0099061	D42	CC	integral component of postsynaptic density membrane	│ │ │ └─ integral component of postsynaptic density membrane	GO:0098839	0.0155989	0.0176788	5	82	HGNC:2701;HGNC:3432;HGNC:37231;HGNC:34491;HGNC:16699	DCC;ERBB4;SHISA9;SHISA6;SORCS3	ENSG00000187323;ENSG00000178568;ENSG00000237515;ENSG00000188803;ENSG00000156395
GO:0099629	D20	CC	postsynaptic specialization of symmetric synapse	│ │ └─ postsynaptic specialization of symmetric synapse	GO:0099572			0	3
GO:0098843	D7	CC	postsynaptic endocytic zone	│ ├─ postsynaptic endocytic zone	GO:0098794			0	8
GO:0098844	D21	CC	postsynaptic endocytic zone membrane	│ │ └─ postsynaptic endocytic zone membrane	GO:0098843			0	2
GO:0098845	D8	CC	postsynaptic endosome	│ ├─ postsynaptic endosome	GO:0098794			0	12
GO:0098895	D22	CC	postsynaptic endosome membrane	│ │ ├─ postsynaptic endosome membrane	GO:0098845			0	2
GO:0098999	D35	CC	extrinsic component of postsynaptic endosome membrane	│ │ │ └─ extrinsic component of postsynaptic endosome membrane	GO:0098895			0	1
GO:0098842	D23	CC	postsynaptic early endosome	│ │ ├─ postsynaptic early endosome	GO:0098845			0	1
GO:0098896	D36	CC	postsynaptic early endosome membrane	│ │ │ └─ postsynaptic early endosome membrane	GO:0098842			0	1
GO:0098998	D43	CC	extrinsic component of postsynaptic early endosome membrane	│ │ │ └─ extrinsic component of postsynaptic early endosome membrane	GO:0098896			0	1
GO:0098837	D24	CC	postsynaptic recycling endosome	│ │ └─ postsynaptic recycling endosome	GO:0098845			0	5
GO:0098944	D37	CC	postsynaptic recycling endosome membrane	│ │ └─ postsynaptic recycling endosome membrane	GO:0098837			0	4
GO:0099033	D44	CC	anchored component of postsynaptic recycling endosome membrane	│ │ └─ anchored component of postsynaptic recycling endosome membrane	GO:0098944			0	2
GO:0045211	D9	CC	postsynaptic membrane	│ ├─ postsynaptic membrane	GO:0098794	0.00435252	0.00739928	7	114	HGNC:18957;HGNC:29943;HGNC:4597;HGNC:1390;HGNC:1392;HGNC:1768;HGNC:8033	MAGI2;TENM2;GRM5;CACNA1C;CACNA1E;CDH9;NTRK3	ENSG00000187391;ENSG00000145934;ENSG00000168959;ENSG00000151067;ENSG00000198216;ENSG00000113100;ENSG00000140538
GO:0099025	D25	CC	anchored component of postsynaptic membrane	│ │ ├─ anchored component of postsynaptic membrane	GO:0045211			0	3
GO:0098890	D26	CC	extrinsic component of postsynaptic membrane	│ │ ├─ extrinsic component of postsynaptic membrane	GO:0045211			2	7	HGNC:18957;HGNC:29943	MAGI2;TENM2	ENSG00000187391;ENSG00000145934
GO:0099055	D27	CC	integral component of postsynaptic membrane	│ │ └─ integral component of postsynaptic membrane	GO:0045211	0.0287788	0.0305775	5	97	HGNC:4597;HGNC:1390;HGNC:1392;HGNC:1768;HGNC:8033	GRM5;CACNA1C;CACNA1E;CDH9;NTRK3	ENSG00000168959;ENSG00000151067;ENSG00000198216;ENSG00000113100;ENSG00000140538
SYNGO:postsyn_ribosome	D10	CC	postsynaptic ribosome	│ ├─ postsynaptic ribosome	GO:0098794			0	70
SYNGO:postsyn_er	D11	CC	postsynaptic ER	│ └─ postsynaptic ER	GO:0098794			0	6
SYNGO:postsyn_er_membrane	D28	CC	postsynaptic ER membrane	│ ├─ postsynaptic ER membrane	SYNGO:postsyn_er			0	1
SYNGO:postsyn_er_membrane_integral	D38	CC	integral component of postsynaptic ER membrane	│ │ └─ integral component of postsynaptic ER membrane	SYNGO:postsyn_er_membrane			0	1
SYNGO:postsyn_ser	D29	CC	postsynaptic SER	│ └─ postsynaptic SER	SYNGO:postsyn_er			0	4
SYNGO:postsyn_ser_membrane	D39	CC	postsynaptic SER membrane	│ └─ postsynaptic SER membrane	SYNGO:postsyn_ser			0	1
SYNGO:postsyn_ser_membrane_integral	D45	CC	integral component of postsynaptic SER membrane	│ └─ integral component of postsynaptic SER membrane	SYNGO:postsyn_ser_membrane			0	1
GO:0099544	E1	CC	extrasynaptic space	└─ extrasynaptic space	GO:0045202			0	6
GO:0098966	E2	CC	perisynaptic extracellular matrix	└─ perisynaptic extracellular matrix	GO:0099544			0	5
SYNGO:synprocess		BP	process in the synapse	process in the synapse		3.19955e-09	8.95875e-08	42	874	HGNC:3953;HGNC:1392;HGNC:1402;HGNC:4081;HGNC:8008;HGNC:16626;HGNC:13406;HGNC:16018;HGNC:9767;HGNC:9316;HGNC:26953;HGNC:18618;HGNC:8607;HGNC:7872;HGNC:1958;HGNC:37231;HGNC:34491;HGNC:3758;HGNC:18472;HGNC:2901;HGNC:3432;HGNC:18957;HGNC:4454;HGNC:4851;HGNC:9668;HGNC:29943;HGNC:29944;HGNC:4597;HGNC:2850;HGNC:4600;HGNC:2701;HGNC:16699;HGNC:14295;HGNC:9509;HGNC:15679;HGNC:21292;HGNC:4460;HGNC:1768;HGNC…	NCS1;CACNA1E;CACNB2;GABRB1;NRXN1;RAPGEF4;PCLO;CADPS2;RAB27B;PPP3CC;KIAA1109;LRRK2;PRKN;NOS1;CHRNA4;SHISA9;SHISA6;FLOT2;ZDHHC5;DLG2;ERBB4;MAGI2;GPC6;HTT;PTPRD;TENM2;TENM3;GRM5;DGKB;GRM8;DCC;SORCS3;SHANK2;PSEN2;CTTNBP2;RIMS3;GPM6A;CDH9;CNTN5;ELAVL2;NTRK3;ELAVL4	ENSG00000107130;ENSG00000198216;ENSG00000165995;ENSG00000163288;ENSG00000179915;ENSG00000091428;ENSG00000186472;ENSG00000081803;ENSG00000041353;ENSG00000120910;ENSG00000138688;ENSG00000188906;ENSG00000185345;ENSG00000089250;ENSG00000101204;ENSG00000237515;ENSG00000188803;ENSG00000132589;ENSG00000156599;ENSG00000150672;ENSG00000178568;ENSG00000187391;ENSG00000183098;ENSG00000197386;ENSG00000153707…
SYNGO:presynprocess	F1	BP	process in the presynapse	├─ process in the presynapse	SYNGO:synprocess	0.0010107	0.00353744	13	269	HGNC:3953;HGNC:1392;HGNC:1402;HGNC:4081;HGNC:8008;HGNC:16626;HGNC:13406;HGNC:16018;HGNC:9767;HGNC:9316;HGNC:26953;HGNC:18618;HGNC:8607	NCS1;CACNA1E;CACNB2;GABRB1;NRXN1;RAPGEF4;PCLO;CADPS2;RAB27B;PPP3CC;KIAA1109;LRRK2;PRKN	ENSG00000107130;ENSG00000198216;ENSG00000165995;ENSG00000163288;ENSG00000179915;ENSG00000091428;ENSG00000186472;ENSG00000081803;ENSG00000041353;ENSG00000120910;ENSG00000138688;ENSG00000188906;ENSG00000185345
GO:0099509	F2	BP	regulation of presynaptic cytosolic calcium levels	│ ├─ regulation of presynaptic cytosolic calcium levels	SYNGO:presynprocess	0.0148894	0.0206928	3	28	HGNC:3953;HGNC:1392;HGNC:1402	NCS1;CACNA1E;CACNB2	ENSG00000107130;ENSG00000198216;ENSG00000165995
GO:1905056	F11	BP	ATPase-coupled calcium ion transmembrane transporter activity involved in regulation of presynaptic cytosolic calcium levels	│ │ ├─ ATPase-coupled calcium ion transmembrane transporter activity involved in regulation of presynaptic cytosolic calcium levels	GO:0099509			0	1
GO:0099534	F12	BP	calcium ion binding involved in regulation of presynaptic cytosolic calcium levels	│ │ ├─ calcium ion binding involved in regulation of presynaptic cytosolic calcium levels	GO:0099509			0	2
GO:0099626	F13	BP	voltage-gated calcium channel activity involved in regulation of presynaptic cytosolic calcium levels	│ │ └─ voltage-gated calcium channel activity involved in regulation of presynaptic cytosolic calcium levels	GO:0099509			2	9	HGNC:1392;HGNC:1402	CACNA1E;CACNB2	ENSG00000198216;ENSG00000165995
GO:0099505	F3	BP	regulation of presynaptic membrane potential	│ ├─ regulation of presynaptic membrane potential	SYNGO:presynprocess			1	44	HGNC:4081	GABRB1	ENSG00000163288
GO:0099507	F14	BP	ligand-gated ion channel activity involved in regulation of presynaptic membrane potential	│ │ ├─ ligand-gated ion channel activity involved in regulation of presynaptic membrane potential	GO:0099505			1	24	HGNC:4081	GABRB1	ENSG00000163288
GO:0099508	F15	BP	voltage-gated ion channel activity involved in regulation of presynaptic membrane potential	│ │ ├─ voltage-gated ion channel activity involved in regulation of presynaptic membrane potential	GO:0099505			0	17
GO:0150047	F16	BP	G protein-coupled neurotransmitter receptor activity involved in regulation of presynaptic membrane potential	│ │ ├─ G protein-coupled neurotransmitter receptor activity involved in regulation of presynaptic membrane potential	GO:0099505			1	2	HGNC:4081	GABRB1	ENSG00000163288
GO:0140232	F17	BP	intracellular cAMP-activated cation channel activity involved in regulation of presynaptic membrane potential	│ │ └─ intracellular cAMP-activated cation channel activity involved in regulation of presynaptic membrane potential	GO:0099505			0	1
GO:0140238	F4	BP	presynaptic endocytosis	│ ├─ presynaptic endocytosis	SYNGO:presynprocess			0	3
GO:0099504	F5	BP	synaptic vesicle cycle	│ ├─ synaptic vesicle cycle	SYNGO:presynprocess	0.000585468	0.00254407	11	189	HGNC:8008;HGNC:16626;HGNC:13406;HGNC:3953;HGNC:1392;HGNC:16018;HGNC:9767;HGNC:9316;HGNC:26953;HGNC:18618;HGNC:8607	NRXN1;RAPGEF4;PCLO;NCS1;CACNA1E;CADPS2;RAB27B;PPP3CC;KIAA1109;LRRK2;PRKN	ENSG00000179915;ENSG00000091428;ENSG00000186472;ENSG00000107130;ENSG00000198216;ENSG00000081803;ENSG00000041353;ENSG00000120910;ENSG00000138688;ENSG00000188906;ENSG00000185345
GO:0098693	F18	BP	regulation of synaptic vesicle cycle	│ │ ├─ regulation of synaptic vesicle cycle	GO:0099504			2	24	HGNC:8008;HGNC:16626	NRXN1;RAPGEF4	ENSG00000179915;ENSG00000091428
GO:0097091	F19	BP	synaptic vesicle clustering	│ │ ├─ synaptic vesicle clustering	GO:0099504			1	10	HGNC:13406	PCLO	ENSG00000186472
GO:0099532	F20	BP	synaptic vesicle endosomal processing	│ │ ├─ synaptic vesicle endosomal processing	GO:0099504			0	10
GO:0016182	F29	BP	synaptic vesicle budding from endosome	│ │ │ ├─ synaptic vesicle budding from endosome	GO:0099532			0	4
GO:0016189	F30	BP	synaptic vesicle to endosome fusion	│ │ │ └─ synaptic vesicle to endosome fusion	GO:0099532			0	4
GO:0016079	F21	BP	synaptic vesicle exocytosis	│ │ ├─ synaptic vesicle exocytosis	GO:0099504	0.135669	0.146105	3	73	HGNC:3953;HGNC:1392;HGNC:16018	NCS1;CACNA1E;CADPS2	ENSG00000107130;ENSG00000198216;ENSG00000081803
GO:0099502	F31	BP	calcium-dependent activation of synaptic vesicle fusion	│ │ │ ├─ calcium-dependent activation of synaptic vesicle fusion	GO:0016079			0	13
GO:0150037	F41	BP	regulation of calcium-dependent activation of synaptic vesicle fusion	│ │ │ │ └─ regulation of calcium-dependent activation of synaptic vesicle fusion	GO:0099502			0	7
GO:2000300	F32	BP	regulation of synaptic vesicle exocytosis	│ │ │ ├─ regulation of synaptic vesicle exocytosis	GO:0016079			2	35	HGNC:3953;HGNC:1392	NCS1;CACNA1E	ENSG00000107130;ENSG00000198216
GO:0016081	F33	BP	synaptic vesicle docking	│ │ │ ├─ synaptic vesicle docking	GO:0016079			0	8
GO:0099148	F42	BP	regulation of synaptic vesicle docking	│ │ │ │ └─ regulation of synaptic vesicle docking	GO:0016081			0	3
GO:0031629	F34	BP	synaptic vesicle fusion to presynaptic active zone membrane	│ │ │ ├─ synaptic vesicle fusion to presynaptic active zone membrane	GO:0016079			0	8
GO:0031630	F43	BP	regulation of synaptic vesicle fusion to presynaptic active zone membrane	│ │ │ │ └─ regulation of synaptic vesicle fusion to presynaptic active zone membrane	GO:0031629			0	7
GO:0016082	F35	BP	synaptic vesicle priming	│ │ │ └─ synaptic vesicle priming	GO:0016079			1	13	HGNC:16018	CADPS2	ENSG00000081803
GO:0010807	F44	BP	regulation of synaptic vesicle priming	│ │ │ └─ regulation of synaptic vesicle priming	GO:0016082			0	3
GO:0098700	F22	BP	synaptic vesicle neurotransmitter loading	│ │ ├─ synaptic vesicle neurotransmitter loading	GO:0099504			0	8
GO:0099162	F36	BP	regulation of synaptic vesicle neurotransmitter loading	│ │ │ └─ regulation of synaptic vesicle neurotransmitter loading	GO:0098700			0	2
GO:0099180	F23	BP	zinc ion import into synaptic vesicle	│ │ ├─ zinc ion import into synaptic vesicle	GO:0099504			0	2
GO:0097401	F24	BP	synaptic vesicle proton loading	│ │ ├─ synaptic vesicle proton loading	GO:0099504			0	18
GO:1901546	F37	BP	regulation of proton loading	│ │ │ └─ regulation of proton loading	GO:0097401			0	1
GO:0048488	F25	BP	synaptic vesicle endocytosis	│ │ └─ synaptic vesicle endocytosis	GO:0099504	0.00265012	0.00530025	5	52	HGNC:9767;HGNC:9316;HGNC:26953;HGNC:18618;HGNC:8607	RAB27B;PPP3CC;KIAA1109;LRRK2;PRKN	ENSG00000041353;ENSG00000120910;ENSG00000138688;ENSG00000188906;ENSG00000185345
GO:1900242	F38	BP	regulation of synaptic vesicle endocytosis	│ │ ├─ regulation of synaptic vesicle endocytosis	GO:0048488	0.000372295	0.00208485	4	17	HGNC:9316;HGNC:26953;HGNC:18618;HGNC:8607	PPP3CC;KIAA1109;LRRK2;PRKN	ENSG00000120910;ENSG00000138688;ENSG00000188906;ENSG00000185345
GO:0016185	F39	BP	synaptic vesicle budding from presynaptic endocytic zone membrane	│ │ ├─ synaptic vesicle budding from presynaptic endocytic zone membrane	GO:0048488			0	1
GO:0098694	F45	BP	regulation of synaptic vesicle budding from presynaptic endocytic zone membrane	│ │ │ └─ regulation of synaptic vesicle budding from presynaptic endocytic zone membrane	GO:0016185			0	1
GO:0016191	F40	BP	synaptic vesicle uncoating	│ │ └─ synaptic vesicle uncoating	GO:0048488			0	3
GO:0099525	F6	BP	presynaptic dense core vesicle exocytosis	│ ├─ presynaptic dense core vesicle exocytosis	SYNGO:presynprocess			0	19
GO:0099161	F26	BP	regulation of presynaptic dense core vesicle exocytosis	│ │ └─ regulation of presynaptic dense core vesicle exocytosis	GO:0099525			0	9
GO:0001504	F7	BP	neurotransmitter uptake	│ ├─ neurotransmitter uptake	SYNGO:presynprocess			0	6
GO:0098810	F8	BP	neurotransmitter reuptake	│ ├─ neurotransmitter reuptake	SYNGO:presynprocess			0	10
GO:0051580	F27	BP	regulation of neurotransmitter uptake	│ │ └─ regulation of neurotransmitter uptake	GO:0098810			0	5
SYNGO:presyn_chaperoneProteinFolding	F9	BP	presynaptic chaperone-mediated protein folding	│ ├─ presynaptic chaperone-mediated protein folding	SYNGO:presynprocess			0	3
GO:0098928	F10	BP	presynaptic signaling pathway	│ └─ presynaptic signaling pathway	SYNGO:presynprocess			0	1
GO:0099526	F28	BP	presynapse to nucleus signaling pathway	│ └─ presynapse to nucleus signaling pathway	GO:0098928			0	1
SYNGO:postsynprocess	G1	BP	process in the postsynapse	├─ process in the postsynapse	SYNGO:synprocess	3.99831e-05	0.000373175	14	218	HGNC:7872;HGNC:1958;HGNC:4081;HGNC:37231;HGNC:34491;HGNC:3758;HGNC:18472;HGNC:8607;HGNC:2901;HGNC:3432;HGNC:18957;HGNC:4454;HGNC:16626;HGNC:4851	NOS1;CHRNA4;GABRB1;SHISA9;SHISA6;FLOT2;ZDHHC5;PRKN;DLG2;ERBB4;MAGI2;GPC6;RAPGEF4;HTT	ENSG00000089250;ENSG00000101204;ENSG00000163288;ENSG00000237515;ENSG00000188803;ENSG00000132589;ENSG00000156599;ENSG00000185345;ENSG00000150672;ENSG00000178568;ENSG00000187391;ENSG00000183098;ENSG00000091428;ENSG00000197386
GO:0099566	G2	BP	regulation of postsynaptic cytosolic calcium levels	│ ├─ regulation of postsynaptic cytosolic calcium levels	SYNGO:postsynprocess			0	12
GO:1905059	G8	BP	ATPase-coupled calcium ion transmembrane transporter activity involved in regulation of postsynaptic cytosolic calcium levels	│ │ ├─ ATPase-coupled calcium ion transmembrane transporter activity involved in regulation of postsynaptic cytosolic calcium levels	GO:0099566			0	1
GO:0099567	G9	BP	calcium ion binding involved in regulation of postsynaptic cytosolic calcium levels	│ │ ├─ calcium ion binding involved in regulation of postsynaptic cytosolic calcium levels	GO:0099566			0	1
GO:1905060	G10	BP	calcium:cation antiporter activity involved in regulation of postsynaptic cytosolic calcium ion levels	│ │ ├─ calcium:cation antiporter activity involved in regulation of postsynaptic cytosolic calcium ion levels	GO:0099566			0	3
GO:0098695	G11	BP	inositol 1,4,5-trisphosphate receptor activity involved in regulation of postsynaptic cytosolic calcium levels	│ │ ├─ inositol 1,4,5-trisphosphate receptor activity involved in regulation of postsynaptic cytosolic calcium levels	GO:0099566			0	1
GO:0099583	G12	BP	neurotransmitter receptor activity involved in regulation of postsynaptic cytosolic calcium levels	│ │ └─ neurotransmitter receptor activity involved in regulation of postsynaptic cytosolic calcium levels	GO:0099566			0	1
GO:0098872	G22	BP	G-protein coupled neurotransmitter receptor activity involved in regulation of postsynaptic cytosolic calcium levels	│ │ └─ G-protein coupled neurotransmitter receptor activity involved in regulation of postsynaptic cytosolic calcium levels	GO:0099583			0	1
GO:0060078	G3	BP	regulation of postsynaptic membrane potential	│ ├─ regulation of postsynaptic membrane potential	SYNGO:postsynprocess	0.0737019	0.0825461	3	55	HGNC:7872;HGNC:1958;HGNC:4081	NOS1;CHRNA4;GABRB1	ENSG00000089250;ENSG00000101204;ENSG00000163288
GO:0140233	G13	BP	intracellular cAMP-activated cation channel activity involved in regulation of postsynaptic membrane potential	│ │ ├─ intracellular cAMP-activated cation channel activity involved in regulation of postsynaptic membrane potential	GO:0060078			0	2
GO:0099579	G23	BP	G protein-coupled neurotransmitter receptor activity involved in regulation of postsynaptic membrane potential	│ │ │ └─ G protein-coupled neurotransmitter receptor activity involved in regulation of postsynaptic membrane potential	GO:0140233			0	2
GO:1904315	G14	BP	transmitter-gated ion channel activity involved in regulation of postsynaptic membrane potential	│ │ ├─ transmitter-gated ion channel activity involved in regulation of postsynaptic membrane potential	GO:0060078			2	42	HGNC:1958;HGNC:4081	CHRNA4;GABRB1	ENSG00000101204;ENSG00000163288
GO:1905030	G15	BP	voltage-gated ion channel activity involved in regulation of postsynaptic membrane potential	│ │ └─ voltage-gated ion channel activity involved in regulation of postsynaptic membrane potential	GO:0060078			0	4
GO:0098962	G4	BP	regulation of postsynaptic neurotransmitter receptor activity	│ ├─ regulation of postsynaptic neurotransmitter receptor activity	SYNGO:postsynprocess			2	18	HGNC:37231;HGNC:34491	SHISA9;SHISA6	ENSG00000237515;ENSG00000188803
GO:0099072	G5	BP	regulation of postsynaptic membrane neurotransmitter receptor levels	│ ├─ regulation of postsynaptic membrane neurotransmitter receptor levels	SYNGO:postsynprocess	0.000352011	0.00208485	9	121	HGNC:3758;HGNC:18472;HGNC:8607;HGNC:2901;HGNC:3432;HGNC:18957;HGNC:4454;HGNC:16626;HGNC:34491	FLOT2;ZDHHC5;PRKN;DLG2;ERBB4;MAGI2;GPC6;RAPGEF4;SHISA6	ENSG00000132589;ENSG00000156599;ENSG00000185345;ENSG00000150672;ENSG00000178568;ENSG00000187391;ENSG00000183098;ENSG00000091428;ENSG00000188803
GO:0099645	G16	BP	neurotransmitter receptor localization to postsynaptic specialization membrane	│ │ ├─ neurotransmitter receptor localization to postsynaptic specialization membrane	GO:0099072	0.00134576	0.00376423	5	44	HGNC:2901;HGNC:3432;HGNC:18957;HGNC:4454;HGNC:16626	DLG2;ERBB4;MAGI2;GPC6;RAPGEF4	ENSG00000150672;ENSG00000178568;ENSG00000187391;ENSG00000183098;ENSG00000091428
GO:0098696	G24	BP	regulation of neurotransmitter receptor localization to postsynaptic specialization membrane	│ │ │ └─ regulation of neurotransmitter receptor localization to postsynaptic specialization membrane	GO:0099645	0.00820184	0.0120869	3	22	HGNC:18957;HGNC:4454;HGNC:16626	MAGI2;GPC6;RAPGEF4	ENSG00000187391;ENSG00000183098;ENSG00000091428
GO:0098967	G17	BP	exocytic insertion of neurotransmitter receptor to postsynaptic membrane	│ │ ├─ exocytic insertion of neurotransmitter receptor to postsynaptic membrane	GO:0099072			0	6
GO:0099145	G25	BP	regulation of exocytic insertion of neurotransmitter receptor to postsynaptic membrane	│ │ │ └─ regulation of exocytic insertion of neurotransmitter receptor to postsynaptic membrane	GO:0098967			0	1
GO:0098970	G18	BP	postsynaptic neurotransmitter receptor diffusion trapping	│ │ ├─ postsynaptic neurotransmitter receptor diffusion trapping	GO:0099072			1	5	HGNC:34491	SHISA6	ENSG00000188803
GO:0150054	G26	BP	regulation of postsynaptic neurotransmitter receptor diffusion trapping	│ │ │ └─ regulation of postsynaptic neurotransmitter receptor diffusion trapping	GO:0098970			0	3
GO:0098884	G19	BP	postsynaptic neurotransmitter receptor endocytosis	│ │ └─ postsynaptic neurotransmitter receptor endocytosis	GO:0099072			0	38
GO:0099149	G27	BP	regulation of postsynaptic neurotransmitter receptor endocytosis	│ │ └─ regulation of postsynaptic neurotransmitter receptor endocytosis	GO:0098884			0	30
GO:0150038	G6	BP	postsynaptic dense core vesicle exocytosis	│ ├─ postsynaptic dense core vesicle exocytosis	SYNGO:postsynprocess			0	2
GO:0150044	G20	BP	regulation of postsynaptic dense core vesicle exocytosis	│ │ └─ regulation of postsynaptic dense core vesicle exocytosis	GO:0150038			0	1
GO:0098926	G7	BP	postsynaptic signaling pathway	│ └─ postsynaptic signaling pathway	SYNGO:postsynprocess			1	18	HGNC:4851	HTT	ENSG00000197386
GO:0099527	G21	BP	postsynapse to nucleus signaling pathway	│ └─ postsynapse to nucleus signaling pathway	GO:0098926			1	16	HGNC:4851	HTT	ENSG00000197386
GO:1905539	G28	BP	regulation of postsynapse to nucleus signaling pathway	│ └─ regulation of postsynapse to nucleus signaling pathway	GO:0099527			0	2
GO:0099536	H1	BP	synaptic signaling	├─ synaptic signaling	SYNGO:synprocess	0.000636017	0.00254407	11	191	HGNC:9668;HGNC:8008;HGNC:29943;HGNC:29944;HGNC:4597;HGNC:2850;HGNC:1958;HGNC:4600;HGNC:2701;HGNC:16699;HGNC:7872	PTPRD;NRXN1;TENM2;TENM3;GRM5;DGKB;CHRNA4;GRM8;DCC;SORCS3;NOS1	ENSG00000153707;ENSG00000179915;ENSG00000145934;ENSG00000218336;ENSG00000168959;ENSG00000136267;ENSG00000101204;ENSG00000179603;ENSG00000187323;ENSG00000156395;ENSG00000089250
GO:0099537	H2	BP	trans-synaptic signaling	│ ├─ trans-synaptic signaling	GO:0099536	0.00161324	0.00376423	10	183	HGNC:9668;HGNC:8008;HGNC:29943;HGNC:29944;HGNC:4597;HGNC:2850;HGNC:1958;HGNC:4600;HGNC:2701;HGNC:16699	PTPRD;NRXN1;TENM2;TENM3;GRM5;DGKB;CHRNA4;GRM8;DCC;SORCS3	ENSG00000153707;ENSG00000179915;ENSG00000145934;ENSG00000218336;ENSG00000168959;ENSG00000136267;ENSG00000101204;ENSG00000179603;ENSG00000187323;ENSG00000156395
GO:0099541	H5	BP	trans-synaptic signaling by lipid	│ │ ├─ trans-synaptic signaling by lipid	GO:0099537			1	6	HGNC:8008	NRXN1	ENSG00000179915
GO:0099542	H13	BP	trans-synaptic signaling by endocannabinoid	│ │ │ └─ trans-synaptic signaling by endocannabinoid	GO:0099541			1	6	HGNC:8008	NRXN1	ENSG00000179915
GO:0098921	H21	BP	retrograde trans-synaptic signaling by endocannabinoid	│ │ │ ├─ retrograde trans-synaptic signaling by endocannabinoid	GO:0099542			0	4
GO:0099178	H26	BP	regulation of retrograde trans-synaptic signaling by endocanabinoid	│ │ │ │ └─ regulation of retrograde trans-synaptic signaling by endocanabinoid	GO:0098921			0	2
GO:0099553	H22	BP	trans-synaptic signaling by endocannabinoid, modulating synaptic transmission	│ │ │ └─ trans-synaptic signaling by endocannabinoid, modulating synaptic transmission	GO:0099542			1	2	HGNC:8008	NRXN1	ENSG00000179915
GO:0150036	H27	BP	regulation of trans-synaptic signaling by endocannabinoid, modulating synaptic transmission	│ │ │ └─ regulation of trans-synaptic signaling by endocannabinoid, modulating synaptic transmission	GO:0099553			1	2	HGNC:8008	NRXN1	ENSG00000179915
GO:0099540	H6	BP	trans-synaptic signaling by neuropeptide	│ │ ├─ trans-synaptic signaling by neuropeptide	GO:0099537			0	1
GO:0099543	H7	BP	trans-synaptic signaling by soluble gas	│ │ ├─ trans-synaptic signaling by soluble gas	GO:0099537			0	1
GO:0099548	H14	BP	trans-synaptic signaling by nitric oxide	│ │ │ └─ trans-synaptic signaling by nitric oxide	GO:0099543			0	1
GO:0099555	H23	BP	trans-synaptic signaling by nitric oxide, modulating synaptic transmission	│ │ │ └─ trans-synaptic signaling by nitric oxide, modulating synaptic transmission	GO:0099548			0	1
GO:0098925	H28	BP	retrograde trans-synaptic signaling by nitric oxide, modulating synaptic transmission	│ │ │ └─ retrograde trans-synaptic signaling by nitric oxide, modulating synaptic transmission	GO:0099555			0	1
GO:0099545	H8	BP	trans-synaptic signaling by trans-synaptic complex	│ │ ├─ trans-synaptic signaling by trans-synaptic complex	GO:0099537	0.00183638	0.00395529	3	12	HGNC:9668;HGNC:29943;HGNC:29944	PTPRD;TENM2;TENM3	ENSG00000153707;ENSG00000145934;ENSG00000218336
GO:0098942	H15	BP	retrograde trans-synaptic signaling by trans-synaptic protein complex	│ │ │ ├─ retrograde trans-synaptic signaling by trans-synaptic protein complex	GO:0099545			2	7	HGNC:29943;HGNC:29944	TENM2;TENM3	ENSG00000145934;ENSG00000218336
GO:0099557	H16	BP	trans-synaptic signaling by trans-synaptic complex, modulating synaptic transmission	│ │ │ └─ trans-synaptic signaling by trans-synaptic complex, modulating synaptic transmission	GO:0099545			0	2
GO:0099157	H9	BP	trans-synaptic signalling via exosome	│ │ ├─ trans-synaptic signalling via exosome	GO:0099537			0	1
GO:0099183	H10	BP	trans-synaptic signaling by BDNF, modulating synaptic transmission	│ │ ├─ trans-synaptic signaling by BDNF, modulating synaptic transmission	GO:0099537			0	5
GO:0150035	H17	BP	regulation of trans-synaptic signaling by BDNF, modulating synaptic transmission	│ │ │ └─ regulation of trans-synaptic signaling by BDNF, modulating synaptic transmission	GO:0099183			0	1
GO:0007268	H11	BP	chemical synaptic transmission	│ │ └─ chemical synaptic transmission	GO:0099537	0.0216098	0.0263076	7	158	HGNC:4597;HGNC:2850;HGNC:9668;HGNC:1958;HGNC:4600;HGNC:2701;HGNC:16699	GRM5;DGKB;PTPRD;CHRNA4;GRM8;DCC;SORCS3	ENSG00000168959;ENSG00000136267;ENSG00000153707;ENSG00000101204;ENSG00000179603;ENSG00000187323;ENSG00000156395
GO:0050804	H18	BP	modulation of chemical synaptic transmission	│ │ ├─ modulation of chemical synaptic transmission	GO:0007268	0.205502	0.213113	3	90	HGNC:4597;HGNC:2850;HGNC:9668	GRM5;DGKB;PTPRD	ENSG00000168959;ENSG00000136267;ENSG00000153707
GO:0099531	H19	BP	presynaptic process involved in chemical synaptic transmission	│ │ ├─ presynaptic process involved in chemical synaptic transmission	GO:0007268			2	45	HGNC:1958;HGNC:4600	CHRNA4;GRM8	ENSG00000101204;ENSG00000179603
GO:0099171	H24	BP	presynaptic modulation of chemical synaptic transmission	│ │ │ └─ presynaptic modulation of chemical synaptic transmission	GO:0099531			2	45	HGNC:1958;HGNC:4600	CHRNA4;GRM8	ENSG00000101204;ENSG00000179603
GO:0099565	H20	BP	postsynaptic process involved in chemical synaptic transmission	│ │ └─ postsynaptic process involved in chemical synaptic transmission	GO:0007268			2	29	HGNC:2701;HGNC:16699	DCC;SORCS3	ENSG00000187323;ENSG00000156395
GO:0099170	H25	BP	postsynaptic modulation of chemical synaptic transmission	│ │ └─ postsynaptic modulation of chemical synaptic transmission	GO:0099565			2	27	HGNC:2701;HGNC:16699	DCC;SORCS3	ENSG00000187323;ENSG00000156395
GO:0099538	H3	BP	synaptic signaling via neuropeptide	│ ├─ synaptic signaling via neuropeptide	GO:0099536			0	8
GO:0099163	H4	BP	synaptic signaling by nitric oxide	│ └─ synaptic signaling by nitric oxide	GO:0099536			1	3	HGNC:7872	NOS1	ENSG00000089250
GO:0150045	H12	BP	regulation of synaptic signaling by nitric oxide	│ └─ regulation of synaptic signaling by nitric oxide	GO:0099163			0	2
GO:0050808	I1	BP	synapse organization	├─ synapse organization	SYNGO:synprocess	2.26406e-06	3.16968e-05	19	302	HGNC:14295;HGNC:2850;HGNC:16626;HGNC:9509;HGNC:15679;HGNC:21292;HGNC:4460;HGNC:13406;HGNC:18957;HGNC:2901;HGNC:1768;HGNC:9668;HGNC:8008;HGNC:3432;HGNC:2175;HGNC:3313;HGNC:8033;HGNC:29943;HGNC:29944	SHANK2;DGKB;RAPGEF4;PSEN2;CTTNBP2;RIMS3;GPM6A;PCLO;MAGI2;DLG2;CDH9;PTPRD;NRXN1;ERBB4;CNTN5;ELAVL2;NTRK3;TENM2;TENM3	ENSG00000162105;ENSG00000136267;ENSG00000091428;ENSG00000143801;ENSG00000077063;ENSG00000117016;ENSG00000150625;ENSG00000186472;ENSG00000187391;ENSG00000150672;ENSG00000113100;ENSG00000153707;ENSG00000179915;ENSG00000178568;ENSG00000149972;ENSG00000107105;ENSG00000140538;ENSG00000145934;ENSG00000218336
GO:0099172	I2	BP	presynapse organization	│ ├─ presynapse organization	GO:0050808			0	2
GO:0099174	I16	BP	regulation of presynapse organization	│ │ └─ regulation of presynapse organization	GO:0099172			0	2
GO:0099173	I3	BP	postsynapse organization	│ ├─ postsynapse organization	GO:0050808	0.0374213		4	71	HGNC:14295;HGNC:2850;HGNC:16626;HGNC:9509	SHANK2;DGKB;RAPGEF4;PSEN2	ENSG00000162105;ENSG00000136267;ENSG00000091428;ENSG00000143801
GO:0099175	I17	BP	regulation of postsynapse organization	│ │ ├─ regulation of postsynapse organization	GO:0099173	0.0162586	0.0206928	4	54	HGNC:14295;HGNC:2850;HGNC:16626;HGNC:9509	SHANK2;DGKB;RAPGEF4;PSEN2	ENSG00000162105;ENSG00000136267;ENSG00000091428;ENSG00000143801
GO:0099084	I18	BP	postsynaptic specialization organization	│ │ └─ postsynaptic specialization organization	GO:0099173			0	1
GO:0099563	I4	BP	modification of synaptic structure	│ ├─ modification of synaptic structure	GO:0050808			1	32	HGNC:15679	CTTNBP2	ENSG00000077063
GO:0099010	I19	BP	modification of postsynaptic structure	│ │ └─ modification of postsynaptic structure	GO:0099563			1	31	HGNC:15679	CTTNBP2	ENSG00000077063
GO:0099159	I34	BP	regulation of modification of postsynaptic structure	│ │ ├─ regulation of modification of postsynaptic structure	GO:0099010			0	9
GO:0098885	I35	BP	modification of postsynaptic actin cytoskeleton	│ │ └─ modification of postsynaptic actin cytoskeleton	GO:0099010			1	18	HGNC:15679	CTTNBP2	ENSG00000077063
GO:1905274	I47	BP	regulation of modification of postsynaptic actin cytoskeleton	│ │ └─ regulation of modification of postsynaptic actin cytoskeleton	GO:0098885			1	8	HGNC:15679	CTTNBP2	ENSG00000077063
GO:0050807	I5	BP	regulation of synapse organization	│ ├─ regulation of synapse organization	GO:0050808	0.0162295	0.0206928	3	29	HGNC:21292;HGNC:15679;HGNC:4460	RIMS3;CTTNBP2;GPM6A	ENSG00000117016;ENSG00000077063;ENSG00000150625
GO:0098918	I6	BP	structural constituent of synapse	│ ├─ structural constituent of synapse	GO:0050808	0.00367058	0.00685175	4	34	HGNC:13406;HGNC:18957;HGNC:14295;HGNC:2901	PCLO;MAGI2;SHANK2;DLG2	ENSG00000186472;ENSG00000187391;ENSG00000162105;ENSG00000150672
GO:0099181	I20	BP	structural constituent of presynapse	│ │ ├─ structural constituent of presynapse	GO:0098918			1	10	HGNC:13406	PCLO	ENSG00000186472
GO:0098882	I36	BP	structural constituent of active zone	│ │ │ ├─ structural constituent of active zone	GO:0099181			1	8	HGNC:13406	PCLO	ENSG00000186472
GO:0098699	I37	BP	structural constituent of presynaptic actin cytoskeleton	│ │ │ └─ structural constituent of presynaptic actin cytoskeleton	GO:0099181			0	1
GO:0099186	I21	BP	structural constituent of postsynapse	│ │ └─ structural constituent of postsynapse	GO:0098918	0.0101768		3	24	HGNC:18957;HGNC:14295;HGNC:2901	MAGI2;SHANK2;DLG2	ENSG00000187391;ENSG00000162105;ENSG00000150672
GO:0098973	I38	BP	structural constituent of postsynaptic actin cytoskeleton	│ │ ├─ structural constituent of postsynaptic actin cytoskeleton	GO:0099186			0	4
GO:0099184	I39	BP	structural constituent of postsynaptic intermediate filament cytoskeleton	│ │ ├─ structural constituent of postsynaptic intermediate filament cytoskeleton	GO:0099186			0	2
GO:0098879	I40	BP	structural constituent of postsynaptic specialization	│ │ ├─ structural constituent of postsynaptic specialization	GO:0099186			1	3	HGNC:18957	MAGI2	ENSG00000187391
GO:0098919	I41	BP	structural constituent of postsynaptic density	│ │ └─ structural constituent of postsynaptic density	GO:0099186	0.00148749	0.00376423	3	11	HGNC:18957;HGNC:14295;HGNC:2901	MAGI2;SHANK2;DLG2	ENSG00000187391;ENSG00000162105;ENSG00000150672
GO:0150043	I7	BP	structural constituent of synapse-associated extracellular matrix	│ ├─ structural constituent of synapse-associated extracellular matrix	GO:0050808			0	1
GO:0099560	I8	BP	synapse adhesion between pre- and post-synapse	│ ├─ synapse adhesion between pre- and post-synapse	GO:0050808	0.00484185	0.00797481	4	37	HGNC:1768;HGNC:9668;HGNC:8008;HGNC:18957	CDH9;PTPRD;NRXN1;MAGI2	ENSG00000113100;ENSG00000153707;ENSG00000179915;ENSG00000187391
GO:0099179	I22	BP	regulation of synaptic membrane adhesion	│ │ └─ regulation of synaptic membrane adhesion	GO:0099560			1	7	HGNC:18957	MAGI2	ENSG00000187391
GO:0008039	I9	BP	synaptic target recognition	│ ├─ synaptic target recognition	GO:0050808			0	3
GO:0007416	I10	BP	synapse assembly	│ ├─ synapse assembly	GO:0050808	0.00140074	0.00376423	7	92	HGNC:1768;HGNC:3432;HGNC:8008;HGNC:2175;HGNC:9668;HGNC:3313;HGNC:8033	CDH9;ERBB4;NRXN1;CNTN5;PTPRD;ELAVL2;NTRK3	ENSG00000113100;ENSG00000178568;ENSG00000179915;ENSG00000149972;ENSG00000153707;ENSG00000107105;ENSG00000140538
GO:0099054	I23	BP	presynapse assembly	│ │ ├─ presynapse assembly	GO:0007416	0.00432429	0.00756751	3	17	HGNC:2175;HGNC:9668;HGNC:8008	CNTN5;PTPRD;NRXN1	ENSG00000149972;ENSG00000153707;ENSG00000179915
GO:0051963	I24	BP	regulation of synapse assembly	│ │ ├─ regulation of synapse assembly	GO:0007416	0.0567251	0.0661792	3	49	HGNC:3313;HGNC:8033;HGNC:8008	ELAVL2;NTRK3;NRXN1	ENSG00000107105;ENSG00000140538;ENSG00000179915
GO:1905606	I42	BP	regulation of presynapse assembly	│ │ │ ├─ regulation of presynapse assembly	GO:0051963			2	31	HGNC:8033;HGNC:8008	NTRK3;NRXN1	ENSG00000140538;ENSG00000179915
GO:0150052	I43	BP	regulation of postsynapse assembly	│ │ │ └─ regulation of postsynapse assembly	GO:0051963			0	7
GO:0098698	I25	BP	postsynaptic specialization assembly	│ │ ├─ postsynaptic specialization assembly	GO:0007416	0.0206439		3	32	HGNC:8008;HGNC:8033;HGNC:9668	NRXN1;NTRK3;PTPRD	ENSG00000179915;ENSG00000140538;ENSG00000153707
GO:0099150	I44	BP	regulation of postsynaptic specialization assembly	│ │ │ ├─ regulation of postsynaptic specialization assembly	GO:0098698			1	7	HGNC:8008	NRXN1	ENSG00000179915
GO:0097107	I45	BP	postsynaptic density assembly	│ │ │ └─ postsynaptic density assembly	GO:0098698	0.00569884	0.00886486	3	19	HGNC:8033;HGNC:9668;HGNC:8008	NTRK3;PTPRD;NRXN1	ENSG00000140538;ENSG00000153707;ENSG00000179915
GO:0099151	I48	BP	regulation of postsynaptic density assembly	│ │ │ └─ regulation of postsynaptic density assembly	GO:0097107			2	14	HGNC:9668;HGNC:8008	PTPRD;NRXN1	ENSG00000153707;ENSG00000179915
GO:0097104	I26	BP	postsynaptic membrane assembly	│ │ └─ postsynaptic membrane assembly	GO:0007416			0	1
GO:0098883	I11	BP	synapse disassembly	│ ├─ synapse disassembly	GO:0050808			0	8
GO:1905806	I27	BP	regulation of synapse disassembly	│ │ └─ regulation of synapse disassembly	GO:0098883			0	8
GO:0060074	I12	BP	synapse maturation	│ ├─ synapse maturation	GO:0050808			0	17
GO:0090128	I28	BP	regulation of synapse maturation	│ │ └─ regulation of synapse maturation	GO:0060074			0	14
GO:0099558	I13	BP	maintenance of synapse structure	│ ├─ maintenance of synapse structure	GO:0050808			2	18	HGNC:29943;HGNC:29944	TENM2;TENM3	ENSG00000145934;ENSG00000218336
GO:0099559	I29	BP	maintenance of alignment of postsynaptic density and presynaptic active zone	│ │ ├─ maintenance of alignment of postsynaptic density and presynaptic active zone	GO:0099558			2	4	HGNC:29943;HGNC:29944	TENM2;TENM3	ENSG00000145934;ENSG00000218336
GO:0098880	I30	BP	maintenance of postsynaptic specialization structure	│ │ └─ maintenance of postsynaptic specialization structure	GO:0099558			0	9
GO:0099562	I46	BP	maintenance of postsynaptic density structure	│ │ └─ maintenance of postsynaptic density structure	GO:0098880			0	2
GO:0099187	I14	BP	presynaptic cytoskeleton organization	│ ├─ presynaptic cytoskeleton organization	GO:0050808			0	5
GO:0099140	I31	BP	presynaptic actin cytoskeleton organization	│ │ └─ presynaptic actin cytoskeleton organization	GO:0099187			0	5
GO:0099188	I15	BP	postsynaptic cytoskeleton organization	│ └─ postsynaptic cytoskeleton organization	GO:0050808			2	25	HGNC:29943;HGNC:29944	TENM2;TENM3	ENSG00000145934;ENSG00000218336
GO:0098974	I32	BP	postsynaptic actin cytoskeleton organization	│ ├─ postsynaptic actin cytoskeleton organization	GO:0099188			0	21
GO:0099190	I33	BP	postsynaptic spectrin-associated cytoskeleton organization	│ └─ postsynaptic spectrin-associated cytoskeleton organization	GO:0099188			2	4	HGNC:29943;HGNC:29944	TENM2;TENM3	ENSG00000145934;ENSG00000218336
SYNGO:metabolism	J1	BP	metabolism	├─ metabolism	SYNGO:synprocess	0.218594	0.218594	3	93	HGNC:8607;HGNC:9509;HGNC:3315	PRKN;PSEN2;ELAVL4	ENSG00000185345;ENSG00000143801;ENSG00000162374
SYNGO:presyn_ATPmetabolic	J2	BP	ATP metabolic process in the presynapse	│ ├─ ATP metabolic process in the presynapse	SYNGO:metabolism			0	1
SYNGO:presyn_regulationATPmetabolic	J12	BP	regulation of ATP metabolic process in the presynapse	│ │ └─ regulation of ATP metabolic process in the presynapse	SYNGO:presyn_ATPmetabolic			0	1
SYNGO:postsyn_ATPmetabolic	J3	BP	ATP metabolic process in the postsynapse	│ ├─ ATP metabolic process in the postsynapse	SYNGO:metabolism			0	1
GO:0099546	J4	BP	protein catabolic process, modulating synaptic transmission	│ ├─ protein catabolic process, modulating synaptic transmission	SYNGO:metabolism			0	1
GO:0099574	J5	BP	regulation of protein catabolic process at synapse, modulating synaptic transmission	│ ├─ regulation of protein catabolic process at synapse, modulating synaptic transmission	SYNGO:metabolism			0	6
GO:0099576	J13	BP	regulation of protein catabolic process at postsynapse, modulating synaptic transmission	│ │ ├─ regulation of protein catabolic process at postsynapse, modulating synaptic transmission	GO:0099574			0	5
GO:0099575	J14	BP	regulation of protein catabolic process at presynapse, modulating synaptic transmission	│ │ └─ regulation of protein catabolic process at presynapse, modulating synaptic transmission	GO:0099574			0	1
GO:0099547	J6	BP	regulation of translation at synapse, modulating synaptic transmission	│ ├─ regulation of translation at synapse, modulating synaptic transmission	SYNGO:metabolism			0	7
GO:0099578	J15	BP	regulation of translation at postsynapse, modulating synaptic transmission	│ │ ├─ regulation of translation at postsynapse, modulating synaptic transmission	GO:0099547			0	3
GO:0099577	J16	BP	regulation of translation at presynapse, modulating synaptic transmission	│ │ └─ regulation of translation at presynapse, modulating synaptic transmission	GO:0099547			0	2
GO:0042135	J7	BP	neurotransmitter catabolic process	│ ├─ neurotransmitter catabolic process	SYNGO:metabolism			0	2
GO:0140246	J8	BP	protein catabolic process at synapse	│ ├─ protein catabolic process at synapse	SYNGO:metabolism			2	13	HGNC:8607;HGNC:9509	PRKN;PSEN2	ENSG00000185345;ENSG00000143801
GO:0140247	J17	BP	protein catabolic process at presynapse	│ │ ├─ protein catabolic process at presynapse	GO:0140246			1	3	HGNC:8607	PRKN	ENSG00000185345
GO:0140251	J21	BP	regulation protein catabolic process at presynapse	│ │ │ └─ regulation protein catabolic process at presynapse	GO:0140247			1	3	HGNC:8607	PRKN	ENSG00000185345
GO:0140249	J18	BP	protein catabolic process at postsynapse	│ │ └─ protein catabolic process at postsynapse	GO:0140246			1	10	HGNC:9509	PSEN2	ENSG00000143801
GO:0140252	J22	BP	regulation protein catabolic process at postsynapse	│ │ └─ regulation protein catabolic process at postsynapse	GO:0140249			0	7
GO:0042136	J9	BP	neurotransmitter biosynthetic process	│ ├─ neurotransmitter biosynthetic process	SYNGO:metabolism			0	2
GO:0140241	J10	BP	translation at synapse	│ ├─ translation at synapse	SYNGO:metabolism			1	56	HGNC:3315	ELAVL4	ENSG00000162374
GO:0140236	J19	BP	translation at presynapse	│ │ ├─ translation at presynapse	GO:0140241			0	51
GO:0140242	J20	BP	translation at postsynapse	│ │ └─ translation at postsynapse	GO:0140241			1	56	HGNC:3315	ELAVL4	ENSG00000162374
GO:0140245	J23	BP	regulation of translation at postsynapse	│ │ └─ regulation of translation at postsynapse	GO:0140242			1	4	HGNC:3315	ELAVL4	ENSG00000162374
GO:0140235	J11	BP	RNA polyadenylation at postsynapse	│ └─ RNA polyadenylation at postsynapse	SYNGO:metabolism			0	1
SYNGO:transport	K1	BP	transport	└─ transport	SYNGO:synprocess			1	36	HGNC:3758	FLOT2	ENSG00000132589
GO:0008088	K2	BP	axo-dendritic transport	├─ axo-dendritic transport	SYNGO:transport			1	15	HGNC:3758	FLOT2	ENSG00000132589
GO:0098930	K7	BP	axonal transport	│ ├─ axonal transport	GO:0008088			0	5
GO:0008089	K13	BP	anterograde axonal transport	│ │ ├─ anterograde axonal transport	GO:0098930			0	4
GO:0099641	K21	BP	anterograde axonal protein transport	│ │ │ ├─ anterograde axonal protein transport	GO:0008089			0	2
GO:0140231	K22	BP	anterograde axonal transport of neurotransmitter receptor complex	│ │ │ └─ anterograde axonal transport of neurotransmitter receptor complex	GO:0008089			0	1
GO:0099088	K14	BP	axonal transport of messenger ribonucleoprotein complex	│ │ └─ axonal transport of messenger ribonucleoprotein complex	GO:0098930			0	1
GO:0098935	K8	BP	dendritic transport	│ └─ dendritic transport	GO:0008088			1	10	HGNC:3758	FLOT2	ENSG00000132589
GO:0098937	K15	BP	anterograde dendritic transport	│ ├─ anterograde dendritic transport	GO:0098935			1	3	HGNC:3758	FLOT2	ENSG00000132589
GO:0098971	K23	BP	anterograde dendritic transport of neurotransmitter receptor complex	│ │ └─ anterograde dendritic transport of neurotransmitter receptor complex	GO:0098937			0	2
GO:0098939	K16	BP	dendritic transport of mitochondrion	│ ├─ dendritic transport of mitochondrion	GO:0098935			0	1
GO:0098961	K17	BP	dendritic transport of ribonucleoprotein complex	│ └─ dendritic transport of ribonucleoprotein complex	GO:0098935			0	5
GO:0098963	K24	BP	dendritic transport of messenger ribonucleoprotein complex	│ └─ dendritic transport of messenger ribonucleoprotein complex	GO:0098961			0	5
GO:0098964	K27	BP	anterograde dendritic transport of messenger ribonucleoprotein complex	│ └─ anterograde dendritic transport of messenger ribonucleoprotein complex	GO:0098963			0	1
GO:0099514	K3	BP	synaptic vesicle cytoskeletal transport	├─ synaptic vesicle cytoskeletal transport	SYNGO:transport			0	2
GO:0099517	K9	BP	synaptic vesicle transport along microtubule	│ └─ synaptic vesicle transport along microtubule	GO:0099514			0	2
GO:0048490	K18	BP	anterograde synaptic vesicle transport	│ └─ anterograde synaptic vesicle transport	GO:0099517			0	2
GO:1903742	K25	BP	regulation of anterograde synaptic vesicle transport	│ └─ regulation of anterograde synaptic vesicle transport	GO:0048490			0	1
GO:0099090	K4	BP	synaptic vesicle recycling via endosome	├─ synaptic vesicle recycling via endosome	SYNGO:transport			0	2
GO:0099158	K10	BP	regulation of recycling endosome localization within postsynapse	│ └─ regulation of recycling endosome localization within postsynapse	GO:0099090			0	1
GO:0099089	K5	BP	establishment of endoplasmic reticulum localization to postsynapse	├─ establishment of endoplasmic reticulum localization to postsynapse	SYNGO:transport			0	1
GO:0099637	K6	BP	neurotransmitter receptor transport	└─ neurotransmitter receptor transport	SYNGO:transport			0	15
GO:0098877	K11	BP	neurotransmitter receptor transport to plasma membrane	├─ neurotransmitter receptor transport to plasma membrane	GO:0099637			0	14
GO:0098969	K19	BP	neurotransmitter receptor transport to postsynaptic membrane	│ ├─ neurotransmitter receptor transport to postsynaptic membrane	GO:0098877			0	4
GO:0099639	K20	BP	neurotransmitter receptor transport, endosome to plasma membrane	│ └─ neurotransmitter receptor transport, endosome to plasma membrane	GO:0098877			0	11
GO:0098887	K26	BP	neurotransmitter receptor transport, endosome to postsynaptic membrane	│ └─ neurotransmitter receptor transport, endosome to postsynaptic membrane	GO:0099639			0	10
GO:0099152	K28	BP	regulation of neurotransmitter receptor transport, endosome to postsynaptic membrane	│ └─ regulation of neurotransmitter receptor transport, endosome to postsynaptic membrane	GO:0098887			0	3
GO:0098943	K12	BP	neurotransmitter receptor transport, postsynaptic endosome to lysosome	└─ neurotransmitter receptor transport, postsynaptic endosome to lysosome	GO:0099637			0	1

## Sheet: C MDD2013 Human Bulk
Sumstats	Expression_data	Tissue	P	Method	FDR
MDD2013	GTEx.v8	Adipose Tissue	0.793524	LDSC	0.910075
MDD2013	GTEx.v8	Adrenal Gland	0.214135	LDSC	0.840693
MDD2013	GTEx.v8	Blood	0.866241	LDSC	0.935541
MDD2013	GTEx.v8	Blood Vessel	0.360303	LDSC	0.884379
MDD2013	GTEx.v8	BrainCortex	0.217957	LDSC	0.840693
MDD2013	GTEx.v8	BrainOther	0.40679	LDSC	0.900346
MDD2013	GTEx.v8	Breast	0.808955	LDSC	0.910075
MDD2013	GTEx.v8	Colon	0.0834744	LDSC	0.75127
MDD2013	GTEx.v8	Esophagus	0.032766	LDSC	0.75127
MDD2013	GTEx.v8	Heart	0.702938	LDSC	0.900346
MDD2013	GTEx.v8	Liver	0.729985	LDSC	0.900346
MDD2013	GTEx.v8	Lung	0.496625	LDSC	0.900346
MDD2013	GTEx.v8	Muscle	0.684294	LDSC	0.900346
MDD2013	GTEx.v8	Nerve	0.710486	LDSC	0.900346
MDD2013	GTEx.v8	Ovary	0.301759	LDSC	0.884379
MDD2013	GTEx.v8	Pancreas	0.30277	LDSC	0.884379
MDD2013	GTEx.v8	Pituitary	0.346895	LDSC	0.884379
MDD2013	GTEx.v8	Prostate	0.0657903	LDSC	0.75127
MDD2013	GTEx.v8	Salivary Gland	0.636577	LDSC	0.900346
MDD2013	GTEx.v8	Skin	0.733615	LDSC	0.900346
MDD2013	GTEx.v8	Small Intestine	0.940147	LDSC	0.976307
MDD2013	GTEx.v8	Spleen	0.988829	LDSC	0.988829
MDD2013	GTEx.v8	Stomach	0.177327	LDSC	0.840693
MDD2013	GTEx.v8	Testis	0.513021	LDSC	0.900346
MDD2013	GTEx.v8	Thyroid	0.727081	LDSC	0.900346
MDD2013	GTEx.v8	Uterus	0.181838	LDSC	0.840693
MDD2013	GTEx.v8	Vagina	0.559878	LDSC	0.900346
MDD2013	GTEx.v8	Adipose Tissue	0.92193	MAGMA	0.99259
MDD2013	GTEx.v8	Adrenal Gland	0.45263	MAGMA	0.99259
MDD2013	GTEx.v8	Blood	0.74289	MAGMA	0.99259
MDD2013	GTEx.v8	Blood Vessel	0.82125	MAGMA	0.99259
MDD2013	GTEx.v8	BrainCortex	0.077856	MAGMA	0.99259
MDD2013	GTEx.v8	BrainOther	0.17252	MAGMA	0.99259
MDD2013	GTEx.v8	Breast	0.79885	MAGMA	0.99259
MDD2013	GTEx.v8	Colon	0.26062	MAGMA	0.99259
MDD2013	GTEx.v8	Esophagus	0.71244	MAGMA	0.99259
MDD2013	GTEx.v8	Heart	0.23068	MAGMA	0.99259
MDD2013	GTEx.v8	Liver	0.25765	MAGMA	0.99259
MDD2013	GTEx.v8	Lung	0.63629	MAGMA	0.99259
MDD2013	GTEx.v8	Muscle	0.14808	MAGMA	0.99259
MDD2013	GTEx.v8	Nerve	0.71871	MAGMA	0.99259
MDD2013	GTEx.v8	Ovary	0.94032	MAGMA	0.99259
MDD2013	GTEx.v8	Pancreas	0.85115	MAGMA	0.99259
MDD2013	GTEx.v8	Pituitary	0.42045	MAGMA	0.99259
MDD2013	GTEx.v8	Prostate	0.58904	MAGMA	0.99259
MDD2013	GTEx.v8	Salivary Gland	0.99196	MAGMA	0.99259
MDD2013	GTEx.v8	Skin	0.95428	MAGMA	0.99259
MDD2013	GTEx.v8	Small Intestine	0.80171	MAGMA	0.99259
MDD2013	GTEx.v8	Spleen	0.99259	MAGMA	0.99259
MDD2013	GTEx.v8	Stomach	0.33828	MAGMA	0.99259
MDD2013	GTEx.v8	Testis	0.40008	MAGMA	0.99259
MDD2013	GTEx.v8	Thyroid	0.76705	MAGMA	0.99259
MDD2013	GTEx.v8	Uterus	0.31107	MAGMA	0.99259
MDD2013	GTEx.v8	Vagina	0.63455	MAGMA	0.99259

## Sheet: D MDD2018 Human Bulk
Sumstats	Expression_data	Tissue	P	Method	FDR
MDD2018	GTEx.v8	Adipose Tissue	0.899462	LDSC	0.989603
MDD2018	GTEx.v8	Adrenal Gland	0.421366	LDSC	0.989603
MDD2018	GTEx.v8	Blood	0.249006	LDSC	0.989603
MDD2018	GTEx.v8	Blood Vessel	0.321905	LDSC	0.989603
MDD2018	GTEx.v8	BrainCortex	2.33575e-05	LDSC	0.000630652
MDD2018	GTEx.v8	BrainOther	0.00207592	LDSC	0.0280249
MDD2018	GTEx.v8	Breast	0.989603	LDSC	0.989603
MDD2018	GTEx.v8	Colon	0.5292	LDSC	0.989603
MDD2018	GTEx.v8	Esophagus	0.587376	LDSC	0.989603
MDD2018	GTEx.v8	Heart	0.509398	LDSC	0.989603
MDD2018	GTEx.v8	Liver	0.375742	LDSC	0.989603
MDD2018	GTEx.v8	Lung	0.915225	LDSC	0.989603
MDD2018	GTEx.v8	Muscle	0.501239	LDSC	0.989603
MDD2018	GTEx.v8	Nerve	0.387296	LDSC	0.989603
MDD2018	GTEx.v8	Ovary	0.417308	LDSC	0.989603
MDD2018	GTEx.v8	Pancreas	0.267989	LDSC	0.989603
MDD2018	GTEx.v8	Pituitary	0.455583	LDSC	0.989603
MDD2018	GTEx.v8	Prostate	0.915341	LDSC	0.989603
MDD2018	GTEx.v8	Salivary Gland	0.986551	LDSC	0.989603
MDD2018	GTEx.v8	Skin	0.952597	LDSC	0.989603
MDD2018	GTEx.v8	Small Intestine	0.888527	LDSC	0.989603
MDD2018	GTEx.v8	Spleen	0.617067	LDSC	0.989603
MDD2018	GTEx.v8	Stomach	0.979939	LDSC	0.989603
MDD2018	GTEx.v8	Testis	0.963112	LDSC	0.989603
MDD2018	GTEx.v8	Thyroid	0.960592	LDSC	0.989603
MDD2018	GTEx.v8	Uterus	0.472271	LDSC	0.989603
MDD2018	GTEx.v8	Vagina	0.950916	LDSC	0.989603
MDD2018	GTEx.v8	Adipose Tissue	0.97899	MAGMA	0.9992
MDD2018	GTEx.v8	Adrenal Gland	0.26636	MAGMA	0.9992
MDD2018	GTEx.v8	Blood	0.89166	MAGMA	0.9992
MDD2018	GTEx.v8	Blood Vessel	0.37689	MAGMA	0.9992
MDD2018	GTEx.v8	BrainCortex	0.00028752	MAGMA	0.00668547
MDD2018	GTEx.v8	BrainOther	0.00049522	MAGMA	0.00668547
MDD2018	GTEx.v8	Breast	0.96588	MAGMA	0.9992
MDD2018	GTEx.v8	Colon	0.31978	MAGMA	0.9992
MDD2018	GTEx.v8	Esophagus	0.76969	MAGMA	0.9992
MDD2018	GTEx.v8	Heart	0.83863	MAGMA	0.9992
MDD2018	GTEx.v8	Liver	0.5475	MAGMA	0.9992
MDD2018	GTEx.v8	Lung	0.9992	MAGMA	0.9992
MDD2018	GTEx.v8	Muscle	0.72223	MAGMA	0.9992
MDD2018	GTEx.v8	Nerve	0.21072	MAGMA	0.9992
MDD2018	GTEx.v8	Ovary	0.26827	MAGMA	0.9992
MDD2018	GTEx.v8	Pancreas	0.47917	MAGMA	0.9992
MDD2018	GTEx.v8	Pituitary	0.22284	MAGMA	0.9992
MDD2018	GTEx.v8	Prostate	0.9174	MAGMA	0.9992
MDD2018	GTEx.v8	Salivary Gland	0.97178	MAGMA	0.9992
MDD2018	GTEx.v8	Skin	0.71847	MAGMA	0.9992
MDD2018	GTEx.v8	Small Intestine	0.72897	MAGMA	0.9992
MDD2018	GTEx.v8	Spleen	0.83759	MAGMA	0.9992
MDD2018	GTEx.v8	Stomach	0.80447	MAGMA	0.9992
MDD2018	GTEx.v8	Testis	0.96095	MAGMA	0.9992
MDD2018	GTEx.v8	Thyroid	0.99312	MAGMA	0.9992
MDD2018	GTEx.v8	Uterus	0.40116	MAGMA	0.9992
MDD2018	GTEx.v8	Vagina	0.73909	MAGMA	0.9992

## Sheet: E Current results Human B
Sumstats	Expression_data	Tissue	P	Method	FDR
MDD2022	GTEx.v8	Adipose Tissue	0.997924	LDSC	0.999999
MDD2022	GTEx.v8	Adrenal Gland	0.563434	LDSC	0.999999
MDD2022	GTEx.v8	Blood	0.698013	LDSC	0.999999
MDD2022	GTEx.v8	Blood Vessel	0.933915	LDSC	0.999999
MDD2022	GTEx.v8	BrainCortex	1.1351e-07	LDSC	3.06476e-06
MDD2022	GTEx.v8	BrainOther	1.18032e-06	LDSC	1.59344e-05
MDD2022	GTEx.v8	Breast	0.985226	LDSC	0.999999
MDD2022	GTEx.v8	Colon	0.992297	LDSC	0.999999
MDD2022	GTEx.v8	Esophagus	0.998119	LDSC	0.999999
MDD2022	GTEx.v8	Heart	0.717724	LDSC	0.999999
MDD2022	GTEx.v8	Liver	0.989996	LDSC	0.999999
MDD2022	GTEx.v8	Lung	0.999809	LDSC	0.999999
MDD2022	GTEx.v8	Muscle	0.804354	LDSC	0.999999
MDD2022	GTEx.v8	Nerve	0.546208	LDSC	0.999999
MDD2022	GTEx.v8	Ovary	0.310632	LDSC	0.999999
MDD2022	GTEx.v8	Pancreas	0.883131	LDSC	0.999999
MDD2022	GTEx.v8	Pituitary	0.112518	LDSC	0.999999
MDD2022	GTEx.v8	Prostate	0.952363	LDSC	0.999999
MDD2022	GTEx.v8	Salivary Gland	0.996127	LDSC	0.999999
MDD2022	GTEx.v8	Skin	0.994848	LDSC	0.999999
MDD2022	GTEx.v8	Small Intestine	0.999999	LDSC	0.999999
MDD2022	GTEx.v8	Spleen	0.750177	LDSC	0.999999
MDD2022	GTEx.v8	Stomach	0.999999	LDSC	0.999999
MDD2022	GTEx.v8	Testis	0.984428	LDSC	0.999999
MDD2022	GTEx.v8	Thyroid	0.996488	LDSC	0.999999
MDD2022	GTEx.v8	Uterus	0.629214	LDSC	0.999999
MDD2022	GTEx.v8	Vagina	0.999158	LDSC	0.999999
MDD2022	GTEx.v8	Adipose Tissue	0.9999	MAGMA	1
MDD2022	GTEx.v8	Adrenal Gland	0.0055703	MAGMA	0.0501327
MDD2022	GTEx.v8	Blood	0.99406	MAGMA	1
MDD2022	GTEx.v8	Blood Vessel	0.74369	MAGMA	1
MDD2022	GTEx.v8	BrainCortex	2.5524e-11	MAGMA	6.89148e-10
MDD2022	GTEx.v8	BrainOther	8.9922e-10	MAGMA	1.21395e-08
MDD2022	GTEx.v8	Breast	0.99579	MAGMA	1
MDD2022	GTEx.v8	Colon	0.74329	MAGMA	1
MDD2022	GTEx.v8	Esophagus	0.95913	MAGMA	1
MDD2022	GTEx.v8	Heart	0.73057	MAGMA	1
MDD2022	GTEx.v8	Liver	0.87833	MAGMA	1
MDD2022	GTEx.v8	Lung	1	MAGMA	1
MDD2022	GTEx.v8	Muscle	0.39748	MAGMA	1
MDD2022	GTEx.v8	Nerve	0.19629	MAGMA	0.883305
MDD2022	GTEx.v8	Ovary	0.1522	MAGMA	0.82188
MDD2022	GTEx.v8	Pancreas	0.23888	MAGMA	0.921394
MDD2022	GTEx.v8	Pituitary	0.084123	MAGMA	0.56783
MDD2022	GTEx.v8	Prostate	0.99265	MAGMA	1
MDD2022	GTEx.v8	Salivary Gland	0.98818	MAGMA	1
MDD2022	GTEx.v8	Skin	0.97961	MAGMA	1
MDD2022	GTEx.v8	Small Intestine	0.996	MAGMA	1
MDD2022	GTEx.v8	Spleen	0.9984	MAGMA	1
MDD2022	GTEx.v8	Stomach	0.99229	MAGMA	1
MDD2022	GTEx.v8	Testis	0.96468	MAGMA	1
MDD2022	GTEx.v8	Thyroid	0.97033	MAGMA	1
MDD2022	GTEx.v8	Uterus	0.65849	MAGMA	1
MDD2022	GTEx.v8	Vagina	0.98856	MAGMA	1

## Sheet: F MDD2013 Mouse (main) 
Sumstats	Expression_data	Cell type	P	Method	FDR
MDD2013	Zeisel_main	Astrocytes	0.243156	LDSC	0.764991
MDD2013	Zeisel_main	Cerebellum neurons	0.401776	LDSC	0.764991
MDD2013	Zeisel_main	Cholinergic and monoaminergic neurons	0.324896	LDSC	0.764991
MDD2013	Zeisel_main	Choroid epithelial cells	0.165878	LDSC	0.764991
MDD2013	Zeisel_main	Dentate gyrus granule neurons	0.285547	LDSC	0.764991
MDD2013	Zeisel_main	Dentate gyrus radial glia like cells	0.445382	LDSC	0.764991
MDD2013	Zeisel_main	Di- and mesencephalon excitatory neurons	0.0241801	LDSC	0.764991				.
MDD2013	Zeisel_main	Di- and mesencephalon inhibitory neurons	0.138127	LDSC	0.764991
MDD2013	Zeisel_main	Enteric glia	0.984506	LDSC	0.989558
MDD2013	Zeisel_main	Enteric neurons	0.413887	LDSC	0.764991
MDD2013	Zeisel_main	Ependymal cells	0.470764	LDSC	0.764991
MDD2013	Zeisel_main	Glutamatergic neuroblasts	0.157302	LDSC	0.764991
MDD2013	Zeisel_main	Hindbrain neurons	0.298436	LDSC	0.764991
MDD2013	Zeisel_main	Microglia	0.339916	LDSC	0.764991
MDD2013	Zeisel_main	Non glutamatergic neuroblasts	0.238386	LDSC	0.764991
MDD2013	Zeisel_main	Olfactory ensheathing cells	0.83179	LDSC	0.989558
MDD2013	Zeisel_main	Olfactory inhibitory neurons	0.272641	LDSC	0.764991
MDD2013	Zeisel_main	Oligodendrocyte precursor cells	0.981954	LDSC	0.989558
MDD2013	Zeisel_main	Oligodendrocytes	0.345859	LDSC	0.764991
MDD2013	Zeisel_main	Peptidergic neurons	0.538154	LDSC	0.83952
MDD2013	Zeisel_main	Pericytes	0.457787	LDSC	0.764991
MDD2013	Zeisel_main	Peripheral sensory neurofilament neurons	0.390794	LDSC	0.764991
MDD2013	Zeisel_main	Peripheral sensory non peptidergic neurons	0.959181	LDSC	0.989558
MDD2013	Zeisel_main	Peripheral sensory peptidergic neurons	0.969523	LDSC	0.989558
MDD2013	Zeisel_main	Perivascular macrophages	0.242352	LDSC	0.764991
MDD2013	Zeisel_main	Satellite glia	0.65607	LDSC	0.947656
MDD2013	Zeisel_main	Schwann cells	0.841046	LDSC	0.989558
MDD2013	Zeisel_main	Spinal cord excitatory neurons	0.359429	LDSC	0.764991
MDD2013	Zeisel_main	Spinal cord inhibitory neurons	0.352906	LDSC	0.764991
MDD2013	Zeisel_main	Subcommissural organ hypendymal cells	0.754151	LDSC	0.989558
MDD2013	Zeisel_main	Subventricular zone radial glia like cells	0.722191	LDSC	0.989558
MDD2013	Zeisel_main	Sympathetic cholinergic neurons	0.866417	LDSC	0.989558
MDD2013	Zeisel_main	Sympathetic noradrenergic neurons	0.989558	LDSC	0.989558
MDD2013	Zeisel_main	Telencephalon inhibitory interneurons	0.597926	LDSC	0.896889
MDD2013	Zeisel_main	Telencephalon projecting excitatory neurons	0.382932	LDSC	0.764991
MDD2013	Zeisel_main	Telencephalon projecting inhibitory neurons	0.26505	LDSC	0.764991
MDD2013	Zeisel_main	Vascular and leptomeningeal cells	0.946741	LDSC	0.989558
MDD2013	Zeisel_main	Vascular endothelial cells	0.438582	LDSC	0.764991
MDD2013	Zeisel_main	Vascular smooth muscle cells	0.797818	LDSC	0.989558
MDD2013	Zeisel_main	Astrocytes	0.055216	MAGMA	0.358904
MDD2013	Zeisel_main	Cerebellum neurons	0.4964	MAGMA	0.841722
MDD2013	Zeisel_main	Cholinergic and monoaminergic neurons	0.29576	MAGMA	0.711295
MDD2013	Zeisel_main	Choroid epithelial cells	0.15176	MAGMA	0.548163
MDD2013	Zeisel_main	Dentate gyrus granule neurons	0.034318	MAGMA	0.295129
MDD2013	Zeisel_main	Dentate gyrus radial glia like cells	0.22562	MAGMA	0.68121
MDD2013	Zeisel_main	Di- and mesencephalon excitatory neurons	0.31166	MAGMA	0.711295
MDD2013	Zeisel_main	Di- and mesencephalon inhibitory neurons	0.13946	MAGMA	0.548163
MDD2013	Zeisel_main	Enteric glia	0.94848	MAGMA	0.97897
MDD2013	Zeisel_main	Enteric neurons	0.22707	MAGMA	0.68121
MDD2013	Zeisel_main	Ependymal cells	0.42442	MAGMA	0.752381
MDD2013	Zeisel_main	Glutamatergic neuroblasts	0.2965	MAGMA	0.711295
MDD2013	Zeisel_main	Hindbrain neurons	0.072455	MAGMA	0.403678
MDD2013	Zeisel_main	Microglia	0.69196	MAGMA	0.97897
MDD2013	Zeisel_main	Non glutamatergic neuroblasts	0.70132	MAGMA	0.97897
MDD2013	Zeisel_main	Olfactory ensheathing cells	0.42102	MAGMA	0.752381
MDD2013	Zeisel_main	Olfactory inhibitory neurons	9.6255e-05	MAGMA	0.00375394
MDD2013	Zeisel_main	Oligodendrocyte precursor cells	0.36176	MAGMA	0.74256
MDD2013	Zeisel_main	Oligodendrocytes	0.037837	MAGMA	0.295129
MDD2013	Zeisel_main	Peptidergic neurons	0.32829	MAGMA	0.711295
MDD2013	Zeisel_main	Pericytes	0.96804	MAGMA	0.97897
MDD2013	Zeisel_main	Peripheral sensory neurofilament neurons	0.4087	MAGMA	0.752381
MDD2013	Zeisel_main	Peripheral sensory non peptidergic neurons	0.93812	MAGMA	0.97897
MDD2013	Zeisel_main	Peripheral sensory peptidergic neurons	0.95981	MAGMA	0.97897
MDD2013	Zeisel_main	Perivascular macrophages	0.55439	MAGMA	0.864848
MDD2013	Zeisel_main	Satellite glia	0.84105	MAGMA	0.97897
MDD2013	Zeisel_main	Schwann cells	0.84839	MAGMA	0.97897
MDD2013	Zeisel_main	Spinal cord excitatory neurons	0.30221	MAGMA	0.711295
MDD2013	Zeisel_main	Spinal cord inhibitory neurons	0.14707	MAGMA	0.548163
MDD2013	Zeisel_main	Subcommissural organ hypendymal cells	0.53664	MAGMA	0.864848
MDD2013	Zeisel_main	Subventricular zone radial glia like cells	0.73824	MAGMA	0.97897
MDD2013	Zeisel_main	Sympathetic cholinergic neurons	0.7777	MAGMA	0.97897
MDD2013	Zeisel_main	Sympathetic noradrenergic neurons	0.97897	MAGMA	0.97897
MDD2013	Zeisel_main	Telencephalon inhibitory interneurons	0.15461	MAGMA	0.548163
MDD2013	Zeisel_main	Telencephalon projecting excitatory neurons	0.011802	MAGMA	0.153426
MDD2013	Zeisel_main	Telencephalon projecting inhibitory neurons	0.0010906	MAGMA	0.0212667
MDD2013	Zeisel_main	Vascular and leptomeningeal cells	0.95107	MAGMA	0.97897
MDD2013	Zeisel_main	Vascular endothelial cells	0.95263	MAGMA	0.97897
MDD2013	Zeisel_main	Vascular smooth muscle cells	0.73446	MAGMA	0.97897

## Sheet: G MDD2018 Mouse (main)
Sumstats	Expression_data	Cell type	P	Method	FDR
MDD2018	Zeisel_main	Astrocytes	0.687063	LDSC	0.999892
MDD2018	Zeisel_main	Cerebellum neurons	0.124766	LDSC	0.342175
MDD2018	Zeisel_main	Cholinergic and monoaminergic neurons	0.0178883	LDSC	0.103383
MDD2018	Zeisel_main	Choroid epithelial cells	0.959524	LDSC	0.999892
MDD2018	Zeisel_main	Dentate gyrus granule neurons	0.000763639	LDSC	0.00726067
MDD2018	Zeisel_main	Dentate gyrus radial glia like cells	0.661349	LDSC	0.999892
MDD2018	Zeisel_main	Di- and mesencephalon excitatory neurons	0.000285235	LDSC	0.00556208
MDD2018	Zeisel_main	Di- and mesencephalon inhibitory neurons	0.0185559	LDSC	0.103383
MDD2018	Zeisel_main	Enteric glia	0.940237	LDSC	0.999892
MDD2018	Zeisel_main	Enteric neurons	0.179537	LDSC	0.431649
MDD2018	Zeisel_main	Ependymal cells	0.997978	LDSC	0.999892
MDD2018	Zeisel_main	Glutamatergic neuroblasts	0.0557822	LDSC	0.217551
MDD2018	Zeisel_main	Hindbrain neurons	0.0996045	LDSC	0.301274
MDD2018	Zeisel_main	Microglia	0.669212	LDSC	0.999892
MDD2018	Zeisel_main	Non glutamatergic neuroblasts	0.188155	LDSC	0.431649
MDD2018	Zeisel_main	Olfactory ensheathing cells	0.798687	LDSC	0.999892
MDD2018	Zeisel_main	Olfactory inhibitory neurons	0.100425	LDSC	0.301274
MDD2018	Zeisel_main	Oligodendrocyte precursor cells	0.75902	LDSC	0.999892
MDD2018	Zeisel_main	Oligodendrocytes	0.84852	LDSC	0.999892
MDD2018	Zeisel_main	Peptidergic neurons	0.0358804	LDSC	0.155482
MDD2018	Zeisel_main	Pericytes	0.925546	LDSC	0.999892
MDD2018	Zeisel_main	Peripheral sensory neurofilament neurons	0.131606	LDSC	0.342175
MDD2018	Zeisel_main	Peripheral sensory non peptidergic neurons	0.651407	LDSC	0.999892
MDD2018	Zeisel_main	Peripheral sensory peptidergic neurons	0.428249	LDSC	0.886759
MDD2018	Zeisel_main	Perivascular macrophages	0.485747	LDSC	0.947207
MDD2018	Zeisel_main	Satellite glia	0.93238	LDSC	0.999892
MDD2018	Zeisel_main	Schwann cells	0.979991	LDSC	0.999892
MDD2018	Zeisel_main	Spinal cord excitatory neurons	0.0840658	LDSC	0.298051
MDD2018	Zeisel_main	Spinal cord inhibitory neurons	0.000843467	LDSC	0.00726067
MDD2018	Zeisel_main	Subcommissural organ hypendymal cells	0.85226	LDSC	0.999892
MDD2018	Zeisel_main	Subventricular zone radial glia like cells	0.95295	LDSC	0.999892
MDD2018	Zeisel_main	Sympathetic cholinergic neurons	0.432011	LDSC	0.886759
MDD2018	Zeisel_main	Sympathetic noradrenergic neurons	0.908564	LDSC	0.999892
MDD2018	Zeisel_main	Telencephalon inhibitory interneurons	0.000930855	LDSC	0.00726067
MDD2018	Zeisel_main	Telencephalon projecting excitatory neurons	2.20855e-06	LDSC	8.61336e-05
MDD2018	Zeisel_main	Telencephalon projecting inhibitory neurons	0.0274768	LDSC	0.13395
MDD2018	Zeisel_main	Vascular and leptomeningeal cells	0.932527	LDSC	0.999892
MDD2018	Zeisel_main	Vascular endothelial cells	0.972179	LDSC	0.999892
MDD2018	Zeisel_main	Vascular smooth muscle cells	0.999892	LDSC	0.999892
MDD2018	Zeisel_main	Astrocytes	0.81502	MAGMA	0.979834
MDD2018	Zeisel_main	Cerebellum neurons	0.0022927	MAGMA	0.0119857
MDD2018	Zeisel_main	Cholinergic and monoaminergic neurons	0.0034884	MAGMA	0.0151164
MDD2018	Zeisel_main	Choroid epithelial cells	0.97169	MAGMA	0.99975
MDD2018	Zeisel_main	Dentate gyrus granule neurons	0.000247	MAGMA	0.0016055
MDD2018	Zeisel_main	Dentate gyrus radial glia like cells	0.24025	MAGMA	0.499528
MDD2018	Zeisel_main	Di- and mesencephalon excitatory neurons	2.8448e-06	MAGMA	9.12015e-05
MDD2018	Zeisel_main	Di- and mesencephalon inhibitory neurons	6.0864e-05	MAGMA	0.000593424
MDD2018	Zeisel_main	Enteric glia	0.24336	MAGMA	0.499528
MDD2018	Zeisel_main	Enteric neurons	0.0062543	MAGMA	0.0243918
MDD2018	Zeisel_main	Ependymal cells	0.99383	MAGMA	0.99975
MDD2018	Zeisel_main	Glutamatergic neuroblasts	0.014762	MAGMA	0.0479765
MDD2018	Zeisel_main	Hindbrain neurons	0.0024586	MAGMA	0.0119857
MDD2018	Zeisel_main	Microglia	0.37071	MAGMA	0.657168
MDD2018	Zeisel_main	Non glutamatergic neuroblasts	0.053621	MAGMA	0.149373
MDD2018	Zeisel_main	Olfactory ensheathing cells	0.54196	MAGMA	0.81294
MDD2018	Zeisel_main	Olfactory inhibitory neurons	0.088143	MAGMA	0.214849
MDD2018	Zeisel_main	Oligodendrocyte precursor cells	0.34924	MAGMA	0.648589
MDD2018	Zeisel_main	Oligodendrocytes	0.49856	MAGMA	0.795912
MDD2018	Zeisel_main	Peptidergic neurons	2.1323e-05	MAGMA	0.000277199
MDD2018	Zeisel_main	Pericytes	0.82909	MAGMA	0.979834
MDD2018	Zeisel_main	Peripheral sensory neurofilament neurons	0.20566	MAGMA	0.471808
MDD2018	Zeisel_main	Peripheral sensory non peptidergic neurons	0.47493	MAGMA	0.795912
MDD2018	Zeisel_main	Peripheral sensory peptidergic neurons	0.59876	MAGMA	0.864876
MDD2018	Zeisel_main	Perivascular macrophages	0.79312	MAGMA	0.979834
MDD2018	Zeisel_main	Satellite glia	0.81727	MAGMA	0.979834
MDD2018	Zeisel_main	Schwann cells	0.99975	MAGMA	0.99975
MDD2018	Zeisel_main	Spinal cord excitatory neurons	0.08757	MAGMA	0.214849
MDD2018	Zeisel_main	Spinal cord inhibitory neurons	0.013145	MAGMA	0.046605
MDD2018	Zeisel_main	Subcommissural organ hypendymal cells	0.5102	MAGMA	0.795912
MDD2018	Zeisel_main	Subventricular zone radial glia like cells	0.89266	MAGMA	0.99975
MDD2018	Zeisel_main	Sympathetic cholinergic neurons	0.31855	MAGMA	0.621173
MDD2018	Zeisel_main	Sympathetic noradrenergic neurons	0.81039	MAGMA	0.979834
MDD2018	Zeisel_main	Telencephalon inhibitory interneurons	0.0002004	MAGMA	0.00156312
MDD2018	Zeisel_main	Telencephalon projecting excitatory neurons	4.677e-06	MAGMA	9.12015e-05
MDD2018	Zeisel_main	Telencephalon projecting inhibitory neurons	0.034358	MAGMA	0.103074
MDD2018	Zeisel_main	Vascular and leptomeningeal cells	0.80147	MAGMA	0.979834
MDD2018	Zeisel_main	Vascular endothelial cells	0.95851	MAGMA	0.99975
MDD2018	Zeisel_main	Vascular smooth muscle cells	0.92412	MAGMA	0.99975

## Sheet: H Current results Mouse (main)
Sumstats	Expression_data	Cell type	P	Method	FDR
MDD2022	Zeisel_main	Astrocytes	0.190314	LDSC	0.371113
MDD2022	Zeisel_main	Cerebellum neurons	0.041514	LDSC	0.124542
MDD2022	Zeisel_main	Cholinergic and monoaminergic neurons	0.0190381	LDSC	0.0674987
MDD2022	Zeisel_main	Choroid epithelial cells	0.976874	LDSC	1
MDD2022	Zeisel_main	Dentate gyrus granule neurons	0.00254675	LDSC	0.0156369
MDD2022	Zeisel_main	Dentate gyrus radial glia like cells	0.0307187	LDSC	0.0998359
MDD2022	Zeisel_main	Di- and mesencephalon excitatory neurons	4.11133e-06	LDSC	8.01708e-05
MDD2022	Zeisel_main	Di- and mesencephalon inhibitory neurons	0.00460967	LDSC	0.0224721
MDD2022	Zeisel_main	Enteric glia	0.985068	LDSC	1
MDD2022	Zeisel_main	Enteric neurons	0.22653	LDSC	0.420699
MDD2022	Zeisel_main	Ependymal cells	0.944331	LDSC	1
MDD2022	Zeisel_main	Glutamatergic neuroblasts	0.00280662	LDSC	0.0156369
MDD2022	Zeisel_main	Hindbrain neurons	0.24664	LDSC	0.437225
MDD2022	Zeisel_main	Microglia	0.912842	LDSC	1
MDD2022	Zeisel_main	Non glutamatergic neuroblasts	0.0496622	LDSC	0.138345
MDD2022	Zeisel_main	Olfactory ensheathing cells	0.819797	LDSC	1
MDD2022	Zeisel_main	Olfactory inhibitory neurons	0.0990047	LDSC	0.227128
MDD2022	Zeisel_main	Oligodendrocyte precursor cells	0.0603643	LDSC	0.156947
MDD2022	Zeisel_main	Oligodendrocytes	0.322483	LDSC	0.524035
MDD2022	Zeisel_main	Peptidergic neurons	0.00861462	LDSC	0.033597
MDD2022	Zeisel_main	Pericytes	0.999948	LDSC	1
MDD2022	Zeisel_main	Peripheral sensory neurofilament neurons	0.148816	LDSC	0.305464
MDD2022	Zeisel_main	Peripheral sensory non peptidergic neurons	0.294155	LDSC	0.498784
MDD2022	Zeisel_main	Peripheral sensory peptidergic neurons	0.0772441	LDSC	0.188283
MDD2022	Zeisel_main	Perivascular macrophages	0.809407	LDSC	1
MDD2022	Zeisel_main	Satellite glia	0.812472	LDSC	1
MDD2022	Zeisel_main	Schwann cells	0.925925	LDSC	1
MDD2022	Zeisel_main	Spinal cord excitatory neurons	0.0077432	LDSC	0.0335539
MDD2022	Zeisel_main	Spinal cord inhibitory neurons	0.0010919	LDSC	0.010646
MDD2022	Zeisel_main	Subcommissural organ hypendymal cells	0.720202	LDSC	1
MDD2022	Zeisel_main	Subventricular zone radial glia like cells	0.120984	LDSC	0.262132
MDD2022	Zeisel_main	Sympathetic cholinergic neurons	0.858484	LDSC	1
MDD2022	Zeisel_main	Sympathetic noradrenergic neurons	0.954212	LDSC	1
MDD2022	Zeisel_main	Telencephalon inhibitory interneurons	0.00270112	LDSC	0.0156369
MDD2022	Zeisel_main	Telencephalon projecting excitatory neurons	1.59439e-06	LDSC	6.21814e-05
MDD2022	Zeisel_main	Telencephalon projecting inhibitory neurons	0.000759906	LDSC	0.00987878
MDD2022	Zeisel_main	Vascular and leptomeningeal cells	0.999793	LDSC	1
MDD2022	Zeisel_main	Vascular endothelial cells	1	LDSC	1
MDD2022	Zeisel_main	Vascular smooth muscle cells	1	LDSC	1
MDD2022	Zeisel_main	Astrocytes	0.22322	MAGMA	0.378503
MDD2022	Zeisel_main	Cerebellum neurons	2.1639e-05	MAGMA	8.43921e-05
MDD2022	Zeisel_main	Cholinergic and monoaminergic neurons	8.3662e-07	MAGMA	5.43803e-06
MDD2022	Zeisel_main	Choroid epithelial cells	0.19076	MAGMA	0.338165
MDD2022	Zeisel_main	Dentate gyrus granule neurons	8.7013e-06	MAGMA	4.24188e-05
MDD2022	Zeisel_main	Dentate gyrus radial glia like cells	0.053106	MAGMA	0.115063
MDD2022	Zeisel_main	Di- and mesencephalon excitatory neurons	2.7165e-12	MAGMA	1.05944e-10
MDD2022	Zeisel_main	Di- and mesencephalon inhibitory neurons	9.548e-10	MAGMA	1.24124e-08
MDD2022	Zeisel_main	Enteric glia	0.95881	MAGMA	1
MDD2022	Zeisel_main	Enteric neurons	0.0040092	MAGMA	0.00977242
MDD2022	Zeisel_main	Ependymal cells	0.9802	MAGMA	1
MDD2022	Zeisel_main	Glutamatergic neuroblasts	0.011852	MAGMA	0.0271899
MDD2022	Zeisel_main	Hindbrain neurons	0.00099985	MAGMA	0.00299955
MDD2022	Zeisel_main	Microglia	0.86569	MAGMA	1
MDD2022	Zeisel_main	Non glutamatergic neuroblasts	0.0019416	MAGMA	0.00504816
MDD2022	Zeisel_main	Olfactory ensheathing cells	0.66786	MAGMA	0.930234
MDD2022	Zeisel_main	Olfactory inhibitory neurons	4.2626e-05	MAGMA	0.000151129
MDD2022	Zeisel_main	Oligodendrocyte precursor cells	0.070887	MAGMA	0.13823
MDD2022	Zeisel_main	Oligodendrocytes	0.00040168	MAGMA	0.00130546
MDD2022	Zeisel_main	Peptidergic neurons	5.8077e-08	MAGMA	5.66251e-07
MDD2022	Zeisel_main	Pericytes	0.99961	MAGMA	1
MDD2022	Zeisel_main	Peripheral sensory neurofilament neurons	0.15232	MAGMA	0.28288
MDD2022	Zeisel_main	Peripheral sensory non peptidergic neurons	0.56545	MAGMA	0.857986
MDD2022	Zeisel_main	Peripheral sensory peptidergic neurons	0.59399	MAGMA	0.857986
MDD2022	Zeisel_main	Perivascular macrophages	0.85078	MAGMA	1
MDD2022	Zeisel_main	Satellite glia	0.77002	MAGMA	1
MDD2022	Zeisel_main	Schwann cells	0.5918	MAGMA	0.857986
MDD2022	Zeisel_main	Spinal cord excitatory neurons	0.0018289	MAGMA	0.00504816
MDD2022	Zeisel_main	Spinal cord inhibitory neurons	5.6907e-06	MAGMA	3.17053e-05
MDD2022	Zeisel_main	Subcommissural organ hypendymal cells	0.39425	MAGMA	0.640656
MDD2022	Zeisel_main	Subventricular zone radial glia like cells	0.070218	MAGMA	0.13823
MDD2022	Zeisel_main	Sympathetic cholinergic neurons	0.77054	MAGMA	1
MDD2022	Zeisel_main	Sympathetic noradrenergic neurons	0.9669	MAGMA	1
MDD2022	Zeisel_main	Telencephalon inhibitory interneurons	9.9636e-06	MAGMA	4.31756e-05
MDD2022	Zeisel_main	Telencephalon projecting excitatory neurons	3.6887e-10	MAGMA	7.19296e-09
MDD2022	Zeisel_main	Telencephalon projecting inhibitory neurons	1.7745e-07	MAGMA	1.38411e-06
MDD2022	Zeisel_main	Vascular and leptomeningeal cells	0.99821	MAGMA	1
MDD2022	Zeisel_main	Vascular endothelial cells	0.99985	MAGMA	1
MDD2022	Zeisel_main	Vascular smooth muscle cells	1	MAGMA	1

## Sheet: I MDD2013 Mouse (level 5)
Sumstats	Expression_data	Tissue	P	Method	FDR
MDD2013	Zeisel_lvl5	ABC	0.998198	LDSC	0.998198
MDD2013	Zeisel_lvl5	ACBG	0.308371	LDSC	0.990638
MDD2013	Zeisel_lvl5	ACMB	0.137169	LDSC	0.990638
MDD2013	Zeisel_lvl5	ACNT1	0.171108	LDSC	0.990638
MDD2013	Zeisel_lvl5	ACNT2	0.143345	LDSC	0.990638
MDD2013	Zeisel_lvl5	ACOB	0.605462	LDSC	0.990638
MDD2013	Zeisel_lvl5	ACTE1	0.337789	LDSC	0.990638
MDD2013	Zeisel_lvl5	ACTE2	0.180935	LDSC	0.990638
MDD2013	Zeisel_lvl5	CBGRC	0.158578	LDSC	0.990638
MDD2013	Zeisel_lvl5	CBINH1	0.719399	LDSC	0.990638
MDD2013	Zeisel_lvl5	CBNBL1	0.143248	LDSC	0.990638
MDD2013	Zeisel_lvl5	CBNBL2	0.106212	LDSC	0.990638
MDD2013	Zeisel_lvl5	CBPC	0.884743	LDSC	0.990638
MDD2013	Zeisel_lvl5	CHOR	0.0835026	LDSC	0.990638
MDD2013	Zeisel_lvl5	COP1	0.631981	LDSC	0.990638
MDD2013	Zeisel_lvl5	COP2	0.326008	LDSC	0.990638
MDD2013	Zeisel_lvl5	CR	0.29013	LDSC	0.990638
MDD2013	Zeisel_lvl5	DECHO1	0.250456	LDSC	0.990638
MDD2013	Zeisel_lvl5	DECHO2	0.319456	LDSC	0.990638
MDD2013	Zeisel_lvl5	DEGLU1	0.522059	LDSC	0.990638
MDD2013	Zeisel_lvl5	DEGLU2	0.609589	LDSC	0.990638
MDD2013	Zeisel_lvl5	DEGLU3	0.168778	LDSC	0.990638
MDD2013	Zeisel_lvl5	DEGLU4	0.351821	LDSC	0.990638
MDD2013	Zeisel_lvl5	DEGLU5	0.0707282	LDSC	0.990638
MDD2013	Zeisel_lvl5	DEINH1	0.672407	LDSC	0.990638
MDD2013	Zeisel_lvl5	DEINH2	0.862206	LDSC	0.990638
MDD2013	Zeisel_lvl5	DEINH3	0.495549	LDSC	0.990638
MDD2013	Zeisel_lvl5	DEINH4	0.56863	LDSC	0.990638
MDD2013	Zeisel_lvl5	DEINH5	0.773961	LDSC	0.990638
MDD2013	Zeisel_lvl5	DEINH7	0.892793	LDSC	0.990638
MDD2013	Zeisel_lvl5	DEINH8	0.650133	LDSC	0.990638
MDD2013	Zeisel_lvl5	DGGRC1	0.69124	LDSC	0.990638
MDD2013	Zeisel_lvl5	DGGRC2	0.312108	LDSC	0.990638
MDD2013	Zeisel_lvl5	DGNBL1	0.0931451	LDSC	0.990638
MDD2013	Zeisel_lvl5	DGNBL2	0.391178	LDSC	0.990638
MDD2013	Zeisel_lvl5	ENMFB	0.85041	LDSC	0.990638
MDD2013	Zeisel_lvl5	ENT2	0.213638	LDSC	0.990638
MDD2013	Zeisel_lvl5	ENT3	0.917871	LDSC	0.990638
MDD2013	Zeisel_lvl5	ENT4	0.856969	LDSC	0.990638
MDD2013	Zeisel_lvl5	ENT5	0.750293	LDSC	0.990638
MDD2013	Zeisel_lvl5	ENT6	0.40462	LDSC	0.990638
MDD2013	Zeisel_lvl5	ENT7	0.334484	LDSC	0.990638
MDD2013	Zeisel_lvl5	ENT8	0.715429	LDSC	0.990638
MDD2013	Zeisel_lvl5	ENT9	0.0467885	LDSC	0.990638
MDD2013	Zeisel_lvl5	ENTG1	0.98698	LDSC	0.998198
MDD2013	Zeisel_lvl5	ENTG2	0.846167	LDSC	0.990638
MDD2013	Zeisel_lvl5	ENTG3	0.876959	LDSC	0.990638
MDD2013	Zeisel_lvl5	ENTG4	0.810629	LDSC	0.990638
MDD2013	Zeisel_lvl5	ENTG5	0.908701	LDSC	0.990638
MDD2013	Zeisel_lvl5	ENTG6	0.862605	LDSC	0.990638
MDD2013	Zeisel_lvl5	ENTG7	0.837395	LDSC	0.990638
MDD2013	Zeisel_lvl5	EPEN	0.900569	LDSC	0.990638
MDD2013	Zeisel_lvl5	EPMB	0.318614	LDSC	0.990638
MDD2013	Zeisel_lvl5	EPSC	0.694226	LDSC	0.990638
MDD2013	Zeisel_lvl5	HBADR	0.233807	LDSC	0.990638
MDD2013	Zeisel_lvl5	HBCHO2	0.510399	LDSC	0.990638
MDD2013	Zeisel_lvl5	HBCHO3	0.709373	LDSC	0.990638
MDD2013	Zeisel_lvl5	HBCHO4	0.252606	LDSC	0.990638
MDD2013	Zeisel_lvl5	HBGLU1	0.315045	LDSC	0.990638
MDD2013	Zeisel_lvl5	HBGLU10	0.448718	LDSC	0.990638
MDD2013	Zeisel_lvl5	HBGLU2	0.282802	LDSC	0.990638
MDD2013	Zeisel_lvl5	HBGLU3	0.374449	LDSC	0.990638
MDD2013	Zeisel_lvl5	HBGLU5	0.274492	LDSC	0.990638
MDD2013	Zeisel_lvl5	HBGLU6	0.660519	LDSC	0.990638
MDD2013	Zeisel_lvl5	HBGLU7	0.583021	LDSC	0.990638
MDD2013	Zeisel_lvl5	HBGLU9	0.865212	LDSC	0.990638
MDD2013	Zeisel_lvl5	HBINH2	0.597012	LDSC	0.990638
MDD2013	Zeisel_lvl5	HBINH3	0.322114	LDSC	0.990638
MDD2013	Zeisel_lvl5	HBINH4	0.311751	LDSC	0.990638
MDD2013	Zeisel_lvl5	HBINH5	0.868714	LDSC	0.990638
MDD2013	Zeisel_lvl5	HBINH6	0.608556	LDSC	0.990638
MDD2013	Zeisel_lvl5	HBINH7	0.103633	LDSC	0.990638
MDD2013	Zeisel_lvl5	HBINH9	0.478762	LDSC	0.990638
MDD2013	Zeisel_lvl5	HBNOR	0.641531	LDSC	0.990638
MDD2013	Zeisel_lvl5	HBSER1	0.453905	LDSC	0.990638
MDD2013	Zeisel_lvl5	HBSER2	0.327341	LDSC	0.990638
MDD2013	Zeisel_lvl5	HBSER3	0.602703	LDSC	0.990638
MDD2013	Zeisel_lvl5	HBSER4	0.741546	LDSC	0.990638
MDD2013	Zeisel_lvl5	HBSER5	0.416701	LDSC	0.990638
MDD2013	Zeisel_lvl5	HYPEN	0.7332	LDSC	0.990638
MDD2013	Zeisel_lvl5	HYPEP1	0.743412	LDSC	0.990638
MDD2013	Zeisel_lvl5	HYPEP2	0.0911099	LDSC	0.990638
MDD2013	Zeisel_lvl5	HYPEP3	0.503172	LDSC	0.990638
MDD2013	Zeisel_lvl5	HYPEP4	0.683818	LDSC	0.990638
MDD2013	Zeisel_lvl5	HYPEP5	0.730668	LDSC	0.990638
MDD2013	Zeisel_lvl5	HYPEP6	0.359839	LDSC	0.990638
MDD2013	Zeisel_lvl5	MBCHO1	0.145581	LDSC	0.990638
MDD2013	Zeisel_lvl5	MBDOP1	0.980917	LDSC	0.998198
MDD2013	Zeisel_lvl5	MBDOP2	0.601847	LDSC	0.990638
MDD2013	Zeisel_lvl5	MEGLU1	0.0951977	LDSC	0.990638
MDD2013	Zeisel_lvl5	MEGLU10	0.1252	LDSC	0.990638
MDD2013	Zeisel_lvl5	MEGLU11	0.796721	LDSC	0.990638
MDD2013	Zeisel_lvl5	MEGLU14	0.872762	LDSC	0.990638
MDD2013	Zeisel_lvl5	MEGLU2	0.453453	LDSC	0.990638
MDD2013	Zeisel_lvl5	MEGLU3	0.540874	LDSC	0.990638
MDD2013	Zeisel_lvl5	MEGLU4	0.35512	LDSC	0.990638
MDD2013	Zeisel_lvl5	MEGLU5	0.368049	LDSC	0.990638
MDD2013	Zeisel_lvl5	MEGLU6	0.00691214	LDSC	0.990638
MDD2013	Zeisel_lvl5	MEGLU7	0.942612	LDSC	0.990638
MDD2013	Zeisel_lvl5	MEGLU8	0.115309	LDSC	0.990638
MDD2013	Zeisel_lvl5	MEGLU9	0.584711	LDSC	0.990638
MDD2013	Zeisel_lvl5	MEINH1	0.773673	LDSC	0.990638
MDD2013	Zeisel_lvl5	MEINH10	0.393648	LDSC	0.990638
MDD2013	Zeisel_lvl5	MEINH11	0.0681355	LDSC	0.990638
MDD2013	Zeisel_lvl5	MEINH12	0.915744	LDSC	0.990638
MDD2013	Zeisel_lvl5	MEINH13	0.112636	LDSC	0.990638
MDD2013	Zeisel_lvl5	MEINH14	0.0428365	LDSC	0.990638
MDD2013	Zeisel_lvl5	MEINH2	0.860484	LDSC	0.990638
MDD2013	Zeisel_lvl5	MEINH3	0.314347	LDSC	0.990638
MDD2013	Zeisel_lvl5	MEINH4	0.258806	LDSC	0.990638
MDD2013	Zeisel_lvl5	MEINH5	0.816945	LDSC	0.990638
MDD2013	Zeisel_lvl5	MEINH6	0.743644	LDSC	0.990638
MDD2013	Zeisel_lvl5	MEINH7	0.8217	LDSC	0.990638
MDD2013	Zeisel_lvl5	MEINH8	0.165087	LDSC	0.990638
MDD2013	Zeisel_lvl5	MEINH9	0.371885	LDSC	0.990638
MDD2013	Zeisel_lvl5	MFOL1	0.2248	LDSC	0.990638
MDD2013	Zeisel_lvl5	MFOL2	0.356923	LDSC	0.990638
MDD2013	Zeisel_lvl5	MGL1	0.0445793	LDSC	0.990638
MDD2013	Zeisel_lvl5	MGL2	0.242238	LDSC	0.990638
MDD2013	Zeisel_lvl5	MGL3	0.115519	LDSC	0.990638
MDD2013	Zeisel_lvl5	MOL1	0.425232	LDSC	0.990638
MDD2013	Zeisel_lvl5	MOL2	0.349084	LDSC	0.990638
MDD2013	Zeisel_lvl5	MOL3	0.126252	LDSC	0.990638
MDD2013	Zeisel_lvl5	MSN1	0.220523	LDSC	0.990638
MDD2013	Zeisel_lvl5	MSN2	0.836645	LDSC	0.990638
MDD2013	Zeisel_lvl5	MSN3	0.616354	LDSC	0.990638
MDD2013	Zeisel_lvl5	MSN4	0.490097	LDSC	0.990638
MDD2013	Zeisel_lvl5	MSN5	0.664152	LDSC	0.990638
MDD2013	Zeisel_lvl5	MSN6	0.59252	LDSC	0.990638
MDD2013	Zeisel_lvl5	NFOL1	0.215245	LDSC	0.990638
MDD2013	Zeisel_lvl5	NFOL2	0.239049	LDSC	0.990638
MDD2013	Zeisel_lvl5	OBDOP1	0.941991	LDSC	0.990638
MDD2013	Zeisel_lvl5	OBDOP2	0.386328	LDSC	0.990638
MDD2013	Zeisel_lvl5	OBINH1	0.476751	LDSC	0.990638
MDD2013	Zeisel_lvl5	OBINH2	0.343962	LDSC	0.990638
MDD2013	Zeisel_lvl5	OBINH3	0.0731989	LDSC	0.990638
MDD2013	Zeisel_lvl5	OBINH4	0.797739	LDSC	0.990638
MDD2013	Zeisel_lvl5	OBINH5	0.369484	LDSC	0.990638
MDD2013	Zeisel_lvl5	OBNBL1	0.324969	LDSC	0.990638
MDD2013	Zeisel_lvl5	OBNBL2	0.309054	LDSC	0.990638
MDD2013	Zeisel_lvl5	OBNBL3	0.061544	LDSC	0.990638
MDD2013	Zeisel_lvl5	OBNBL4	0.241396	LDSC	0.990638
MDD2013	Zeisel_lvl5	OBNBL5	0.899614	LDSC	0.990638
MDD2013	Zeisel_lvl5	OEC	0.633403	LDSC	0.990638
MDD2013	Zeisel_lvl5	OPC	0.936874	LDSC	0.990638
MDD2013	Zeisel_lvl5	PER1	0.56355	LDSC	0.990638
MDD2013	Zeisel_lvl5	PER2	0.698941	LDSC	0.990638
MDD2013	Zeisel_lvl5	PER3	0.84997	LDSC	0.990638
MDD2013	Zeisel_lvl5	PSNF1	0.459048	LDSC	0.990638
MDD2013	Zeisel_lvl5	PSNF2	0.0836287	LDSC	0.990638
MDD2013	Zeisel_lvl5	PSNF3	0.0786045	LDSC	0.990638
MDD2013	Zeisel_lvl5	PSNP1	0.303406	LDSC	0.990638
MDD2013	Zeisel_lvl5	PSNP2	0.631192	LDSC	0.990638
MDD2013	Zeisel_lvl5	PSNP3	0.81866	LDSC	0.990638
MDD2013	Zeisel_lvl5	PSNP4	0.987377	LDSC	0.998198
MDD2013	Zeisel_lvl5	PSNP5	0.740208	LDSC	0.990638
MDD2013	Zeisel_lvl5	PSNP6	0.746679	LDSC	0.990638
MDD2013	Zeisel_lvl5	PSPEP1	0.534787	LDSC	0.990638
MDD2013	Zeisel_lvl5	PSPEP2	0.947224	LDSC	0.990638
MDD2013	Zeisel_lvl5	PSPEP3	0.991115	LDSC	0.998198
MDD2013	Zeisel_lvl5	PSPEP4	0.856997	LDSC	0.990638
MDD2013	Zeisel_lvl5	PSPEP5	0.9405	LDSC	0.990638
MDD2013	Zeisel_lvl5	PSPEP6	0.486566	LDSC	0.990638
MDD2013	Zeisel_lvl5	PSPEP7	0.939043	LDSC	0.990638
MDD2013	Zeisel_lvl5	PSPEP8	0.91312	LDSC	0.990638
MDD2013	Zeisel_lvl5	PVM1	0.191163	LDSC	0.990638
MDD2013	Zeisel_lvl5	PVM2	0.113623	LDSC	0.990638
MDD2013	Zeisel_lvl5	RGDG	0.420861	LDSC	0.990638
MDD2013	Zeisel_lvl5	RGSZ	0.475205	LDSC	0.990638
MDD2013	Zeisel_lvl5	SATG1	0.656406	LDSC	0.990638
MDD2013	Zeisel_lvl5	SATG2	0.613611	LDSC	0.990638
MDD2013	Zeisel_lvl5	SCGLU1	0.197343	LDSC	0.990638
MDD2013	Zeisel_lvl5	SCGLU10	0.209756	LDSC	0.990638
MDD2013	Zeisel_lvl5	SCGLU2	0.452796	LDSC	0.990638
MDD2013	Zeisel_lvl5	SCGLU3	0.308035	LDSC	0.990638
MDD2013	Zeisel_lvl5	SCGLU4	0.654676	LDSC	0.990638
MDD2013	Zeisel_lvl5	SCGLU5	0.773959	LDSC	0.990638
MDD2013	Zeisel_lvl5	SCGLU6	0.429389	LDSC	0.990638
MDD2013	Zeisel_lvl5	SCGLU7	0.67915	LDSC	0.990638
MDD2013	Zeisel_lvl5	SCGLU9	0.544152	LDSC	0.990638
MDD2013	Zeisel_lvl5	SCHW	0.570332	LDSC	0.990638
MDD2013	Zeisel_lvl5	SCINH10	0.396122	LDSC	0.990638
MDD2013	Zeisel_lvl5	SCINH11	0.900331	LDSC	0.990638
MDD2013	Zeisel_lvl5	SCINH2	0.306006	LDSC	0.990638
MDD2013	Zeisel_lvl5	SCINH3	0.751856	LDSC	0.990638
MDD2013	Zeisel_lvl5	SCINH4	0.521044	LDSC	0.990638
MDD2013	Zeisel_lvl5	SCINH5	0.486759	LDSC	0.990638
MDD2013	Zeisel_lvl5	SCINH6	0.862324	LDSC	0.990638
MDD2013	Zeisel_lvl5	SCINH7	0.319233	LDSC	0.990638
MDD2013	Zeisel_lvl5	SCINH8	0.276644	LDSC	0.990638
MDD2013	Zeisel_lvl5	SCINH9	0.584668	LDSC	0.990638
MDD2013	Zeisel_lvl5	SEPNBL	0.639328	LDSC	0.990638
MDD2013	Zeisel_lvl5	SYCHO2	0.69992	LDSC	0.990638
MDD2013	Zeisel_lvl5	SYNOR1	0.955827	LDSC	0.995488
MDD2013	Zeisel_lvl5	SYNOR2	0.971079	LDSC	0.998198
MDD2013	Zeisel_lvl5	SYNOR3	0.649255	LDSC	0.990638
MDD2013	Zeisel_lvl5	SYNOR4	0.839085	LDSC	0.990638
MDD2013	Zeisel_lvl5	SYNOR5	0.502365	LDSC	0.990638
MDD2013	Zeisel_lvl5	SZNBL	0.805786	LDSC	0.990638
MDD2013	Zeisel_lvl5	TECHO	0.292102	LDSC	0.990638
MDD2013	Zeisel_lvl5	TEGLU1	0.148349	LDSC	0.990638
MDD2013	Zeisel_lvl5	TEGLU10	0.214207	LDSC	0.990638
MDD2013	Zeisel_lvl5	TEGLU11	0.800235	LDSC	0.990638
MDD2013	Zeisel_lvl5	TEGLU12	0.918982	LDSC	0.990638
MDD2013	Zeisel_lvl5	TEGLU13	0.935082	LDSC	0.990638
MDD2013	Zeisel_lvl5	TEGLU14	0.569119	LDSC	0.990638
MDD2013	Zeisel_lvl5	TEGLU15	0.699287	LDSC	0.990638
MDD2013	Zeisel_lvl5	TEGLU16	0.822571	LDSC	0.990638
MDD2013	Zeisel_lvl5	TEGLU17	0.16519	LDSC	0.990638
MDD2013	Zeisel_lvl5	TEGLU18	0.166261	LDSC	0.990638
MDD2013	Zeisel_lvl5	TEGLU19	0.861592	LDSC	0.990638
MDD2013	Zeisel_lvl5	TEGLU2	0.426932	LDSC	0.990638
MDD2013	Zeisel_lvl5	TEGLU20	0.380168	LDSC	0.990638
MDD2013	Zeisel_lvl5	TEGLU21	0.761009	LDSC	0.990638
MDD2013	Zeisel_lvl5	TEGLU22	0.814938	LDSC	0.990638
MDD2013	Zeisel_lvl5	TEGLU23	0.283087	LDSC	0.990638
MDD2013	Zeisel_lvl5	TEGLU24	0.881767	LDSC	0.990638
MDD2013	Zeisel_lvl5	TEGLU3	0.64123	LDSC	0.990638
MDD2013	Zeisel_lvl5	TEGLU4	0.480008	LDSC	0.990638
MDD2013	Zeisel_lvl5	TEGLU5	0.903371	LDSC	0.990638
MDD2013	Zeisel_lvl5	TEGLU6	0.0720201	LDSC	0.990638
MDD2013	Zeisel_lvl5	TEGLU7	0.705171	LDSC	0.990638
MDD2013	Zeisel_lvl5	TEGLU8	0.343074	LDSC	0.990638
MDD2013	Zeisel_lvl5	TEGLU9	0.305195	LDSC	0.990638
MDD2013	Zeisel_lvl5	TEINH1	0.1679	LDSC	0.990638
MDD2013	Zeisel_lvl5	TEINH10	0.787456	LDSC	0.990638
MDD2013	Zeisel_lvl5	TEINH11	0.29077	LDSC	0.990638
MDD2013	Zeisel_lvl5	TEINH12	0.217885	LDSC	0.990638
MDD2013	Zeisel_lvl5	TEINH13	0.111286	LDSC	0.990638
MDD2013	Zeisel_lvl5	TEINH14	0.74743	LDSC	0.990638
MDD2013	Zeisel_lvl5	TEINH15	0.902291	LDSC	0.990638
MDD2013	Zeisel_lvl5	TEINH16	0.478909	LDSC	0.990638
MDD2013	Zeisel_lvl5	TEINH17	0.970217	LDSC	0.998198
MDD2013	Zeisel_lvl5	TEINH18	0.967247	LDSC	0.998198
MDD2013	Zeisel_lvl5	TEINH19	0.22154	LDSC	0.990638
MDD2013	Zeisel_lvl5	TEINH2	0.465742	LDSC	0.990638
MDD2013	Zeisel_lvl5	TEINH20	0.0540258	LDSC	0.990638
MDD2013	Zeisel_lvl5	TEINH21	0.21195	LDSC	0.990638
MDD2013	Zeisel_lvl5	TEINH3	0.843008	LDSC	0.990638
MDD2013	Zeisel_lvl5	TEINH4	0.997745	LDSC	0.998198
MDD2013	Zeisel_lvl5	TEINH5	0.99043	LDSC	0.998198
MDD2013	Zeisel_lvl5	TEINH6	0.854341	LDSC	0.990638
MDD2013	Zeisel_lvl5	TEINH7	0.94452	LDSC	0.990638
MDD2013	Zeisel_lvl5	TEINH8	0.564903	LDSC	0.990638
MDD2013	Zeisel_lvl5	TEINH9	0.717253	LDSC	0.990638
MDD2013	Zeisel_lvl5	VECA	0.483198	LDSC	0.990638
MDD2013	Zeisel_lvl5	VECC	0.600013	LDSC	0.990638
MDD2013	Zeisel_lvl5	VECV	0.252107	LDSC	0.990638
MDD2013	Zeisel_lvl5	VLMC1	0.814926	LDSC	0.990638
MDD2013	Zeisel_lvl5	VLMC2	0.906379	LDSC	0.990638
MDD2013	Zeisel_lvl5	VSMCA	0.755307	LDSC	0.990638
MDD2013	Zeisel_lvl5	ABC	0.98742	MAGMA	0.99414
MDD2013	Zeisel_lvl5	ACBG	0.67617	MAGMA	0.870352
MDD2013	Zeisel_lvl5	ACMB	0.16257	MAGMA	0.563902
MDD2013	Zeisel_lvl5	ACNT1	0.15876	MAGMA	0.563902
MDD2013	Zeisel_lvl5	ACNT2	0.30328	MAGMA	0.69276
MDD2013	Zeisel_lvl5	ACOB	0.57884	MAGMA	0.801297
MDD2013	Zeisel_lvl5	ACTE1	0.49139	MAGMA	0.801297
MDD2013	Zeisel_lvl5	ACTE2	0.46072	MAGMA	0.777392
MDD2013	Zeisel_lvl5	CBGRC	0.057065	MAGMA	0.515462
MDD2013	Zeisel_lvl5	CBINH1	0.56948	MAGMA	0.801297
MDD2013	Zeisel_lvl5	CBNBL1	0.16625	MAGMA	0.563902
MDD2013	Zeisel_lvl5	CBNBL2	0.26831	MAGMA	0.680644
MDD2013	Zeisel_lvl5	CBPC	0.87903	MAGMA	0.971967
MDD2013	Zeisel_lvl5	CHOR	0.35584	MAGMA	0.726145
MDD2013	Zeisel_lvl5	COP1	0.14109	MAGMA	0.544824
MDD2013	Zeisel_lvl5	COP2	0.12953	MAGMA	0.544824
MDD2013	Zeisel_lvl5	CR	0.86243	MAGMA	0.962089
MDD2013	Zeisel_lvl5	DECHO1	0.4051	MAGMA	0.74591
MDD2013	Zeisel_lvl5	DECHO2	0.48587	MAGMA	0.801297
MDD2013	Zeisel_lvl5	DEGLU1	0.28124	MAGMA	0.680644
MDD2013	Zeisel_lvl5	DEGLU2	0.44134	MAGMA	0.762713
MDD2013	Zeisel_lvl5	DEGLU3	0.5042	MAGMA	0.801297
MDD2013	Zeisel_lvl5	DEGLU4	0.28202	MAGMA	0.680644
MDD2013	Zeisel_lvl5	DEGLU5	0.3822	MAGMA	0.74591
MDD2013	Zeisel_lvl5	DEINH1	0.74104	MAGMA	0.907322
MDD2013	Zeisel_lvl5	DEINH2	0.53812	MAGMA	0.801297
MDD2013	Zeisel_lvl5	DEINH3	0.42719	MAGMA	0.762713
MDD2013	Zeisel_lvl5	DEINH4	0.65348	MAGMA	0.849156
MDD2013	Zeisel_lvl5	DEINH5	0.30152	MAGMA	0.69276
MDD2013	Zeisel_lvl5	DEINH7	0.98111	MAGMA	0.99414
MDD2013	Zeisel_lvl5	DEINH8	0.1237	MAGMA	0.544824
MDD2013	Zeisel_lvl5	DGGRC1	0.29048	MAGMA	0.69276
MDD2013	Zeisel_lvl5	DGGRC2	0.082405	MAGMA	0.544824
MDD2013	Zeisel_lvl5	DGNBL1	0.061609	MAGMA	0.515462
MDD2013	Zeisel_lvl5	DGNBL2	0.13321	MAGMA	0.544824
MDD2013	Zeisel_lvl5	ENMFB	0.73542	MAGMA	0.904855
MDD2013	Zeisel_lvl5	ENT2	0.028269	MAGMA	0.473035
MDD2013	Zeisel_lvl5	ENT3	0.40713	MAGMA	0.74591
MDD2013	Zeisel_lvl5	ENT4	0.76901	MAGMA	0.91171
MDD2013	Zeisel_lvl5	ENT5	0.18454	MAGMA	0.586323
MDD2013	Zeisel_lvl5	ENT6	0.003048	MAGMA	0.176046
MDD2013	Zeisel_lvl5	ENT7	0.12311	MAGMA	0.544824
MDD2013	Zeisel_lvl5	ENT8	0.62215	MAGMA	0.835078
MDD2013	Zeisel_lvl5	ENT9	0.29285	MAGMA	0.69276
MDD2013	Zeisel_lvl5	ENTG1	0.69483	MAGMA	0.872821
MDD2013	Zeisel_lvl5	ENTG2	0.91035	MAGMA	0.982523
MDD2013	Zeisel_lvl5	ENTG3	0.84403	MAGMA	0.956859
MDD2013	Zeisel_lvl5	ENTG4	0.85006	MAGMA	0.956859
MDD2013	Zeisel_lvl5	ENTG5	0.92562	MAGMA	0.982523
MDD2013	Zeisel_lvl5	ENTG6	0.83594	MAGMA	0.956859
MDD2013	Zeisel_lvl5	ENTG7	0.65351	MAGMA	0.849156
MDD2013	Zeisel_lvl5	EPEN	0.75708	MAGMA	0.90922
MDD2013	Zeisel_lvl5	EPMB	0.22632	MAGMA	0.664038
MDD2013	Zeisel_lvl5	EPSC	0.38717	MAGMA	0.74591
MDD2013	Zeisel_lvl5	HBADR	0.035136	MAGMA	0.475592
MDD2013	Zeisel_lvl5	HBCHO2	0.13651	MAGMA	0.544824
MDD2013	Zeisel_lvl5	HBCHO3	0.40393	MAGMA	0.74591
MDD2013	Zeisel_lvl5	HBCHO4	0.17508	MAGMA	0.570715
MDD2013	Zeisel_lvl5	HBGLU1	0.39073	MAGMA	0.74591
MDD2013	Zeisel_lvl5	HBGLU10	0.15694	MAGMA	0.563902
MDD2013	Zeisel_lvl5	HBGLU2	0.24199	MAGMA	0.674883
MDD2013	Zeisel_lvl5	HBGLU3	0.30874	MAGMA	0.69276
MDD2013	Zeisel_lvl5	HBGLU5	0.077018	MAGMA	0.544824
MDD2013	Zeisel_lvl5	HBGLU6	0.2192	MAGMA	0.65499
MDD2013	Zeisel_lvl5	HBGLU7	0.44332	MAGMA	0.762713
MDD2013	Zeisel_lvl5	HBGLU9	0.44365	MAGMA	0.762713
MDD2013	Zeisel_lvl5	HBINH2	0.10246	MAGMA	0.544824
MDD2013	Zeisel_lvl5	HBINH3	0.15863	MAGMA	0.563902
MDD2013	Zeisel_lvl5	HBINH4	0.019785	MAGMA	0.40243
MDD2013	Zeisel_lvl5	HBINH5	0.50146	MAGMA	0.801297
MDD2013	Zeisel_lvl5	HBINH6	0.058661	MAGMA	0.515462
MDD2013	Zeisel_lvl5	HBINH7	0.030738	MAGMA	0.475592
MDD2013	Zeisel_lvl5	HBINH9	0.27782	MAGMA	0.680644
MDD2013	Zeisel_lvl5	HBNOR	0.024546	MAGMA	0.440075
MDD2013	Zeisel_lvl5	HBSER1	0.78706	MAGMA	0.92314
MDD2013	Zeisel_lvl5	HBSER2	0.57523	MAGMA	0.801297
MDD2013	Zeisel_lvl5	HBSER3	0.54503	MAGMA	0.801297
MDD2013	Zeisel_lvl5	HBSER4	0.83777	MAGMA	0.956859
MDD2013	Zeisel_lvl5	HBSER5	0.35133	MAGMA	0.722818
MDD2013	Zeisel_lvl5	HYPEN	0.51619	MAGMA	0.801297
MDD2013	Zeisel_lvl5	HYPEP1	0.55705	MAGMA	0.801297
MDD2013	Zeisel_lvl5	HYPEP2	0.11877	MAGMA	0.544824
MDD2013	Zeisel_lvl5	HYPEP3	0.68076	MAGMA	0.87179
MDD2013	Zeisel_lvl5	HYPEP4	0.36663	MAGMA	0.738241
MDD2013	Zeisel_lvl5	HYPEP5	0.43823	MAGMA	0.762713
MDD2013	Zeisel_lvl5	HYPEP6	0.34727	MAGMA	0.72037
MDD2013	Zeisel_lvl5	MBCHO1	0.17168	MAGMA	0.567161
MDD2013	Zeisel_lvl5	MBDOP1	0.45286	MAGMA	0.773251
MDD2013	Zeisel_lvl5	MBDOP2	0.46821	MAGMA	0.783471
MDD2013	Zeisel_lvl5	MEGLU1	0.82514	MAGMA	0.956859
MDD2013	Zeisel_lvl5	MEGLU10	0.10903	MAGMA	0.544824
MDD2013	Zeisel_lvl5	MEGLU11	0.072422	MAGMA	0.544824
MDD2013	Zeisel_lvl5	MEGLU14	0.75117	MAGMA	0.90922
MDD2013	Zeisel_lvl5	MEGLU2	0.84719	MAGMA	0.956859
MDD2013	Zeisel_lvl5	MEGLU3	0.54574	MAGMA	0.801297
MDD2013	Zeisel_lvl5	MEGLU4	0.33188	MAGMA	0.700016
MDD2013	Zeisel_lvl5	MEGLU5	0.86831	MAGMA	0.964362
MDD2013	Zeisel_lvl5	MEGLU6	0.069411	MAGMA	0.544443
MDD2013	Zeisel_lvl5	MEGLU7	0.9436	MAGMA	0.986086
MDD2013	Zeisel_lvl5	MEGLU8	0.1624	MAGMA	0.563902
MDD2013	Zeisel_lvl5	MEGLU9	0.4071	MAGMA	0.74591
MDD2013	Zeisel_lvl5	MEINH1	0.089036	MAGMA	0.544824
MDD2013	Zeisel_lvl5	MEINH10	0.020843	MAGMA	0.40243
MDD2013	Zeisel_lvl5	MEINH11	0.1374	MAGMA	0.544824
MDD2013	Zeisel_lvl5	MEINH12	0.2602	MAGMA	0.680644
MDD2013	Zeisel_lvl5	MEINH13	0.74922	MAGMA	0.90922
MDD2013	Zeisel_lvl5	MEINH14	0.12353	MAGMA	0.544824
MDD2013	Zeisel_lvl5	MEINH2	0.27385	MAGMA	0.680644
MDD2013	Zeisel_lvl5	MEINH3	0.064995	MAGMA	0.52625
MDD2013	Zeisel_lvl5	MEINH4	0.21187	MAGMA	0.643739
MDD2013	Zeisel_lvl5	MEINH5	0.054641	MAGMA	0.515462
MDD2013	Zeisel_lvl5	MEINH6	0.92183	MAGMA	0.982523
MDD2013	Zeisel_lvl5	MEINH7	0.22914	MAGMA	0.664038
MDD2013	Zeisel_lvl5	MEINH8	0.25443	MAGMA	0.680644
MDD2013	Zeisel_lvl5	MEINH9	0.0032451	MAGMA	0.176046
MDD2013	Zeisel_lvl5	MFOL1	0.10159	MAGMA	0.544824
MDD2013	Zeisel_lvl5	MFOL2	0.21287	MAGMA	0.643739
MDD2013	Zeisel_lvl5	MGL1	0.59149	MAGMA	0.801297
MDD2013	Zeisel_lvl5	MGL2	0.58817	MAGMA	0.801297
MDD2013	Zeisel_lvl5	MGL3	0.29974	MAGMA	0.69276
MDD2013	Zeisel_lvl5	MOL1	0.049959	MAGMA	0.515462
MDD2013	Zeisel_lvl5	MOL2	0.10034	MAGMA	0.544824
MDD2013	Zeisel_lvl5	MOL3	0.061195	MAGMA	0.515462
MDD2013	Zeisel_lvl5	MSN1	0.04452	MAGMA	0.515462
MDD2013	Zeisel_lvl5	MSN2	0.31132	MAGMA	0.69276
MDD2013	Zeisel_lvl5	MSN3	0.0093061	MAGMA	0.33369
MDD2013	Zeisel_lvl5	MSN4	0.050148	MAGMA	0.515462
MDD2013	Zeisel_lvl5	MSN5	0.13328	MAGMA	0.544824
MDD2013	Zeisel_lvl5	MSN6	0.25212	MAGMA	0.680644
MDD2013	Zeisel_lvl5	NFOL1	0.033204	MAGMA	0.475592
MDD2013	Zeisel_lvl5	NFOL2	0.076541	MAGMA	0.544824
MDD2013	Zeisel_lvl5	OBDOP1	0.23218	MAGMA	0.664038
MDD2013	Zeisel_lvl5	OBDOP2	0.0023351	MAGMA	0.176046
MDD2013	Zeisel_lvl5	OBINH1	0.093278	MAGMA	0.544824
MDD2013	Zeisel_lvl5	OBINH2	0.0035069	MAGMA	0.176046
MDD2013	Zeisel_lvl5	OBINH3	0.00019306	MAGMA	0.0484581
MDD2013	Zeisel_lvl5	OBINH4	0.046021	MAGMA	0.515462
MDD2013	Zeisel_lvl5	OBINH5	0.10658	MAGMA	0.544824
MDD2013	Zeisel_lvl5	OBNBL1	0.88987	MAGMA	0.97536
MDD2013	Zeisel_lvl5	OBNBL2	0.28188	MAGMA	0.680644
MDD2013	Zeisel_lvl5	OBNBL3	0.42116	MAGMA	0.762713
MDD2013	Zeisel_lvl5	OBNBL4	0.019214	MAGMA	0.40243
MDD2013	Zeisel_lvl5	OBNBL5	0.10649	MAGMA	0.544824
MDD2013	Zeisel_lvl5	OEC	0.54897	MAGMA	0.801297
MDD2013	Zeisel_lvl5	OPC	0.54246	MAGMA	0.801297
MDD2013	Zeisel_lvl5	PER1	0.92624	MAGMA	0.982523
MDD2013	Zeisel_lvl5	PER2	0.96773	MAGMA	0.99414
MDD2013	Zeisel_lvl5	PER3	0.56352	MAGMA	0.801297
MDD2013	Zeisel_lvl5	PSNF1	0.045177	MAGMA	0.515462
MDD2013	Zeisel_lvl5	PSNF2	0.23281	MAGMA	0.664038
MDD2013	Zeisel_lvl5	PSNF3	0.55596	MAGMA	0.801297
MDD2013	Zeisel_lvl5	PSNP1	0.70036	MAGMA	0.872821
MDD2013	Zeisel_lvl5	PSNP2	0.75589	MAGMA	0.90922
MDD2013	Zeisel_lvl5	PSNP3	0.92792	MAGMA	0.982523
MDD2013	Zeisel_lvl5	PSNP4	0.96347	MAGMA	0.99414
MDD2013	Zeisel_lvl5	PSNP5	0.90713	MAGMA	0.982523
MDD2013	Zeisel_lvl5	PSNP6	0.97825	MAGMA	0.99414
MDD2013	Zeisel_lvl5	PSPEP1	0.70243	MAGMA	0.872821
MDD2013	Zeisel_lvl5	PSPEP2	0.80774	MAGMA	0.942989
MDD2013	Zeisel_lvl5	PSPEP3	0.93489	MAGMA	0.982523
MDD2013	Zeisel_lvl5	PSPEP4	0.51609	MAGMA	0.801297
MDD2013	Zeisel_lvl5	PSPEP5	0.48092	MAGMA	0.79941
MDD2013	Zeisel_lvl5	PSPEP6	0.36765	MAGMA	0.738241
MDD2013	Zeisel_lvl5	PSPEP7	0.99166	MAGMA	0.99414
MDD2013	Zeisel_lvl5	PSPEP8	0.65387	MAGMA	0.849156
MDD2013	Zeisel_lvl5	PVM1	0.3994	MAGMA	0.74591
MDD2013	Zeisel_lvl5	PVM2	0.38256	MAGMA	0.74591
MDD2013	Zeisel_lvl5	RGDG	0.30959	MAGMA	0.69276
MDD2013	Zeisel_lvl5	RGSZ	0.51366	MAGMA	0.801297
MDD2013	Zeisel_lvl5	SATG1	0.93234	MAGMA	0.982523
MDD2013	Zeisel_lvl5	SATG2	0.97332	MAGMA	0.99414
MDD2013	Zeisel_lvl5	SCGLU1	0.57367	MAGMA	0.801297
MDD2013	Zeisel_lvl5	SCGLU10	0.11196	MAGMA	0.544824
MDD2013	Zeisel_lvl5	SCGLU2	0.57045	MAGMA	0.801297
MDD2013	Zeisel_lvl5	SCGLU3	0.036001	MAGMA	0.475592
MDD2013	Zeisel_lvl5	SCGLU4	0.77639	MAGMA	0.914901
MDD2013	Zeisel_lvl5	SCGLU5	0.13351	MAGMA	0.544824
MDD2013	Zeisel_lvl5	SCGLU6	0.33054	MAGMA	0.700016
MDD2013	Zeisel_lvl5	SCGLU7	0.6964	MAGMA	0.872821
MDD2013	Zeisel_lvl5	SCGLU9	0.65459	MAGMA	0.849156
MDD2013	Zeisel_lvl5	SCHW	0.9468	MAGMA	0.986086
MDD2013	Zeisel_lvl5	SCINH10	0.11798	MAGMA	0.544824
MDD2013	Zeisel_lvl5	SCINH11	0.31188	MAGMA	0.69276
MDD2013	Zeisel_lvl5	SCINH2	0.17173	MAGMA	0.567161
MDD2013	Zeisel_lvl5	SCINH3	0.46148	MAGMA	0.777392
MDD2013	Zeisel_lvl5	SCINH4	0.14057	MAGMA	0.544824
MDD2013	Zeisel_lvl5	SCINH5	0.2566	MAGMA	0.680644
MDD2013	Zeisel_lvl5	SCINH6	0.14456	MAGMA	0.549766
MDD2013	Zeisel_lvl5	SCINH7	0.19548	MAGMA	0.613318
MDD2013	Zeisel_lvl5	SCINH8	0.54895	MAGMA	0.801297
MDD2013	Zeisel_lvl5	SCINH9	0.32153	MAGMA	0.700016
MDD2013	Zeisel_lvl5	SEPNBL	0.09931	MAGMA	0.544824
MDD2013	Zeisel_lvl5	SYCHO2	0.85393	MAGMA	0.956859
MDD2013	Zeisel_lvl5	SYNOR1	0.71786	MAGMA	0.8876
MDD2013	Zeisel_lvl5	SYNOR2	0.77005	MAGMA	0.91171
MDD2013	Zeisel_lvl5	SYNOR3	0.65632	MAGMA	0.849156
MDD2013	Zeisel_lvl5	SYNOR4	0.84828	MAGMA	0.956859
MDD2013	Zeisel_lvl5	SYNOR5	0.9336	MAGMA	0.982523
MDD2013	Zeisel_lvl5	SZNBL	0.52284	MAGMA	0.801297
MDD2013	Zeisel_lvl5	TECHO	0.23803	MAGMA	0.671298
MDD2013	Zeisel_lvl5	TEGLU1	0.13062	MAGMA	0.544824
MDD2013	Zeisel_lvl5	TEGLU10	0.10609	MAGMA	0.544824
MDD2013	Zeisel_lvl5	TEGLU11	0.20827	MAGMA	0.643739
MDD2013	Zeisel_lvl5	TEGLU12	0.2449	MAGMA	0.675493
MDD2013	Zeisel_lvl5	TEGLU13	0.51254	MAGMA	0.801297
MDD2013	Zeisel_lvl5	TEGLU14	0.081112	MAGMA	0.544824
MDD2013	Zeisel_lvl5	TEGLU15	0.57882	MAGMA	0.801297
MDD2013	Zeisel_lvl5	TEGLU16	0.16486	MAGMA	0.563902
MDD2013	Zeisel_lvl5	TEGLU17	0.016807	MAGMA	0.40243
MDD2013	Zeisel_lvl5	TEGLU18	0.012069	MAGMA	0.378665
MDD2013	Zeisel_lvl5	TEGLU19	0.26425	MAGMA	0.680644
MDD2013	Zeisel_lvl5	TEGLU2	0.26419	MAGMA	0.680644
MDD2013	Zeisel_lvl5	TEGLU20	0.58115	MAGMA	0.801297
MDD2013	Zeisel_lvl5	TEGLU21	0.13674	MAGMA	0.544824
MDD2013	Zeisel_lvl5	TEGLU22	0.26902	MAGMA	0.680644
MDD2013	Zeisel_lvl5	TEGLU23	0.32639	MAGMA	0.700016
MDD2013	Zeisel_lvl5	TEGLU24	0.39942	MAGMA	0.74591
MDD2013	Zeisel_lvl5	TEGLU3	0.12481	MAGMA	0.544824
MDD2013	Zeisel_lvl5	TEGLU4	0.17864	MAGMA	0.574854
MDD2013	Zeisel_lvl5	TEGLU5	0.88737	MAGMA	0.97536
MDD2013	Zeisel_lvl5	TEGLU6	0.56032	MAGMA	0.801297
MDD2013	Zeisel_lvl5	TEGLU7	0.44213	MAGMA	0.762713
MDD2013	Zeisel_lvl5	TEGLU8	0.3283	MAGMA	0.700016
MDD2013	Zeisel_lvl5	TEGLU9	0.05877	MAGMA	0.515462
MDD2013	Zeisel_lvl5	TEINH1	0.58674	MAGMA	0.801297
MDD2013	Zeisel_lvl5	TEINH10	0.69763	MAGMA	0.872821
MDD2013	Zeisel_lvl5	TEINH11	0.02071	MAGMA	0.40243
MDD2013	Zeisel_lvl5	TEINH12	0.34533	MAGMA	0.72037
MDD2013	Zeisel_lvl5	TEINH13	0.63636	MAGMA	0.846308
MDD2013	Zeisel_lvl5	TEINH14	0.0084858	MAGMA	0.33369
MDD2013	Zeisel_lvl5	TEINH15	0.11163	MAGMA	0.544824
MDD2013	Zeisel_lvl5	TEINH16	0.38565	MAGMA	0.74591
MDD2013	Zeisel_lvl5	TEINH17	0.76678	MAGMA	0.91171
MDD2013	Zeisel_lvl5	TEINH18	0.55368	MAGMA	0.801297
MDD2013	Zeisel_lvl5	TEINH19	0.68732	MAGMA	0.872821
MDD2013	Zeisel_lvl5	TEINH2	0.1642	MAGMA	0.563902
MDD2013	Zeisel_lvl5	TEINH20	0.32847	MAGMA	0.700016
MDD2013	Zeisel_lvl5	TEINH21	0.93555	MAGMA	0.982523
MDD2013	Zeisel_lvl5	TEINH3	0.43273	MAGMA	0.762713
MDD2013	Zeisel_lvl5	TEINH4	0.63726	MAGMA	0.846308
MDD2013	Zeisel_lvl5	TEINH5	0.38901	MAGMA	0.74591
MDD2013	Zeisel_lvl5	TEINH6	0.4226	MAGMA	0.762713
MDD2013	Zeisel_lvl5	TEINH7	0.52394	MAGMA	0.801297
MDD2013	Zeisel_lvl5	TEINH8	0.85288	MAGMA	0.956859
MDD2013	Zeisel_lvl5	TEINH9	0.59379	MAGMA	0.801297
MDD2013	Zeisel_lvl5	VECA	0.52408	MAGMA	0.801297
MDD2013	Zeisel_lvl5	VECC	0.9837	MAGMA	0.99414
MDD2013	Zeisel_lvl5	VECV	0.96995	MAGMA	0.99414
MDD2013	Zeisel_lvl5	VLMC1	0.99414	MAGMA	0.99414
MDD2013	Zeisel_lvl5	VLMC2	0.55304	MAGMA	0.801297
MDD2013	Zeisel_lvl5	VSMCA	0.51206	MAGMA	0.801297

[truncated: 7 more sheets: J MDD2018 Mouse (level 5), K Current Mouse (level 5), L Plotting Human Bulk, M Plotting Mouse (main), N Plotting Mouse (level 5), O scRNAseq All Results, P scRNAseq Clustered]
