# Supplementary material for: Trans-ancestry genome-wide study of depression identifies 697 associations implicating cell types and pharmacotherapies
Source: Cell. Author manuscript; Available in PMC 2025 Feb 15. (PMC11829167; doi:10.1016/j.cell.2024.12.002)
Supplement: 9 [file NIHMS2048064-supplement-9.xlsx]

## Sheet: readme
Table S6: Polygenic score (PGS) for 48 European ancestry studies with genotype data
Please note that this table describes the European ancestry studies only
Recruitment	Recruitment strategy
Binary Recruitment	Recruitment strategy binarised as 1= Inpatient/Outpatient/Register, 2= Community/Occupational
PGC Wave	PGC Wave 1= was first used in PGCMDD2013, Wave 2= was first used in PGCMDD2018, Wave 3 = was first used in this study PGCMDD2024
r2_liab	r2 on the liability scale attributable to PGS, calculated from a linear model (case/control ~PCs +PGS) Lee SH, Goddard ME, Wray NR, Visscher PM. (2012) A better coefficient of determination for genetic profile analysis. Genet Epidemiol. 2012 Apr;36(3):214-24.
s.e_r2_liab	s.e. estimate of r2
AUC	Area under operator receiver curve (logistic model without PCs)
NKr2	Nagelkerke's R2 attributable to PGS from logistic regression including PCs
ORD10	Odds ratio for 10th decile relative to first decile
ORD10_H95CI	95% Upper confidence interval on the ORD10
ORD10_L95CI	95% Lower confidence interval on the ORD10
ORD10med	Odds ratio for 10th decile relative to median decile
ORD10med_H95CI	95% Upper confidence interval on the ORD10med
ORD10med_L95CI	95% Lower confidence interval on the ORD10med
Methods
Cojo_bJ	PGS constructed from genome-wide significant SNPs from a conditional/joint (COJO) analysis applie dto the GWAS summary statistics, Yang et al https://www.nature.com/articles/ng.2213.pdf
PC+T:p=x	Pvalue clumping and thresholding method. Clumping threshold of r2=0.1, window 500kb, pvalue threshold defined by p=x
SbayesR	PGS constructed by SNP weights from SBayesR method applied to GWAS summary statistics: Lloyd-Jones,Zeng et al https://doi.org/10.1038/s41467-019-12653-0
SbayesRC	PGS constructed by SNP weights from SBayesR method inclduing functional annotation applied to GWAS summary statistics: Upload to Biorxiv
Discovery_GWAS	Source and GWAS sample size (before cohort left out)
PGC2+UKB-2019	Howard et al (https://doi.org/10.1038/s41593-018-0326-7) GWAS summary statistics excluding 23andMe, as downloadable from https://www.med.unc.edu/pgc/download-results/ Ncase=170,756, Ncont =329,443
Howard-2019	Howard et al (https://doi.org/10.1038/s41593-018-0326-7) including 23andMe Ncase=246,363, Ncont=561,190
Meng-2024	Meng et al (https://doi.org/10.1038/s41588-023-01596-4) including 23andMe Ncase= 345,389 Ncont = 1,469,702
PGC3-2024-no23andMe	This paper all ancestries excluding 23andMe, included for comparison to PGS in other ancestries that used this discovery sample, Ncase= 547,355 Ncont= 2071918
PGC3-2024	This paper all ancestries, Ncase= 685,808 Ncont= 4,364,225
PGC3-2024-EUR-no23andMe	This paper European ancestries excluding 23andMe, included for comparison to PGS in other ancestries that used this discovery sample, Ncase= 412,305 Ncont= 1588397
PGC3-2024-EUR	This paper European ancestries, Ncase=524,857 Ncont= 3,059,006
Summary Columns
All	The PGS from from each cohort were standardised so that the PGS of the control participants had mean zero and SD of 1. Then all cohorts were combined into a single analysis. No PCs were included in the analyses.
WtdMean	The weighted mean of results across cohorts, weighted by sample size. The within cohort analyses included PCs as covariates, but notably these results ar every similar to the results from the "All" analyses. The All analyses provides p-values of the test statistics that acknowldge the total sample size
PGC2_Wtd_Mean	The weighted mean of results across cohorts that were first included in PGC Wave 1 or 2 analyses, weighted by sample size.
PGC3_Wtd_Mean	The weighted mean of results across cohorts that were first included in this PGC Wave 3 analysis, weighted by sample size.
Community_Wtd_Mean	The weighted mean of results across cohorts that have recruitment type Community/Occupational weighted by sample size.
NonCommunity_Wtd_Mean	The weighted mean of results across cohorts that have recruitment type Inpatient/Outpatient/Register weighted by sample size.

## Sheet: MDD2024_PGS_results
Statistic	Method	Discovery_GWAS	All	WtdMean	PGC2_WtdMean	PGC3_WtdMean	Community_WtdMean	NonCommunity_WtdMean	antpo	bidi1	boma	cardm	cof3	col3	edi2	emcbp	formm	gens	gep3	grdg	grnd	gsk2	gsmse	gsrdf	gsrdg	gsrdi	gsrdp	i2b3	ihseu	iruts	mazdr	mmi2	mmo4	mrive	muen2	muspc	nes1	pfm2	prote	qi3c	qi6c	qio2	rad3	rage	rai2	rau2	rde4	roc3	rot4
Ncase									237	756	584	129	120	508	372	579	821	1018	481	471	830	876	155	305	509	125	87	807	1906	969	191	585	265	251	885	263	1491	281	2199	582	499	565	1857	324	109	222	133	273	240
Ncontrol									338	460	1064	744	126	1445	285	788	669	1345	2835	469	472	861	634	408	524	216	318	1064	3727	689	1014	513	374	1193	792	973	1602	820	5989	385	590	525	1525	226	340	375	516	92	1029
Ncase+Ncontrol									575	1216	1648	873	246	1953	657	1367	1490	2363	3316	940	1302	1737	789	713	1033	341	405	1871	5633	1658	1205	1098	639	1444	1677	1236	3093	1101	8188	967	1089	1090	3382	550	449	597	649	365	1269
Neff									557.3	1143.9	1508.2	439.8	245.9	1503.5	645.5	1335	1474.5	2317.7	1644.9	940	1203.6	1736.9	498.2	698.1	1032.8	316.7	273.2	1835.7	5044.3	1610.7	642.9	1093.3	620.4	829.5	1671.8	828.2	3089	837.1	6433.7	926.9	1081.4	1088.5	3349.4	532.5	330.2	557.8	423	275.2	778.4
Name									Antwerp;Poseidon	BiDirect	BOMA	EPAD;McQuillin	CoFaMS	PsyCoLaus	Edinburgh	EMCMD;BePs	FOR2107	GenRED	NEWMEDS-GENPOD	DGN	GenRED	GSK/MPIP	GSM	GSRD	GSRD	GSRD	GSRD	i2b2-TRD	Intern Health Study	UTAH;IRL-Grey	Mazda	MARS	MARS	PISMA	MUENS	MUSPC	NESDA/NTR	Pfizer	PROTECT	QIMR	QIMR	QIMR	RADIANT-UK	RADIANT-DE	RADIANT-IE	RADIANT-US	RADIANT-DK	Roche	Rotterdam
Study Name									ZNA (Ziekenhuisnetwerk Antwerpen), Poseidon	BiDirect-Study ("Establishing the bidirectional link between subclinical arteriosclerosis and depression")	Bonn‚ÄìMannheim	Early Prediction of Adolescent Depression (EPAD)	Cognition and Mood Study	PsyCoLaus	Edinburgh	The Early Medication Change (EMC) - Trial, BePs	FOR2107	Genetics of Recurrent Early-Onset Major Depression	GENetic and clinical Predictors Of treatment response in Depression/NewMeds	DepGenesNetwork	GenRED2	GSK MPIP	Great Smoky Mountains Study	TRD3 European Group for the Study of Resistant Depression (GSRD), SCZ Krebs PychChip	TRD3 European Group for the Study of Resistant Depression (GSRD), SCZ PychChip Gawlik	TRD3 European Group for the Study of Resistant Depression (GSRD), SCZ PychChip Serreti	TRD3 European Group for the Study of Resistant Depression (GSRD)	Harvard i2b2	Intern Health Study	Utah Suicide Genetic Research Study, IRL-GRey, Controls from Smoller BIP study	GeneBaseMDD, German BIP Reif controls	MPIP MARS 650	MPIP MARS OMNIex	PISMA-EP	MUENS	Mater University Study of Pregnancy	NTR/NESDA	Pfizer	Platform for Research Online to Investigate Genetics and Cognition in Aging	QIMR I317	QIMR I610	QIMR COEX	RADIANT	RADIANT - German cases	RADIANT - Irish cases	RADIANT - US cases	RADIANT - Danish cases	Roche	Rotterdam
Country									Belgium;Germany	Germany	Germany	UK;UK	Australia	Switzerland	UK	Germany;Germany	Germany	Europe	Europe	USA	USA	Germany	USA	France	Germany	Italiy	Greece	USA	USA	USA;Canada	Germany	Germany	Germany	Spain	Germany	Australia	Netherlands	USA	UK	Australia	Australia	Australia	UK	Germany	Ireland	USA	Denmark	USA	Netherlands
Recruitment									Inpatient	Inpatient	Inpatient	Outpatient	Inpatient/Outpatient	Community	Inpatient/Outpatient	Inpatient/Outpatient	Community	Inpatient/Outpatient	Outpatient	Outpatient	Inpatient/Outpatient	Inpatient/Outpatient	Community	Inpatient/Outpatient	Inpatient/Outpatient	Inpatient/Outpatient	Inpatient/Outpatient	Outpatient	Occupational	Register/Outpatient	Inpatient	Inpatient	Inpatient	Community	Inpatient	Community	Outpatient	Outpatient	Community	Community	Community	Community	Outpatient	Outpatient	Outpatient	Outpatient	Outpatient	Outpatient	Community
Binary Recruitment									0	0	0	0	0	0	0	0	0	0	0	0	0	0	0	0	0	0	0	0	0	0	0	0	0	0	0	0	0	0	0	0	0	0	0	0	0	0	0	0	0
PGC Wave									3	3	1	3	2	2	2	3	3	1	2	2	2	1	3	3	3	3	3	2	3	3	3	1	2	3	3	3	1	2	3	1	1	2	1	1	2	2	2	2	2
r2_liab	Cojo_bJ	PGC2+UKB-2019	0.003	0.004		0.005	0.004	0.005	0.005	0.007		0.008				0.002	0.003						0.001	0.015	0	0.002	0.006		0	0.006	0.001			0.011	0.001	0			0.006
r2_liab	Cojo_bJ	Howard-2019	0.003	0.005		0.006	0.005	0.009	0.014	0.005		0.005				0.002	0.001						0	0.02	0.005	0.009	0.012		0.001	0.007	0.002			0.006	0	0.003			0.007
r2_liab	Cojo_bJ	PGC3-2024-EUR	0.016	0.016	0.018	0.016	0.014	0.019	0.028	0.017	0.004	0.01	0.033	0.012	0.013	0.006	0.021	0.016	0.008	0.014	0.021	0.008	0.015	0.033	0.006	0.014	0.019	0.007	0.005	0.018	0.01	0.015	0.033	0.011	0.003	0.021	0.034	0.014	0.02	0.01	0.031	0.013	0.04	0.017	0.044	0.029	0.007	0.034	0.008
r2_liab	PC+T:p=0.00000005	PGC2+UKB-2019	0.002	0.002		0.003	0.002	0.004	0.012	0.003		0.014				0	0.001						0	0.006	0	0.004	0.006		0	0.006	0.001			0.006	0.001	0.003			0.003
r2_liab	PC+T:p=0.00000005	Howard-2019	0.003	0.004		0.005	0.003	0.007	0.016	0.003		0.016				0	0						0.002	0.015	0.001	0.003	0.009		0.001	0.008	0.001			0.003	0.002	0.001			0.004
r2_liab	PC+T:p=0.00000005	PGC3-2024-EUR	0.013	0.014	0.015	0.013	0.011	0.016	0.026	0.015	0.003	0.023	0.011	0.017	0.003	0.001	0.015	0.017	0.009	0.015	0.017	0.007	0.012	0.034	0.001	0.01	0.026	0.003	0.005	0.021	0.01	0.009	0.013	0.008	0.002	0.007	0.028	0.006	0.016	0.01	0.021	0.008	0.036	0.015	0.05	0.016	0.013	0.02	0.004
r2_liab	PC+T:p=0.00000005	PGC3-2024-EUR-no23andMe	0.008	0.008	0.008	0.009	0.007	0.01	0.023	0.009	0.001	0.014	0.014	0.007	0.008	0.001	0.012	0.007	0.007	0.013	0.003	0.003	0.007	0.036	0.001	0.014	0.025	0.002	0.004	0.011	0	0.009	0.016	0.006	0.002	0.004	0.017	0.005	0.012	0.005	0.016	0.005	0.018	0.001	0.022	0.005	0.015	0.017	0.001
r2_liab	PC+T:p=0.000001	PGC3-2024-EUR	0.017	0.018	0.02	0.017	0.014	0.022	0.049	0.018	0.003	0.041	0.009	0.019	0.009	0.006	0.016	0.022	0.014	0.018	0.024	0.015	0.021	0.035	0.002	0.01	0.016	0.006	0.006	0.028	0.022	0.013	0.017	0.009	0.006	0.018	0.034	0.006	0.019	0.015	0.026	0.007	0.046	0.019	0.046	0.037	0.023	0.022	0.005
r2_liab	PC+T:p=0.000001	PGC3-2024-EUR-no23andMe	0.013	0.013	0.014	0.014	0.011	0.016	0.032	0.021	0.005	0.025	0.027	0.016	0.014	0.002	0.017	0.017	0.012	0.014	0.005	0.005	0.015	0.039	0	0.015	0.044	0.003	0.006	0.018	0.009	0.013	0.016	0.008	0.006	0.005	0.024	0.008	0.016	0.009	0.019	0.006	0.035	0.003	0.033	0.009	0.016	0.018	0.001
r2_liab	PC+T:p=0.0001	PGC3-2024-EUR	0.029	0.029	0.032	0.026	0.021	0.036	0.055	0.035	0.006	0.064	0.009	0.03	0.021	0.01	0.034	0.041	0.028	0.041	0.042	0.022	0.021	0.041	0.014	0.024	0.012	0.018	0.009	0.048	0.038	0.026	0.022	0.012	0.022	0.025	0.054	0.009	0.024	0.028	0.037	0.009	0.073	0.033	0.051	0.039	0.043	0.029	0.005
r2_liab	PC+T:p=0.0001	PGC3-2024-EUR-no23andMe	0.024	0.024	0.025	0.022	0.017	0.029	0.045	0.043	0.012	0.047	0.044	0.019	0.024	0.012	0.038	0.036	0.026	0.032	0.023	0.012	0.034	0.03	0.014	0.024	0.023	0.012	0.008	0.025	0.033	0.023	0.024	0.004	0.02	0.021	0.039	0.009	0.022	0.017	0.018	0.009	0.064	0.015	0.056	0.028	0.03	0.032	0.01
r2_liab	PC+T:p=0.001	PGC3-2024-EUR	0.037	0.038	0.041	0.033	0.027	0.046	0.07	0.041	0.011	0.073	0.007	0.033	0.03	0.019	0.052	0.047	0.033	0.056	0.058	0.027	0.03	0.057	0.021	0.038	0.031	0.029	0.013	0.053	0.034	0.041	0.03	0.016	0.033	0.041	0.065	0.026	0.029	0.035	0.051	0.012	0.091	0.04	0.069	0.053	0.052	0.039	0.012
r2_liab	PC+T:p=0.001	PGC3-2024-EUR-no23andMe	0.03	0.031	0.033	0.029	0.021	0.038	0.055	0.058	0.013	0.063	0.036	0.018	0.013	0.016	0.039	0.038	0.039	0.035	0.042	0.022	0.043	0.053	0.028	0.034	0.012	0.022	0.01	0.028	0.042	0.024	0.027	0.006	0.032	0.036	0.047	0.016	0.025	0.023	0.027	0.007	0.079	0.041	0.083	0.036	0.054	0.058	0.007
r2_liab	PC+T:p=0.01	PGC3-2024-EUR	0.042	0.042	0.046	0.038	0.031	0.051	0.094	0.05	0.011	0.077	0.017	0.028	0.035	0.025	0.055	0.06	0.037	0.049	0.076	0.034	0.033	0.051	0.024	0.026	0.035	0.034	0.018	0.057	0.048	0.038	0.017	0.019	0.038	0.04	0.072	0.032	0.037	0.035	0.054	0.012	0.098	0.045	0.073	0.055	0.062	0.094	0.014
r2_liab	PC+T:p=0.01	PGC3-2024-EUR-no23andMe	0.036	0.036	0.039	0.033	0.025	0.045	0.072	0.055	0.02	0.076	0.027	0.026	0.014	0.028	0.047	0.034	0.046	0.047	0.047	0.03	0.035	0.05	0.03	0.046	0.031	0.032	0.014	0.042	0.051	0.024	0.021	0.012	0.043	0.035	0.06	0.036	0.029	0.026	0.043	0.008	0.091	0.054	0.085	0.045	0.05	0.064	0.012
r2_liab	PC+T:p=0.05	Meng-2024	0.0451				0.0268	0.0542	0.112	0.0535	0.0183	0.0792	0.0467	0.0455	0.0406	0.0273	0.0541		0.0309	0.0708	0.0817	0.0319	0.0305	0.0754	0.0183	0.0319	0.0513	0.0336	0.0225	0.0648		0.0372	0.0163	0.0203	0.0384	0.047	0.0729			0.0423	0.0516	0.0105	0.101	0.0472	0.119	0.0621	0.0679		0.027
r2_liab	PC+T:p=0.05	PGC3-2024	0.045				0.0271	0.0536	0.0963	0.0519	0.0186	0.074	0.0407	0.0504	0.0305	0.0285	0.0533		0.0345	0.0656	0.0736	0.0348	0.0256	0.0751	0.021	0.0361	0.0445	0.035	0.0218	0.0603		0.0343	0.0176	0.0236	0.0358	0.0468	0.0796			0.042	0.0561	0.00934	0.1	0.0484	0.0871	0.0592	0.0621		0.0291
r2_liab	PC+T:p=0.05	PGC3-2024-EUR	0.045	0.045	0.049	0.039	0.032	0.055	0.098	0.059	0.014	0.082	0.036	0.036	0.037	0.028	0.065	0.059	0.041	0.059	0.09	0.039	0.025	0.058	0.024	0.024	0.03	0.036	0.021	0.057	0.038	0.039	0.014	0.02	0.046	0.037	0.073	0.037	0.035	0.044	0.048	0.011	0.104	0.055	0.084	0.05	0.071	0.113	0.018
r2_liab	PC+T:p=0.05	PGC3-2024-no23andMe	0.0397				0.0218	0.0483	0.0872	0.0586	0.0284	0.0565	0.0518	0.0304	0.0268	0.0446	0.0369		0.0509	0.0409	0.0608	0.0283	0.0193	0.0556	0.0327	0.0324	0.0407	0.0442	0.0161	0.0541		0.0332	0.0168	0.0214	0.0367	0.0247	0.0582			0.0381	0.0437	0.00593	0.088	0.0461	0.0988	0.0367	0.0559		0.0232
r2_liab	PC+T:p=0.05	PGC3-2024-EUR-no23andMe	0.039	0.039	0.042	0.036	0.027	0.049	0.086	0.067	0.023	0.068	0.043	0.035	0.028	0.039	0.05	0.038	0.05	0.044	0.065	0.032	0.022	0.061	0.036	0.027	0.031	0.045	0.015	0.049	0.054	0.03	0.013	0.016	0.042	0.042	0.058	0.031	0.033	0.022	0.046	0.008	0.093	0.05	0.088	0.046	0.067	0.077	0.021
r2_liab	PC+T:p=0.1	PGC3-2024-EUR	0.046	0.046	0.05	0.04	0.032	0.056	0.095	0.057	0.019	0.087	0.038	0.036	0.04	0.028	0.064	0.063	0.042	0.06	0.082	0.04	0.023	0.062	0.024	0.018	0.035	0.039	0.02	0.061	0.041	0.042	0.016	0.021	0.054	0.04	0.078	0.032	0.037	0.044	0.049	0.011	0.103	0.056	0.088	0.057	0.079	0.129	0.02
r2_liab	PC+T:p=0.1	PGC3-2024-EUR-no23andMe	0.038	0.038	0.04	0.036	0.025	0.048	0.09	0.06	0.023	0.077	0.043	0.027	0.029	0.042	0.052	0.038	0.045	0.039	0.063	0.03	0.017	0.066	0.04	0.017	0.035	0.043	0.015	0.047	0.051	0.029	0.01	0.014	0.043	0.041	0.06	0.025	0.03	0.021	0.041	0.006	0.091	0.059	0.075	0.041	0.069	0.076	0.019
r2_liab	PC+T:p=0.2	PGC3-2024-EUR	0.045	0.045	0.049	0.039	0.031	0.055	0.094	0.058	0.019	0.087	0.042	0.036	0.041	0.025	0.057	0.06	0.041	0.057	0.082	0.04	0.02	0.06	0.022	0.022	0.036	0.036	0.02	0.062	0.041	0.04	0.013	0.02	0.054	0.037	0.075	0.029	0.036	0.044	0.05	0.012	0.105	0.053	0.086	0.055	0.066	0.126	0.018
r2_liab	PC+T:p=0.2	PGC3-2024-EUR-no23andMe	0.039	0.039	0.041	0.037	0.026	0.049	0.088	0.065	0.025	0.079	0.039	0.027	0.026	0.041	0.05	0.038	0.045	0.037	0.062	0.033	0.014	0.071	0.044	0.023	0.038	0.046	0.016	0.047	0.046	0.026	0.01	0.017	0.051	0.04	0.057	0.024	0.031	0.022	0.039	0.007	0.091	0.056	0.085	0.047	0.067	0.097	0.025
r2_liab	PC+T:p=0.5	PGC3-2024-EUR	0.045	0.045	0.049	0.038	0.03	0.055	0.096	0.058	0.022	0.09	0.05	0.038	0.041	0.024	0.057	0.062	0.039	0.051	0.08	0.04	0.018	0.06	0.025	0.021	0.044	0.039	0.019	0.058	0.039	0.038	0.012	0.022	0.054	0.035	0.076	0.029	0.035	0.044	0.053	0.011	0.103	0.049	0.084	0.054	0.067	0.13	0.022
r2_liab	PC+T:p=0.5	PGC3-2024-EUR-no23andMe	0.037	0.038	0.039	0.036	0.025	0.048	0.096	0.061	0.023	0.083	0.033	0.027	0.023	0.039	0.043	0.034	0.046	0.036	0.058	0.032	0.014	0.066	0.043	0.023	0.039	0.047	0.016	0.046	0.045	0.027	0.011	0.016	0.05	0.04	0.053	0.022	0.03	0.023	0.039	0.007	0.089	0.062	0.083	0.048	0.058	0.079	0.024
r2_liab	PC+T:p=1	PGC3-2024-EUR	0.045	0.045	0.049	0.038	0.03	0.055	0.096	0.059	0.022	0.092	0.052	0.039	0.041	0.025	0.056	0.062	0.039	0.053	0.081	0.04	0.016	0.06	0.025	0.022	0.043	0.039	0.019	0.058	0.04	0.038	0.013	0.021	0.054	0.035	0.076	0.03	0.035	0.045	0.053	0.011	0.102	0.049	0.086	0.054	0.067	0.129	0.023
r2_liab	PC+T:p=1	PGC3-2024-EUR-no23andMe	0.037	0.037	0.039	0.035	0.024	0.048	0.098	0.061	0.023	0.081	0.035	0.027	0.024	0.039	0.042	0.032	0.045	0.036	0.057	0.031	0.013	0.063	0.044	0.021	0.039	0.046	0.015	0.046	0.045	0.028	0.01	0.015	0.05	0.04	0.054	0.022	0.03	0.023	0.04	0.007	0.088	0.063	0.086	0.048	0.059	0.076	0.023
r2_liab	SbayesR	PGC2+UKB-2019	0.031	0.032		0.033	0.028	0.041	0.037	0.033		0.038				0.043	0.052						0.033	0.048	0.032	0.041	0.065		0.01	0.026	0.042			0.022	0.036	0.031			0.037
r2_liab	SbayesR	Howard-2019	0.035	0.036		0.037	0.031	0.046	0.051	0.045		0.046				0.052	0.05						0.035	0.056	0.024	0.032	0.086		0.012	0.033	0.03			0.024	0.037	0.056			0.038
r2_liab	SbayesR	PGC3-2024-EUR	0.058	0.057	0.063	0.049	0.041	0.07	0.096	0.07	0.024	0.09	0.055	0.038	0.042	0.043	0.075	0.087	0.042	0.074	0.093	0.047	0.026	0.058	0.047	0.034	0.049	0.061	0.021	0.082	0.04	0.056	0.039	0.045	0.049	0.068	0.095	0.041	0.045	0.047	0.075	0.028	0.125	0.073	0.141	0.064	0.07	0.146	0.035
r2_liab	SbayesRC	PGC2+UKB-2019	0.031	0.032		0.033	0.027	0.042	0.042	0.032		0.039				0.044	0.047						0.031	0.044	0.031	0.038	0.066		0.011	0.033	0.039			0.022	0.033	0.034			0.036
r2_liab	SbayesRC	Howard-2019	0.036	0.036		0.037	0.031	0.046	0.053	0.042		0.046				0.058	0.052						0.026	0.054	0.024	0.025	0.074		0.013	0.036	0.03			0.023	0.035	0.057			0.04
r2_liab	SbayesRC	PGC3-2024-EUR	0.059	0.059	0.065	0.05	0.042	0.071	0.094	0.069	0.024	0.1	0.068	0.042	0.048	0.044	0.076	0.088	0.045	0.07	0.101	0.044	0.028	0.057	0.045	0.037	0.04	0.063	0.021	0.078	0.039	0.056	0.044	0.042	0.051	0.073	0.097	0.042	0.049	0.046	0.076	0.033	0.13	0.076	0.136	0.068	0.074	0.136	0.03
se_r2_liab	Cojo_bJ	PGC2+UKB-2019	0.001	0.002		0.003	0.002	0.005	0.006	0.006		0.009				0.003	0.003						0.002	0.01	0	0.005	0.01		0	0.004	0.003			0.008	0.001	0			0.002
se_r2_liab	Cojo_bJ	Howard-2019	0.001	0.002		0.004	0.003	0.006	0.011	0.004		0.007				0.002	0.002						0.002	0.011	0.005	0.012	0.014		0.001	0.004	0.003			0.006	0.001	0.004			0.002
se_r2_liab	Cojo_bJ	PGC3-2024-EUR	0.001	0.004	0.007	0.006	0.006	0.008	0.015	0.008	0.004	0.01	0.024	0.006	0.01	0.004	0.008	0.006	0.005	0.008	0.009	0.005	0.012	0.015	0.005	0.014	0.018	0.004	0.002	0.007	0.009	0.008	0.015	0.008	0.003	0.011	0.007	0.009	0.004	0.007	0.011	0.007	0.007	0.012	0.025	0.015	0.009	0.024	0.007
se_r2_liab	PC+T:p=0.00000005	PGC2+UKB-2019	0.001	0.001		0.003	0.002	0.004	0.01	0.003		0.012				0.001	0.002						0	0.006	0	0.008	0.01		0	0.004	0.002			0.006	0.001	0.004			0.002
se_r2_liab	PC+T:p=0.00000005	Howard-2019	0.001	0.002		0.003	0.002	0.005	0.011	0.003		0.013				0	0.001						0.004	0.01	0.002	0.006	0.012		0.001	0.005	0.003			0.004	0.002	0.003			0.002
se_r2_liab	PC+T:p=0.00000005	PGC3-2024-EUR	0.001	0.003	0.006	0.006	0.005	0.007	0.015	0.008	0.003	0.016	0.014	0.007	0.005	0.002	0.007	0.006	0.005	0.009	0.008	0.005	0.011	0.015	0.002	0.012	0.021	0.003	0.002	0.008	0.009	0.006	0.01	0.007	0.002	0.006	0.006	0.006	0.003	0.007	0.01	0.006	0.007	0.011	0.026	0.011	0.012	0.018	0.005
se_r2_liab	PC+T:p=0.00000005	PGC3-2024-EUR-no23andMe	0.001	0.003	0.005	0.005	0.004	0.005	0.014	0.006	0.001	0.012	0.016	0.005	0.008	0.002	0.006	0.004	0.004	0.008	0.003	0.003	0.008	0.015	0.002	0.014	0.02	0.002	0.002	0.006	0	0.006	0.011	0.006	0.002	0.005	0.005	0.005	0.003	0.005	0.008	0.005	0.005	0.003	0.018	0.006	0.013	0.017	0.003
se_r2_liab	PC+T:p=0.000001	PGC3-2024-EUR	0.001	0.004	0.007	0.007	0.006	0.008	0.02	0.009	0.003	0.021	0.013	0.008	0.008	0.005	0.007	0.007	0.006	0.01	0.01	0.006	0.014	0.015	0.003	0.012	0.016	0.004	0.002	0.009	0.013	0.008	0.011	0.007	0.004	0.01	0.007	0.006	0.004	0.009	0.011	0.005	0.008	0.013	0.025	0.017	0.016	0.019	0.006
se_r2_liab	PC+T:p=0.000001	PGC3-2024-EUR-no23andMe	0.001	0.003	0.006	0.006	0.005	0.007	0.016	0.009	0.004	0.016	0.022	0.007	0.01	0.003	0.007	0.006	0.006	0.008	0.004	0.004	0.012	0.016	0.001	0.015	0.027	0.003	0.002	0.007	0.008	0.008	0.011	0.007	0.004	0.006	0.006	0.007	0.003	0.007	0.009	0.005	0.007	0.005	0.021	0.009	0.013	0.017	0.002
se_r2_liab	PC+T:p=0.0001	PGC3-2024-EUR	0.001	0.005	0.009	0.008	0.007	0.011	0.021	0.012	0.004	0.026	0.013	0.01	0.012	0.006	0.01	0.009	0.009	0.014	0.013	0.008	0.014	0.016	0.008	0.019	0.015	0.007	0.003	0.012	0.016	0.01	0.013	0.008	0.008	0.012	0.009	0.007	0.004	0.012	0.012	0.006	0.01	0.017	0.026	0.018	0.021	0.022	0.005
se_r2_liab	PC+T:p=0.0001	PGC3-2024-EUR-no23andMe	0.001	0.005	0.008	0.008	0.006	0.01	0.019	0.013	0.006	0.022	0.028	0.008	0.013	0.006	0.011	0.008	0.009	0.013	0.009	0.006	0.018	0.014	0.008	0.018	0.02	0.006	0.003	0.008	0.015	0.01	0.013	0.005	0.008	0.011	0.008	0.007	0.004	0.009	0.009	0.006	0.009	0.011	0.027	0.015	0.018	0.023	0.008
se_r2_liab	PC+T:p=0.001	PGC3-2024-EUR	0.002	0.006	0.011	0.01	0.008	0.012	0.023	0.013	0.006	0.027	0.012	0.01	0.015	0.008	0.013	0.01	0.01	0.016	0.015	0.009	0.017	0.019	0.01	0.023	0.023	0.008	0.003	0.012	0.016	0.013	0.015	0.01	0.009	0.015	0.01	0.012	0.005	0.013	0.014	0.007	0.011	0.018	0.03	0.021	0.024	0.025	0.009
se_r2_liab	PC+T:p=0.001	PGC3-2024-EUR-no23andMe	0.001	0.005	0.01	0.009	0.007	0.011	0.021	0.015	0.006	0.025	0.026	0.008	0.01	0.008	0.011	0.009	0.01	0.013	0.013	0.008	0.02	0.018	0.011	0.022	0.015	0.007	0.003	0.009	0.017	0.01	0.014	0.006	0.009	0.014	0.008	0.009	0.004	0.011	0.011	0.006	0.01	0.019	0.033	0.017	0.024	0.03	0.006
se_r2_liab	PC+T:p=0.01	PGC3-2024-EUR	0.002	0.006	0.011	0.01	0.008	0.013	0.027	0.014	0.006	0.028	0.018	0.009	0.016	0.009	0.013	0.011	0.01	0.015	0.016	0.009	0.017	0.018	0.01	0.019	0.024	0.009	0.004	0.012	0.018	0.012	0.011	0.01	0.01	0.015	0.01	0.013	0.005	0.013	0.015	0.007	0.011	0.019	0.031	0.021	0.026	0.038	0.009
se_r2_liab	PC+T:p=0.01	PGC3-2024-EUR-no23andMe	0.002	0.006	0.01	0.01	0.007	0.012	0.024	0.015	0.008	0.028	0.022	0.009	0.01	0.01	0.012	0.008	0.011	0.015	0.013	0.009	0.018	0.018	0.011	0.025	0.023	0.009	0.004	0.011	0.019	0.01	0.013	0.008	0.011	0.014	0.009	0.014	0.005	0.011	0.013	0.006	0.011	0.021	0.033	0.019	0.023	0.032	0.009
se_r2_liab	PC+T:p=0.05	Meng-2024	0.00188				0.00248	0.00258	0.0286	0.0144	0.00752	0.0283	0.0289	0.0117	0.0168	0.00969	0.0127		0.00936	0.018	0.017	0.00915	0.0168	0.0215	0.00908	0.0213	0.029	0.00913	0.00455	0.0132		0.0124	0.011	0.0107	0.0102	0.0161	0.0101			0.0143	0.0145	0.00673	0.0111	0.0198	0.0387	0.0221	0.0267		0.0127
se_r2_liab	PC+T:p=0.05	PGC3-2024	0.00188				0.0025	0.00257	0.0268	0.0142	0.00759	0.0274	0.0271	0.0123	0.0147	0.0099	0.0126		0.00986	0.0174	0.0162	0.00954	0.0154	0.0215	0.00968	0.0226	0.0271	0.00931	0.00448	0.0128		0.0119	0.0115	0.0115	0.00985	0.016	0.0105			0.0142	0.0151	0.00635	0.0111	0.02	0.0337	0.0216	0.0256		0.0132
se_r2_liab	PC+T:p=0.05	PGC3-2024-EUR	0.002	0.006	0.012	0.01	0.008	0.013	0.027	0.015	0.007	0.029	0.026	0.01	0.016	0.01	0.014	0.011	0.011	0.017	0.018	0.01	0.015	0.019	0.01	0.019	0.022	0.009	0.004	0.012	0.016	0.013	0.01	0.011	0.011	0.014	0.01	0.014	0.005	0.015	0.014	0.007	0.011	0.021	0.033	0.02	0.027	0.041	0.01
se_r2_liab	PC+T:p=0.05	PGC3-2024-no23andMe	0.00177				0.00225	0.00244	0.0256	0.015	0.0093	0.0241	0.0303	0.00966	0.0138	0.0122	0.0106		0.0119	0.014	0.0149	0.00864	0.0134	0.0187	0.012	0.0215	0.026	0.0104	0.00387	0.0122		0.0117	0.0112	0.011	0.00997	0.0118	0.0091			0.0136	0.0135	0.00507	0.0105	0.0196	0.0356	0.0173	0.0243		0.0118
se_r2_liab	PC+T:p=0.05	PGC3-2024-EUR-no23andMe	0.002	0.006	0.011	0.01	0.008	0.013	0.025	0.016	0.008	0.026	0.028	0.01	0.014	0.012	0.012	0.009	0.012	0.014	0.015	0.009	0.014	0.02	0.013	0.02	0.023	0.01	0.004	0.012	0.019	0.011	0.01	0.01	0.011	0.015	0.009	0.013	0.005	0.01	0.014	0.006	0.011	0.02	0.034	0.019	0.027	0.034	0.011
se_r2_liab	PC+T:p=0.1	PGC3-2024-EUR	0.002	0.006	0.012	0.01	0.008	0.014	0.027	0.015	0.008	0.03	0.026	0.01	0.017	0.01	0.014	0.011	0.011	0.017	0.017	0.01	0.015	0.02	0.01	0.016	0.024	0.01	0.004	0.013	0.017	0.013	0.011	0.011	0.012	0.015	0.01	0.013	0.005	0.015	0.014	0.007	0.011	0.021	0.034	0.021	0.029	0.043	0.011
se_r2_liab	PC+T:p=0.1	PGC3-2024-EUR-no23andMe	0.002	0.006	0.011	0.01	0.007	0.013	0.026	0.015	0.008	0.028	0.028	0.009	0.014	0.012	0.012	0.009	0.011	0.014	0.015	0.009	0.013	0.02	0.013	0.016	0.024	0.01	0.004	0.011	0.019	0.011	0.009	0.009	0.011	0.015	0.009	0.012	0.005	0.01	0.013	0.005	0.011	0.022	0.032	0.018	0.027	0.034	0.011
se_r2_liab	PC+T:p=0.2	PGC3-2024-EUR	0.002	0.006	0.012	0.01	0.008	0.013	0.027	0.015	0.008	0.03	0.028	0.01	0.017	0.009	0.013	0.011	0.011	0.016	0.017	0.01	0.014	0.019	0.01	0.018	0.024	0.009	0.004	0.013	0.017	0.013	0.01	0.011	0.012	0.014	0.01	0.013	0.005	0.015	0.014	0.007	0.011	0.021	0.034	0.021	0.026	0.043	0.011
se_r2_liab	PC+T:p=0.2	PGC3-2024-EUR-no23andMe	0.002	0.006	0.011	0.01	0.007	0.013	0.026	0.016	0.009	0.028	0.027	0.009	0.014	0.012	0.012	0.009	0.011	0.013	0.015	0.009	0.011	0.021	0.014	0.018	0.025	0.011	0.004	0.011	0.018	0.011	0.009	0.01	0.012	0.015	0.009	0.012	0.005	0.01	0.013	0.005	0.011	0.022	0.033	0.019	0.026	0.038	0.012
se_r2_liab	PC+T:p=0.5	PGC3-2024-EUR	0.002	0.006	0.012	0.01	0.008	0.013	0.027	0.015	0.008	0.03	0.03	0.011	0.017	0.009	0.013	0.011	0.01	0.015	0.017	0.01	0.013	0.019	0.01	0.017	0.027	0.01	0.004	0.013	0.017	0.013	0.01	0.011	0.012	0.014	0.01	0.013	0.005	0.015	0.015	0.007	0.011	0.02	0.033	0.021	0.027	0.043	0.012
se_r2_liab	PC+T:p=0.5	PGC3-2024-EUR-no23andMe	0.002	0.006	0.011	0.01	0.007	0.013	0.027	0.015	0.008	0.029	0.024	0.009	0.013	0.011	0.011	0.008	0.011	0.013	0.015	0.009	0.011	0.02	0.014	0.018	0.025	0.011	0.004	0.011	0.018	0.011	0.009	0.009	0.012	0.015	0.009	0.011	0.005	0.011	0.013	0.006	0.011	0.022	0.033	0.02	0.025	0.035	0.012
se_r2_liab	PC+T:p=1	PGC3-2024-EUR	0.002	0.006	0.012	0.01	0.008	0.013	0.027	0.015	0.008	0.03	0.03	0.011	0.017	0.009	0.013	0.011	0.01	0.016	0.017	0.01	0.012	0.019	0.011	0.018	0.027	0.01	0.004	0.013	0.017	0.013	0.01	0.011	0.012	0.014	0.01	0.013	0.005	0.015	0.015	0.007	0.011	0.02	0.033	0.021	0.027	0.043	0.012
se_r2_liab	PC+T:p=1	PGC3-2024-EUR-no23andMe	0.002	0.006	0.011	0.01	0.007	0.013	0.027	0.015	0.008	0.029	0.025	0.009	0.013	0.011	0.011	0.008	0.011	0.013	0.014	0.009	0.011	0.02	0.014	0.017	0.025	0.011	0.004	0.011	0.018	0.011	0.009	0.009	0.012	0.015	0.009	0.011	0.005	0.011	0.013	0.006	0.011	0.023	0.033	0.02	0.025	0.034	0.012
se_r2_liab	SbayesR	PGC2+UKB-2019	0.002	0.006		0.01	0.007	0.014	0.017	0.011		0.02				0.012	0.012						0.018	0.017	0.012	0.024	0.032		0.003	0.009	0.017			0.011	0.01	0.013			0.005
se_r2_liab	SbayesR	Howard-2019	0.002	0.006		0.01	0.007	0.015	0.02	0.013		0.022				0.013	0.012						0.018	0.019	0.01	0.021	0.037		0.003	0.01	0.015			0.012	0.01	0.017			0.005
se_r2_liab	SbayesR	PGC3-2024-EUR	0.002	0.007	0.013	0.012	0.009	0.015	0.027	0.016	0.009	0.03	0.031	0.011	0.017	0.012	0.015	0.013	0.011	0.018	0.018	0.011	0.016	0.019	0.014	0.022	0.029	0.012	0.004	0.015	0.017	0.015	0.017	0.016	0.011	0.019	0.011	0.015	0.006	0.015	0.017	0.011	0.012	0.024	0.042	0.022	0.027	0.045	0.014
se_r2_liab	SbayesRC	PGC2+UKB-2019	0.002	0.006		0.01	0.007	0.014	0.018	0.011		0.02				0.012	0.012						0.017	0.017	0.012	0.023	0.033		0.003	0.01	0.017			0.011	0.009	0.014			0.005
se_r2_liab	SbayesRC	Howard-2019	0.002	0.006		0.01	0.007	0.015	0.021	0.013		0.022				0.014	0.012						0.016	0.018	0.01	0.019	0.034		0.003	0.01	0.015			0.011	0.01	0.018			0.005
se_r2_liab	SbayesRC	PGC3-2024-EUR	0.002	0.007	0.013	0.012	0.01	0.015	0.026	0.016	0.009	0.031	0.034	0.011	0.018	0.012	0.015	0.013	0.011	0.018	0.019	0.011	0.016	0.019	0.014	0.023	0.026	0.012	0.004	0.014	0.017	0.015	0.018	0.015	0.012	0.02	0.011	0.015	0.006	0.015	0.017	0.012	0.012	0.025	0.041	0.023	0.028	0.044	0.013
AUC	Cojo_bJ	PGC2+UKB-2019	0.529	0.529		0.529	0.526	0.533	0.545	0.543		0.55				0.528	0.529						0.493	0.559	0.504	0.532	0.493		0.502	0.552	0.497			0.551	0.516	0.5			0.542
AUC	Cojo_bJ	Howard-2019	0.531	0.533		0.536	0.533	0.542	0.586	0.539		0.545				0.523	0.513						0.522	0.561	0.535	0.549	0.542		0.517	0.543	0.52			0.532	0.508	0.53			0.546
AUC	Cojo_bJ	PGC3-2024-EUR	0.565	0.564	0.566	0.562	0.561	0.566	0.594	0.566	0.533	0.549	0.591	0.553	0.548	0.538	0.574	0.558	0.547	0.558	0.58	0.553	0.569	0.582	0.546	0.552	0.582	0.54	0.54	0.566	0.584	0.562	0.59	0.554	0.527	0.57	0.594	0.562	0.574	0.552	0.597	0.558	0.605	0.562	0.604	0.585	0.545	0.609	0.551
AUC	PC+T:p=0.00000005	PGC2+UKB-2019	0.522	0.523		0.523	0.52	0.528	0.552	0.53		0.565				0.507	0.515						0.498	0.537	0.521	0.522	0.516		0.502	0.547	0.498			0.544	0.512	0.524			0.53
AUC	PC+T:p=0.00000005	Howard-2019	0.528	0.53		0.531	0.528	0.536	0.575	0.529		0.57				0.508	0.51						0.542	0.553	0.506	0.534	0.538		0.516	0.551	0.504			0.528	0.523	0.517			0.535
AUC	PC+T:p=0.00000005	PGC3-2024-EUR	0.559	0.559	0.561	0.555	0.554	0.561	0.591	0.561	0.525	0.582	0.575	0.572	0.523	0.485	0.565	0.569	0.551	0.561	0.572	0.552	0.56	0.589	0.527	0.538	0.59	0.528	0.538	0.584	0.584	0.557	0.573	0.546	0.524	0.55	0.583	0.544	0.565	0.549	0.579	0.544	0.602	0.565	0.62	0.562	0.566	0.585	0.533
AUC	PC+T:p=0.00000005	PGC3-2024-EUR-no23andMe	0.545	0.545	0.543	0.548	0.543	0.547	0.606	0.547	0.513	0.559	0.569	0.548	0.544	0.513	0.557	0.547	0.546	0.557	0.53	0.534	0.542	0.596	0.522	0.565	0.574	0.52	0.534	0.561	0.536	0.548	0.576	0.548	0.524	0.532	0.568	0.532	0.557	0.54	0.566	0.532	0.569	0.53	0.57	0.535	0.561	0.578	0.518
AUC	PC+T:p=0.000001	PGC3-2024-EUR	0.569	0.569	0.571	0.566	0.561	0.574	0.619	0.57	0.532	0.607	0.557	0.574	0.546	0.536	0.568	0.576	0.565	0.57	0.587	0.567	0.58	0.585	0.541	0.552	0.565	0.545	0.544	0.592	0.615	0.565	0.582	0.548	0.541	0.568	0.591	0.542	0.572	0.564	0.593	0.542	0.611	0.564	0.616	0.599	0.586	0.587	0.533
AUC	PC+T:p=0.000001	PGC3-2024-EUR-no23andMe	0.558	0.557	0.556	0.558	0.552	0.56	0.625	0.58	0.531	0.579	0.593	0.573	0.554	0.485	0.566	0.57	0.558	0.561	0.539	0.542	0.563	0.593	0.521	0.567	0.604	0.53	0.54	0.576	0.586	0.568	0.574	0.55	0.539	0.534	0.581	0.543	0.568	0.556	0.571	0.533	0.595	0.533	0.584	0.547	0.568	0.578	0.511
AUC	PC+T:p=0.0001	PGC3-2024-EUR	0.587	0.586	0.588	0.581	0.574	0.594	0.625	0.597	0.542	0.639	0.558	0.591	0.565	0.547	0.594	0.6	0.585	0.606	0.613	0.577	0.582	0.599	0.571	0.577	0.563	0.568	0.551	0.621	0.631	0.584	0.57	0.568	0.57	0.588	0.616	0.547	0.583	0.582	0.602	0.547	0.641	0.599	0.627	0.603	0.606	0.599	0.529
AUC	PC+T:p=0.0001	PGC3-2024-EUR-no23andMe	0.58	0.579	0.579	0.577	0.566	0.588	0.616	0.604	0.555	0.621	0.602	0.574	0.576	0.558	0.603	0.603	0.583	0.59	0.582	0.561	0.599	0.586	0.591	0.577	0.571	0.566	0.548	0.589	0.628	0.576	0.584	0.542	0.568	0.578	0.6	0.553	0.577	0.563	0.571	0.545	0.631	0.576	0.62	0.583	0.587	0.601	0.549
AUC	PC+T:p=0.001	PGC3-2024-EUR	0.6	0.599	0.602	0.592	0.583	0.608	0.653	0.608	0.556	0.644	0.555	0.595	0.583	0.569	0.615	0.611	0.592	0.621	0.636	0.587	0.6	0.618	0.592	0.603	0.593	0.591	0.56	0.626	0.625	0.605	0.586	0.576	0.587	0.603	0.627	0.586	0.589	0.596	0.619	0.554	0.658	0.609	0.639	0.621	0.62	0.593	0.555
AUC	PC+T:p=0.001	PGC3-2024-EUR-no23andMe	0.591	0.59	0.59	0.587	0.573	0.601	0.629	0.625	0.558	0.626	0.599	0.568	0.558	0.565	0.601	0.606	0.608	0.59	0.614	0.58	0.609	0.615	0.623	0.595	0.558	0.586	0.552	0.595	0.645	0.58	0.58	0.551	0.582	0.602	0.609	0.567	0.582	0.579	0.585	0.542	0.646	0.618	0.652	0.604	0.608	0.628	0.542
AUC	PC+T:p=0.01	PGC3-2024-EUR	0.607	0.606	0.607	0.6	0.589	0.616	0.674	0.619	0.553	0.65	0.586	0.584	0.598	0.577	0.621	0.632	0.596	0.611	0.658	0.599	0.607	0.615	0.609	0.58	0.611	0.604	0.569	0.628	0.646	0.602	0.567	0.579	0.596	0.6	0.635	0.596	0.602	0.599	0.622	0.556	0.664	0.608	0.635	0.617	0.627	0.657	0.559
AUC	PC+T:p=0.01	PGC3-2024-EUR-no23andMe	0.599	0.598	0.599	0.593	0.579	0.609	0.642	0.62	0.57	0.645	0.59	0.579	0.561	0.578	0.611	0.603	0.614	0.604	0.629	0.595	0.598	0.624	0.624	0.611	0.583	0.605	0.563	0.602	0.665	0.581	0.573	0.562	0.6	0.596	0.62	0.608	0.588	0.582	0.61	0.546	0.659	0.625	0.649	0.605	0.595	0.634	0.558
AUC	PC+T:p=0.05	Meng-2024	0.609				0.587	0.619	0.686	0.617	0.564	0.651	0.632	0.608	0.605	0.581	0.619		0.586	0.635	0.661	0.599	0.598	0.637	0.592	0.605	0.638	0.599	0.576	0.638		0.598	0.566	0.575	0.598	0.609	0.635			0.611	0.615	0.552	0.663	0.616	0.679	0.621	0.634		0.587
AUC	PC+T:p=0.05	PGC3-2024	0.609				0.587	0.619	0.669	0.616	0.567	0.648	0.626	0.613	0.593	0.583	0.619		0.59	0.63	0.657	0.604	0.594	0.633	0.599	0.607	0.64	0.602	0.574	0.633		0.596	0.573	0.582	0.59	0.608	0.644			0.61	0.623	0.55	0.664	0.617	0.654	0.616	0.63		0.59
AUC	PC+T:p=0.05	PGC3-2024-EUR	0.61	0.609	0.61	0.602	0.59	0.62	0.674	0.629	0.559	0.653	0.613	0.595	0.603	0.584	0.629	0.629	0.604	0.623	0.668	0.607	0.594	0.627	0.609	0.582	0.611	0.605	0.574	0.628	0.636	0.606	0.564	0.577	0.608	0.597	0.636	0.604	0.6	0.611	0.613	0.556	0.666	0.616	0.647	0.603	0.631	0.669	0.563
AUC	PC+T:p=0.05	PGC3-2024-no23andMe	0.603				0.577	0.614	0.656	0.628	0.587	0.631	0.624	0.581	0.586	0.607	0.596		0.615	0.597	0.645	0.594	0.572	0.627	0.635	0.601	0.609	0.619	0.566	0.611		0.597	0.569	0.586	0.592	0.583	0.62			0.6	0.609	0.541	0.657	0.613	0.67	0.587	0.611		0.583
AUC	PC+T:p=0.05	PGC3-2024-EUR-no23andMe	0.603	0.602	0.604	0.597	0.583	0.615	0.657	0.631	0.578	0.639	0.608	0.593	0.59	0.593	0.614	0.61	0.617	0.6	0.65	0.596	0.58	0.638	0.632	0.582	0.591	0.62	0.563	0.605	0.67	0.591	0.559	0.573	0.599	0.612	0.62	0.597	0.593	0.574	0.615	0.551	0.661	0.619	0.653	0.604	0.616	0.659	0.581
AUC	PC+T:p=0.1	PGC3-2024-EUR	0.611	0.61	0.613	0.602	0.589	0.622	0.666	0.624	0.571	0.663	0.623	0.596	0.603	0.585	0.628	0.635	0.604	0.623	0.664	0.609	0.59	0.632	0.61	0.574	0.618	0.612	0.571	0.629	0.637	0.613	0.576	0.577	0.616	0.603	0.641	0.599	0.6	0.609	0.613	0.557	0.667	0.616	0.653	0.607	0.639	0.678	0.568
AUC	PC+T:p=0.1	PGC3-2024-EUR-no23andMe	0.601	0.6	0.601	0.595	0.579	0.613	0.661	0.626	0.575	0.651	0.609	0.581	0.59	0.593	0.614	0.61	0.611	0.596	0.647	0.591	0.568	0.644	0.638	0.569	0.592	0.613	0.562	0.602	0.671	0.589	0.554	0.57	0.601	0.609	0.62	0.588	0.588	0.572	0.605	0.547	0.66	0.63	0.639	0.598	0.62	0.659	0.573
AUC	PC+T:p=0.2	PGC3-2024-EUR	0.61	0.608	0.611	0.6	0.588	0.621	0.669	0.625	0.57	0.662	0.628	0.596	0.605	0.582	0.62	0.633	0.603	0.621	0.664	0.608	0.585	0.629	0.605	0.581	0.615	0.606	0.571	0.627	0.639	0.611	0.57	0.573	0.616	0.601	0.638	0.593	0.599	0.609	0.617	0.558	0.668	0.614	0.65	0.605	0.632	0.673	0.567
AUC	PC+T:p=0.2	PGC3-2024-EUR-no23andMe	0.603	0.601	0.602	0.597	0.58	0.615	0.657	0.629	0.58	0.65	0.607	0.578	0.589	0.593	0.612	0.612	0.61	0.595	0.647	0.596	0.565	0.648	0.643	0.578	0.598	0.618	0.563	0.602	0.668	0.585	0.559	0.571	0.611	0.607	0.617	0.584	0.59	0.575	0.602	0.545	0.661	0.625	0.647	0.604	0.618	0.676	0.581
AUC	PC+T:p=0.5	PGC3-2024-EUR	0.61	0.608	0.612	0.598	0.586	0.621	0.672	0.624	0.576	0.667	0.636	0.6	0.607	0.583	0.621	0.634	0.6	0.614	0.663	0.609	0.58	0.628	0.605	0.576	0.626	0.61	0.57	0.624	0.636	0.61	0.568	0.577	0.617	0.599	0.639	0.592	0.598	0.61	0.62	0.556	0.666	0.61	0.647	0.606	0.633	0.677	0.574
AUC	PC+T:p=0.5	PGC3-2024-EUR-no23andMe	0.601	0.599	0.601	0.594	0.578	0.613	0.663	0.626	0.579	0.653	0.596	0.578	0.584	0.593	0.604	0.605	0.611	0.595	0.645	0.595	0.563	0.642	0.641	0.579	0.597	0.621	0.563	0.599	0.665	0.589	0.563	0.567	0.608	0.606	0.612	0.583	0.587	0.577	0.602	0.546	0.659	0.63	0.642	0.604	0.612	0.664	0.581
AUC	PC+T:p=1	PGC3-2024-EUR	0.61	0.608	0.612	0.598	0.586	0.621	0.669	0.624	0.577	0.668	0.64	0.602	0.607	0.584	0.62	0.634	0.599	0.616	0.665	0.609	0.576	0.628	0.604	0.578	0.625	0.611	0.57	0.623	0.636	0.609	0.568	0.576	0.616	0.6	0.638	0.593	0.598	0.61	0.621	0.556	0.665	0.61	0.649	0.606	0.634	0.675	0.575
AUC	PC+T:p=1	PGC3-2024-EUR-no23andMe	0.6	0.599	0.601	0.594	0.578	0.613	0.665	0.627	0.582	0.65	0.598	0.579	0.585	0.593	0.602	0.603	0.61	0.593	0.643	0.594	0.561	0.639	0.643	0.576	0.596	0.62	0.562	0.598	0.663	0.59	0.558	0.565	0.607	0.606	0.613	0.582	0.588	0.577	0.603	0.546	0.658	0.63	0.645	0.605	0.613	0.662	0.579
AUC	SbayesR	PGC2+UKB-2019	0.592	0.592		0.592	0.582	0.607	0.619	0.599		0.611				0.61	0.617						0.591	0.612	0.612	0.604	0.64		0.551	0.575	0.631			0.58	0.593	0.59			0.6
AUC	SbayesR	Howard-2019	0.597	0.597		0.597	0.587	0.613	0.639	0.612		0.629				0.619	0.616						0.596	0.619	0.597	0.581	0.664		0.557	0.594	0.615			0.591	0.596	0.614			0.6
AUC	SbayesR	PGC3-2024-EUR	0.625	0.623	0.627	0.613	0.601	0.636	0.675	0.637	0.58	0.667	0.631	0.601	0.603	0.605	0.638	0.659	0.601	0.639	0.672	0.623	0.594	0.62	0.639	0.6	0.644	0.633	0.574	0.651	0.649	0.619	0.603	0.615	0.609	0.627	0.656	0.605	0.609	0.615	0.642	0.587	0.685	0.639	0.684	0.628	0.641	0.687	0.596
AUC	SbayesRC	PGC2+UKB-2019	0.592	0.592		0.592	0.581	0.609	0.626	0.6		0.606				0.615	0.612						0.588	0.607	0.608	0.592	0.639		0.551	0.588	0.631			0.579	0.587	0.595			0.598
AUC	SbayesRC	Howard-2019	0.597	0.597		0.597	0.587	0.613	0.642	0.61		0.628				0.623	0.616						0.584	0.611	0.597	0.563	0.647		0.559	0.599	0.621			0.59	0.596	0.617			0.602
AUC	SbayesRC	PGC3-2024-EUR	0.626	0.624	0.628	0.614	0.603	0.637	0.674	0.636	0.582	0.67	0.644	0.607	0.612	0.609	0.638	0.656	0.606	0.636	0.677	0.617	0.596	0.619	0.634	0.6	0.635	0.636	0.574	0.648	0.651	0.618	0.612	0.612	0.61	0.631	0.657	0.608	0.615	0.612	0.643	0.592	0.689	0.644	0.68	0.631	0.643	0.683	0.587
pval	Cojo_bJ	PGC2+UKB-2019	2.9e-18	0.14		0.3	0.33	0.24	0.17	0.0076		0.081				0.14	0.065						0.65	0.0035	1	0.5	0.32		0.88	0.0033	0.5			0.0054	0.34	0.88			5.4e-09
pval	Cojo_bJ	Howard-2019	1.4e-20	0.053		0.11	0.088	0.15	0.013	0.032		0.18				0.2	0.35						0.67	0.00077	0.055	0.11	0.13		0.084	0.0025	0.48			0.046	0.41	0.13			5.2e-10
pval	Cojo_bJ	PGC3-2024-EUR	1.6e-198	0.0027	0.0047	0.0068	0.0028	0.0078	0.00024	5.6e-05	0.022	0.057	0.0097	0.00011	0.0098	0.012	3.1e-07	2.1e-08	0.0012	0.001	3.4e-06	0.00052	0.012	1.3e-05	0.024	0.058	0.041	0.0012	1.8e-06	7.8e-07	0.017	0.00021	7.8e-05	0.0057	0.034	0.00014	4.9e-21	0.0021	2.7e-25	0.005	9.6e-08	0.0007	2.4e-26	0.0069	0.00046	0.00027	0.13	0.0045	0.019
pval	PC+T:p=0.00000005	PGC2+UKB-2019	7.4e-11	0.14		0.3	0.3	0.31	0.025	0.098		0.023				0.78	0.34						0.99	0.074	0.87	0.28	0.29		0.69	0.0036	0.49			0.038	0.39	0.18			3.3e-05
pval	PC+T:p=0.00000005	Howard-2019	5.3e-16	0.077		0.16	0.12	0.23	0.0071	0.11		0.015				0.88	0.68						0.4	0.0033	0.34	0.38	0.16		0.086	0.00078	0.54			0.12	0.12	0.34			2.5e-06
pval	PC+T:p=0.00000005	PGC3-2024-EUR	8.2e-167	0.013	0.015	0.041	0.007	0.041	0.00049	0.00017	0.044	0.0035	0.14	3.5e-06	0.22	0.31	1.5e-05	1.3e-08	0.00044	0.00064	3.6e-05	0.00091	0.021	8.1e-06	0.44	0.11	0.016	0.043	3.5e-06	1.1e-07	0.012	0.0043	0.012	0.018	0.083	0.03	2.7e-17	0.041	4e-20	0.0055	1.2e-05	0.0059	6.2e-24	0.011	0.00017	0.0076	0.031	0.035	0.1
pval	PC+T:p=0.00000005	PGC3-2024-EUR-no23andMe	2.9e-99	0.037	0.078	0.076	0.037	0.11	0.0019	0.0027	0.36	0.024	0.091	0.0035	0.033	0.39	0.00011	0.00014	0.0026	0.0015	0.092	0.043	0.086	4.2e-06	0.44	0.055	0.024	0.12	3.1e-05	0.00011	0.99	0.0044	0.0055	0.043	0.11	0.1	2.4e-11	0.061	1.1e-15	0.039	0.00011	0.036	1.1e-12	0.44	0.013	0.15	0.022	0.06	0.34
pval	PC+T:p=0.000001	PGC3-2024-EUR	4.4e-222	0.0041	0.0074	0.01	0.0036	0.013	1.8e-06	3.4e-05	0.046	7.6e-05	0.19	1.3e-06	0.03	0.012	8.5e-06	4.9e-11	1e-05	0.00013	8.7e-07	3.5e-06	0.0025	6.4e-06	0.18	0.11	0.067	0.0014	2.3e-07	1e-09	0.00035	0.00047	0.0052	0.014	0.0038	0.00044	8.1e-21	0.034	2.5e-24	0.00059	1.2e-06	0.012	5.7e-30	0.0038	0.00034	3.2e-05	0.0043	0.028	0.071
pval	PC+T:p=0.000001	PGC3-2024-EUR-no23andMe	2.4e-160	0.014	0.03	0.031	0.026	0.034	0.00022	6.8e-06	0.013	0.0022	0.019	7.8e-06	0.0062	0.15	5.4e-06	1.2e-08	5.4e-05	0.00079	0.026	0.0053	0.012	1.8e-06	0.5	0.049	0.0016	0.031	5.8e-07	7.3e-07	0.018	0.00043	0.0058	0.02	0.0037	0.052	2.1e-15	0.021	6.1e-21	0.007	3.4e-05	0.014	1.9e-23	0.23	0.0025	0.045	0.017	0.046	0.46
pval	PC+T:p=0.0001	PGC3-2024-EUR	0	0.0013	0.0039	0.0014	0.003	0.0027	4.9e-07	7.8e-09	0.0062	8.5e-07	0.17	8.9e-10	0.00081	0.00078	9.5e-11	3.1e-19	6.5e-10	1.3e-08	5.3e-11	1.3e-08	0.0028	8.9e-07	0.00051	0.013	0.094	1.2e-07	9.4e-10	1.2e-15	2.5e-06	1.1e-06	0.0011	0.0043	2.4e-08	3.2e-05	2.9e-32	0.012	3.6e-30	3.2e-06	6.8e-09	0.0054	9e-47	0.00014	0.00017	2.5e-05	0.00011	0.01	0.083
pval	PC+T:p=0.0001	PGC3-2024-EUR-no23andMe	5.7e-298	0.0015	0.0029	0.0033	0.0059	0.00096	7.2e-06	1.4e-10	0.00011	2.1e-05	0.0026	9.7e-07	0.00025	0.00032	5.3e-12	3.4e-17	2.5e-09	4.1e-07	1.5e-06	2.3e-05	0.00014	3.1e-05	0.00043	0.012	0.027	1.2e-05	6.9e-09	1.1e-08	1.2e-05	4.9e-06	0.00055	0.081	8.5e-08	0.00013	8.4e-24	0.013	3.5e-27	0.00033	6e-05	0.0042	4.8e-41	0.009	8.1e-05	0.00031	0.0012	0.0063	0.012
pval	PC+T:p=0.001	PGC3-2024-EUR	0	0.00054	0.0018	0.00028	0.00041	0.0017	1e-08	3.6e-10	0.00025	1.4e-07	0.23	8.9e-11	5.1e-05	4.1e-06	6.5e-16	8.4e-22	1.2e-11	2.4e-11	1.5e-14	2.5e-10	0.00039	6.7e-09	2.1e-05	0.0016	0.0068	1.8e-11	1.6e-13	8.9e-17	8e-06	7.6e-10	7.2e-05	0.00095	1.1e-11	1e-07	1e-38	2e-05	1.7e-36	2e-07	1.1e-11	0.001	2.3e-58	3.1e-05	1.1e-05	7e-07	1.9e-05	0.0029	0.0047
pval	PC+T:p=0.001	PGC3-2024-EUR-no23andMe	0	0.00084	0.0014	0.0022	0.0029	0.00095	6.9e-07	8.6e-14	7.9e-05	9.5e-07	0.0064	1.5e-06	0.0077	2.2e-05	2.6e-12	4.9e-18	2.4e-13	1.5e-07	6.2e-11	1.3e-08	2e-05	2.1e-08	9.3e-07	0.0029	0.091	3.2e-09	1.1e-10	1.6e-09	5.8e-07	2.6e-06	0.0003	0.041	2.5e-11	5.9e-07	2e-28	0.00085	2.5e-31	1.9e-05	7.9e-07	0.011	1.4e-50	1.8e-05	1.5e-06	5.4e-05	1.5e-05	0.00023	0.034
pval	PC+T:p=0.01	PGC3-2024-EUR	0	0.00031	0.00057	0.00076	0.00074	0.00058	2e-11	3.6e-12	0.00017	5.5e-08	0.061	2.6e-09	1e-05	8.9e-08	1.1e-16	1.8e-27	1e-12	4.1e-10	1.4e-18	1.7e-12	0.00019	3.5e-08	6.5e-06	0.0088	0.0037	2.3e-13	5.3e-18	4.9e-18	7.1e-08	3.3e-09	0.0028	0.00036	2e-13	1.2e-07	6.9e-43	1.9e-06	3.7e-45	2.1e-07	2e-12	0.00076	5.6e-63	1e-05	6.1e-06	4.8e-07	2.6e-06	2.5e-06	0.0022
pval	PC+T:p=0.01	PGC3-2024-EUR-no23andMe	0	0.0012	0.00056	0.0051	0.0055	0.00029	3.6e-09	3.2e-13	6.8e-07	8e-08	0.017	1.1e-08	0.0042	2.5e-08	1.9e-14	2.9e-16	1.3e-15	1.2e-09	4.5e-12	3.8e-11	0.00012	4.9e-08	3.9e-07	0.00049	0.0069	1.6e-12	8.7e-15	1.1e-13	8e-08	2.8e-06	0.0017	0.0037	5.4e-15	8.5e-07	5.5e-36	3.8e-07	3.7e-36	7.4e-06	4.2e-10	0.0059	5.1e-58	8e-07	1.1e-06	5.8e-06	2.9e-05	9.6e-05	0.0046
pval	PC+T:p=0.05	Meng-2024	0				2.06e-100	0	1.84e-13	5.83e-13	1.67e-06	4.26e-08	0.00183	3.42e-14	2.3e-06	2.8e-08	2.16e-16		7.15e-11	6.18e-14	4.85e-20	8.23e-12	0.000361	2.19e-11	8.1e-05	0.00383	0.000599	3.95e-13	1.71e-22	3.72e-20		4.34e-09	0.00423	0.000192	1.99e-13	1.09e-08	2.25e-43			9.83e-09	7.56e-12	0.00207	1.45e-64	4.97e-06	7.45e-09	8.41e-08	9.02e-07		2.6e-05
pval	PC+T:p=0.05	PGC3-2024	0				1.52e-101	0	7.32e-12	1.43e-12	1.23e-06	1.19e-07	0.00349	1.44e-15	4.73e-05	1.4e-08	3.55e-16		5.76e-12	5.43e-13	3.52e-18	9.22e-13	0.00112	2.2e-11	2.28e-05	0.00215	0.00134	1.29e-13	7.97e-22	6.79e-19		1.69e-08	0.00325	6.22e-05	1.24e-12	1.18e-08	2.5e-47			1.07e-08	9.13e-13	0.0036	3.89e-64	4.24e-06	8.55e-07	1.64e-07	2.4e-06		1.29e-05
pval	PC+T:p=0.05	PGC3-2024-EUR	0	0.00082	0.00028	0.0036	0.0035	0.00039	6.7e-12	4.5e-14	2.2e-05	1.5e-08	0.0063	2e-11	6.5e-06	1.7e-08	3.1e-19	5.9e-27	4.9e-14	6.9e-12	8.2e-22	5.1e-14	0.0013	4.2e-09	6.2e-06	0.013	0.0099	3.7e-14	1e-20	8.1e-18	1.1e-06	1.5e-09	0.009	0.00022	5.4e-16	3.9e-07	1.7e-43	3.4e-07	1.7e-43	4.5e-09	4.2e-11	0.0015	1.3e-66	8.2e-07	1.4e-06	1.5e-06	5.1e-07	2.3e-07	0.00066
pval	PC+T:p=0.05	PGC3-2024-no23andMe	0				3.55e-82	3.95e-305	7.12e-11	4.98e-14	2.31e-09	4.14e-06	0.00092	5.63e-10	0.000102	1.4e-12	1.32e-11		4.64e-17	1.3e-08	3.29e-15	1.22e-10	0.00468	7.98e-09	9.63e-08	0.00378	0.00251	8.62e-17	1.5e-16	5.85e-17		3.03e-08	0.00406	0.000148	6.51e-13	3.58e-05	6.87e-35			4.78e-08	2.89e-10	0.0201	1.81e-56	7.08e-06	1.66e-07	3.81e-05	9.52e-06		0.0001
pval	PC+T:p=0.05	PGC3-2024-EUR-no23andMe	0	0.0013	0.00058	0.0057	0.0059	0.00046	8.9e-11	7.4e-16	8.6e-08	3.6e-07	0.0025	3.3e-11	6.6e-05	2.8e-11	2.7e-15	8.5e-18	1.1e-16	3.3e-09	3.7e-16	7.1e-12	0.0026	1.7e-09	1.4e-08	0.0074	0.005	4.4e-17	2.4e-15	1.3e-15	9.8e-09	1.3e-07	0.019	0.00091	1.4e-14	5.2e-08	8.6e-35	3.2e-06	3.1e-40	3.9e-05	9.3e-11	0.0064	3e-59	2.4e-06	6.6e-07	4.2e-06	1.2e-06	1.7e-05	0.00019
pval	PC+T:p=0.1	PGC3-2024-EUR	0	0.0016	0.0002	0.0072	0.007	0.00044	9.8e-12	9e-14	9.7e-07	6.1e-09	0.0048	1.3e-11	2.6e-06	1.6e-08	3.5e-19	1.3e-28	2.6e-14	6.4e-12	4.9e-20	2.1e-14	0.002	1.6e-09	6.2e-06	0.031	0.0047	3.5e-15	8.5e-20	6.1e-19	5.1e-07	4.9e-10	0.005	0.00017	3.2e-18	1.4e-07	3.8e-46	1.7e-06	5e-45	4.8e-09	2.5e-11	0.0015	4.6e-66	6.5e-07	8.2e-07	3.3e-07	1.2e-07	3.4e-08	0.00033
pval	PC+T:p=0.1	PGC3-2024-EUR-no23andMe	0	0.0011	0.0011	0.0037	0.0041	0.00085	2.3e-11	2.6e-14	9.1e-08	6.9e-08	0.0025	6.1e-09	5.4e-05	7.3e-12	1.1e-15	1e-17	4.2e-15	2.4e-08	1.2e-15	3.7e-11	0.0078	3.2e-10	2.2e-09	0.034	0.0032	2.1e-16	1.1e-15	6.6e-15	2.6e-08	2.7e-07	0.029	0.0018	7.2e-15	8.1e-08	5.3e-36	2.1e-05	1.7e-37	5.1e-05	1e-09	0.018	2.6e-58	2.5e-07	4.5e-06	1.4e-05	8.8e-07	1.8e-05	0.00043
pval	PC+T:p=0.2	PGC3-2024-EUR	0	0.0021	0.00034	0.0095	0.0095	0.00043	1.1e-11	6.2e-14	1.1e-06	6.7e-09	0.0031	1.8e-11	2.2e-06	8.6e-08	3.5e-17	1.2e-27	4.6e-14	2e-11	4.9e-20	2.4e-14	0.0044	2.6e-09	1.1e-05	0.016	0.0043	5e-14	3.3e-20	2.9e-19	6e-07	1.3e-09	0.013	0.00019	2.3e-18	3.9e-07	1.9e-44	5.1e-06	9.2e-44	4.1e-09	1.6e-11	0.0011	3.6e-67	1.2e-06	1e-06	4.3e-07	1.4e-06	4.9e-08	0.00051
pval	PC+T:p=0.2	PGC3-2024-EUR-no23andMe	0	0.0013	0.001	0.0048	0.0052	0.00073	3.4e-11	2.2e-15	2.8e-08	5.6e-08	0.0042	4.8e-09	0.00012	1.1e-11	2.2e-15	5.4e-18	4e-15	6.4e-08	1.4e-15	4.4e-12	0.016	8.1e-11	4.3e-10	0.014	0.0021	1.5e-17	2.3e-16	5.3e-15	1.2e-07	8.6e-07	0.032	0.00056	2e-17	1.4e-07	2e-34	3.9e-05	1e-38	3.4e-05	2.9e-09	0.013	4.8e-58	5.2e-07	1.2e-06	3.2e-06	1.1e-06	1.1e-06	6.2e-05
pval	PC+T:p=0.5	PGC3-2024-EUR	0	0.0026	0.00035	0.012	0.012	0.00047	7.5e-12	6.2e-14	1.8e-07	4.2e-09	0.0013	3.3e-12	1.9e-06	1.6e-07	4.3e-17	2.7e-28	2.8e-13	2e-10	1.5e-19	1.9e-14	0.0064	2.6e-09	3.5e-06	0.02	0.0015	3.7e-15	1.4e-19	2.8e-18	1.2e-06	2.9e-09	0.015	0.00012	2.8e-18	9.3e-07	2.2e-45	5.7e-06	1.7e-43	4.5e-09	3.6e-12	0.0016	7.4e-66	3.3e-06	1.6e-06	5.9e-07	1.1e-06	2.8e-08	0.00013
pval	PC+T:p=0.5	PGC3-2024-EUR-no23andMe	0	0.0021	0.00092	0.0091	0.0095	0.00068	5e-12	2e-14	9.5e-08	2.8e-08	0.0089	6.6e-09	0.00032	4.2e-11	2.2e-13	4.3e-16	1.8e-15	9.2e-08	1.1e-14	8.8e-12	0.018	3.8e-10	6.1e-10	0.014	0.0021	6.5e-18	2.3e-16	1e-14	2.4e-07	6.4e-07	0.027	0.001	3.4e-17	1.2e-07	7.7e-32	6.8e-05	1.2e-36	2.2e-05	2.5e-09	0.011	3.5e-57	1.3e-07	1.4e-06	2.6e-06	5.3e-06	1e-05	7.6e-05
pval	PC+T:p=1	PGC3-2024-EUR	0	0.0027	0.00032	0.013	0.013	0.0004	7.5e-12	4.8e-14	1.3e-07	3e-09	0.001	1.8e-12	2e-06	1.2e-07	5.8e-17	2.6e-28	2.9e-13	9.3e-11	7.1e-20	1.9e-14	0.0099	2.8e-09	3.1e-06	0.016	0.0017	3.1e-15	2.6e-19	4e-18	1e-06	2.5e-09	0.014	0.00014	3.1e-18	8.8e-07	3.9e-45	4.4e-06	5.8e-43	3.6e-09	3.6e-12	0.0015	7.3e-65	3.1e-06	1.1e-06	5.6e-07	1e-06	3.4e-08	9.4e-05
pval	PC+T:p=1	PGC3-2024-EUR-no23andMe	0	0.0022	0.0011	0.0092	0.0096	0.00093	3e-12	1.9e-14	5.9e-08	3.7e-08	0.0071	4.8e-09	0.00025	4e-11	6.7e-13	1.6e-15	3.3e-15	1.1e-07	2.1e-14	1.8e-11	0.018	9.3e-10	3.6e-10	0.02	0.002	2e-17	7.5e-16	1.5e-14	2.6e-07	3.9e-07	0.039	0.0017	4.1e-17	1.1e-07	1.8e-32	7.9e-05	1.2e-36	2.6e-05	1.6e-09	0.011	2e-56	1.1e-07	1.1e-06	2.6e-06	5.1e-06	1.5e-05	9.6e-05
pval	SbayesR	PGC2+UKB-2019	7.7e-173	0.0012		0.0026	0.0042	4.1e-05	1.1e-05	1.6e-08		0.00017				4.3e-12	9.3e-16						0.0002	1.3e-07	1.2e-07	0.00098	0.00015		9.3e-11	3.6e-09	4e-07			0.00011	1.4e-12	3.7e-06			1.5e-45
pval	SbayesR	Howard-2019	9.6e-196	0.00056		0.0012	0.0018	0.00011	4.7e-07	5.3e-11		3.1e-05				1.6e-14	2.5e-15						0.00016	9.9e-09	4.5e-06	0.0037	9.7e-06		5.9e-13	3e-11	1.6e-05			4e-05	6.1e-13	4e-10			1.2e-46
pval	SbayesR	PGC3-2024-EUR	0	7.6e-05	7.2e-06	0.00035	0.00032	3.8e-05	1.2e-11	1.5e-16	4.7e-08	5.2e-09	0.00075	4.1e-12	1.8e-06	2.4e-12	3.9e-22	2.9e-39	1.8e-14	1.7e-14	1e-22	9.2e-17	0.00094	5.5e-09	1.7e-10	0.0031	0.00063	1.1e-22	1.8e-21	2.3e-25	7.4e-07	5.1e-13	1.1e-05	2.2e-08	1.2e-16	6.2e-12	2.8e-56	8.4e-08	7.1e-55	1.2e-09	1e-16	4.8e-07	3.1e-80	1.3e-08	3.8e-10	5.4e-08	6.1e-07	2.1e-09	1.6e-06
pval	SbayesRC	PGC2+UKB-2019	1.4e-173	0.0011		0.0023	0.0038	5.3e-05	4e-06	3.4e-08		0.00017				2.4e-12	2e-14						0.00036	3.9e-07	1.6e-07	0.0014	0.00012		2.2e-11	3.9e-11	8.1e-07			9.3e-05	1.3e-11	1.4e-06			1.1e-43
pval	SbayesRC	Howard-2019	2e-196	0.0011		0.0023	0.0036	0.00031	2.9e-07	1.7e-10		3.4e-05				6.6e-16	1.1e-15						0.0011	2.2e-08	4.4e-06	0.01	3.5e-05		2.8e-13	7.5e-12	1.9e-05			6e-05	1.6e-12	3.2e-10			1e-48
pval	SbayesRC	PGC3-2024-EUR	0	0.00013	2.3e-06	0.00061	0.00057	3.6e-05	1.4e-11	2.7e-16	4e-08	1.1e-09	0.00018	2.7e-13	2.9e-07	1.1e-12	2.5e-22	1.1e-39	3.4e-15	7.8e-14	1.8e-24	7.2e-16	0.00057	6.8e-09	3.3e-10	0.002	0.0022	3.9e-23	3.7e-21	6.8e-24	1.3e-06	5.6e-13	2.4e-06	6.1e-08	2.1e-17	8.6e-13	3e-57	6.4e-08	3.4e-60	1.8e-09	7e-17	4.8e-08	2.1e-83	7.4e-09	7.2e-10	2.1e-08	3.1e-07	5.9e-09	8.4e-06
NKr2	Cojo_bJ	PGC2+UKB-2019	0.003	0.004		0.004	0.004	0.005	0.005	0.008		0.006				0.002	0.003						0	0.016	0	0.002	0.004		0	0.007	0.001			0.009	0.001	0			0.006
NKr2	Cojo_bJ	Howard-2019	0.004	0.005		0.006	0.004	0.008	0.016	0.005		0.004				0.002	0.001						0	0.022	0.005	0.01	0.009		0.001	0.008	0.001			0.005	0.001	0.003			0.007
NKr2	Cojo_bJ	PGC3-2024-EUR	0.017	0.017	0.019	0.015	0.014	0.02	0.034	0.018	0.004	0.007	0.036	0.011	0.014	0.006	0.023	0.018	0.006	0.015	0.023	0.009	0.013	0.036	0.007	0.015	0.017	0.008	0.006	0.021	0.009	0.017	0.038	0.009	0.004	0.018	0.038	0.013	0.019	0.011	0.034	0.014	0.044	0.018	0.04	0.03	0.006	0.033	0.007
NKr2	PC+T:p=0.00000005	PGC2+UKB-2019	0.002	0.002		0.003	0.002	0.004	0.013	0.003		0.011				0	0.001						0	0.006	0	0.005	0.005		0	0.007	0.001			0.005	0.001	0.002			0.003
NKr2	PC+T:p=0.00000005	Howard-2019	0.003	0.004		0.004	0.003	0.007	0.019	0.003		0.012				0	0						0.001	0.017	0.001	0.003	0.008		0.001	0.01	0.001			0.003	0.002	0.001			0.004
NKr2	PC+T:p=0.00000005	PGC3-2024-EUR	0.014	0.014	0.016	0.013	0.011	0.017	0.031	0.016	0.003	0.018	0.012	0.016	0.003	0.001	0.017	0.018	0.007	0.017	0.018	0.009	0.011	0.038	0.001	0.01	0.023	0.003	0.005	0.024	0.01	0.01	0.015	0.007	0.002	0.006	0.031	0.006	0.015	0.011	0.023	0.009	0.04	0.016	0.046	0.016	0.011	0.018	0.003
NKr2	PC+T:p=0.00000005	PGC3-2024-EUR-no23andMe	0.008	0.009	0.009	0.009	0.007	0.01	0.025	0.01	0.001	0.011	0.016	0.006	0.009	0.001	0.013	0.008	0.005	0.014	0.003	0.003	0.006	0.04	0.001	0.015	0.021	0.002	0.004	0.013	0	0.01	0.019	0.005	0.002	0.003	0.019	0.005	0.011	0.006	0.018	0.005	0.02	0.002	0.02	0.005	0.013	0.015	0.001
NKr2	PC+T:p=0.000001	PGC3-2024-EUR	0.019	0.019	0.021	0.017	0.014	0.023	0.057	0.019	0.003	0.032	0.009	0.017	0.01	0.006	0.018	0.025	0.01	0.021	0.026	0.017	0.019	0.039	0.002	0.011	0.013	0.008	0.007	0.032	0.02	0.015	0.019	0.007	0.007	0.015	0.037	0.006	0.018	0.016	0.029	0.008	0.051	0.021	0.042	0.039	0.02	0.02	0.004
NKr2	PC+T:p=0.000001	PGC3-2024-EUR-no23andMe	0.013	0.014	0.014	0.014	0.011	0.016	0.035	0.023	0.005	0.019	0.03	0.015	0.016	0.002	0.018	0.018	0.009	0.016	0.005	0.006	0.013	0.043	0.001	0.016	0.04	0.003	0.006	0.021	0.009	0.015	0.019	0.006	0.007	0.005	0.027	0.007	0.016	0.01	0.021	0.007	0.039	0.004	0.03	0.009	0.014	0.017	0.001
NKr2	PC+T:p=0.0001	PGC3-2024-EUR	0.03	0.03	0.034	0.025	0.02	0.038	0.064	0.037	0.006	0.049	0.01	0.028	0.023	0.011	0.037	0.045	0.02	0.045	0.045	0.025	0.018	0.046	0.017	0.025	0.011	0.021	0.009	0.054	0.034	0.029	0.026	0.009	0.025	0.022	0.059	0.009	0.023	0.03	0.041	0.009	0.08	0.036	0.046	0.04	0.036	0.027	0.004
NKr2	PC+T:p=0.0001	PGC3-2024-EUR-no23andMe	0.025	0.025	0.027	0.022	0.017	0.031	0.051	0.045	0.013	0.037	0.049	0.018	0.028	0.013	0.042	0.04	0.019	0.036	0.024	0.014	0.029	0.033	0.017	0.025	0.02	0.014	0.008	0.028	0.03	0.025	0.029	0.004	0.023	0.018	0.043	0.008	0.021	0.018	0.02	0.01	0.07	0.017	0.051	0.03	0.025	0.031	0.008
NKr2	PC+T:p=0.001	PGC3-2024-EUR	0.039	0.039	0.044	0.033	0.027	0.048	0.082	0.043	0.011	0.056	0.008	0.031	0.034	0.021	0.057	0.052	0.025	0.062	0.062	0.031	0.025	0.063	0.025	0.04	0.029	0.033	0.013	0.059	0.031	0.045	0.038	0.013	0.036	0.035	0.071	0.024	0.028	0.037	0.056	0.013	0.099	0.043	0.063	0.056	0.044	0.037	0.01
NKr2	PC+T:p=0.001	PGC3-2024-EUR-no23andMe	0.032	0.032	0.034	0.028	0.021	0.04	0.062	0.061	0.013	0.049	0.04	0.017	0.015	0.018	0.043	0.042	0.029	0.039	0.045	0.025	0.037	0.059	0.033	0.036	0.011	0.026	0.01	0.031	0.039	0.027	0.032	0.005	0.035	0.031	0.052	0.015	0.024	0.025	0.03	0.008	0.086	0.046	0.075	0.037	0.045	0.056	0.006
NKr2	PC+T:p=0.01	PGC3-2024-EUR	0.044	0.044	0.048	0.038	0.03	0.054	0.111	0.053	0.012	0.06	0.019	0.026	0.04	0.029	0.06	0.066	0.027	0.055	0.08	0.038	0.028	0.058	0.028	0.028	0.034	0.039	0.018	0.064	0.045	0.042	0.022	0.015	0.042	0.035	0.079	0.03	0.035	0.037	0.059	0.014	0.107	0.048	0.067	0.057	0.053	0.09	0.012
NKr2	PC+T:p=0.01	PGC3-2024-EUR-no23andMe	0.038	0.037	0.041	0.033	0.024	0.047	0.087	0.058	0.021	0.059	0.031	0.024	0.017	0.031	0.052	0.038	0.034	0.052	0.05	0.034	0.03	0.056	0.035	0.049	0.029	0.036	0.015	0.047	0.045	0.027	0.024	0.01	0.048	0.03	0.066	0.034	0.028	0.028	0.047	0.009	0.099	0.06	0.077	0.047	0.042	0.062	0.01
NKr2	PC+T:p=0.05	Meng-2024	0.048				0.0265	0.0591	0.133	0.057	0.0194	0.0609	0.0521	0.0426	0.0457	0.031	0.0593		0.0226	0.0779	0.0866	0.0357	0.0256	0.0838	0.0213	0.0338	0.0468	0.0385	0.0233	0.0715		0.0415	0.0199	0.0161	0.0424	0.0405	0.08			0.0453	0.0563	0.0116	0.11	0.0516	0.107	0.0646	0.0575		0.0223
NKr2	PC+T:p=0.05	PGC3-2024	0.0478				0.0268	0.0586	0.116	0.0551	0.02	0.057	0.0459	0.0471	0.034	0.0323	0.0584		0.0253	0.0723	0.0782	0.039	0.0215	0.0838	0.0246	0.038	0.041	0.04	0.0225	0.0668		0.0384	0.0211	0.0184	0.0396	0.0404	0.0873			0.0451	0.0613	0.0103	0.109	0.0523	0.0785	0.0618	0.0531		0.024
NKr2	PC+T:p=0.05	PGC3-2024-EUR	0.047	0.047	0.051	0.039	0.031	0.058	0.116	0.062	0.015	0.065	0.04	0.033	0.042	0.032	0.07	0.065	0.03	0.065	0.095	0.043	0.021	0.065	0.028	0.025	0.027	0.042	0.021	0.063	0.037	0.044	0.017	0.016	0.051	0.032	0.08	0.034	0.034	0.047	0.052	0.012	0.113	0.06	0.075	0.052	0.06	0.108	0.015
NKr2	PC+T:p=0.05	PGC3-2024-no23andMe	0.0422				0.0216	0.0528	0.105	0.0622	0.0301	0.0433	0.0589	0.0286	0.031	0.05	0.0406		0.0374	0.0453	0.0646	0.0318	0.0162	0.0628	0.0388	0.034	0.0364	0.0502	0.0166	0.0596		0.037	0.02	0.0166	0.0407	0.0213	0.0641			0.0411	0.0479	0.0066	0.0963	0.0499	0.0885	0.0385	0.0469		0.0192
NKr2	PC+T:p=0.05	PGC3-2024-EUR-no23andMe	0.041	0.041	0.044	0.037	0.026	0.052	0.104	0.071	0.024	0.053	0.049	0.033	0.033	0.044	0.055	0.042	0.037	0.049	0.069	0.036	0.018	0.068	0.044	0.029	0.031	0.051	0.015	0.054	0.051	0.034	0.013	0.013	0.046	0.037	0.064	0.029	0.031	0.023	0.051	0.009	0.101	0.055	0.08	0.048	0.056	0.075	0.018
NKr2	PC+T:p=0.1	PGC3-2024-EUR	0.048	0.048	0.053	0.04	0.031	0.059	0.114	0.061	0.02	0.068	0.043	0.034	0.045	0.032	0.07	0.069	0.031	0.066	0.087	0.045	0.019	0.068	0.028	0.019	0.032	0.045	0.02	0.067	0.039	0.046	0.019	0.016	0.059	0.034	0.085	0.031	0.035	0.047	0.054	0.012	0.112	0.061	0.079	0.059	0.066	0.122	0.016
NKr2	PC+T:p=0.1	PGC3-2024-EUR-no23andMe	0.04	0.04	0.042	0.036	0.025	0.051	0.11	0.064	0.024	0.059	0.049	0.025	0.034	0.047	0.056	0.041	0.033	0.044	0.067	0.034	0.014	0.074	0.049	0.018	0.035	0.049	0.016	0.052	0.048	0.032	0.012	0.011	0.047	0.036	0.066	0.024	0.029	0.023	0.045	0.007	0.099	0.065	0.068	0.043	0.058	0.075	0.016
NKr2	PC+T:p=0.2	PGC3-2024-EUR	0.047	0.047	0.051	0.039	0.03	0.058	0.114	0.062	0.02	0.068	0.047	0.034	0.046	0.029	0.062	0.066	0.03	0.063	0.087	0.044	0.016	0.067	0.026	0.024	0.032	0.041	0.021	0.068	0.039	0.044	0.015	0.016	0.06	0.032	0.082	0.028	0.034	0.048	0.055	0.013	0.114	0.058	0.078	0.058	0.056	0.119	0.015
NKr2	PC+T:p=0.2	PGC3-2024-EUR-no23andMe	0.041	0.041	0.043	0.038	0.025	0.052	0.109	0.069	0.026	0.06	0.044	0.026	0.03	0.046	0.055	0.042	0.033	0.041	0.066	0.037	0.012	0.079	0.053	0.024	0.038	0.053	0.016	0.052	0.043	0.029	0.011	0.014	0.056	0.034	0.063	0.023	0.03	0.024	0.043	0.008	0.099	0.062	0.077	0.049	0.056	0.096	0.02
NKr2	PC+T:p=0.5	PGC3-2024-EUR	0.047	0.047	0.051	0.039	0.03	0.058	0.116	0.062	0.023	0.07	0.055	0.036	0.046	0.028	0.062	0.068	0.028	0.056	0.084	0.045	0.015	0.067	0.029	0.022	0.04	0.045	0.02	0.064	0.036	0.042	0.014	0.017	0.059	0.03	0.084	0.027	0.034	0.047	0.058	0.012	0.112	0.054	0.075	0.056	0.057	0.124	0.019
NKr2	PC+T:p=0.5	PGC3-2024-EUR-no23andMe	0.039	0.039	0.041	0.036	0.024	0.051	0.117	0.064	0.024	0.063	0.037	0.025	0.027	0.044	0.047	0.037	0.034	0.04	0.062	0.036	0.011	0.074	0.052	0.025	0.038	0.054	0.016	0.051	0.041	0.03	0.012	0.012	0.055	0.035	0.058	0.021	0.028	0.025	0.043	0.008	0.097	0.068	0.075	0.05	0.05	0.079	0.02
NKr2	PC+T:p=1	PGC3-2024-EUR	0.047	0.047	0.052	0.039	0.029	0.058	0.116	0.062	0.024	0.071	0.058	0.037	0.046	0.028	0.061	0.068	0.028	0.059	0.086	0.045	0.013	0.067	0.03	0.024	0.039	0.045	0.02	0.064	0.037	0.043	0.015	0.017	0.059	0.03	0.083	0.028	0.033	0.048	0.058	0.012	0.11	0.054	0.077	0.057	0.057	0.122	0.019
NKr2	PC+T:p=1	PGC3-2024-EUR-no23andMe	0.039	0.039	0.041	0.036	0.024	0.05	0.12	0.064	0.025	0.061	0.039	0.026	0.028	0.044	0.046	0.036	0.033	0.04	0.061	0.035	0.011	0.07	0.053	0.022	0.038	0.052	0.016	0.05	0.041	0.031	0.01	0.011	0.055	0.035	0.059	0.021	0.028	0.025	0.044	0.008	0.096	0.069	0.077	0.05	0.05	0.076	0.019
NKr2	SbayesR	PGC2+UKB-2019	0.032	0.032		0.033	0.027	0.043	0.049	0.035		0.029				0.048	0.057						0.028	0.053	0.038	0.044	0.057		0.01	0.03	0.04			0.017	0.039	0.027			0.035
NKr2	SbayesR	Howard-2019	0.036	0.036		0.036	0.029	0.047	0.064	0.047		0.035				0.059	0.055						0.029	0.062	0.029	0.034	0.077		0.013	0.038	0.029			0.019	0.041	0.048			0.036
NKr2	SbayesR	PGC3-2024-EUR	0.06	0.06	0.066	0.049	0.039	0.074	0.113	0.074	0.025	0.069	0.061	0.036	0.047	0.049	0.082	0.095	0.031	0.081	0.099	0.053	0.022	0.064	0.055	0.036	0.046	0.069	0.022	0.091	0.038	0.062	0.047	0.036	0.054	0.058	0.104	0.038	0.043	0.051	0.082	0.031	0.136	0.079	0.125	0.066	0.059	0.143	0.029
NKr2	SbayesRC	PGC2+UKB-2019	0.032	0.032		0.033	0.026	0.044	0.054	0.034		0.029				0.049	0.052						0.026	0.049	0.037	0.041	0.058		0.011	0.037	0.038			0.018	0.036	0.029			0.034
NKr2	SbayesRC	Howard-2019	0.036	0.036		0.036	0.03	0.047	0.066	0.045		0.035				0.065	0.057						0.022	0.059	0.029	0.027	0.068		0.013	0.04	0.028			0.019	0.039	0.049			0.038
NKr2	SbayesRC	PGC3-2024-EUR	0.062	0.061	0.068	0.05	0.041	0.075	0.113	0.073	0.026	0.075	0.075	0.04	0.054	0.05	0.082	0.096	0.033	0.077	0.107	0.05	0.024	0.063	0.054	0.039	0.037	0.071	0.022	0.086	0.036	0.062	0.054	0.034	0.056	0.063	0.106	0.039	0.047	0.05	0.083	0.036	0.141	0.082	0.121	0.071	0.062	0.135	0.025
ORD10	Cojo_bJ	PGC2+UKB-2019	1.33	1.37		1.42	1.36	1.52	1.35	1.56		1.55				1.41	1.25						1.34	2.5	0.83	0.73	3.08		0.87	1.64	0.96			1.96	0.96	1.07			1.58
ORD10	Cojo_bJ	Howard-2019	1.45	1.54		1.64	1.55	1.8	3.11	1.35		1.19				1.6	1.16						1.13	3.62	0.62	2.43	1.08		1.15	1.65	0.67			1.52	1.2	1.32			1.65
ORD10	Cojo_bJ	PGC3-2024-EUR	2.13	2.23	2.4	2.27	2.1	2.53	3.47	2.98	1.51	1.33	4.37	2.12	2.14	1.7	2.29	2.59	1.43	1.68	2.83	1.42	1.71	2.54	1.24	2.65	3.28	1.95	1.57	3.12	1.27	2.29	3.5	2.24	1.3	3.22	3.51	2.22	2.43	2.78	2.64	2.05	3.81	2.56	3.68	4.29	1.28	2.89	1.5
ORD10	PC+T:p=0.00000005	PGC2+UKB-2019	1.29	1.3		1.32	1.26	1.42	2.69	1.65		1.84				1.11	1.23						0.74	1.68	0.92	1.4	1.89		0.98	1.65	0.8			2.36	0.99	0.54			1.47
ORD10	PC+T:p=0.00000005	Howard-2019	1.28	1.34		1.4	1.28	1.6	2.03	1.13		2.1				0.94	1						0.76	2.62	0.74	1.84	3.12		1.15	2.03	0.61			1.33	1.22	0.49			1.4
ORD10	PC+T:p=0.00000005	PGC3-2024-EUR	2.14	2.18	2.24	2.21	2.07	2.34	4.52	2.33	1.56	2.24	1.29	2.88	1.03	1.23	2.69	2.47	1.66	1.83	2.92	1.47	2.33	2.87	1.44	2.47	3	1.77	1.62	3.56	1.55	1.53	2.17	1.68	1.6	1.72	3.28	1.47	2.19	2.01	2.44	2.14	3.09	3.25	5.82	1.98	0.94	1.22	1.29
ORD10	PC+T:p=0.00000005	PGC3-2024-EUR-no23andMe	1.79	1.85	1.88	1.96	1.75	2.04	1.79	2.15	1.31	1.57	2.91	1.41	1.89	1.44	2.1	1.92	1.51	1.51	1.2	1.22	2.19	4.91	1.57	1.51	2.96	1.37	1.35	2.19	1.17	2.29	2.43	1.81	1.28	1.13	2.57	1.88	2.1	1.18	2.66	2.1	3.08	1.1	2.99	1.26	1.68	3.73	1.01
ORD10	PC+T:p=0.000001	PGC3-2024-EUR	2.25	2.32	2.4	2.37	1.97	2.7	4.09	2.5	1.47	4.68	1.56	2.11	1.67	1.66	2.61	3.23	1.77	2.64	2.21	2.02	2.7	4.05	1.46	1.51	2.42	1.63	1.51	3.36	2.94	1.98	2.21	1.67	1.65	2.59	3.68	1.84	2.07	1.92	2.17	2.05	3.88	2.57	3.72	4.33	1.97	2.1	1.76
ORD10	PC+T:p=0.000001	PGC3-2024-EUR-no23andMe	2.15	2.22	2.21	2.43	2.1	2.46	3.75	2.85	1.58	1.97	2.66	1.91	2.07	1.25	2.73	1.95	1.9	3.04	1.84	1.51	2.65	6.35	1.23	1.4	9.34	1.17	1.72	2.95	1.58	2.29	2.47	2.3	1.68	2.05	2.43	2.07	2.33	1.41	2.73	3.07	3.79	1.05	7.71	1.91	1.78	4.35	1.02
ORD10	PC+T:p=0.0001	PGC3-2024-EUR	2.96	3.09	3.43	2.95	2.39	3.85	5.09	3.4	1.67	6.63	1.44	2.71	2.9	2.15	3.38	4.53	2.73	4.28	3.86	3.27	2.36	4.51	2.95	2.55	0.85	2.46	1.54	4.91	4.46	3.26	4.66	1.32	2.87	2.18	5.42	1.5	2.55	3.37	2.65	2.01	5.78	2.87	3.18	3.49	3.31	3.93	1.63
ORD10	PC+T:p=0.0001	PGC3-2024-EUR-no23andMe	2.71	2.79	2.98	2.74	2.43	3.22	5.47	4.38	2.68	3.84	3.37	2.71	3.12	1.44	3.6	3.7	3.02	2.83	2.56	2	5.35	3.8	1.58	3.59	4.08	2.04	1.63	2.79	2.35	3.69	3.05	1.59	2.77	3.47	2.99	1.7	2.67	2.03	2.33	2.29	6.26	2.22	5.79	2.89	2.77	3.37	1.89
ORD10	PC+T:p=0.001	PGC3-2024-EUR	3.52	3.72	4.29	3.47	3.01	4.63	5.62	3.25	1.92	5.19	1.15	2.87	2.79	2.77	5.42	5.78	3.93	4.93	4.94	3.68	1.65	5.02	2.91	2.45	4.03	2.67	1.81	4.82	4.48	3.97	3.81	2.38	3.27	3.63	7.01	2.83	3.15	3.12	4.93	1.98	8.17	4.33	4.33	3.21	2.44	2.66	2.95
ORD10	PC+T:p=0.001	PGC3-2024-EUR-no23andMe	3.15	3.22	3.36	3.21	2.59	3.83	4.6	6.51	2.81	8.81	3.68	3.06	1.85	1.93	3.9	3.33	2.69	3.9	3.42	3.02	3.46	4.8	2.55	2.27	3.28	3.69	1.89	3.09	3.44	2.47	3.81	1.76	3.6	3.41	3.88	2.26	2.4	2.7	3.15	2.41	6.46	4.06	7.14	3.02	3.92	4.98	1.54
ORD10	PC+T:p=0.01	PGC3-2024-EUR	3.97	4.11	4.42	4.09	3.21	5.08	8.04	4.22	2.65	9.28	1.65	2.9	2.63	2.79	5.62	5.92	3.69	3.92	5.95	4.06	2.26	3.76	2.74	3.37	4.4	2.72	2.32	6.27	7.26	3.88	2.93	2.76	3.09	3.46	6.47	2.86	3.25	3	4.56	1.9	7.81	7.82	8.35	4.73	6.2	8.11	2.61
ORD10	PC+T:p=0.01	PGC3-2024-EUR-no23andMe	3.38	3.56	3.99	3.45	2.92	4.39	10.29	4.2	3.22	7.28	4.5	3.23	1.53	2.89	4.3	3.84	3.09	3.58	4.91	2.83	3.38	3.01	3.74	6.81	4.75	3.21	2.14	4.21	5.87	2.17	3.4	1.89	3.19	4.09	6.29	2.46	2.92	2.82	4.52	2.28	7.67	4.75	7.72	3.89	8.49	6.05	1.82
ORD10	PC+T:p=0.05	Meng-2024	4.35				3.07	5.02	16	5.69	2.63	6.44	3.03	4.85	3.97	2.9	4.17		3.68	8.24	10.8	3.91	3.19	5.15	2.48	2.8	13.1	3.48	2.72	6.28		4.03	3.28	2.44	3.32	3.92	6.22			4.62	5.37	2.05	10.6	9.18	8.6	6.88	4.3		3.78
ORD10	PC+T:p=0.05	PGC3-2024	4.24				3.06	5.01	14.7	5.26	3.19	4.97	2.15	5.07	2.23	3.18	4.65		3.66	5.93	7.7	3.78	2.98	5.7	3.57	2.96	2.02	3.94	2.55	5.6		4.12	3.63	2.67	3.92	5.61	7.39			2.62	6.05	1.93	10.3	6	8.07	7.03	3.27		3.24
ORD10	PC+T:p=0.05	PGC3-2024-EUR	4.11	4.3	4.93	3.97	3.18	5.51	12.41	5.56	3.02	5.39	4.18	3.56	3.06	3.11	6.75	6.3	3.12	5.46	8.05	3.67	1.6	3.95	2.89	3.07	4.53	3.23	2.89	6.11	5.47	3.88	2.83	2.18	3.75	4.28	5.9	2.79	2.94	3.9	3.95	1.81	11.28	6.71	9.52	6.15	13.55	8.07	2.58
ORD10	PC+T:p=0.05	PGC3-2024-no23andMe	3.76				2.7	4.48	6.7	4.33	3.98	7.36	4.12	2.68	3.1	5.07	3.53		3.87	5.39	5.47	2.91	3.09	4.2	5.18	2.94	9.76	4.12	2.2	5.53		3.04	3.71	1.89	3.48	2.54	5.5			3.36	4.77	2.24	8.75	5.82	6.35	5.24	3.19		2.31
ORD10	PC+T:p=0.05	PGC3-2024-EUR-no23andMe	3.76	3.92	4.17	4	3.07	4.87	13.79	5.41	3.4	10.39	7.31	3.6	3.17	4.45	4.61	3.61	4.33	4.31	5.85	4.06	2.2	3.29	4.44	1.58	6.66	4.74	2.27	3.68	9.81	3.05	3.85	2.44	3.28	3.36	5.48	2.7	3.56	3.49	3.28	1.83	7.55	2.99	7.32	4.69	8.35	6.07	1.98
ORD10	PC+T:p=0.1	PGC3-2024-EUR	4.16	4.43	5.34	3.9	3.27	5.81	13.36	4.66	3	6.44	2.36	3.67	3.51	2.74	6.31	7.48	3.02	4.79	6.99	4.39	1.91	3.57	2.5	2.12	5.28	3.66	2.67	5.25	4.04	4.21	4.98	2.29	4.56	4.73	5.52	2.91	3.07	3.53	4.27	2.19	11.28	8.62	17.71	6.54	12.64	27.17	3.18
ORD10	PC+T:p=0.1	PGC3-2024-EUR-no23andMe	3.7	3.9	4.24	3.97	3.04	4.94	14.89	5.35	2.94	6.55	6.34	2.85	2.02	4.63	4.39	4.24	3.57	4.13	5.74	3.98	2.46	3.31	5.26	2.77	6.76	4.5	2.48	3.72	8.92	3.04	1.65	1.98	3.55	3.44	6.04	2.16	3.43	3.71	4.53	2.06	8.9	3.36	11.48	4.27	4.51	7.96	1.82
ORD10	PC+T:p=0.2	PGC3-2024-EUR	4.28	4.45	5.26	3.84	3.32	5.64	12.03	3.89	3.33	11.42	2.36	4.08	3	2.78	5.76	7.22	3.06	3.86	10.05	4.95	1.87	3.1	2.26	2.38	5.87	3.22	2.75	5.67	4.62	3.64	2.44	2.68	3.62	4.25	5.78	3.39	3.17	3.72	4.33	2.89	11.87	5.98	7.65	5.52	5.8	25.17	3.14
ORD10	PC+T:p=0.2	PGC3-2024-EUR-no23andMe	3.68	3.81	4	3.88	3.05	4.62	13.09	5.27	3.18	6.71	5.26	3.09	1.98	5.21	4.56	3.77	3.9	3.8	4.09	3.32	1.63	4.69	4.76	2.83	4.6	4.38	2.7	3.76	6.66	2.6	2.54	2.81	3.85	3	5.19	2.17	3.31	3.05	4.44	1.59	8.76	2.76	8.43	4.87	4.65	7.78	2.95
ORD10	PC+T:p=0.5	PGC3-2024-EUR	4.18	4.32	4.91	3.91	3.18	5.45	14.2	5.23	3.24	6.84	3.98	3.9	3.1	2.54	6.01	6.19	2.57	4.4	7.41	4.58	2.07	4.53	2.46	2.87	11.3	3.73	2.54	5.4	5.1	3.32	2.76	2.45	4.06	3	6.04	3.77	3.1	3.34	4.01	2.35	10.39	7.08	9.37	5.83	6.96	17.93	3.69
ORD10	PC+T:p=0.5	PGC3-2024-EUR-no23andMe	3.54	3.8	3.96	4.26	2.96	4.95	23.69	3.95	3.37	10.73	4.55	2.73	1.84	4.39	4.27	4	4.15	3.42	3.23	3.53	2.03	3.26	4.62	2.05	6.05	3.57	2.53	5.14	10.7	3.05	2.2	2.85	4.52	2.98	5.04	2.24	3.26	2.77	4.18	1.88	8.26	4.17	15.83	5.46	5.36	3.81	2.1
ORD10	PC+T:p=1	PGC3-2024-EUR	4.18	4.39	5.07	4.03	3.23	5.66	17.68	5.19	3.26	6.61	4.02	4.31	3.15	2.74	6.21	6.38	2.82	4.84	6.86	4.12	2.1	3.7	2.76	2.9	13.04	4	2.51	5.4	4.63	3.47	2.19	2.34	4.1	3.23	6.34	3.66	3.17	3.1	4.98	2.33	11.4	6.49	10.25	5.58	7.66	18.7	3.29
ORD10	PC+T:p=1	PGC3-2024-EUR-no23andMe	3.51	3.72	3.8	4.14	2.85	4.78	24.64	4.05	3.12	7.41	4.01	2.59	2.03	5.1	4.01	3.79	3.64	2.93	3.82	3.38	2.29	2.78	5.26	2.01	5.11	3.81	2.47	4.85	10.39	3.17	1.68	2.94	4.46	2.72	5.49	2.38	3.15	2.54	4.74	1.95	6.96	3.89	12.12	6.13	5.7	4.49	2.44
ORD10	SbayesR	PGC2+UKB-2019	3.09	3.34		3.62	2.82	4.92	8.74	3.19		4.26				4.52	4.06						3.1	5.64	5.65	3.12	8.97		1.81	2.67	5.37			2.25	3.39	3.69			3.24
ORD10	SbayesR	Howard-2019	3.61	3.85		4.12	3.44	5.22	8.37	4.26		3.09				5.46	4.6						4.81	6.27	3.44	3.22	8.18		2.2	4.14	4.99			2.14	3.96	6.3			3.83
ORD10	SbayesR	PGC3-2024-EUR	4.92	5.18	6.02	4.75	3.9	6.65	14.66	6.19	2.77	7.33	3.1	3.43	3.04	3.94	6.38	7.86	5.22	6.79	8.09	3.81	4.14	3.1	4.69	2.94	4.33	5.08	2.33	7.74	3.54	5.48	5.21	4.42	3.62	7.72	8.41	4.01	4.21	3.77	5.72	2.92	12.39	7.08	15.68	5.12	5.46	29.33	2.59
ORD10	SbayesRC	PGC2+UKB-2019	3.21	3.73		4.3	3.05	6.31	8	3.13		4.34				5.04	3.93						2.45	5.45	4.23	4.41	4.3		2.13	3.45	4.01			2.67	2.99	3.95			3.71
ORD10	SbayesRC	Howard-2019	3.47	3.86		4.28	3.17	6.07	10.41	4.19		2.83				7.73	3.61						3.8	6.9	3.35	4.32	16.95		2.06	3.98	4.1			2.7	2.91	5.88			3.71
ORD10	SbayesRC	PGC3-2024-EUR	5.02	5.37	6.38	4.95	4	7.09	15.06	6.35	2.41	10	3.81	3.62	3.39	3.76	6.14	10.17	4.53	6.43	11.61	3.86	2.82	2.84	4.96	4.07	3.46	4.02	2.56	8.78	3.89	7.3	3.94	3	4.28	8.95	7.45	3.73	4.25	3.49	6.6	3.98	13.79	10.33	22.96	5.6	7.33	12.68	2.94
ORD10_H95CI	Cojo_bJ	PGC2+UKB-2019	1.47	1.89		2.35	1.99	2.92	3.11	2.62		3.88				2.34	1.98						3.03	5.05	1.51	1.95	9.34		1.12	2.66	2.09			3.56	1.48	2.07			1.98
ORD10_H95CI	Cojo_bJ	Howard-2019	1.61	2.18		2.8	2.34	3.53	7.44	2.26		3.09				2.65	1.84						2.54	7.51	1.13	6.94	3.57		1.48	2.67	1.4			2.75	1.85	2.69			2.05
ORD10_H95CI	Cojo_bJ	PGC3-2024-EUR	2.28	3.07	4.02	3.81	3.21	4.47	8.49	5.1	2.41	3.4	14.76	3.36	4.38	2.81	3.66	3.77	2.19	3.03	4.81	2.18	3.97	5.16	2.27	7.37	10.8	3	2.02	5.09	2.71	4	8.64	4.15	2.01	6.48	4.89	4.31	3.05	5.06	4.58	3.54	5.28	5.91	11.45	9.62	3.04	8.6	2.78
ORD10_H95CI	PC+T:p=0.00000005	PGC2+UKB-2019	1.42	1.77		2.16	1.8	2.74	6.22	2.81		4.49				1.83	1.96						1.63	3.33	1.66	3.95	6.38		1.27	2.67	1.77			4.32	1.53	1.03			1.84
ORD10_H95CI	PC+T:p=0.00000005	Howard-2019	1.42	1.87		2.36	1.84	3.2	4.69	1.89		5.27				1.55	1.59						1.7	5.27	1.35	5.86	11.71		1.48	3.29	1.36			2.39	1.88	0.92			1.74
ORD10_H95CI	PC+T:p=0.00000005	PGC3-2024-EUR	2.29	2.95	3.64	3.71	3.14	4.07	10.91	4.03	2.51	5.59	4.06	4.57	2.09	2.03	4.34	3.59	2.5	3.29	4.94	2.26	5.61	5.91	2.62	7.27	10.2	2.71	2.08	5.87	3.29	2.62	5.09	2.97	2.47	3.18	4.57	2.79	2.75	3.61	4.22	3.72	4.25	7.43	16.6	4.26	2.16	3.43	2.49
ORD10_H95CI	PC+T:p=0.00000005	PGC3-2024-EUR-no23andMe	1.92	2.52	3.09	3.32	2.63	3.61	4.15	3.65	2.09	3.67	9.45	2.19	3.88	2.4	3.35	2.79	2.3	2.71	1.99	1.87	5.25	10.3	2.86	4.12	13.43	2.1	1.72	3.57	2.45	3.98	5.77	3.33	1.97	2.15	3.57	3.6	2.63	2.1	4.61	3.62	4.24	2.42	8.75	2.69	3.73	12.19	1.96
ORD10_H95CI	PC+T:p=0.000001	PGC3-2024-EUR	2.41	3.19	3.92	4.19	3.02	4.81	10.12	4.26	2.35	13.27	4.83	3.32	3.4	2.77	4.22	4.75	2.7	4.79	3.74	3.12	6.2	8.33	2.67	4.37	9.3	2.51	1.94	5.51	6.82	3.42	5.25	3.04	2.56	5.01	5.15	3.53	2.6	3.46	3.74	3.54	5.37	5.83	10.29	9.97	4.52	6.06	3.38
ORD10_H95CI	PC+T:p=0.000001	PGC3-2024-EUR-no23andMe	2.3	3.13	3.77	4.4	3.18	4.7	8.98	4.88	2.52	4.47	8.66	2.99	4.22	2.07	4.4	2.83	2.9	5.6	3.09	2.32	6.3	13.41	2.24	3.95	46.96	1.79	2.2	4.81	3.23	3.96	5.76	4.35	2.59	3.87	3.37	3.86	2.93	2.5	4.72	5.38	5.23	2.31	29.03	4.2	4.04	15.44	1.89
ORD10_H95CI	PC+T:p=0.0001	PGC3-2024-EUR	3.18	4.26	5.61	5.25	3.65	6.82	12.33	5.93	2.68	20.51	4.53	4.31	5.99	3.59	5.48	6.71	4.21	7.94	6.67	5.11	5.69	9.39	5.45	7.12	2.82	3.8	1.98	8.18	11.28	5.7	11.3	2.5	4.51	3.94	7.65	2.8	3.21	6.21	4.59	3.47	8.08	6.53	9.24	7.62	8.29	11.79	3.15
ORD10_H95CI	PC+T:p=0.0001	PGC3-2024-EUR-no23andMe	2.91	3.84	4.92	4.81	3.83	5.66	13.44	7.81	4.35	10.28	11.2	4.35	6.51	2.42	5.88	5.47	4.74	5.18	4.32	3.09	15.12	7.81	2.88	10.54	15.01	3.16	2.09	4.54	5.4	6.51	7.32	3.09	4.36	6.86	4.15	3.11	3.36	3.63	4.04	3.96	8.79	5.04	17.56	6.38	6.23	10.04	3.61
ORD10_H95CI	PC+T:p=0.001	PGC3-2024-EUR	3.78	5.14	6.99	6.19	4.66	8.14	14.08	5.66	3.08	14.79	3.63	4.68	5.75	4.67	8.94	8.74	6.31	9.22	8.57	5.78	3.82	10.59	5.41	6.63	14.52	4.15	2.33	8.03	10.8	7.01	9.31	4.72	5.15	6.83	10.02	5.54	3.98	5.67	8.81	3.41	11.59	10.13	13.21	7.08	5.82	7.42	5.96
ORD10_H95CI	PC+T:p=0.001	PGC3-2024-EUR-no23andMe	3.37	4.49	5.62	5.88	4.15	6.92	11.05	11.78	4.52	24.54	12.38	4.99	3.8	3.24	6.39	4.9	4.12	7.21	5.86	4.74	8.44	10.02	4.75	6.6	14	5.8	2.44	5.05	7.89	4.29	9.05	3.3	5.69	6.61	5.43	4.16	3	4.9	5.52	4.18	9.07	9.47	21.61	6.47	9.21	15.45	2.97
ORD10_H95CI	PC+T:p=0.01	PGC3-2024-EUR	4.26	5.87	7.49	7.83	5.09	9.57	20.31	7.39	4.27	32.87	5.18	4.71	5.45	4.7	9.35	8.92	5.94	7.23	10.63	6.39	5.45	7.79	5.1	9.43	18.38	4.23	3	10.51	20.24	6.84	7.14	5.25	4.85	6.44	9.21	5.54	4.1	5.49	8.13	3.26	11.06	19.08	25.23	10.74	19.7	26.62	5.2
ORD10_H95CI	PC+T:p=0.01	PGC3-2024-EUR-no23andMe	3.63	5.03	6.8	6.28	4.61	8.06	27.68	7.38	5.17	18.96	15.5	5.25	3.15	4.87	7.06	5.7	4.75	6.59	8.61	4.44	8.24	6.18	7.04	22.66	17.25	5.03	2.77	6.96	15.26	3.76	8.27	3.58	5.01	7.76	8.93	4.7	3.67	5.08	8.01	3.93	10.84	11.15	25.41	8.51	26.69	19.61	3.53
ORD10_H95CI	PC+T:p=0.05	Meng-2024	4.71				3.51	5.55	45.6	10.2	4.28	20.1	10.9	8.34	8.65	4.97	6.85		6.14	16.3	21.5	6.19	8.26	11	4.64	8.63	251	5.5	3.56	10.7		7.18	8.24	4.98	5.24	7.76	8.87			8.79	9.81	3.55	15.3	25.2	26.7	17.4	11.8		8.22
ORD10_H95CI	PC+T:p=0.05	PGC3-2024	4.59				3.5	5.54	42.1	9.43	5.24	14.3	7.33	8.64	4.71	5.44	7.69		5.95	11.4	14.6	6	8.16	12.4	6.8	8.74	10.4	6.28	3.33	9.51		7.38	9.09	5.22	6.23	11.7	10.6			4.8	11.2	3.35	14.9	14.8	27.1	18.5	8.27		6.56
ORD10_H95CI	PC+T:p=0.05	PGC3-2024-EUR	4.42	6.11	8.63	7.15	4.97	10.27	33.01	9.91	4.91	13.35	14.41	5.79	6.41	5.29	11.42	9.58	4.95	10.25	14.85	5.77	3.83	8.24	5.42	9.24	23.47	5.06	3.78	10.32	14.43	6.84	7.01	4.09	5.92	8.12	8.36	5.33	3.69	7.17	6.96	3.12	16.29	16.07	31.26	13.93	48.4	28.82	5.15
ORD10_H95CI	PC+T:p=0.05	PGC3-2024-no23andMe	4.07				3.08	4.95	17.3	7.58	6.63	23	15.4	4.39	6.54	8.79	5.79		6.39	10.3	10	4.58	7.34	9.07	10.1	9.26	68	6.62	2.86	9.49		5.37	9.48	3.54	5.5	4.76	7.81			6.24	8.59	3.9	12.5	14.4	24	12.6	8.11		4.57
ORD10_H95CI	PC+T:p=0.05	PGC3-2024-EUR-no23andMe	4.03	5.63	7.15	7.71	4.88	9.3	36.9	9.6	5.58	31.39	27	5.96	6.73	7.62	7.57	5.34	7.11	7.99	10.54	6.43	5.15	6.82	8.52	4.51	34.86	7.59	2.95	6.1	30.03	5.34	9.36	4.76	5.17	6.42	7.74	5.11	4.48	6.39	5.74	3.16	10.67	6.78	23.96	10.69	22.35	18.98	3.83
ORD10_H95CI	PC+T:p=0.1	PGC3-2024-EUR	4.48	6.54	10.17	7.07	5.16	11.58	35.34	8.21	4.89	16.75	7.69	6.01	7.4	4.64	10.66	11.57	4.77	8.98	12.63	6.95	4.89	7.37	4.67	5.91	26.91	5.78	3.49	8.8	9.73	7.45	12.67	4.28	7.23	9.37	7.82	5.64	3.87	6.46	7.58	3.79	16.24	20.97	66.1	14.89	45.18	139.45	6.39
ORD10_H95CI	PC+T:p=0.1	PGC3-2024-EUR-no23andMe	3.97	5.58	7.28	7.45	4.79	9.3	39.64	9.51	4.77	18.28	23.39	4.59	4.2	7.93	7.18	6.34	5.71	7.64	10.32	6.3	5.88	6.86	10.19	8.77	28.04	7.19	3.22	6.13	27.39	5.32	3.92	3.85	5.6	6.57	8.57	4.04	4.33	6.79	8.04	3.56	12.67	7.74	42.72	9.47	11.13	28.73	3.44
ORD10_H95CI	PC+T:p=0.2	PGC3-2024-EUR	4.6	6.4	9.42	7.04	5.2	10.79	31.99	6.73	5.48	34.54	7.88	6.78	6.26	4.7	9.68	11.09	4.77	7.17	18.84	7.88	4.78	6.34	4.19	6.66	29.38	5.07	3.58	9.51	12.16	6.39	5.85	4.97	5.69	8.46	8.19	6.83	3.98	6.85	7.69	5.04	17.17	13.99	23.05	12.37	16.77	126.55	6.18
ORD10_H95CI	PC+T:p=0.2	PGC3-2024-EUR-no23andMe	3.95	5.36	6.8	7.06	4.78	8.53	34.86	9.37	5.2	18.77	20.36	5	4.14	8.97	7.48	5.61	6.37	7.03	7.21	5.21	3.9	9.8	9.15	8.98	16.82	7	3.51	6.16	20.66	4.53	6.02	5.43	6.09	5.68	7.34	4.1	4.19	5.5	7.86	2.72	12.46	6.25	27.62	11.12	11.98	28.22	5.85
ORD10_H95CI	PC+T:p=0.5	PGC3-2024-EUR	4.49	6.28	8.69	7.7	4.99	10.73	38.6	9.21	5.31	17.73	13.79	6.58	6.54	4.29	10.14	9.41	4.02	8.21	13.44	7.26	5.01	9.42	4.59	8.2	95.1	5.92	3.3	8.99	13.41	5.8	6.73	4.52	6.42	5.69	8.59	7.57	3.9	6.14	7.09	4.08	14.93	16.99	34.98	13.19	22.01	73.34	7.36
ORD10_H95CI	PC+T:p=0.5	PGC3-2024-EUR-no23andMe	3.81	5.63	7	8.46	4.65	9.89	67.95	6.91	5.52	32.62	16.7	4.38	3.84	7.53	6.99	5.95	6.76	6.31	5.62	5.55	4.76	6.7	8.89	6.05	24.57	5.7	3.3	8.57	37.8	5.36	5.23	5.42	7.19	5.72	7.1	4.33	4.12	4.99	7.41	3.23	11.71	9.83	73.87	12.65	14.57	12.07	4.05
ORD10_H95CI	PC+T:p=1	PGC3-2024-EUR	4.49	6.44	8.97	8.08	5.06	11.25	49.49	9.12	5.32	17.14	13.91	7.32	6.63	4.65	10.45	9.7	4.47	9.1	12.36	6.52	5.08	7.61	5.16	8.32	109.02	6.36	3.28	9	12.17	6.08	5.29	4.28	6.49	6.17	9.03	7.23	3.98	5.64	8.92	4.05	16.45	15.47	38.2	12.57	24.2	77.36	6.59
ORD10_H95CI	PC+T:p=1	PGC3-2024-EUR-no23andMe	3.77	5.41	6.54	8.08	4.43	9.32	70.47	7.06	5.07	20.63	13.93	4.14	4.3	8.83	6.54	5.62	5.82	5.37	6.69	5.32	5.49	5.69	10.18	5.8	20.97	6.08	3.22	8.06	36.7	5.58	3.98	5.66	7.1	5.25	7.76	4.64	3.98	4.56	8.46	3.36	9.8	9.08	45.07	14.48	15.42	14.27	4.74
ORD10_H95CI	SbayesR	PGC2+UKB-2019	3.44	5.03		6.78	4.18	10.96	24.05	5.53		12.07				7.75	6.6						7.32	11.97	11.01	8.82	44.09		2.32	4.35	12.61			4.2	5.35	7.12			4.08
ORD10_H95CI	SbayesR	Howard-2019	4.03	5.74		7.63	5.27	11.42	22.63	7.51		7.45				9.46	7.53						12.75	13.39	6.45	9.12	40.6		2.83	6.8	12.4			4.02	6.26	12.41			4.84
ORD10_H95CI	SbayesR	PGC3-2024-EUR	5.29	7.51	10.87	8.8	6.26	12.78	39.78	11.02	4.49	22.47	10.56	5.77	6.38	6.72	10.66	12.07	8.78	12.96	14.69	6.01	11.04	6.36	8.97	8.58	17.67	8.11	3.03	13.14	8.51	9.81	13.04	8.87	5.73	16.2	12.08	7.99	5.36	7.03	10.42	5.08	17.93	16.84	58.24	11.42	17.56	124.61	5.07
ORD10_H95CI	SbayesRC	PGC2+UKB-2019	3.58	6.51		9.73	4.47	18.18	21.01	5.38		11.45				8.69	6.37						6.12	11.53	8.17	12.57	15.32		2.73	5.64	9.53			5	4.69	7.5			4.68
ORD10_H95CI	SbayesRC	Howard-2019	3.87	6.46		9.3	4.73	16.65	29.47	7.32		6.85				13.74	5.85						9.61	14.93	6.29	12.29	140.98		2.66	6.53	10.2			5.14	4.55	11.4			4.7
ORD10_H95CI	SbayesRC	PGC3-2024-EUR	5.41	7.83	11.54	9.16	6.32	13.67	40.86	11.36	3.88	30.32	13.27	5.96	7.24	6.4	10.29	15.79	7.3	12.21	21.91	6.09	6.93	5.81	9.57	11.86	12.34	6.33	3.32	15.04	9.3	13.31	9.84	5.69	6.82	18.74	10.67	7.23	5.39	6.43	12.05	7.02	20.08	26.32	107	12.64	23.16	46.44	5.93
ORD10_L95CI	Cojo_bJ	PGC2+UKB-2019	1.2	1.06		0.91	0.96	0.82	0.59	0.93		0.62				0.85	0.79						0.59	1.24	0.46	0.27	1.02		0.68	1	0.44			1.07	0.63	0.55			1.27
ORD10_L95CI	Cojo_bJ	Howard-2019	1.31	1.18		1.03	1.08	0.94	1.3	0.8		0.46				0.97	0.73						0.5	1.75	0.34	0.85	0.33		0.9	1.02	0.32			0.84	0.78	0.65			1.32
ORD10_L95CI	Cojo_bJ	PGC3-2024-EUR	1.99	1.74	1.5	1.43	1.42	1.51	1.42	1.74	0.95	0.52	1.29	1.34	1.04	1.03	1.43	1.78	0.94	0.94	1.67	0.92	0.74	1.25	0.68	0.96	1	1.27	1.23	1.92	0.6	1.32	1.42	1.21	0.84	1.6	2.51	1.14	1.94	1.53	1.52	1.19	2.76	1.1	1.18	1.91	0.54	0.97	0.81
ORD10_L95CI	PC+T:p=0.00000005	PGC2+UKB-2019	1.16	1.02		0.86	0.91	0.77	1.16	0.97		0.75				0.67	0.78						0.33	0.84	0.5	0.5	0.56		0.76	1.02	0.36			1.29	0.65	0.28			1.18
ORD10_L95CI	PC+T:p=0.00000005	Howard-2019	1.16	1.03		0.89	0.92	0.84	0.88	0.68		0.84				0.57	0.63						0.34	1.3	0.41	0.58	0.83		0.9	1.25	0.28			0.74	0.79	0.26			1.12
ORD10_L95CI	PC+T:p=0.00000005	PGC3-2024-EUR	2	1.72	1.42	1.4	1.41	1.41	1.87	1.35	0.97	0.9	0.41	1.81	0.51	0.74	1.67	1.7	1.1	1.01	1.72	0.96	0.96	1.39	0.79	0.84	0.88	1.15	1.27	2.16	0.73	0.89	0.92	0.95	1.03	0.93	2.36	0.77	1.75	1.12	1.41	1.23	2.24	1.42	2.04	0.92	0.41	0.43	0.67
ORD10_L95CI	PC+T:p=0.00000005	PGC3-2024-EUR-no23andMe	1.67	1.45	1.19	1.24	1.2	1.21	0.77	1.26	0.82	0.67	0.9	0.91	0.92	0.87	1.31	1.32	0.99	0.84	0.73	0.79	0.91	2.34	0.86	0.56	0.65	0.89	1.05	1.35	0.56	1.32	1.03	0.98	0.83	0.59	1.86	0.98	1.67	0.67	1.53	1.21	2.24	0.5	1.02	0.59	0.76	1.14	0.52
ORD10_L95CI	PC+T:p=0.000001	PGC3-2024-EUR	2.1	1.81	1.52	1.44	1.33	1.6	1.65	1.46	0.92	1.65	0.5	1.35	0.82	1	1.61	2.19	1.16	1.45	1.31	1.31	1.18	1.97	0.8	0.52	0.63	1.06	1.17	2.05	1.26	1.15	0.93	0.92	1.07	1.34	2.63	0.96	1.65	1.06	1.26	1.19	2.81	1.13	1.34	1.88	0.86	0.73	0.91
ORD10_L95CI	PC+T:p=0.000001	PGC3-2024-EUR-no23andMe	2.01	1.73	1.37	1.49	1.43	1.42	1.57	1.66	0.99	0.86	0.81	1.21	1.01	0.75	1.7	1.34	1.25	1.65	1.09	0.98	1.12	3	0.68	0.5	1.86	0.76	1.34	1.81	0.77	1.33	1.06	1.22	1.08	1.09	1.75	1.11	1.85	0.8	1.57	1.75	2.74	0.48	2.05	0.87	0.79	1.23	0.55
ORD10_L95CI	PC+T:p=0.0001	PGC3-2024-EUR	2.76	2.4	2.17	1.77	1.61	2.28	2.1	1.95	1.04	2.15	0.46	1.7	1.4	1.29	2.09	3.05	1.77	2.31	2.23	2.09	0.98	2.17	1.59	0.92	0.26	1.59	1.21	2.94	1.76	1.86	1.92	0.7	1.83	1.21	3.84	0.8	2.03	1.83	1.53	1.17	4.14	1.26	1.09	1.6	1.33	1.31	0.84
ORD10_L95CI	PC+T:p=0.0001	PGC3-2024-EUR-no23andMe	2.53	2.18	1.87	1.68	1.61	1.92	2.22	2.46	1.65	1.43	1.02	1.69	1.49	0.86	2.2	2.51	1.93	1.55	1.51	1.29	1.89	1.85	0.86	1.22	1.11	1.32	1.27	1.71	1.03	2.09	1.27	0.82	1.77	1.76	2.15	0.93	2.13	1.14	1.35	1.33	4.46	0.98	1.91	1.3	1.23	1.13	0.99
ORD10_L95CI	PC+T:p=0.001	PGC3-2024-EUR	3.28	2.88	2.69	2.09	2	2.75	2.24	1.87	1.19	1.82	0.37	1.76	1.35	1.65	3.29	3.82	2.45	2.64	2.84	2.34	0.71	2.38	1.57	0.9	1.12	1.72	1.4	2.9	1.86	2.24	1.56	1.2	2.08	1.93	4.9	1.45	2.49	1.71	2.76	1.15	5.75	1.85	1.42	1.46	1.02	0.95	1.46
ORD10_L95CI	PC+T:p=0.001	PGC3-2024-EUR-no23andMe	2.93	2.49	2.09	1.89	1.69	2.24	1.92	3.6	1.74	3.16	1.1	1.87	0.9	1.16	2.37	2.26	1.76	2.11	1.99	1.92	1.42	2.3	1.37	0.78	0.77	2.35	1.47	1.89	1.5	1.43	1.6	0.94	2.28	1.76	2.77	1.22	1.92	1.48	1.8	1.39	4.61	1.74	2.36	1.41	1.67	1.61	0.79
ORD10_L95CI	PC+T:p=0.01	PGC3-2024-EUR	3.69	3.15	2.72	2.35	2.11	2.9	3.18	2.41	1.64	2.62	0.52	1.78	1.27	1.65	3.38	3.93	2.29	2.13	3.33	2.57	0.94	1.81	1.48	1.2	1.05	1.75	1.79	3.74	2.6	2.2	1.2	1.45	1.97	1.86	4.55	1.48	2.58	1.64	2.55	1.1	5.52	3.2	2.77	2.08	1.95	2.47	1.31
ORD10_L95CI	PC+T:p=0.01	PGC3-2024-EUR-no23andMe	3.15	2.74	2.46	2.05	1.93	2.55	3.82	2.39	2	2.79	1.31	1.98	0.74	1.71	2.62	2.59	2.01	1.94	2.8	1.81	1.39	1.46	1.98	2.04	1.31	2.05	1.66	2.55	2.26	1.25	1.39	1	2.03	2.15	4.43	1.29	2.33	1.56	2.55	1.32	5.42	2.03	2.34	1.78	2.7	1.87	0.94
ORD10_L95CI	PC+T:p=0.05	Meng-2024	4.03				2.69	4.54	6.1	3.26	1.63	2.48	0.906	2.91	1.87	1.71	2.57		2.28	4.32	5.75	2.49	1.34	2.47	1.34	0.961	2.26	2.22	2.09	3.75		2.3	1.34	1.25	2.12	2.07	4.4			2.5	3.01	1.19	7.38	3.66	3.16	2.94	1.73		1.86
ORD10_L95CI	PC+T:p=0.05	PGC3-2024	3.92				2.68	4.53	5.6	3.01	1.96	2	0.659	3.07	1.08	1.88	2.85		2.32	3.17	4.24	2.4	1.2	2.71	1.91	1.05	0.482	2.5	1.95	3.35		2.34	1.49	1.42	2.49	2.87	5.19			1.45	3.36	1.13	7.23	2.56	2.83	2.93	1.38		1.67
ORD10_L95CI	PC+T:p=0.05	PGC3-2024-EUR	3.83	3.3	2.98	2.37	2.11	3.17	4.66	3.12	1.86	2.18	1.21	2.19	1.46	1.83	3.99	4.15	1.97	2.91	4.36	2.33	0.67	1.89	1.55	1.02	0.87	2.06	2.22	3.62	2.07	2.21	1.15	1.17	2.37	2.26	4.16	1.46	2.34	2.12	2.24	1.06	7.82	2.8	2.9	2.72	3.79	2.26	1.3
ORD10_L95CI	PC+T:p=0.05	PGC3-2024-no23andMe	3.48				2.38	4.05	2.73	2.51	2.43	2.85	1.21	1.67	1.5	2.97	2.18		2.42	2.89	3.07	1.86	1.39	2.01	2.73	1	2.3	2.6	1.7	3.29		1.74	1.49	1.03	2.22	1.39	3.9			1.84	2.7	1.3	6.18	2.49	2.09	2.31	1.34		1.21
ORD10_L95CI	PC+T:p=0.05	PGC3-2024-EUR-no23andMe	3.5	3	2.54	2.32	2.03	2.76	5.16	3.04	2.08	3.44	1.98	2.18	1.49	2.6	2.8	2.43	2.64	2.32	3.25	2.56	0.94	1.59	2.31	0.55	1.27	2.96	1.75	2.22	3.2	1.74	1.59	1.25	2.08	1.76	3.88	1.43	2.83	1.9	1.88	1.07	5.34	1.32	2.23	2.06	3.12	1.94	1.03
ORD10_L95CI	PC+T:p=0.1	PGC3-2024-EUR	3.87	3.35	3.13	2.33	2.15	3.25	5.05	2.65	1.84	2.48	0.72	2.25	1.67	1.62	3.74	4.84	1.91	2.56	3.87	2.77	0.75	1.73	1.34	0.76	1.04	2.32	2.05	3.13	1.68	2.38	1.96	1.23	2.87	2.39	3.9	1.51	2.44	1.92	2.41	1.27	7.84	3.54	4.75	2.87	3.53	5.29	1.58
ORD10_L95CI	PC+T:p=0.1	PGC3-2024-EUR-no23andMe	3.44	2.99	2.6	2.33	2.01	2.84	5.59	3.01	1.82	2.35	1.72	1.77	0.97	2.71	2.68	2.83	2.23	2.23	3.19	2.51	1.03	1.59	2.72	0.87	1.63	2.82	1.9	2.25	2.91	1.73	0.7	1.02	2.26	1.81	4.26	1.15	2.71	2.03	2.55	1.19	6.25	1.46	3.08	1.93	1.83	2.2	0.96
ORD10_L95CI	PC+T:p=0.2	PGC3-2024-EUR	3.98	3.41	3.17	2.29	2.2	3.23	4.52	2.25	2.03	3.77	0.71	2.46	1.43	1.64	3.43	4.71	1.96	2.08	5.36	3.1	0.73	1.52	1.22	0.85	1.17	2.04	2.1	3.38	1.76	2.07	1.02	1.44	2.3	2.14	4.07	1.68	2.52	2.02	2.44	1.66	8.21	2.56	2.54	2.46	2.01	5.01	1.59
ORD10_L95CI	PC+T:p=0.2	PGC3-2024-EUR-no23andMe	3.42	2.94	2.46	2.32	2.03	2.68	4.92	2.97	1.95	2.4	1.36	1.91	0.95	3.03	2.78	2.54	2.39	2.05	2.32	2.12	0.68	2.25	2.47	0.89	1.26	2.74	2.07	2.29	2.15	1.49	1.07	1.46	2.43	1.59	3.68	1.14	2.62	1.69	2.51	0.93	6.16	1.22	2.57	2.13	1.8	2.14	1.48
ORD10_L95CI	PC+T:p=0.5	PGC3-2024-EUR	3.89	3.31	2.96	2.3	2.1	3.1	5.22	2.97	1.98	2.64	1.15	2.31	1.47	1.51	3.56	4.08	1.64	2.36	4.09	2.88	0.86	2.18	1.32	1	1.34	2.36	1.95	3.25	1.94	1.91	1.13	1.33	2.57	1.59	4.25	1.88	2.47	1.81	2.27	1.36	7.24	2.95	2.51	2.57	2.2	4.38	1.85
ORD10_L95CI	PC+T:p=0.5	PGC3-2024-EUR-no23andMe	3.3	2.88	2.41	2.41	1.97	2.75	8.26	2.26	2.06	3.53	1.24	1.7	0.88	2.56	2.61	2.69	2.55	1.86	1.86	2.24	0.87	1.58	2.4	0.69	1.49	2.24	1.94	3.08	3.03	1.73	0.92	1.5	2.84	1.55	3.57	1.16	2.58	1.54	2.36	1.09	5.82	1.77	3.39	2.36	1.97	1.2	1.09
ORD10_L95CI	PC+T:p=1	PGC3-2024-EUR	3.89	3.35	3.06	2.35	2.13	3.22	6.32	2.96	2	2.55	1.16	2.54	1.5	1.61	3.69	4.19	1.78	2.58	3.81	2.61	0.87	1.8	1.48	1.01	1.56	2.52	1.93	3.24	1.76	1.99	0.9	1.29	2.59	1.69	4.45	1.85	2.53	1.7	2.78	1.34	7.9	2.72	2.75	2.47	2.43	4.52	1.64
ORD10_L95CI	PC+T:p=1	PGC3-2024-EUR-no23andMe	3.27	2.83	2.33	2.36	1.9	2.68	8.61	2.32	1.92	2.66	1.15	1.62	0.96	2.95	2.46	2.55	2.27	1.6	2.18	2.15	0.95	1.36	2.72	0.7	1.25	2.39	1.9	2.92	2.94	1.8	0.71	1.53	2.8	1.41	3.89	1.22	2.5	1.42	2.66	1.14	4.94	1.66	3.26	2.59	2.11	1.41	1.26
ORD10_L95CI	SbayesR	PGC2+UKB-2019	2.78	2.47		2.13	1.97	2.38	3.18	1.84		1.5				2.63	2.5						1.32	2.66	2.9	1.1	1.83		1.41	1.64	2.29			1.2	2.15	1.91			2.57
ORD10_L95CI	SbayesR	Howard-2019	3.24	2.86		2.44	2.36	2.57	3.09	2.42		1.28				3.15	2.81						1.82	2.94	1.83	1.14	1.65		1.71	2.52	2.01			1.14	2.5	3.19			3.02
ORD10_L95CI	SbayesR	PGC3-2024-EUR	4.57	3.93	3.59	2.77	2.53	3.76	5.41	3.47	1.71	2.39	0.91	2.05	1.45	2.31	3.82	5.13	3.11	3.56	4.46	2.41	1.55	1.51	2.45	1.01	1.06	3.18	1.8	4.56	1.47	3.06	2.08	2.2	2.29	3.68	5.85	2.01	3.3	2.02	3.14	1.68	8.57	2.98	4.22	2.3	1.7	6.9	1.32
ORD10_L95CI	SbayesRC	PGC2+UKB-2019	2.89	2.62		2.32	2.16	2.58	3.05	1.82		1.65				2.93	2.42						0.98	2.57	2.19	1.55	1.21		1.65	2.11	1.69			1.42	1.91	2.08			2.93
ORD10_L95CI	SbayesRC	Howard-2019	3.11	2.77		2.4	2.21	2.7	3.68	2.4		1.17				4.35	2.24						1.5	3.19	1.78	1.52	2.04		1.6	2.42	1.65			1.42	1.86	3.03			2.93
ORD10_L95CI	SbayesRC	PGC3-2024-EUR	4.67	4.07	3.8	2.89	2.63	4	5.55	3.55	1.5	3.3	1.09	2.2	1.59	2.21	3.67	6.55	2.81	3.39	6.15	2.45	1.14	1.39	2.57	1.4	0.97	2.55	1.97	5.13	1.63	4	1.58	1.58	2.69	4.27	5.21	1.93	3.36	1.9	3.61	2.26	9.47	4.05	4.93	2.48	2.32	3.46	1.46
ORD10med	Cojo_bJ	PGC2+UKB-2019	1.16	1.16		1.17	1.15	1.2	0.86	0.85		1.32				1.08	0.97						1.28	1.47	1.38	1.87	1.6		0.93	1.04	0.97			1.84	0.99	0.67			1.25
ORD10med	Cojo_bJ	Howard-2019	1.17	1.17		1.16	1.16	1.16	1.35	1		0.6				1.6	1.25						1.52	1.29	1	1.31	0.45		0.97	1.06	0.95			1.24	1.02	0.9			1.17
ORD10med	Cojo_bJ	PGC3-2024-EUR	1.51	1.54	1.65	1.49	1.56	1.59	1.83	1.45	1.32	1.21	3.43	1.7	0.8	1.56	1.62	1.88	1.36	1.3	1.91	1.44	2.09	0.74	1.03	2.11	2.71	1.87	1.22	1.5	1.58	2.11	1.72	2.1	1.08	1.48	1.44	0.82	1.52	1.79	2.19	1.97	2.19	2.19	3	1.2	0.86	1.75	1.42
ORD10med	PC+T:p=0.00000005	PGC2+UKB-2019	1.12	1.14		1.16	1.24	1.04	1.05	1.3		1.41				0.94	1.24						0.91	1.01	0.61	1.5	1.11		0.77	1.03	0.95			2.72	0.76	0.75			1.38
ORD10med	PC+T:p=0.00000005	Howard-2019	1.12	1.14		1.16	1.09	1.26	2.06	0.74		1.3				0.97	0.93						0.73	1.7	1.31	0.47	1.58		1.1	1.29	0.71			1.3	1.29	0.48			1.1
ORD10med	PC+T:p=0.00000005	PGC3-2024-EUR	1.55	1.56	1.61	1.51	1.59	1.55	2.41	1.71	1.32	1.2	1.15	2.1	0.5	0.82	2.36	1.72	1.72	1.26	1.33	1.25	1.13	1.89	1.31	0.93	0.9	1.46	1.14	1.39	1.65	1.58	1.48	1.25	2.45	1.52	1.67	1.06	1.31	1.3	2.9	2.12	1.81	1.14	4.17	1.17	0.91	0.64	1.02
ORD10med	PC+T:p=0.00000005	PGC3-2024-EUR-no23andMe	1.42	1.45	1.45	1.55	1.43	1.54	1.35	1.63	1.67	1.59	0.74	1.18	1.14	1.12	1.81	1.2	1.48	1.78	0.94	1.32	1.12	4.81	1.19	1.75	1.94	2.01	1.24	1.31	1.95	1.63	1.01	1.41	1.4	0.91	1.41	1.01	1.47	0.96	2.39	2.04	1.71	0.67	1.42	0.93	2.66	2.84	1.07
ORD10med	PC+T:p=0.000001	PGC3-2024-EUR	1.54	1.55	1.57	1.56	1.48	1.64	1.41	1.64	1.57	1.63	1.57	1.51	1.04	1.1	1.6	1.53	1.29	2.13	1.22	1.55	1.39	4.04	2.24	1.63	1.34	1.23	1.27	1.45	1.53	1.48	1.5	1.58	1.68	1.74	1.51	1.22	1.41	1.41	1.94	1.58	2.08	1.73	1.52	1.35	2.6	1	1.28
ORD10med	PC+T:p=0.000001	PGC3-2024-EUR-no23andMe	1.55	1.56	1.58	1.54	1.49	1.62	2.86	1.41	1.37	1.63	1.29	1.51	1.08	0.93	1.68	1.61	1.56	2.21	2.06	1.53	0.79	2.74	1.67	1.25	1.24	1.21	1.48	1.07	1.86	2.2	1.78	1.9	1.48	1.66	1.44	1.41	1.45	1.3	2.01	2.11	2.03	0.85	1.33	1	1.6	2.51	1.06
ORD10med	PC+T:p=0.0001	PGC3-2024-EUR	1.74	1.76	1.92	1.61	1.42	2.05	1.88	1.65	1.04	2.82	0.72	1.88	0.97	1.44	1.8	1.93	2.92	2.23	1.78	2.19	1.64	2.25	2.3	1.77	0.61	1.71	1.1	2.07	3.48	2	5.4	1.18	1.9	1.66	2.59	1.31	1.38	2.3	1.96	1.46	2.47	1.43	1.72	1.19	1.48	1.12	0.71
ORD10med	PC+T:p=0.0001	PGC3-2024-EUR-no23andMe	1.71	1.74	1.79	1.76	1.6	1.9	3.87	3.21	1.48	1.52	1.46	2.11	1.9	0.98	2.25	2.19	1.84	1.62	1.56	1.91	1.04	2.03	1.52	1.12	1.71	1.81	1.49	1.5	1.79	2.27	2.42	1.55	2.37	2.23	1.8	1.4	1.54	1.15	1.93	1.48	2.66	1.21	2.67	1.21	1.95	0.3	1.07
ORD10med	PC+T:p=0.001	PGC3-2024-EUR	1.92	1.9	1.89	1.88	1.66	2.06	2.72	2.07	1.16	1.68	1.63	1.38	1.53	1.18	2.43	1.92	2.11	1.9	2.28	2.36	1.57	2.14	1.47	2.55	1.64	1.91	1.28	2.07	2.42	2.63	3.63	1.51	2.35	2.5	2.03	1.35	1.8	1.6	2.24	1.41	2.73	1.69	2.18	1.69	1.22	0.72	1.16
ORD10med	PC+T:p=0.001	PGC3-2024-EUR-no23andMe	1.78	1.8	1.85	1.76	1.53	2.02	2.8	2.25	2.02	2.81	2	1.43	1.52	1.04	2.5	1.79	1.97	2.03	2.08	2.4	1.76	1.56	2.04	1.67	0.93	2.08	1.17	2.02	2.66	1.86	3.31	1.35	2.96	2.58	1.82	2.03	1.47	1.39	1.74	1.49	2.2	2.4	2.66	1.45	2.68	0.93	1.3
ORD10med	PC+T:p=0.01	PGC3-2024-EUR	1.95	1.94	1.96	1.89	1.69	2.11	4.21	1.6	1.83	4.55	0.77	1.63	1.23	1.94	2.69	1.89	1.67	1.51	1.85	2.24	0.87	1.67	2.28	2.73	0.65	1.68	1.42	1.83	2.21	1.89	3.14	1.22	1.78	1.7	2.38	1.73	1.7	2.04	2.21	1.16	2.72	2.3	4.25	1.41	2.76	1.73	1.46
ORD10med	PC+T:p=0.01	PGC3-2024-EUR-no23andMe	1.76	1.79	1.86	1.78	1.62	1.98	1.82	2.55	2.45	2.74	1.86	1.5	1.39	1.74	3.1	2.16	1.98	1.9	2.24	2.45	1.41	1.95	2.01	4.01	1.41	1.72	1.29	1.45	2.16	1.58	1.25	1.34	1.42	2.95	2.3	1.07	1.62	1.42	2.92	0.88	2.19	1.79	2.28	1.43	2.91	1.79	1.22
ORD10med	PC+T:p=0.05	Meng-2024	2.11				1.64	2.42	4.69	1.96	2.07	3.57	1.85	2.07	2.21	1.21	2.07		1.79	2.56	3.84	2.01	1.69	2.26	1.72	1.5	2.35	2.41	1.48	2.72		2.37	3.4	0.973	1.75	1.53	3.09			1.77	2.19	1.46	3.78	2.35	3.25	2.45	1.93		1.27
ORD10med	PC+T:p=0.05	PGC3-2024	1.97				1.61	2.27	3.58	3	1.79	3.75	1.89	2.1	1.41	1.65	1.75		1.72	1.67	3.45	1.93	2.6	2.04	1.63	2.07	0.79	1.92	1.3	1.79		2.26	2.09	1.21	1.59	1.89	2.61			1.72	1.88	1.37	3.38	2.22	2.14	1.75	1.36		2.4
ORD10med	PC+T:p=0.05	PGC3-2024-EUR	2.02	2.01	2.07	1.88	1.74	2.18	6.26	1.62	1.65	2.99	2.81	1.81	2.09	1.64	2.77	1.67	1.5	2.48	2.63	1.63	0.88	1.45	1.82	2.3	0.49	1.75	1.54	2.38	1.47	1.55	3.12	1.49	2.02	2.04	2.09	1.11	1.65	1.77	2.35	1.08	3.64	1.49	2.37	2.55	3.1	3.34	1.24
ORD10med	PC+T:p=0.05	PGC3-2024-no23andMe	1.94				1.63	2.25	5.05	1.36	1.94	2.1	1.46	1.49	1.86	3.46	2.56		1.39	2.45	2.47	2.1	1.13	1.62	2.36	4.51	1.31	2.17	1.39	2.82		2.16	3.3	1.7	1.85	1.47	2.34			1.6	2.66	1.48	3.01	2.06	1.83	1.99	2.83		1.45
ORD10med	PC+T:p=0.05	PGC3-2024-EUR-no23andMe	1.86	1.94	2.04	1.99	1.66	2.29	9.31	2.74	1.67	2.58	3.32	2.53	2.05	1.9	2.69	1.76	2.35	1.85	2.46	2.45	1.27	1.56	2.33	1.61	1.02	2.5	1.21	1.86	2.12	1.73	2.49	1.91	2.09	2.06	2.22	1.44	1.83	1.14	2.49	1.01	2.32	1.71	3.48	1.26	9.8	1.64	1.48
ORD10med	PC+T:p=0.1	PGC3-2024-EUR	2.07	2.07	2.18	1.95	1.75	2.33	4.53	1.97	1.58	2.23	0.77	1.99	2.04	1.52	3.35	1.93	1.83	1.95	2.82	2.51	0.81	2.23	2.24	1.71	0.83	1.94	1.38	2.21	1.38	1.71	4.28	1.64	2.23	2.39	2.11	1.98	1.64	1.55	2.46	1.08	3.42	2.85	4.41	2.65	2.23	5.13	1.73
ORD10med	PC+T:p=0.1	PGC3-2024-EUR-no23andMe	1.92	1.92	1.99	1.82	1.59	2.16	4.49	2.35	1.72	2.27	1.58	1.81	1.48	2.43	2.38	1.71	1.81	2.15	2.21	2.72	1.72	1.69	2.54	2.15	0.82	2.7	1.26	2.3	1.78	1.79	0.98	1.26	1.61	2.11	2.19	1.5	1.61	1.37	2.93	1.09	2.85	1.88	2.5	2.1	2.75	5.17	1.14
ORD10med	PC+T:p=0.2	PGC3-2024-EUR	2.06	2.06	2.21	1.88	1.78	2.28	4.99	1.31	1.73	3.1	1.49	1.36	1.93	1.46	3.81	2.25	2.28	1.51	3.41	3.12	1.5	1.7	1.57	1.63	1.18	1.87	1.52	1.96	1.46	1.81	1.82	1.97	1.32	1.4	2.2	1.35	1.8	1.75	1.91	1.37	4.08	2.22	2.62	2.81	2.85	2.89	1.59
ORD10med	PC+T:p=0.2	PGC3-2024-EUR-no23andMe	1.93	1.91	1.86	1.91	1.67	2.05	3.39	2.15	1.48	2.17	0.9	1.4	1.24	2.44	2.27	1.79	1.72	1.89	1.69	1.8	0.89	2.74	2.17	1.2	2.11	2.61	1.42	1.64	1.59	1.82	2.47	1.74	2.53	1.87	1.98	1.93	2.03	0.99	2.82	1.11	2.46	1.39	2.24	2.86	4.08	2.8	1.67
ORD10med	PC+T:p=0.5	PGC3-2024-EUR	1.95	1.96	2.06	1.84	1.8	2.08	5.56	1.64	1.36	2.08	0.92	1.38	1.97	1.55	4.09	2.17	1.44	1.25	2.78	2.04	0.87	2.06	1.59	1.77	1.24	1.74	1.39	1.46	1.34	1.98	2.25	2.19	1.53	1.51	2.2	1.65	1.79	2.44	2.69	1.23	3.8	1.58	1.84	2.76	1.61	2.63	1.72
ORD10med	PC+T:p=0.5	PGC3-2024-EUR-no23andMe	1.81	1.84	1.86	1.89	1.62	2.07	5.29	1.91	1.55	3.04	2.43	1.75	2.14	1.86	2.06	1.6	2.04	1.53	1.69	1.75	1.09	1.64	1.92	0.9	2.14	2.02	1.41	2.35	1.94	2.23	2.41	1.85	2.36	2.56	2.4	1.33	1.73	1.63	2.11	1.62	2.48	2.93	2.04	2.22	1.67	1.07	1.12
ORD10med	PC+T:p=1	PGC3-2024-EUR	1.98	1.99	2.1	1.9	1.79	2.17	6.82	1.4	1.77	2.3	0.92	1.5	1.98	1.53	4.21	2.55	1.85	1.39	2.67	1.93	0.95	1.94	1.73	1.38	2.11	1.54	1.46	1.67	1.54	1.82	2.21	1.43	1.66	1.32	2.13	1.73	1.92	1.92	2.48	1.04	3.92	1.98	1.8	2.75	1.99	2.35	1.32
ORD10med	PC+T:p=1	PGC3-2024-EUR-no23andMe	1.81	1.85	1.88	1.89	1.6	2.1	4.66	1.83	1.64	2.96	2.26	1.6	1.71	1.99	2.05	1.71	2.34	1.16	1.83	1.82	0.89	2.02	2.42	1.27	1.29	2.19	1.44	2.22	2.51	2.2	2.14	1.8	2.46	1.85	2.6	1.1	1.77	1.19	2.54	1.11	2.28	2.31	3.06	1.91	1.53	1.51	1.38
ORD10med	SbayesR	PGC2+UKB-2019	1.68	1.75		1.82	1.68	2.03	1.96	1.88		2.18				1.77	1.5						1.01	1.38	3.67	2.26	2.79		1.52	1.3	1.99			1.93	2.08	2.49			1.61
ORD10med	SbayesR	Howard-2019	1.88	1.91		1.94	1.94	1.95	2.17	2.17		3.26				1.76	1.69						1.48	2.81	1.71	1.13	0.98		1.56	1.91	1.61			2.58	1.98	3.62			1.88
ORD10med	SbayesR	PGC3-2024-EUR	2.12	2.13	2.21	2.05	1.77	2.42	4.29	1.53	1.96	1.74	1.92	1.15	1.93	2.39	3	2.64	1.76	1.97	2.91	1.76	1.31	1.6	2.76	2.07	1.92	1.63	1.28	2.37	1.28	3.04	4.68	2.77	2.23	2.76	2.37	1.48	2.07	2.24	1.57	1.43	4.03	1.63	7.4	3.03	0.94	2.17	1.68
ORD10med	SbayesRC	PGC2+UKB-2019	1.91	2.02		2.15	1.93	2.51	2.51	2.02		2.47				1.86	1.32						1.21	2.3	6.04	5.5	3.75		1.56	1.15	3.18			3.51	1.26	3.42			2.09
ORD10med	SbayesRC	Howard-2019	1.78	1.85		1.92	1.75	2.19	1.47	2.03		3.21				2.06	1.75						1.32	4.15	2.14	2.32	1.3		1.42	2.12	2.79			1.66	1.61	2.44			1.88
ORD10med	SbayesRC	PGC3-2024-EUR	2.24	2.27	2.33	2.25	1.92	2.58	3.82	2.25	1.51	3.51	1.76	1.68	2.91	2.36	2.99	2.52	1.81	2.52	3.62	1.79	1.26	1.93	3.19	2.89	1.33	2.39	1.55	2.95	1.28	2.92	5.43	2.37	1.95	2.94	2.04	3.45	2.29	2.13	1.65	2.15	3.88	2.55	3.9	1.75	1.67	2.75	1.53
ORD10med_H95CI	Cojo_bJ	PGC2+UKB-2019	1.28	1.57		1.9	1.67	2.28	1.99	1.46		3.24				1.78	1.53						2.87	2.91	2.52	5.34	4.55		1.2	1.7	2.08			3.33	1.52	1.24			1.55
ORD10med_H95CI	Cojo_bJ	Howard-2019	1.3	1.56		1.85	1.69	2.11	3.12	1.69		1.4				2.64	1.99						3.59	2.56	1.81	3.57	1.42		1.24	1.73	2.03			2.2	1.57	1.76			1.44
ORD10med_H95CI	Cojo_bJ	PGC3-2024-EUR	1.61	2.08	2.73	2.43	2.38	2.76	4.18	2.49	2.09	3.01	11.4	2.65	1.65	2.57	2.59	2.72	2.08	2.33	3.25	2.22	4.96	1.48	1.88	5.83	8.58	2.89	1.56	2.45	3.33	3.67	4.1	3.87	1.67	2.68	1.98	1.47	1.88	3.27	3.77	3.4	3.02	5.11	8.77	2.5	1.97	5.45	2.62
ORD10med_H95CI	PC+T:p=0.00000005	PGC2+UKB-2019	1.24	1.55		1.89	1.84	1.98	2.42	2.22		3.25				1.55	1.97						2.04	2	1.11	4.25	3.62		0.99	1.68	2.09			5.07	1.16	1.49			1.72
ORD10med_H95CI	PC+T:p=0.00000005	Howard-2019	1.24	1.54		1.86	1.55	2.37	4.8	1.26		2.94				1.6	1.48						1.61	3.39	2.39	1.37	5.52		1.41	2.09	1.55			2.34	1.99	0.89			1.36
ORD10med_H95CI	PC+T:p=0.00000005	PGC3-2024-EUR	1.66	2.08	2.63	2.43	2.45	2.62	5.57	2.97	2.1	2.68	3.66	3.26	1.02	1.35	3.81	2.48	2.61	2.25	2.29	1.91	2.42	3.8	2.39	2.55	2.58	2.24	1.45	2.29	3.42	2.72	3.43	2.15	3.81	2.77	2.31	1.95	1.62	2.35	5.03	3.69	2.49	2.76	10.99	2.46	2.09	1.93	1.91
ORD10med_H95CI	PC+T:p=0.00000005	PGC3-2024-EUR-no23andMe	1.51	1.96	2.37	2.56	2.14	2.69	3.11	2.78	2.69	3.71	2.46	1.82	2.37	1.84	2.89	1.73	2.26	3.19	1.58	2.03	2.4	10	2.18	4.78	7.98	3.1	1.58	2.14	4.29	2.83	2.32	2.52	2.17	1.71	1.94	1.83	1.82	1.71	4.13	3.53	2.36	1.5	3.63	1.97	6.32	9.53	2.08
ORD10med_H95CI	PC+T:p=0.000001	PGC3-2024-EUR	1.64	2.07	2.55	2.54	2.21	2.8	3.23	2.81	2.51	3.53	4.91	2.33	2.12	1.81	2.6	2.21	1.92	3.84	2.1	2.39	2.89	8.33	4.13	4.76	4.47	1.88	1.62	2.38	3.08	2.56	3.48	2.84	2.6	3.21	2.08	2.25	1.75	2.56	3.32	2.73	2.87	3.97	3.67	2.83	6.3	3	2.37
ORD10med_H95CI	PC+T:p=0.000001	PGC3-2024-EUR-no23andMe	1.66	2.08	2.59	2.49	2.22	2.79	6.64	2.45	2.16	3.6	4.11	2.35	2.21	1.53	2.71	2.32	2.35	4.04	3.48	2.36	1.6	5.64	3.07	3.52	3.57	1.86	1.89	1.74	3.72	3.8	4.23	3.47	2.29	3.07	1.98	2.55	1.8	2.3	3.46	3.69	2.8	1.9	3.27	2.11	3.61	9.2	1.99
ORD10med_H95CI	PC+T:p=0.0001	PGC3-2024-EUR	1.86	2.37	3.13	2.66	2.15	3.52	4.34	2.9	1.64	6.68	2.31	2.92	2.02	2.38	2.91	2.79	4.54	4.06	3.11	3.41	3.71	4.51	4.25	4.84	1.96	2.62	1.4	3.44	7.87	3.48	13.12	2.19	2.99	2.93	3.62	2.42	1.7	4.22	3.36	2.5	3.42	3.33	4.44	2.47	3.26	3.57	1.26
ORD10med_H95CI	PC+T:p=0.0001	PGC3-2024-EUR-no23andMe	1.82	2.32	2.88	2.86	2.41	3.23	9.31	5.73	2.33	3.31	4.81	3.31	3.95	1.63	3.68	3.18	2.74	2.93	2.68	2.96	2.14	4.09	2.79	3.05	5.07	2.78	1.9	2.44	3.77	3.97	5.66	2.97	3.72	4.13	2.48	2.52	1.9	2.08	3.31	2.54	3.7	2.78	6.78	2.54	4.23	1.32	1.92
ORD10med_H95CI	PC+T:p=0.001	PGC3-2024-EUR	2.05	2.54	3.09	3.08	2.5	3.53	6.43	3.61	1.84	3.66	5.3	2.14	3.16	1.94	3.96	2.78	3.16	3.48	3.97	3.68	3.57	4.29	2.71	7.01	4.83	2.94	1.64	3.46	4.97	4.62	8.96	2.79	3.7	4.51	2.82	2.44	2.23	2.92	3.87	2.42	3.83	4.04	5.67	3.57	2.67	2.19	2.06
ORD10med_H95CI	PC+T:p=0.001	PGC3-2024-EUR-no23andMe	1.91	2.42	3.04	2.9	2.32	3.47	6.5	4.1	3.2	5.94	6.51	2.2	3.13	1.71	4.09	2.59	2.93	3.68	3.59	3.76	3.81	3.15	3.79	4.79	2.95	3.2	1.5	3.28	5.49	3.19	7.74	2.46	4.66	4.8	2.51	3.72	1.81	2.55	2.99	2.55	3.05	5.58	6.6	3.01	5.98	3.22	2.46
ORD10med_H95CI	PC+T:p=0.01	PGC3-2024-EUR	2.09	2.61	3.25	3.13	2.53	3.7	9.91	2.82	2.89	12.13	2.46	2.53	2.54	3.21	4.43	2.75	2.47	2.75	3.36	3.5	1.82	3.34	4.24	7.55	1.84	2.58	1.81	3.04	4.4	3.29	7.69	2.09	2.79	2.95	3.31	3.18	2.09	3.73	3.81	1.99	3.81	5.7	10.92	2.96	6.97	5.99	2.69
ORD10med_H95CI	PC+T:p=0.01	PGC3-2024-EUR-no23andMe	1.88	2.41	3.04	2.92	2.44	3.4	4.28	4.46	3.89	5.83	6.14	2.3	2.87	2.88	5.07	3.13	2.92	3.44	3.94	3.84	2.97	3.93	3.74	11.9	3.93	2.63	1.64	2.41	4.31	2.73	2.95	2.42	2.23	5.36	3.19	1.89	2	2.57	5.09	1.52	3.07	4.23	5.72	2.98	6.91	6.26	2.24
ORD10med_H95CI	PC+T:p=0.05	Meng-2024	2.27				1.85	2.66	11.8	3.47	3.32	8.73	6.25	3.23	4.78	2	3.39		2.71	4.76	7.47	3.14	3.72	4.61	3.21	4.21	8.51	3.73	1.9	4.57		4.16	8.45	1.72	2.73	2.69	4.33			3.38	3.8	2.53	5.42	6.63	8.05	5.33	4.41		2.27
ORD10med_H95CI	PC+T:p=0.05	PGC3-2024	2.12				1.81	2.49	8.61	5.34	2.84	9.52	6.4	3.25	2.96	2.74	2.88		2.56	3.06	6.47	3.03	6.79	4.14	3.05	5.79	2.62	2.97	1.66	3.01		3.98	4.99	2.09	2.51	3.33	3.65			3.13	3.24	2.36	4.81	5.49	5.17	3.73	2.96		4.6
ORD10med_H95CI	PC+T:p=0.05	PGC3-2024-EUR	2.16	2.7	3.45	3.1	2.61	3.82	15.58	2.93	2.61	6.49	9.27	2.79	4.38	2.7	4.69	2.42	2.22	4.5	4.87	2.53	1.93	2.89	3.4	6.49	1.43	2.68	1.96	4	2.83	2.69	7.7	2.64	3.17	3.55	2.91	1.95	2.03	3.25	4.06	1.84	5.19	3.58	5.82	5.45	7.14	12.11	2.24
ORD10med_H95CI	PC+T:p=0.05	PGC3-2024-no23andMe	2.09				1.84	2.47	12.4	2.38	3.09	4.42	4.8	2.31	3.9	5.87	4.17		2.05	4.53	4.55	3.29	2.27	3.26	4.44	16.4	3.78	3.35	1.77	4.81		3.78	8.23	3.14	2.89	2.59	3.25			2.98	4.65	2.57	4.22	5.06	4.56	4.29	6.93		2.65
ORD10med_H95CI	PC+T:p=0.05	PGC3-2024-EUR-no23andMe	1.99	2.68	3.53	3.35	2.52	4.16	23.56	4.82	2.64	5.39	11.76	4.04	4.37	3.16	4.38	2.54	3.57	3.37	4.44	3.85	2.73	3.12	4.35	4.63	3.05	3.86	1.54	3.09	4.2	3	5.88	3.57	3.27	3.69	3.08	2.57	2.25	2.15	4.32	1.74	3.23	3.92	9.27	2.63	27.9	5.42	2.75
ORD10med_H95CI	PC+T:p=0.1	PGC3-2024-EUR	2.21	2.83	3.74	3.22	2.64	4.17	10.84	3.48	2.49	4.62	2.45	3.09	4.27	2.51	5.64	2.79	2.74	3.51	5.08	3.94	1.79	4.49	4.21	4.65	2.45	2.99	1.77	3.69	2.65	2.95	10.37	2.92	3.5	4.29	2.92	3.66	2.02	2.85	4.25	1.86	4.84	6.75	11.16	5.68	4.97	26.57	3.17
ORD10med_H95CI	PC+T:p=0.1	PGC3-2024-EUR-no23andMe	2.05	2.58	3.31	3	2.41	3.75	10.94	4.15	2.73	4.96	5.08	2.82	3.11	4.06	3.84	2.47	2.69	3.93	4.01	4.27	3.81	3.39	4.74	6.54	2.22	4.18	1.61	3.8	3.47	3.13	2.28	2.3	2.51	3.79	3.04	2.7	1.97	2.53	5.12	1.89	4	4.32	6.19	4.46	6.19	18.74	2.05
ORD10med_H95CI	PC+T:p=0.2	PGC3-2024-EUR	2.2	2.77	3.69	3.05	2.68	3.96	11.85	2.29	2.74	6.6	4.83	2.07	4.04	2.4	6.37	3.27	3.46	2.73	6.34	4.93	3.63	3.37	2.89	4.4	3.42	2.87	1.95	3.28	2.9	3.14	4.3	3.49	2.06	2.44	3.05	2.44	2.22	3.25	3.28	2.37	5.8	5.13	6.4	6	6.92	16.07	2.86
ORD10med_H95CI	PC+T:p=0.2	PGC3-2024-EUR-no23andMe	2.06	2.55	3.1	3.07	2.47	3.56	8.26	3.79	2.33	4.65	2.85	2.14	2.62	4.05	3.69	2.6	2.56	3.44	3.01	2.8	1.95	5.59	4.05	3.34	6.21	4.05	1.82	2.69	3.24	3.15	5.92	3.13	3.97	3.35	2.74	3.62	2.51	1.8	4.91	1.9	3.43	3.16	5.48	6.24	10.14	10.34	3.05
ORD10med_H95CI	PC+T:p=0.5	PGC3-2024-EUR	2.09	2.62	3.38	2.99	2.73	3.57	13.51	2.91	2.14	4.22	2.96	2.13	4.15	2.56	6.88	3.14	2.13	2.27	5.01	3.21	1.85	4.11	2.95	4.88	3.84	2.68	1.78	2.43	2.65	3.41	5.38	3.93	2.41	2.66	3.06	2.99	2.2	4.49	4.66	2.14	5.37	3.83	4.51	5.92	3.66	11.19	3.07
ORD10med_H95CI	PC+T:p=0.5	PGC3-2024-EUR-no23andMe	1.93	2.48	3.07	3.11	2.43	3.58	13.2	3.33	2.44	6.58	8.03	2.71	4.46	3.09	3.33	2.31	3.06	2.78	2.94	2.73	2.33	3.27	3.54	2.47	6.57	3.12	1.81	3.91	3.93	3.9	5.83	3.32	3.72	4.82	3.33	2.43	2.13	2.93	3.64	2.78	3.46	6.92	5.02	4.74	3.7	3.66	2
ORD10med_H95CI	PC+T:p=1	PGC3-2024-EUR	2.11	2.67	3.44	3.11	2.67	3.76	16.97	2.5	2.81	4.76	2.95	2.31	4.17	2.52	7.05	3.71	2.8	2.52	4.77	3.03	2.03	3.85	3.19	3.73	7.06	2.37	1.87	2.77	3.14	3.14	5.31	2.46	2.61	2.3	2.95	3.13	2.36	3.49	4.29	1.8	5.56	4.73	4.35	5.88	4.57	10.27	2.35
ORD10med_H95CI	PC+T:p=1	PGC3-2024-EUR-no23andMe	1.93	2.48	3.09	3.1	2.4	3.62	11.53	3.18	2.59	6.56	7.38	2.48	3.63	3.31	3.32	2.48	3.56	2.11	3.22	2.84	1.85	4.04	4.5	3.49	3.87	3.39	1.84	3.7	5.31	3.85	5.16	3.24	3.88	3.39	3.61	1.98	2.19	2.16	4.41	1.9	3.17	5.38	7.72	4.05	3.3	4.95	2.48
ORD10med_H95CI	SbayesR	PGC2+UKB-2019	1.86	2.39		2.98	2.45	3.84	4.5	3.26		5.03				2.92	2.4						2.03	2.77	7.12	6.39	8.84		1.94	2.14	3.8			3.55	3.24	4.55			1.98
ORD10med_H95CI	SbayesR	Howard-2019	2.08	2.58		3.14	2.86	3.6	4.97	3.84		7.66				2.91	2.75						3.12	5.7	3.17	3.05	2.72		1.99	3.14	3.06			4.99	3.09	6.56			2.32
ORD10med_H95CI	SbayesR	PGC3-2024-EUR	2.27	2.89	3.74	3.33	2.66	4.25	10.06	2.76	3.12	3.66	6.31	1.77	4.07	3.97	4.97	3.84	2.59	3.61	5.22	2.75	2.79	3.2	5.19	5.78	5.91	2.5	1.63	3.98	2.48	5.35	11.43	5.09	3.51	4.9	3.31	2.64	2.55	4.22	2.69	2.48	5.72	3.83	21.12	6.49	2.1	9.76	3.09
ORD10med_H95CI	SbayesRC	PGC2+UKB-2019	2.11	2.84		3.65	2.8	5.02	5.72	3.47		5.67				3.09	2.11						2.66	4.62	11.77	16.18	12.78		1.99	1.9	6.57			6.82	1.96	6.36			2.58
ORD10med_H95CI	SbayesRC	Howard-2019	1.97	2.52		3.12	2.48	4.14	3.34	3.54		7.79				3.42	2.82						2.77	8.59	3.99	6.37	3.67		1.82	3.48	5.85			2.95	2.5	4.22			2.32
ORD10med_H95CI	SbayesRC	PGC3-2024-EUR	2.39	3.07	3.95	3.65	2.84	4.57	9.05	4.02	2.38	7.91	5.65	2.58	6.19	3.93	4.96	3.68	2.65	4.64	6.78	2.79	2.69	3.88	6.05	8.12	3.85	3.68	1.98	5	2.47	5.2	13.65	4.29	3.09	5.15	2.84	6.63	2.83	3.94	2.84	3.75	5.55	6.53	10	3.66	3.72	10.07	2.79
ORD10med_L95CI	Cojo_bJ	PGC2+UKB-2019	1.05	0.91		0.76	0.82	0.65	0.37	0.5		0.54				0.65	0.61						0.57	0.74	0.75	0.66	0.57		0.73	0.64	0.45			1.02	0.64	0.36			1.01
ORD10med_L95CI	Cojo_bJ	Howard-2019	1.06	0.92		0.76	0.83	0.65	0.59	0.59		0.26				0.97	0.79						0.64	0.65	0.55	0.48	0.14		0.76	0.65	0.44			0.7	0.66	0.46			0.95
ORD10med_L95CI	Cojo_bJ	PGC3-2024-EUR	1.41	1.22	1.03	0.96	1.06	0.96	0.8	0.84	0.83	0.48	1.04	1.09	0.39	0.94	1.01	1.3	0.89	0.73	1.12	0.94	0.88	0.37	0.57	0.76	0.86	1.22	0.96	0.92	0.75	1.21	0.72	1.14	0.7	0.82	1.04	0.46	1.23	0.98	1.27	1.14	1.59	0.94	1.02	0.58	0.37	0.56	0.77
ORD10med_L95CI	PC+T:p=0.00000005	PGC2+UKB-2019	1.01	0.89		0.75	0.87	0.56	0.45	0.76		0.62				0.57	0.78						0.4	0.51	0.33	0.53	0.34		0.6	0.64	0.43			1.46	0.49	0.38			1.11
ORD10med_L95CI	PC+T:p=0.00000005	Howard-2019	1.02	0.89		0.75	0.79	0.69	0.88	0.44		0.57				0.59	0.59						0.33	0.86	0.72	0.16	0.45		0.86	0.79	0.32			0.72	0.84	0.25			0.89
ORD10med_L95CI	PC+T:p=0.00000005	PGC3-2024-EUR	1.45	1.24	1.02	0.97	1.06	0.95	1.04	0.98	0.83	0.53	0.36	1.35	0.24	0.5	1.47	1.19	1.13	0.7	0.77	0.81	0.53	0.94	0.72	0.34	0.31	0.95	0.9	0.85	0.8	0.92	0.64	0.73	1.58	0.83	1.21	0.58	1.06	0.72	1.67	1.22	1.32	0.47	1.58	0.56	0.39	0.21	0.54
ORD10med_L95CI	PC+T:p=0.00000005	PGC3-2024-EUR-no23andMe	1.33	1.15	0.91	0.99	0.98	0.92	0.58	0.96	1.04	0.68	0.22	0.77	0.55	0.68	1.13	0.83	0.97	0.99	0.56	0.86	0.53	2.31	0.65	0.64	0.47	1.3	0.97	0.81	0.89	0.94	0.44	0.79	0.91	0.49	1.02	0.56	1.19	0.54	1.38	1.18	1.24	0.3	0.56	0.44	1.12	0.85	0.55
ORD10med_L95CI	PC+T:p=0.000001	PGC3-2024-EUR	1.44	1.23	1	1	1.01	0.99	0.61	0.96	0.98	0.75	0.5	0.98	0.51	0.66	0.99	1.06	0.87	1.18	0.71	1	0.67	1.96	1.22	0.56	0.4	0.8	0.99	0.88	0.76	0.86	0.65	0.89	1.08	0.95	1.09	0.66	1.14	0.78	1.13	0.92	1.51	0.76	0.63	0.65	1.07	0.33	0.69
ORD10med_L95CI	PC+T:p=0.000001	PGC3-2024-EUR-no23andMe	1.45	1.24	0.99	1	1.02	0.98	1.23	0.81	0.86	0.74	0.4	0.97	0.53	0.56	1.04	1.11	1.04	1.21	1.22	0.99	0.39	1.33	0.91	0.44	0.43	0.79	1.16	0.65	0.93	1.27	0.75	1.04	0.96	0.9	1.04	0.78	1.17	0.73	1.17	1.21	1.47	0.38	0.54	0.47	0.71	0.69	0.57
ORD10med_L95CI	PC+T:p=0.0001	PGC3-2024-EUR	1.63	1.39	1.21	1.02	0.97	1.24	0.81	0.94	0.66	1.19	0.23	1.21	0.47	0.87	1.11	1.33	1.88	1.22	1.01	1.4	0.73	1.12	1.25	0.65	0.19	1.11	0.86	1.25	1.54	1.15	2.22	0.64	1.21	0.94	1.86	0.71	1.12	1.25	1.14	0.85	1.78	0.61	0.66	0.58	0.67	0.35	0.4
ORD10med_L95CI	PC+T:p=0.0001	PGC3-2024-EUR-no23andMe	1.6	1.38	1.14	1.13	1.1	1.16	1.61	1.8	0.94	0.7	0.44	1.34	0.91	0.6	1.38	1.51	1.23	0.9	0.91	1.24	0.51	1.01	0.83	0.41	0.57	1.17	1.16	0.92	0.85	1.3	1.03	0.8	1.51	1.21	1.3	0.78	1.25	0.64	1.12	0.86	1.91	0.53	1.05	0.58	0.9	0.07	0.6
ORD10med_L95CI	PC+T:p=0.001	PGC3-2024-EUR	1.79	1.51	1.19	1.21	1.13	1.24	1.15	1.19	0.74	0.77	0.5	0.9	0.74	0.72	1.49	1.33	1.41	1.03	1.31	1.52	0.69	1.07	0.8	0.92	0.56	1.24	1.01	1.24	1.18	1.5	1.47	0.82	1.5	1.39	1.46	0.75	1.46	0.87	1.3	0.82	1.94	0.7	0.84	0.8	0.56	0.24	0.65
ORD10med_L95CI	PC+T:p=0.001	PGC3-2024-EUR-no23andMe	1.67	1.42	1.16	1.12	1.04	1.22	1.2	1.23	1.28	1.33	0.62	0.93	0.74	0.63	1.53	1.24	1.32	1.12	1.2	1.53	0.82	0.78	1.1	0.58	0.29	1.36	0.92	1.24	1.29	1.08	1.42	0.75	1.88	1.39	1.31	1.11	1.19	0.76	1.02	0.87	1.59	1.04	1.08	0.7	1.2	0.27	0.69
ORD10med_L95CI	PC+T:p=0.01	PGC3-2024-EUR	1.83	1.54	1.22	1.2	1.16	1.26	1.79	0.91	1.15	1.71	0.24	1.05	0.59	1.17	1.63	1.31	1.13	0.83	1.02	1.44	0.42	0.83	1.23	0.99	0.23	1.1	1.11	1.11	1.12	1.09	1.28	0.71	1.13	0.98	1.71	0.94	1.38	1.11	1.28	0.68	1.94	0.93	1.65	0.67	1.09	0.5	0.8
ORD10med_L95CI	PC+T:p=0.01	PGC3-2024-EUR-no23andMe	1.65	1.41	1.18	1.14	1.1	1.2	0.78	1.46	1.54	1.29	0.56	0.97	0.68	1.05	1.9	1.49	1.34	1.05	1.28	1.57	0.67	0.97	1.08	1.35	0.5	1.12	1.01	0.87	1.08	0.92	0.53	0.74	0.91	1.62	1.65	0.6	1.32	0.79	1.68	0.51	1.56	0.76	0.91	0.69	1.22	0.51	0.66
ORD10med_L95CI	PC+T:p=0.05	Meng-2024	1.96				1.45	2.2	1.96	1.12	1.3	1.58	0.571	1.34	1.05	0.734	1.28		1.19	1.4	2.06	1.29	0.783	1.13	0.928	0.545	0.727	1.56	1.16	1.63		1.37	1.4	0.551	1.12	0.885	2.21			0.939	1.27	0.853	2.67	0.883	1.37	1.15	0.87		0.716
ORD10med_L95CI	PC+T:p=0.05	PGC3-2024	1.83				1.42	2.06	1.53	1.72	1.13	1.62	0.583	1.36	0.676	1	1.07		1.17	0.916	1.9	1.23	1.07	1.02	0.878	0.763	0.233	1.25	1.01	1.07		1.3	0.885	0.704	1.01	1.09	1.88			0.95	1.09	0.794	2.4	0.921	0.909	0.835	0.631		1.29
ORD10med_L95CI	PC+T:p=0.05	PGC3-2024-EUR	1.89	1.59	1.29	1.2	1.2	1.29	2.52	0.9	1.04	1.38	0.85	1.18	1	0.99	1.64	1.16	1.02	1.36	1.42	1.04	0.4	0.73	0.97	0.81	0.17	1.14	1.21	1.42	0.76	0.9	1.26	0.84	1.28	1.17	1.51	0.63	1.34	0.96	1.36	0.63	2.56	0.62	0.96	1.2	1.35	0.92	0.68
ORD10med_L95CI	PC+T:p=0.05	PGC3-2024-no23andMe	1.81				1.45	2.05	2.14	0.784	1.23	1.02	0.453	0.962	0.9	2.06	1.58		0.955	1.35	1.38	1.36	0.567	0.811	1.27	1.41	0.46	1.41	1.09	1.68		1.25	1.36	0.942	1.19	0.842	1.69			0.87	1.54	0.861	2.16	0.865	0.755	0.941	1.23		0.797
ORD10med_L95CI	PC+T:p=0.05	PGC3-2024-EUR-no23andMe	1.74	1.5	1.24	1.24	1.13	1.33	3.68	1.56	1.06	1.23	0.94	1.58	0.96	1.14	1.65	1.22	1.54	1.02	1.36	1.56	0.6	0.78	1.25	0.56	0.34	1.63	0.95	1.12	1.07	0.99	1.05	1.02	1.34	1.15	1.6	0.81	1.49	0.61	1.44	0.59	1.66	0.74	1.31	0.61	3.44	0.5	0.8
ORD10med_L95CI	PC+T:p=0.1	PGC3-2024-EUR	1.94	1.63	1.35	1.23	1.19	1.38	1.89	1.11	1	1.07	0.24	1.29	0.97	0.92	1.99	1.33	1.22	1.08	1.57	1.6	0.36	1.1	1.19	0.63	0.28	1.26	1.09	1.32	0.72	0.99	1.76	0.93	1.41	1.33	1.52	1.08	1.33	0.84	1.42	0.63	2.42	1.2	1.74	1.24	1	0.99	0.94
ORD10med_L95CI	PC+T:p=0.1	PGC3-2024-EUR-no23andMe	1.8	1.51	1.24	1.16	1.08	1.3	1.84	1.33	1.09	1.04	0.49	1.17	0.7	1.46	1.47	1.18	1.21	1.18	1.22	1.73	0.78	0.85	1.36	0.71	0.31	1.75	0.99	1.4	0.91	1.03	0.42	0.69	1.04	1.18	1.58	0.83	1.31	0.74	1.68	0.63	2.03	0.82	1.01	0.99	1.22	1.43	0.63
ORD10med_L95CI	PC+T:p=0.2	PGC3-2024-EUR	1.93	1.63	1.39	1.21	1.22	1.38	2.1	0.75	1.09	1.46	0.46	0.89	0.92	0.89	2.27	1.55	1.51	0.84	1.83	1.98	0.62	0.85	0.85	0.6	0.41	1.21	1.19	1.17	0.73	1.05	0.77	1.11	0.84	0.81	1.59	0.75	1.46	0.95	1.11	0.8	2.87	0.96	1.07	1.31	1.17	0.52	0.89
ORD10med_L95CI	PC+T:p=0.2	PGC3-2024-EUR-no23andMe	1.81	1.52	1.16	1.24	1.16	1.22	1.39	1.22	0.94	1.01	0.28	0.92	0.59	1.46	1.4	1.24	1.15	1.04	0.95	1.15	0.41	1.34	1.16	0.43	0.71	1.69	1.12	0.99	0.78	1.05	1.03	0.97	1.62	1.05	1.43	1.04	1.64	0.54	1.62	0.64	1.76	0.61	0.92	1.32	1.64	0.76	0.92
ORD10med_L95CI	PC+T:p=0.5	PGC3-2024-EUR	1.83	1.55	1.3	1.18	1.23	1.26	2.28	0.92	0.86	1.02	0.29	0.9	0.93	0.94	2.43	1.49	0.97	0.69	1.55	1.3	0.41	1.03	0.86	0.64	0.4	1.13	1.09	0.88	0.68	1.15	0.94	1.22	0.97	0.86	1.59	0.91	1.45	1.33	1.55	0.71	2.69	0.65	0.75	1.29	0.71	0.62	0.96
ORD10med_L95CI	PC+T:p=0.5	PGC3-2024-EUR-no23andMe	1.69	1.45	1.17	1.2	1.11	1.24	2.12	1.09	0.99	1.4	0.73	1.13	1.02	1.12	1.27	1.1	1.36	0.84	0.97	1.12	0.51	0.82	1.04	0.33	0.7	1.31	1.11	1.41	0.95	1.27	1	1.03	1.5	1.36	1.73	0.73	1.4	0.91	1.22	0.94	1.78	1.24	0.83	1.04	0.76	0.31	0.62
ORD10med_L95CI	PC+T:p=1	PGC3-2024-EUR	1.85	1.58	1.32	1.22	1.23	1.31	2.74	0.79	1.12	1.11	0.29	0.97	0.94	0.93	2.51	1.75	1.22	0.77	1.49	1.23	0.45	0.97	0.93	0.51	0.63	1	1.14	1	0.75	1.06	0.92	0.83	1.05	0.76	1.53	0.96	1.56	1.05	1.43	0.6	2.76	0.83	0.75	1.28	0.86	0.54	0.75
ORD10med_L95CI	PC+T:p=1	PGC3-2024-EUR-no23andMe	1.7	1.46	1.18	1.21	1.1	1.26	1.88	1.05	1.04	1.34	0.69	1.04	0.81	1.2	1.27	1.18	1.54	0.64	1.04	1.17	0.42	1.01	1.3	0.46	0.43	1.42	1.13	1.34	1.18	1.26	0.89	1	1.56	1.01	1.87	0.61	1.44	0.66	1.47	0.64	1.64	0.99	1.21	0.9	0.71	0.46	0.77
ORD10med_L95CI	SbayesR	PGC2+UKB-2019	1.52	1.35		1.16	1.2	1.11	0.86	1.08		0.94				1.07	0.93						0.5	0.69	1.89	0.8	0.88		1.19	0.79	1.04			1.05	1.34	1.36			1.31
ORD10med_L95CI	SbayesR	Howard-2019	1.7	1.49		1.26	1.36	1.08	0.95	1.22		1.39				1.06	1.03						0.7	1.39	0.92	0.42	0.35		1.22	1.16	0.84			1.33	1.26	2			1.53
ORD10med_L95CI	SbayesR	PGC3-2024-EUR	1.99	1.68	1.37	1.32	1.21	1.45	1.83	0.85	1.23	0.82	0.59	0.75	0.91	1.44	1.82	1.81	1.19	1.07	1.62	1.12	0.61	0.8	1.47	0.74	0.62	1.07	1	1.4	0.66	1.73	1.91	1.51	1.41	1.55	1.69	0.83	1.67	1.19	0.91	0.83	2.83	0.69	2.59	1.42	0.42	0.48	0.92
ORD10med_L95CI	SbayesRC	PGC2+UKB-2019	1.73	1.54		1.35	1.38	1.3	1.1	1.17		1.08				1.12	0.82						0.55	1.15	3.1	1.87	1.1		1.22	0.7	1.53			1.8	0.81	1.84			1.69
ORD10med_L95CI	SbayesRC	Howard-2019	1.62	1.43		1.23	1.27	1.18	0.65	1.16		1.32				1.24	1.09						0.63	2.01	1.15	0.85	0.46		1.11	1.3	1.33			0.93	1.04	1.4			1.53
ORD10med_L95CI	SbayesRC	PGC3-2024-EUR	2.1	1.78	1.43	1.44	1.33	1.52	1.61	1.26	0.96	1.56	0.55	1.09	1.37	1.42	1.8	1.73	1.24	1.37	1.93	1.15	0.59	0.96	1.69	1.03	0.46	1.55	1.21	1.74	0.66	1.64	2.16	1.31	1.23	1.67	1.46	1.79	1.85	1.16	0.96	1.24	2.72	1	1.52	0.84	0.75	0.75	0.83
[truncated: 7 more columns]
