# Supplementary material for: Trans-ancestry genome-wide study of depression identifies 697 associations implicating cell types and pharmacotherapies
Source: Cell. Author manuscript; Available in PMC 2025 Feb 15. (PMC11829167; doi:10.1016/j.cell.2024.12.002)
Supplement: 10 [file NIHMS2048064-supplement-10.xlsx]

## Sheet: readme
Table S7A: Studies with participants of diverse ancestry included in the PGS assessment
Studies in this group do not include individuals of European ancestry, although they do include individuals of admixed ancestries
Total sample size by ancestry	Cases	Controls
East Asian (Total)	6902	80672
South Asian (Total)	4862	71086
African (Total)	48669	1909
Latinx (Total)	1202	1642
Dataset	Study dataset
Ancestry	Ancestry grouping of participants
Cases	Number of cases of MDD
Controls	Number of controls
Definition	Definition of depression used
P-val	P-value threshold for clumping
Discovery_GWAS	Ancestries of discovery GWAS meta-analysis (Multi-ancestry or European)
incR2	Incremental R2
lb95ci_incR2	Lower 95% bootstrap interval for incR2
ub95ci_incR2	Upper 95% bootstrap interval for incR2
Table S7B: Meta-analysis of PGS transferability within each ancestry group
The PGS was regressed against the case status for each cohort, with the first ten PCs included as covariates. Between two and three cohorts were meta-analysed for each ancestry. The weighted mean of the incremental R2 were calculated using the effective sample size of the cohorts (Neff) as the weights.
Ancestry	Ancestry of participants
Ncohorts	Number of cohorts
Discovery_GWAS	Ancestries of discovery GWAS meta-analysis (Multi-ancestry or European)
incR2	Incremental R2
lb95ci_incR2	Lower 95% interval for incR2
ub95ci_incR2	Upper 95% interval for incR2

## Sheet: Table S7A
Dataset	Ancestry	Cases	Controls	Definition	P-val	Discovery_GWAS	incR2	lb95ci_incR2	ub95ci_incR2
CONVERGE	East Asian (China)	5303	5337	Recurrent MDD	Pt_0.005	European ancestry	0.00934178	0.00477329	0.0138145
CONVERGE	East Asian (China)	5303	5337	Recurrent MDD	Pt_0.05	Multi-ancestry	0.0101969	0.00659616	0.0134328
China Kadoorie Biobank (CKB)	East Asian (China)	1305	69998	Symptom-based	Pt_0.5	European ancestry	0.0079675	0.00316653	0.0161579
China Kadoorie Biobank (CKB)	East Asian (China)	1305	69998	Symptom-based	Pt_0.5	Multi-ancestry	0.00594639	0.00150288	0.0120369
Intern Health Study (IHS)	East Asian (USA)	294	544	Symptom-based	Pt_5e.07	European ancestry	0.00117057	4.71595910193443e-6	0.0106289
Intern Health Study (IHS)	East Asian (USA)	294	544	Symptom-based	Pt_5e.06	Multi-ancestry	0.00239748	1.1974242156852e-5	0.0154559
Intern Health Study (IHS)	East Asian (USA)	294	544	Symptom-based	Pt_5e.06	European ancestry	0.00233697	2.22445356119361e-6	0.0141941
Intern Health Study (IHS)	East Asian (USA)	294	544	Symptom-based	Pt_5e.07	Multi-ancestry	0.00192688	2.30642702284279e-6	0.014745
UK Biobank (UKB)	South Asian (UK)	509	821	Lifetime depression	Pt_0.1	European ancestry	0.00655317	4.988432510461e-4	0.0183434
UK Biobank (UKB)	South Asian (UK)	509	821	Lifetime depression	Pt_0.0005	Multi-ancestry	0.00644338	2.4961159148113e-4	0.0221903
UK Biobank (UKB)	South Asian (UK)	509	821	Lifetime depression	Pt_0.05	European ancestry	0.0342665	0.0179116	0.0619794
UK Biobank (UKB)	South Asian (UK)	509	821	Lifetime depression	Pt_0.05	Multi-ancestry	0.0385825	0.0172416	0.060272
Intern Health Study (IHS)	South Asian (USA)	253	438	Symptom-based	Pt_5e.07	European ancestry	0.00117057	4.71595910193443e-6	0.0106289
Intern Health Study (IHS)	South Asian (USA)	253	438	Symptom-based	Pt_5e.06	Multi-ancestry	0.00239748	1.1974242156852e-5	0.0154559
Intern Health Study (IHS)	South Asian (USA)	253	438	Symptom-based	Pt_5e.06	European ancestry	0.00233697	2.22445356119361e-6	0.0141941
Intern Health Study (IHS)	South Asian (USA)	253	438	Symptom-based	Pt_5e.07	Multi-ancestry	0.00192688	2.30642702284279e-6	0.014745
Genes & Health	South Asian (UK)	4100	27706	Medically diagnosed	Pt_0.1	European ancestry	0.00941848	0.00587426	0.0125382
Genes & Health	South Asian (UK)	4100	27706	Medically diagnosed	Pt_0.05	Multi-ancestry	0.0118892	0.00817167	0.0154966
UK Biobank (UKB)	African (UK)	507	914	Lifetime depression	Pt_0.1	European ancestry	0.00655317	4.988432510461e-4	0.0183434
UK Biobank (UKB)	African (UK)	507	914	Lifetime depression	Pt_0.0005	Multi-ancestry	0.00644338	2.4961159148113e-4	0.0221903
UK Biobank (UKB)	African (UK)	507	914	Lifetime depression	Pt_0.05	European ancestry	0.0342665	0.0179116	0.0619794
UK Biobank (UKB)	African (UK)	507	914	Lifetime depression	Pt_0.05	Multi-ancestry	0.0385825	0.0172416	0.060272
Women's Health Initiative (WHI)	African (USA)	1445	6593	Symptom-based	Pt_1	European ancestry	4.7454460487061e-4	1.34632537680086e-6	0.00220513
Women's Health Initiative (WHI)	African (USA)	1445	6593	Symptom-based	Pt_0.0005	Multi-ancestry	0.00112328	1.88996164585243e-5	0.00365837
Women's Health Initiative (WHI)	African (USA)	1445	6593	Symptom-based	Pt_0.005	European ancestry	0.00246029	3.3424462590121e-4	0.00819293
Women's Health Initiative (WHI)	African (USA)	1445	6593	Symptom-based	Pt_0.0005	Multi-ancestry	0.00204258	3.95751607158946e-5	0.00824659
Million Veterans Program	African (USA)	46717	45432	Medically diagnosed	Pt_0.1	European ancestry	0.00172495	0.00129308	0.00235434
Million Veterans Program	African (USA)	46717	45432	Medically diagnosed	Pt_0.1	Multi-ancestry	0.00179784	0.00134534	0.00245768
Million Veterans Program	African (USA)	46717	45432	Medically diagnosed	Pt_0.5	European ancestry	0.0082154	0.00645888	0.0101892
Million Veterans Program	African (USA)	46717	45432	Medically diagnosed	Pt_0.1	Multi-ancestry	0.00764959	0.00581436	0.0101935
Women's Health Initiative (WHI)	Latinx (USA)	864	2565	Symptom-based	Pt_1	European ancestry	4.7454460487061e-4	1.34632537680086e-6	0.00220513
Women's Health Initiative (WHI)	Latinx (USA)	864	2565	Symptom-based	Pt_0.0005	Multi-ancestry	0.00112328	1.88996164585243e-5	0.00365837
Women's Health Initiative (WHI)	Latinx (USA)	864	2565	Symptom-based	Pt_0.005	European ancestry	0.00246029	3.3424462590121e-4	0.00819293
Women's Health Initiative (WHI)	Latinx (USA)	864	2565	Symptom-based	Pt_0.0005	Multi-ancestry	0.00204258	3.95751607158946e-5	0.00824659
ARMY-STARRS	Latinx (USA)	338	2547	Lifetime depression	Pt_0.1	European ancestry	0.0028469	4.19924671106824e-5	0.0155472
ARMY-STARRS	Latinx (USA)	338	2547	Lifetime depression	Pt_0.1	Multi-ancestry	0.0070867	4.0100779555239e-4	0.0196982

## Sheet: Table7B
Ancestry	Discovery_GWAS	Ncohorts	incR2	lb95ci_incR2	ub95ci_incR2
AFR	European ancestry	3	0.00159137	0.00100064	0.00218211
AFR	Multi-ancestry	3	0.00176273	0.00112471	0.00240076
AMR	European ancestry	2	0.00750488	0.00565849	0.00935127
AMR	Multi-ancestry	2	0.00685074	0.00453698	0.0091645
EAS	European ancestry	2	0.0078718	0.00424622	0.0114974
EAS	Multi-ancestry	2	0.00894754	0.00615607	0.011739
EUR	European ancestry	43	0.0393277	0.0358733	0.0427821
EUR	Multi-ancestry	43	0.0397041	0.0362341	0.0431742
SAS	European ancestry	3	0.00925642	0.00625716	0.0122557
SAS	Multi-ancestry	3	0.0118434	0.00841465	0.0152722
