# Supplementary material for: Trans-ancestry genome-wide study of depression identifies 697 associations implicating cell types and pharmacotherapies
Source: Cell. Author manuscript; Available in PMC 2025 Feb 15. (PMC11829167; doi:10.1016/j.cell.2024.12.002)
Supplement: 11 [file NIHMS2048064-supplement-11.xlsx]

## Sheet: readme
Table S21: Comparison of gene mapping results across methods
Comparison of gene mapping method. Table lists genes identified by at least one method. There is a column for each method (Nearest_gene to PsyOPS) with TRUE if the gene was identified or prioritised by a given method (FALSE otherwise). Chromosome and gene start and end positions are listed for genome builds 37 (GRCh37/hg19) and 38 (GRCh38/hg38). High-confidence genes identified from finemapping, …
Column	Descriptions	Inclusion criteria for method
ENSID	Ensemble ID
Gene	Gene name
Nearest_gene	Position-based mapping	Gene is the closest to one of the lead SNPs
Fine_mapping	Functionally-informed finemapping (Polyfun/SuSiE)	95% credible causal set contained within gene boundary
Expression	Expression QTL (TWAS)	Transcriptome-wide significance at α = .001; p= 3.69e−8
Protein	Protein QTL (PWAS)	FDR < 0.05
fastBAT	Gene-based association test (fastBAT)	Gene associated at p-value < 2.67e-6
HMAGMA	Hi-C chromatin interaction (H-MAGMA)	Association p < 3.73e−6
PsyOPS	Psychiatric Omnilocus Prioritization Score (PsyOPS)	For each lead SNP, gene with the highest PsyOPS score with closest gene tiebreaker
Chrom_b37	GRCh37 Chromosome of gene (numbered 1-22, or blank if gene does not have build 37 coordinates)
pos_start_b37	GRCh37 gene start position
pos_end_b37	GRCh37 gene end position
Chrom_b38	GRCh38 Chromosome of gene (numbered chr1-chr22, or blank if gene does not have build 38 coordinates)
pos_start_b38	GRCh38 gene start position
pos_end_b38	GRCh38 gene end position

## Sheet: Table S21 Gene Mapping Methods
ENSID	Gene	Nearest_gene	Fine_mapping	Expression	Protein	fastBAT	HMAGMA	PsyOPS	Chrom_b37	pos_start_b37	pos_end_b37	Chrom_b38	pos_start_b38	pos_end_b38
ENSG00000236423	LINC01134	FALSE	FALSE	FALSE	FALSE	FALSE	TRUE	FALSE	1	3816936	3833789	chr1	3900347	3917225
ENSG00000116288	PARK7	FALSE	FALSE	FALSE	FALSE	FALSE	TRUE	FALSE	1	8014351	8045565	chr1	7954291	7985505
ENSG00000116285	ERRFI1	FALSE	FALSE	FALSE	FALSE	FALSE	TRUE	FALSE	1	8064464	8086368	chr1	8004404	8026309
ENSG00000238290	ERRFI1-DT	FALSE	FALSE	FALSE	FALSE	FALSE	TRUE	FALSE	1	8086798	8182762	chr1	8026738	8122702
ENSG00000251977	RNU6-991P	FALSE	FALSE	FALSE	FALSE	TRUE	FALSE	FALSE	1	8352217	8352323	chr1	8292157	8292263
ENSG00000162426	SLC45A1	FALSE	FALSE	FALSE	FALSE	TRUE	FALSE	FALSE	1	8377886	8404227	chr1	8318114	8344167
ENSG00000142599	RERE	TRUE	TRUE	FALSE	FALSE	TRUE	TRUE	TRUE	1	8412457	8877702	chr1	8352397	8848921
ENSG00000232912	RERE-AS1	FALSE	FALSE	TRUE	FALSE	TRUE	TRUE	FALSE	1	8484705	8494898	chr1	8424645	8435013
ENSG00000270282	RP5-1115A15.2	FALSE	FALSE	FALSE	FALSE	TRUE	FALSE	FALSE	1	8572712	8573080	chr1	8512653	8513021
ENSG00000234619	RPL7P11	FALSE	FALSE	FALSE	FALSE	TRUE	TRUE	FALSE	1	8810489	8811146	chr1	8750430	8751087
ENSG00000224315	RPL7P7	FALSE	FALSE	FALSE	FALSE	TRUE	TRUE	FALSE	1	8846270	8846972	chr1	8786211	8786913
ENSG00000226545	RP4-633I8.3	FALSE	FALSE	FALSE	FALSE	TRUE	TRUE	FALSE	1	8858534	8859565	chr1	8798475	8799506
ENSG00000228423	RP4-633I8.4	FALSE	FALSE	FALSE	FALSE	TRUE	TRUE	FALSE	1	8865919	8867110	chr1	8805860	8807051
ENSG00000229716	RPL23AP19	FALSE	FALSE	FALSE	FALSE	TRUE	FALSE	FALSE	1	8891066	8891434	chr1	8831007	8831375
ENSG00000074800	ENO1	FALSE	FALSE	FALSE	FALSE	TRUE	TRUE	FALSE	1	8921061	8939308	chr1	8861000	8879190
ENSG00000224321	RPL12P14	TRUE	FALSE	FALSE	FALSE	TRUE	FALSE	FALSE	1	16119291	16119780	chr1	15792796	15793285
ENSG00000233954	UQCRHL	FALSE	FALSE	FALSE	FALSE	TRUE	FALSE	FALSE	1	16133679	16134194	chr1	15807169	15809348
ENSG00000178715	RP11-169K16.8	FALSE	FALSE	FALSE	FALSE	TRUE	FALSE	FALSE	1	16154724	16155167	chr1	15828232	15828669
ENSG00000179743	SPEN-AS1	FALSE	FALSE	FALSE	FALSE	TRUE	FALSE	FALSE	1	16160560	16174642	chr1	15834474	15848147
ENSG00000065526	SPEN	FALSE	FALSE	FALSE	FALSE	TRUE	TRUE	FALSE	1	16174359	16266955	chr1	15836095	15940456
ENSG00000270620	RP1-134O19.3	FALSE	FALSE	FALSE	FALSE	TRUE	FALSE	FALSE	1	16244193	16244403	chr1	15917698	15917908
ENSG00000116809	ZBTB17	FALSE	FALSE	FALSE	FALSE	FALSE	TRUE	FALSE	1	16268364	16302627	chr1	15941869	15976132
ENSG00000186510	CLCNKA	FALSE	FALSE	FALSE	FALSE	FALSE	FALSE	TRUE	1	16345370	16360545	chr1	16018875	16034050
ENSG00000236648	LINC02810	FALSE	FALSE	FALSE	FALSE	TRUE	FALSE	FALSE	1	18044182	18076473	chr1	17717625	17749978
ENSG00000117148	ACTL8	TRUE	FALSE	FALSE	FALSE	TRUE	FALSE	FALSE	1	18081808	18153558	chr1	17755333	17827063
ENSG00000117154	IGSF21	FALSE	FALSE	FALSE	FALSE	FALSE	TRUE	TRUE	1	18434240	18704977	chr1	18107798	18378483
ENSG00000060656	PTPRU	FALSE	FALSE	FALSE	FALSE	FALSE	TRUE	FALSE	1	29563028	29653325	chr1	29236516	29326813
ENSG00000121753	ADGRB2	FALSE	FALSE	FALSE	FALSE	TRUE	FALSE	FALSE	1	32192718	32230494	chr1	31727117	31764893
ENSG00000266580	MIR4254	FALSE	FALSE	FALSE	FALSE	TRUE	FALSE	FALSE	1	32224261	32224336	chr1	31758660	31758735
ENSG00000254545	RP11-84A19.3	FALSE	FALSE	FALSE	FALSE	TRUE	FALSE	FALSE	1	32254731	32256923	chr1	31789130	31791322
ENSG00000270241	RP4-657M3.2	FALSE	FALSE	FALSE	FALSE	TRUE	FALSE	FALSE	1	34742460	34742893	chr1	34276859	34277292
ENSG00000116544	DLGAP3	FALSE	FALSE	FALSE	FALSE	FALSE	FALSE	TRUE	1	35331037	35395186	chr1	34865436	34929650
ENSG00000146463	ZMYM4	TRUE	TRUE	FALSE	FALSE	FALSE	FALSE	FALSE	1	35734568	35887659	chr1	35268709	35422058
ENSG00000229994	RPL5P4	FALSE	FALSE	FALSE	FALSE	TRUE	FALSE	FALSE	1	35816323	35817208	chr1	35350722	35351607
ENSG00000264592	RN7SL131P	FALSE	FALSE	FALSE	FALSE	TRUE	FALSE	FALSE	1	36657516	36657769	chr1	36191915	36192170
ENSG00000230214	FTLP18	FALSE	FALSE	FALSE	FALSE	TRUE	FALSE	FALSE	1	37095936	37096458	chr1	36630335	36630857
ENSG00000234481	RP4-614N24.1	FALSE	FALSE	FALSE	FALSE	TRUE	TRUE	FALSE	1	37238741	37241369	chr1	36769812	36775768
ENSG00000163873	GRIK3	FALSE	FALSE	FALSE	FALSE	FALSE	TRUE	TRUE	1	37261128	37499730	chr1	36795527	37034515
ENSG00000207328	RNU6-636P	TRUE	FALSE	FALSE	FALSE	TRUE	TRUE	FALSE	1	37669211	37669317	chr1	37203610	37203716
ENSG00000223944	RP5-1180C18.1	FALSE	TRUE	FALSE	FALSE	TRUE	TRUE	FALSE	1	37728340	37790701	chr1	37154761	37325100
ENSG00000252368	RNA5SP43	FALSE	FALSE	FALSE	FALSE	TRUE	FALSE	FALSE	1	37730278	37730387	chr1	37264677	37264786
ENSG00000230451	RPS29P6	FALSE	FALSE	FALSE	FALSE	TRUE	FALSE	FALSE	1	37796453	37796597	chr1	37330852	37330996
ENSG00000233621	ZC3H12A-DT	FALSE	FALSE	FALSE	FALSE	TRUE	TRUE	FALSE	1	37920480	37940012	chr1	37350934	37474432
ENSG00000116922	C1orf109	FALSE	FALSE	FALSE	FALSE	FALSE	TRUE	FALSE	1	38147242	38157914	chr1	37681570	37692249
ENSG00000183317	EPHA10	FALSE	FALSE	FALSE	FALSE	TRUE	FALSE	FALSE	1	38179552	38230805	chr1	37713880	37765133
ENSG00000188786	MTF1	FALSE	FALSE	FALSE	FALSE	TRUE	FALSE	TRUE	1	38275239	38325292	chr1	37809574	37859592
ENSG00000235673	RP11-109P14.8	FALSE	FALSE	FALSE	FALSE	TRUE	FALSE	FALSE	1	38306658	38307348	chr1	37840986	37841676
ENSG00000204084	INPP5B	FALSE	FALSE	FALSE	FALSE	TRUE	FALSE	FALSE	1	38326369	38412729	chr1	37860697	37947057
ENSG00000183431	SF3A3	TRUE	FALSE	FALSE	FALSE	TRUE	FALSE	FALSE	1	38422647	38456593	chr1	37956975	37990075
ENSG00000212541	RNU6-510P	FALSE	FALSE	FALSE	FALSE	TRUE	FALSE	FALSE	1	38457134	38457241	chr1	37991462	37991569
ENSG00000233910	GTF2F2P2	FALSE	FALSE	FALSE	FALSE	TRUE	FALSE	FALSE	1	41059305	41060025	chr1	40593633	40594353
ENSG00000117016	RIMS3	FALSE	TRUE	FALSE	FALSE	TRUE	TRUE	FALSE	1	41086351	41131329	chr1	40620680	40665682
ENSG00000237899	RP4-739H11.3	FALSE	FALSE	FALSE	FALSE	TRUE	FALSE	FALSE	1	41134761	41153260	chr1	40669089	40687588
ENSG00000272145	NFYC-AS1	FALSE	FALSE	FALSE	FALSE	TRUE	FALSE	FALSE	1	41156052	41157738	chr1	40690380	40692074
ENSG00000066136	NFYC	FALSE	FALSE	FALSE	FALSE	TRUE	FALSE	FALSE	1	41157320	41237275	chr1	40691648	40771603
ENSG00000207962	MIR30C1	FALSE	FALSE	FALSE	FALSE	TRUE	FALSE	FALSE	1	41222956	41223044	chr1	40757284	40757372
ENSG00000117013	KCNQ4	FALSE	FALSE	FALSE	FALSE	TRUE	FALSE	FALSE	1	41249684	41306124	chr1	40783787	40840452
ENSG00000264582	RN7SL326P	FALSE	FALSE	FALSE	FALSE	TRUE	TRUE	FALSE	1	41270518	41270811	chr1	40804846	40805141
ENSG00000162366	PDZK1IP1	FALSE	FALSE	FALSE	FALSE	TRUE	FALSE	FALSE	1	47649265	47656716	chr1	47183582	47191044
ENSG00000162367	TAL1	FALSE	FALSE	FALSE	FALSE	TRUE	FALSE	FALSE	1	47681962	47697892	chr1	47216290	47232225
ENSG00000226252	RP1-18D14.7	FALSE	FALSE	FALSE	FALSE	TRUE	FALSE	FALSE	1	47691469	47696422	chr1	47225797	47230750
ENSG00000123473	STIL	FALSE	FALSE	FALSE	FALSE	TRUE	FALSE	FALSE	1	47715811	47779819	chr1	47250139	47314892
ENSG00000132122	SPATA6	FALSE	FALSE	FALSE	FALSE	FALSE	TRUE	FALSE	1	48761044	48937845	chr1	48295373	48472208
ENSG00000186094	AGBL4	TRUE	FALSE	FALSE	FALSE	TRUE	FALSE	TRUE	1	48998527	50489585	chr1	48532854	50023954
ENSG00000229846	RP11-141A19.1	FALSE	FALSE	FALSE	FALSE	TRUE	FALSE	FALSE	1	49513988	49653257	chr1	49025595	49187585
ENSG00000230114	AGBL4-AS1	FALSE	FALSE	FALSE	FALSE	TRUE	TRUE	FALSE	1	49723083	49734957	chr1	49257411	49269285
ENSG00000225623	AGBL4-IT1	FALSE	FALSE	FALSE	FALSE	TRUE	FALSE	FALSE	1	49839873	49937757	chr1	49374201	49472085
ENSG00000237478	RP5-926E3.1	FALSE	FALSE	FALSE	FALSE	TRUE	FALSE	FALSE	1	50156934	50157195	chr1	49691262	49691523
ENSG00000215887	ZNF859P	FALSE	FALSE	FALSE	FALSE	TRUE	FALSE	FALSE	1	50307493	50312072	chr1	49841821	49846400
ENSG00000227839	AL645730.2	FALSE	FALSE	FALSE	FALSE	FALSE	TRUE	FALSE	1	50459990	50461874
ENSG00000233595	MTND2P29	FALSE	FALSE	FALSE	FALSE	TRUE	TRUE	FALSE	1	50482764	50483175	chr1	50017092	50017503
ENSG00000162374	ELAVL4	FALSE	FALSE	TRUE	FALSE	TRUE	TRUE	FALSE	1	50513686	50669458	chr1	50024029	50203772
ENSG00000230828	RP11-492I2.1	FALSE	FALSE	FALSE	FALSE	TRUE	TRUE	FALSE	1	50580609	50580954	chr1	50114937	50115282
ENSG00000237337	ELAVL4-AS1	FALSE	FALSE	FALSE	FALSE	TRUE	FALSE	FALSE	1	50639978	50641540	chr1	50174306	50175868
ENSG00000234080	RP11-183G22.1	FALSE	FALSE	FALSE	FALSE	TRUE	FALSE	FALSE	1	50791803	50792682	chr1	50326131	50327007
ENSG00000229316	HMGB1P45	FALSE	FALSE	FALSE	FALSE	TRUE	FALSE	FALSE	1	50864497	50865445	chr1	50398825	50399773
ENSG00000225671	FCF1P6	FALSE	FALSE	FALSE	FALSE	TRUE	FALSE	FALSE	1	50871102	50871696	chr1	50405430	50406024
ENSG00000142700	DMRTA2	FALSE	FALSE	FALSE	FALSE	TRUE	FALSE	FALSE	1	50883222	50889172	chr1	50417550	50423443
ENSG00000185104	FAF1	FALSE	FALSE	FALSE	FALSE	TRUE	FALSE	FALSE	1	50905150	51425935	chr1	50437028	50960267
ENSG00000225767	FAF1-AS1	FALSE	FALSE	FALSE	FALSE	TRUE	TRUE	FALSE	1	50927141	50936822	chr1	50461469	50471150
ENSG00000207194	RNU6-1026P	FALSE	FALSE	FALSE	FALSE	TRUE	FALSE	FALSE	1	51048076	51048183	chr1	50582404	50582511
ENSG00000123080	CDKN2C	FALSE	FALSE	FALSE	FALSE	TRUE	FALSE	FALSE	1	51426417	51440305	chr1	50960745	50974634
ENSG00000265538	MIR4421	FALSE	FALSE	FALSE	FALSE	TRUE	FALSE	FALSE	1	51525509	51525577	chr1	51059837	51059905
ENSG00000204006	C1orf185	FALSE	FALSE	FALSE	FALSE	TRUE	FALSE	FALSE	1	51567906	51613752	chr1	51102221	51148086
ENSG00000213478	CFL1P2	FALSE	FALSE	FALSE	FALSE	TRUE	FALSE	FALSE	1	51623460	51624143	chr1	51157788	51158471
ENSG00000085832	EPS15	FALSE	FALSE	FALSE	FALSE	TRUE	TRUE	FALSE	1	51819935	51985000	chr1	51354263	51519328
ENSG00000206595	RNU6-877P	FALSE	FALSE	FALSE	FALSE	TRUE	FALSE	FALSE	1	51847980	51848086	chr1	51382308	51382414
ENSG00000227070	EPS15-AS1	FALSE	FALSE	FALSE	FALSE	TRUE	FALSE	FALSE	1	51983981	52027301	chr1	51518288	51561651
ENSG00000227742	CALR4P	FALSE	FALSE	FALSE	FALSE	TRUE	FALSE	FALSE	1	52027538	52060569	chr1	51561866	51594897
ENSG00000117859	OSBPL9	FALSE	FALSE	FALSE	FALSE	TRUE	FALSE	FALSE	1	52042851	52254889	chr1	51577179	51798427
ENSG00000236973	GAPDHP51	FALSE	FALSE	FALSE	FALSE	TRUE	FALSE	FALSE	1	52172810	52173809	chr1	51707138	51708137
ENSG00000232846	SLC25A6P3	FALSE	FALSE	FALSE	FALSE	TRUE	FALSE	FALSE	1	52174734	52175612	chr1	51709062	51709940
ENSG00000078618	NRDC	TRUE	TRUE	TRUE	FALSE	TRUE	TRUE	FALSE	1	52254863	52344477	chr1	51789191	51878805
ENSG00000266993	RP4-657D16.3	FALSE	FALSE	FALSE	FALSE	TRUE	FALSE	FALSE	1	52259637	52264824	chr1	51793934	51799154
ENSG00000272175	RP4-657D16.6	FALSE	FALSE	FALSE	FALSE	TRUE	FALSE	FALSE	1	52266700	52266979	chr1	51801028	51801307
ENSG00000230604	TSEN15P2	FALSE	FALSE	FALSE	FALSE	TRUE	FALSE	FALSE	1	52325450	52325807	chr1	51859778	51860135
ENSG00000169213	RAB3B	FALSE	FALSE	FALSE	FALSE	TRUE	FALSE	TRUE	1	52373628	52456436	chr1	51907956	51990700
ENSG00000162599	NFIA	TRUE	TRUE	FALSE	FALSE	TRUE	TRUE	TRUE	1	61330931	61928465	chr1	60865259	61462788
ENSG00000237853	NFIA-AS1	FALSE	FALSE	FALSE	FALSE	TRUE	FALSE	FALSE	1	61714617	61719182	chr1	61248945	61253510
ENSG00000116678	LEPR	FALSE	FALSE	FALSE	FALSE	FALSE	FALSE	TRUE	1	65886248	66107242	chr1	65420652	65641559
ENSG00000184588	PDE4B	TRUE	TRUE	FALSE	FALSE	TRUE	TRUE	FALSE	1	66258197	66840259	chr1	65792514	66374579
ENSG00000227466	PDE4B-AS1	FALSE	FALSE	FALSE	FALSE	TRUE	FALSE	FALSE	1	66508183	66516401	chr1	66042500	66050718
ENSG00000223152	RNU4-88P	FALSE	FALSE	FALSE	FALSE	TRUE	TRUE	FALSE	1	66560144	66560229	chr1	66094461	66094546
ENSG00000118473	SGIP1	FALSE	FALSE	FALSE	FALSE	FALSE	FALSE	TRUE	1	66999066	67213982	chr1	66533267	66751139
ENSG00000198160	MIER1	FALSE	FALSE	FALSE	FALSE	TRUE	TRUE	FALSE	1	67390578	67454302	chr1	66924895	66988619
ENSG00000116704	SLC35D1	TRUE	FALSE	FALSE	FALSE	FALSE	FALSE	FALSE	1	67465015	67519782	chr1	66999350	67054148
ENSG00000050628	PTGER3	FALSE	FALSE	FALSE	FALSE	TRUE	FALSE	FALSE	1	71318036	71513491	chr1	70852353	71047816
ENSG00000235079	ZRANB2-AS1	FALSE	FALSE	FALSE	FALSE	TRUE	FALSE	FALSE	1	71514538	71532867	chr1	71048855	71067184
ENSG00000132485	ZRANB2	FALSE	FALSE	FALSE	FALSE	TRUE	FALSE	FALSE	1	71528974	71546980	chr1	71063291	71081289
ENSG00000207721	MIR186	FALSE	FALSE	FALSE	FALSE	TRUE	FALSE	FALSE	1	71533314	71533399	chr1	71067631	71067716
ENSG00000229956	ZRANB2-DT	FALSE	FALSE	FALSE	FALSE	TRUE	TRUE	FALSE	1	71547007	71955652	chr1	71081324	71489976
ENSG00000226324	RP11-115M14.1	FALSE	FALSE	FALSE	FALSE	TRUE	FALSE	FALSE	1	71832737	71832986	chr1	71367054	71367303
ENSG00000172260	NEGR1	TRUE	FALSE	FALSE	FALSE	TRUE	TRUE	TRUE	1	71861623	72748417	chr1	71395943	72282539
ENSG00000271618	RP11-175G14.2	FALSE	FALSE	FALSE	FALSE	FALSE	TRUE	FALSE	1	72203856	72204037	chr1	71738173	71738354
ENSG00000228853	NEGR1-IT1	FALSE	FALSE	FALSE	FALSE	TRUE	FALSE	FALSE	1	72259915	72302695	chr1	71794232	71837012
ENSG00000233994	GDI2P2	FALSE	FALSE	FALSE	FALSE	TRUE	TRUE	FALSE	1	72740235	72740842	chr1	72274552	72275159
ENSG00000227207	RPL31P12	FALSE	FALSE	TRUE	FALSE	TRUE	TRUE	FALSE	1	72767155	72767512	chr1	72301472	72301829
ENSG00000212366	RNU6-1246P	FALSE	FALSE	FALSE	FALSE	TRUE	FALSE	FALSE	1	73183346	73183452	chr1	72717663	72717769
ENSG00000225087	RP4-660H19.1	FALSE	FALSE	FALSE	FALSE	TRUE	TRUE	FALSE	1	73214604	73364823	chr1	72636547	72899240
ENSG00000227016	LINC02796	FALSE	FALSE	FALSE	FALSE	TRUE	TRUE	FALSE	1	73230714	73245974	chr1	72765031	72791282
ENSG00000229636	KRT8P21	FALSE	FALSE	FALSE	FALSE	TRUE	TRUE	FALSE	1	73570475	73571965	chr1	73104792	73106282
ENSG00000251825	RN7SKP19	TRUE	FALSE	FALSE	FALSE	TRUE	TRUE	FALSE	1	73657287	73657538	chr1	73191604	73191855
ENSG00000233973	LINC01360	FALSE	FALSE	FALSE	FALSE	TRUE	TRUE	FALSE	1	73771853	73820934	chr1	73305609	73355253
ENSG00000223479	LINC02238	FALSE	FALSE	FALSE	FALSE	TRUE	TRUE	FALSE	1	74100899	74180897	chr1	73635216	73715214
ENSG00000200601	RNA5SP50	FALSE	FALSE	FALSE	FALSE	TRUE	FALSE	FALSE	1	74215200	74215306	chr1	73749517	73749623
ENSG00000116783	TNNI3K	FALSE	FALSE	FALSE	FALSE	FALSE	TRUE	FALSE	1	74663947	75010112	chr1	74235387	74544428
ENSG00000233894	RP4-650F12.2	FALSE	FALSE	FALSE	FALSE	TRUE	FALSE	FALSE	1	74933879	74935227	chr1	74468195	74469543
ENSG00000162621	LRRC53	FALSE	FALSE	FALSE	FALSE	TRUE	TRUE	FALSE	1	74935562	74978298	chr1	74469376	74512611
ENSG00000178965	ERICH3	FALSE	FALSE	FALSE	FALSE	TRUE	FALSE	FALSE	1	75033795	75139422	chr1	74568117	74673792
ENSG00000206999	RNU6-622P	FALSE	FALSE	FALSE	FALSE	TRUE	FALSE	FALSE	1	75648730	75648832	chr1	75183045	75183147
ENSG00000137968	SLC44A5	FALSE	FALSE	FALSE	FALSE	TRUE	FALSE	FALSE	1	75667816	76076801	chr1	75202129	75611114
ENSG00000225598	RP11-339D23.1	TRUE	FALSE	FALSE	FALSE	TRUE	TRUE	FALSE	1	80839049	80840306	chr1	80373364	80374621
ENSG00000223026	RN7SKP247	FALSE	FALSE	FALSE	FALSE	FALSE	TRUE	FALSE	1	81717474	81717781	chr1	81251789	81252096
ENSG00000233290	RP11-147G16.1	FALSE	FALSE	FALSE	FALSE	TRUE	FALSE	FALSE	1	82680904	82726817	chr1	82212413	82848205
ENSG00000230817	LINC01362	FALSE	FALSE	FALSE	FALSE	FALSE	TRUE	FALSE	1	83368866	83632498	chr1	82903183	83166815
ENSG00000231364	LINC01712	FALSE	FALSE	FALSE	FALSE	FALSE	TRUE	FALSE	1	83911736	83920454	chr1	83445967	83480024
ENSG00000233008	LINC01725	TRUE	TRUE	FALSE	FALSE	TRUE	FALSE	FALSE	1	84041459	84326706	chr1	83575776	83861053
ENSG00000137941	TTLL7	FALSE	FALSE	FALSE	FALSE	FALSE	FALSE	TRUE	1	84330711	84464833	chr1	83865024	83999150
ENSG00000221702	AL356270.1	FALSE	FALSE	FALSE	FALSE	FALSE	TRUE	FALSE	1	87071953	87072040
ENSG00000153923	CLCA3P	FALSE	FALSE	FALSE	FALSE	FALSE	TRUE	FALSE	1	87099956	87121059	chr1	86634276	86654745
ENSG00000097033	SH3GLB1	FALSE	FALSE	FALSE	FALSE	FALSE	FALSE	TRUE	1	87170259	87213867	chr1	86704570	86748184
ENSG00000183291	SELENOF	TRUE	FALSE	FALSE	FALSE	FALSE	FALSE	FALSE	1	87328132	87380107	chr1	86862445	86914424
ENSG00000153936	HS2ST1	FALSE	FALSE	FALSE	FALSE	TRUE	FALSE	FALSE	1	87380331	87602334	chr1	86914635	87109982
ENSG00000267734	RP4-604K5.3	FALSE	FALSE	FALSE	FALSE	TRUE	TRUE	FALSE	1	87397882	87400574	chr1	86932199	86934891
ENSG00000267561	RP5-1052I5.2	FALSE	FALSE	FALSE	FALSE	TRUE	TRUE	FALSE	1	87458692	87634884	chr1	86993009	87169204
ENSG00000235251	RP11-384B12.2	FALSE	FALSE	FALSE	FALSE	TRUE	FALSE	FALSE	1	87510618	87511554	chr1	87044935	87045871
ENSG00000225568	RP11-384B12.3	FALSE	FALSE	FALSE	FALSE	TRUE	FALSE	FALSE	1	87511558	87512383	chr1	87045875	87046700
ENSG00000267272	LINC01140	FALSE	FALSE	FALSE	FALSE	TRUE	FALSE	FALSE	1	87595448	87634881	chr1	87129765	87169198
ENSG00000143013	LMO4	FALSE	FALSE	FALSE	FALSE	TRUE	TRUE	TRUE	1	87794151	87814606	chr1	87328880	87348923
ENSG00000227290	LINC01364	FALSE	FALSE	FALSE	FALSE	TRUE	FALSE	FALSE	1	87819207	87837338	chr1	87353521	87371683
ENSG00000199318	RNA5SP52	TRUE	FALSE	FALSE	FALSE	TRUE	TRUE	FALSE	1	87918923	87919056	chr1	87453240	87453373
ENSG00000270507	CTA-21C21.1	FALSE	FALSE	FALSE	FALSE	TRUE	TRUE	FALSE	1	88778836	88778985	chr1	88313153	88313302
ENSG00000237505	PKN2-AS1	FALSE	TRUE	FALSE	FALSE	TRUE	FALSE	FALSE	1	89003196	89150887	chr1	87620803	88685204
ENSG00000065243	PKN2	FALSE	FALSE	FALSE	FALSE	FALSE	FALSE	TRUE	1	89149905	89301938	chr1	88684222	88836255
ENSG00000228971	LINC02607	FALSE	FALSE	FALSE	FALSE	TRUE	FALSE	FALSE	1	95975672	96247898	chr1	95510059	95782342
ENSG00000237435	LINC02790	FALSE	FALSE	FALSE	FALSE	TRUE	TRUE	FALSE	1	96403457	96488436	chr1	95937901	96022890
ENSG00000231987	LINC01787	TRUE	FALSE	FALSE	FALSE	TRUE	FALSE	FALSE	1	96719625	96839681	chr1	96254069	96374125
ENSG00000225923	RP4-736I12.1	FALSE	FALSE	FALSE	FALSE	TRUE	TRUE	FALSE	1	96856208	96856949	chr1	96390652	96391393
ENSG00000234422	UBE2WP1	FALSE	FALSE	FALSE	FALSE	TRUE	FALSE	FALSE	1	96884150	96884489	chr1	96418594	96418933
ENSG00000228502	EEF1A1P11	FALSE	FALSE	FALSE	FALSE	TRUE	TRUE	FALSE	1	96912486	96913874	chr1	96446930	96448318
ENSG00000241992	RN7SL831P	FALSE	FALSE	FALSE	FALSE	TRUE	FALSE	FALSE	1	97048765	97049081	chr1	96583209	96583527
ENSG00000234226	NDUFS5P2	FALSE	FALSE	FALSE	FALSE	TRUE	FALSE	FALSE	1	97049973	97050290	chr1	96584422	96584727
ENSG00000137970	RPL7P9	FALSE	FALSE	FALSE	FALSE	TRUE	FALSE	FALSE	1	97144430	97145176	chr1	96678874	96679620
ENSG00000117569	PTBP2	FALSE	FALSE	FALSE	FALSE	TRUE	FALSE	TRUE	1	97187221	97289294	chr1	96721665	96823738
ENSG00000226053	LINC01776	FALSE	FALSE	FALSE	FALSE	TRUE	FALSE	FALSE	1	98676303	98738214	chr1	98210747	98272658
ENSG00000196427	NBPF4	FALSE	FALSE	FALSE	FALSE	FALSE	TRUE	FALSE	1	108765963	108786689	chr1	108222464	108244081
ENSG00000271427	RP11-188D8.1	FALSE	FALSE	FALSE	FALSE	TRUE	FALSE	FALSE	1	117907521	117908095	chr1	117364899	117365473
ENSG00000198162	MAN1A2	FALSE	FALSE	FALSE	FALSE	TRUE	FALSE	FALSE	1	117910071	118071494	chr1	117367449	117528872
ENSG00000143624	INTS3	FALSE	FALSE	FALSE	FALSE	FALSE	TRUE	FALSE	1	153700543	153746555	chr1	153728050	153774808
ENSG00000143614	GATAD2B	FALSE	FALSE	FALSE	FALSE	FALSE	FALSE	TRUE	1	153777201	153895451	chr1	153789030	153923360
ENSG00000143569	UBAP2L	TRUE	FALSE	FALSE	FALSE	FALSE	FALSE	FALSE	1	154192655	154243986	chr1	154220179	154271510
ENSG00000163239	TDRD10	FALSE	FALSE	FALSE	FALSE	TRUE	FALSE	FALSE	1	154474695	154520623	chr1	154502219	154548147
ENSG00000160714	UBE2Q1	FALSE	FALSE	FALSE	FALSE	TRUE	FALSE	FALSE	1	154521053	154531504	chr1	154548577	154559028
ENSG00000229780	UBE2Q1-AS1	FALSE	FALSE	FALSE	FALSE	TRUE	FALSE	FALSE	1	154526085	154527493	chr1	154553609	154555017
ENSG00000160716	CHRNB2	FALSE	FALSE	FALSE	FALSE	TRUE	TRUE	TRUE	1	154540257	154552502	chr1	154567778	154580013
ENSG00000233875	RP11-61L14.6	FALSE	FALSE	FALSE	FALSE	TRUE	FALSE	FALSE	1	154551541	154552139	chr1	154579065	154579663
ENSG00000160710	ADAR	TRUE	FALSE	FALSE	FALSE	TRUE	TRUE	FALSE	1	154554538	154600475	chr1	154581695	154628013
ENSG00000143603	KCNN3	FALSE	FALSE	FALSE	FALSE	FALSE	TRUE	FALSE	1	154669931	154842756	chr1	154697455	154870281
ENSG00000233693	PBX1-AS1	FALSE	FALSE	FALSE	FALSE	TRUE	FALSE	FALSE	1	164738353	164743878	chr1	164769116	164774641
ENSG00000229612	SUMO1P2	FALSE	FALSE	FALSE	FALSE	TRUE	FALSE	FALSE	1	168867374	168867677	chr1	168898136	168898439
ENSG00000203601	LINC00970	TRUE	FALSE	FALSE	FALSE	TRUE	FALSE	FALSE	1	168873143	169056243	chr1	168903905	169087005
ENSG00000213063	RPL29P7	FALSE	FALSE	FALSE	FALSE	TRUE	FALSE	FALSE	1	168907705	168908161	chr1	168938467	168938923
ENSG00000143153	ATP1B1	FALSE	FALSE	FALSE	FALSE	FALSE	FALSE	TRUE	1	169074935	169101960	chr1	169105697	169310992
ENSG00000120334	CENPL	FALSE	FALSE	FALSE	FALSE	TRUE	FALSE	FALSE	1	173768688	173793858	chr1	173799550	173824883
ENSG00000117593	DARS2	FALSE	FALSE	FALSE	FALSE	TRUE	FALSE	FALSE	1	173793641	173827684	chr1	173824653	173858808
ENSG00000270084	GAS5-AS1	FALSE	FALSE	FALSE	FALSE	TRUE	FALSE	FALSE	1	173832386	173833079	chr1	173862473	173863941
ENSG00000234741	GAS5	FALSE	FALSE	TRUE	FALSE	TRUE	FALSE	FALSE	1	173833038	173838020	chr1	173858559	173868882
ENSG00000185278	ZBTB37	FALSE	FALSE	FALSE	FALSE	TRUE	FALSE	FALSE	1	173837220	173872687	chr1	173868082	173903547
ENSG00000117601	SERPINC1	FALSE	FALSE	FALSE	FALSE	TRUE	FALSE	FALSE	1	173872947	173886516	chr1	173903800	173917327
ENSG00000252231	RNA5SP67	FALSE	FALSE	FALSE	FALSE	TRUE	FALSE	FALSE	1	173890208	173890338	chr1	173921070	173921200
ENSG00000135870	RC3H1	FALSE	FALSE	FALSE	FALSE	TRUE	FALSE	FALSE	1	173900352	173991435	chr1	173931084	174022357
ENSG00000143207	COP1	FALSE	FALSE	TRUE	FALSE	TRUE	FALSE	TRUE	1	175913967	176176629	chr1	175944831	176207286
ENSG00000252906	SCARNA3	FALSE	FALSE	FALSE	FALSE	TRUE	FALSE	FALSE	1	175937534	175937676	chr1	175968398	175968540
ENSG00000236021	COP1-DT	FALSE	FALSE	FALSE	FALSE	TRUE	FALSE	FALSE	1	176176784	176198466	chr1	176207646	176447919
ENSG00000232463	RP11-195C7.2	FALSE	FALSE	FALSE	FALSE	TRUE	FALSE	FALSE	1	176200336	176200966	chr1	176231200	176231830
ENSG00000253025	RNU2-12P	FALSE	FALSE	FALSE	FALSE	TRUE	FALSE	FALSE	1	176212998	176213165	chr1	176243862	176244029
ENSG00000227815	RP11-195C7.3	FALSE	FALSE	FALSE	FALSE	TRUE	FALSE	FALSE	1	176241619	176242538	chr1	176272483	176273402
ENSG00000231020	RP11-357J22.1	FALSE	FALSE	FALSE	FALSE	TRUE	FALSE	FALSE	1	176274808	176275231	chr1	176305672	176306095
ENSG00000225904	MORF4L1P7	TRUE	FALSE	FALSE	FALSE	FALSE	FALSE	FALSE	1	176336835	176337537	chr1	176367699	176368401
ENSG00000152092	ASTN1	FALSE	FALSE	FALSE	FALSE	FALSE	TRUE	FALSE	1	176826438	177134109	chr1	176857302	177164973
ENSG00000198797	BRINP2	FALSE	FALSE	FALSE	FALSE	FALSE	FALSE	TRUE	1	177140633	177251558	chr1	177170958	177282422
ENSG00000224968	LINC01645	FALSE	FALSE	FALSE	FALSE	TRUE	TRUE	FALSE	1	177320722	177335408	chr1	177351560	177459759
ENSG00000227579	RP1-35C21.2	TRUE	TRUE	FALSE	FALSE	TRUE	FALSE	FALSE	1	177362423	177566844	chr1	177392667	177920152
ENSG00000198216	CACNA1E	TRUE	TRUE	FALSE	FALSE	TRUE	TRUE	TRUE	1	181382238	181777219	chr1	181317690	181813262
ENSG00000230987	RP11-113I24.1	FALSE	FALSE	FALSE	FALSE	TRUE	FALSE	FALSE	1	189958700	189962227	chr1	189989570	189993097
ENSG00000162670	BRINP3	TRUE	FALSE	FALSE	FALSE	FALSE	FALSE	TRUE	1	190066792	190446759	chr1	190097658	190478404
ENSG00000228020	HNRNPA1P46	FALSE	FALSE	FALSE	FALSE	TRUE	FALSE	FALSE	1	191115155	191116091	chr1	191146025	191146961
ENSG00000261642	RP11-309H21.3	FALSE	FALSE	FALSE	FALSE	TRUE	FALSE	FALSE	1	191120640	191123764	chr1	191151510	191154634
ENSG00000271187	RP11-309H21.4	FALSE	FALSE	FALSE	FALSE	TRUE	FALSE	FALSE	1	191148651	191148869	chr1	191179521	191179739
ENSG00000233882	LINC01680	FALSE	FALSE	FALSE	FALSE	TRUE	FALSE	FALSE	1	191190289	191197597	chr1	191221159	191228467
ENSG00000162687	KCNT2	FALSE	FALSE	FALSE	FALSE	TRUE	FALSE	FALSE	1	196194909	196578355	chr1	196225779	196609225
ENSG00000265986	MIR4735	FALSE	FALSE	FALSE	FALSE	TRUE	FALSE	FALSE	1	196551543	196551611	chr1	196582413	196582481
ENSG00000000971	CFH	FALSE	FALSE	FALSE	FALSE	TRUE	FALSE	FALSE	1	196621008	196716634	chr1	196651754	196752476
ENSG00000244414	CFHR1	FALSE	FALSE	FALSE	FALSE	FALSE	TRUE	FALSE	1	196788887	196801319	chr1	196819731	196837159
ENSG00000080910	CFHR2	FALSE	FALSE	FALSE	FALSE	FALSE	TRUE	FALSE	1	196788898	196928356	chr1	196943738	196959622
ENSG00000066279	ASPM	FALSE	FALSE	FALSE	FALSE	FALSE	FALSE	TRUE	1	197053258	197115824	chr1	197084121	197146694
ENSG00000134376	CRB1	TRUE	FALSE	FALSE	FALSE	TRUE	TRUE	FALSE	1	197170592	197447585	chr1	197268204	197478455
ENSG00000230260	RP11-75C23.1	FALSE	FALSE	FALSE	FALSE	TRUE	FALSE	FALSE	1	197407106	197416599	chr1	197437976	197447469
ENSG00000213047	DENND1B	FALSE	FALSE	FALSE	FALSE	TRUE	TRUE	FALSE	1	197473878	197744826	chr1	197504748	197775696
ENSG00000213046	EEF1A1P32	FALSE	FALSE	FALSE	FALSE	TRUE	FALSE	FALSE	1	197657890	197659757	chr1	197688760	197690627
ENSG00000235582	RP11-448G4.2	FALSE	FALSE	FALSE	FALSE	TRUE	TRUE	FALSE	1	197704766	197705237	chr1	197735636	197736107
ENSG00000233040	FAM204BP	FALSE	FALSE	FALSE	FALSE	TRUE	FALSE	FALSE	1	197715881	197716581	chr1	197746751	197747451
ENSG00000224901	RP11-448G4.4	FALSE	FALSE	FALSE	FALSE	TRUE	FALSE	FALSE	1	197726449	197731095	chr1	197757319	197761965
ENSG00000203724	C1orf53	FALSE	FALSE	FALSE	FALSE	TRUE	FALSE	FALSE	1	197871777	197876497	chr1	197902630	197907367
ENSG00000143355	LHX9	FALSE	FALSE	FALSE	FALSE	TRUE	TRUE	FALSE	1	197881037	197904608	chr1	197911902	197935478
ENSG00000151414	NEK7	FALSE	FALSE	FALSE	FALSE	TRUE	FALSE	FALSE	1	198126093	198291550	chr1	198156994	198322420
ENSG00000232824	PRR13P1	FALSE	FALSE	FALSE	FALSE	TRUE	FALSE	FALSE	1	198166909	198167316	chr1	198197779	198198186
ENSG00000151418	ATP6V1G3	TRUE	FALSE	FALSE	FALSE	FALSE	TRUE	FALSE	1	198492352	198510075	chr1	198523222	198540945
ENSG00000081237	PTPRC	FALSE	FALSE	FALSE	FALSE	FALSE	FALSE	TRUE	1	198607801	198726545	chr1	198638457	198757476
ENSG00000134369	NAV1	TRUE	TRUE	FALSE	FALSE	FALSE	FALSE	TRUE	1	201592411	201796102	chr1	201539127	201826969
ENSG00000231871	IPO9-AS1	FALSE	TRUE	FALSE	FALSE	FALSE	FALSE	FALSE	1	201657387	201798687	chr1	201688259	201829559
ENSG00000221028	MIR1231	FALSE	FALSE	FALSE	FALSE	TRUE	FALSE	FALSE	1	201777739	201777830	chr1	201808611	201808702
ENSG00000226843	RP11-2P2.1	FALSE	FALSE	FALSE	FALSE	FALSE	TRUE	FALSE	1	208428635	208428721	chr1	208255290	208255376
ENSG00000228255	RP11-323I1.1	FALSE	FALSE	FALSE	FALSE	TRUE	FALSE	FALSE	1	213904759	213967930	chr1	213731416	213794587
ENSG00000230461	PROX1-AS1	TRUE	TRUE	FALSE	FALSE	TRUE	TRUE	FALSE	1	213991094	214160973	chr1	213817751	213988508
ENSG00000117707	PROX1	FALSE	FALSE	FALSE	FALSE	TRUE	FALSE	TRUE	1	214156524	214214595	chr1	213983181	214041510
ENSG00000143499	SMYD2	TRUE	FALSE	FALSE	FALSE	TRUE	TRUE	FALSE	1	214454445	214510474	chr1	214281102	214337131
ENSG00000152104	PTPN14	FALSE	FALSE	FALSE	FALSE	TRUE	FALSE	FALSE	1	214522039	214725792	chr1	214348700	214552449
ENSG00000042781	USH2A	TRUE	TRUE	FALSE	FALSE	TRUE	FALSE	TRUE	1	215796236	216596738	chr1	215622891	216423448
ENSG00000233620	USH2A-AS2	FALSE	FALSE	FALSE	FALSE	TRUE	FALSE	FALSE	1	216245807	216260259	chr1	216072465	216086917
ENSG00000196482	ESRRG	TRUE	TRUE	FALSE	FALSE	TRUE	FALSE	FALSE	1	216676588	217311097	chr1	216503246	217137755
ENSG00000143799	PARP1	FALSE	FALSE	FALSE	FALSE	FALSE	TRUE	FALSE	1	226548392	226595780	chr1	226360210	226408154
ENSG00000223282	RN7SKP165	FALSE	FALSE	FALSE	FALSE	FALSE	TRUE	FALSE	1	226633638	226633993	chr1	226445937	226446292
ENSG00000143772	ITPKB	FALSE	FALSE	FALSE	FALSE	FALSE	TRUE	TRUE	1	226819391	226927024	chr1	226631690	226739323
ENSG00000228382	ITPKB-IT1	FALSE	FALSE	FALSE	FALSE	FALSE	TRUE	FALSE	1	226844341	226862768	chr1	226656080	226675092
ENSG00000238183	RPS27P5	TRUE	FALSE	FALSE	FALSE	TRUE	FALSE	FALSE	1	226969202	226969445	chr1	226781501	226781744
ENSG00000143801	PSEN2	FALSE	FALSE	TRUE	FALSE	TRUE	TRUE	FALSE	1	227057885	227083806	chr1	226870184	226927726
ENSG00000163050	COQ8A	FALSE	FALSE	FALSE	FALSE	TRUE	FALSE	FALSE	1	227085237	227175246	chr1	226940286	226987544
ENSG00000228525	RP5-1087E8.2	FALSE	FALSE	FALSE	FALSE	TRUE	FALSE	FALSE	1	227145770	227145968	chr1	226958069	226958267
ENSG00000224783	MIPEPP2	FALSE	FALSE	FALSE	FALSE	TRUE	FALSE	FALSE	1	238940349	238942500	chr1	238777049	238779200
ENSG00000182901	RGS7	FALSE	FALSE	FALSE	FALSE	FALSE	FALSE	TRUE	1	240931554	241520530	chr1	240767636	241357374
ENSG00000054277	OPN3	TRUE	TRUE	TRUE	FALSE	TRUE	FALSE	FALSE	1	241753404	241840678	chr1	241590102	241677376
ENSG00000203668	CHML	FALSE	FALSE	FALSE	FALSE	TRUE	TRUE	FALSE	1	241792155	241799232	chr1	241628851	241640369
ENSG00000162843	WDR64	FALSE	FALSE	FALSE	FALSE	TRUE	FALSE	FALSE	1	241815580	241965435	chr1	241652278	241802777
ENSG00000264972	AL445675.1	FALSE	FALSE	FALSE	FALSE	FALSE	TRUE	FALSE	1	243061172	243061255
ENSG00000214837	LINC01347	FALSE	FALSE	FALSE	FALSE	FALSE	TRUE	FALSE	1	243242159	243265035	chr1	243087710	243097299
ENSG00000143702	CEP170	FALSE	FALSE	FALSE	FALSE	FALSE	TRUE	FALSE	1	243287730	243418650	chr1	243124428	243255348
ENSG00000054282	SDCCAG8	FALSE	FALSE	FALSE	FALSE	FALSE	TRUE	FALSE	1	243419320	243663394	chr1	243256034	243500091
ENSG00000232184	RP11-370K11.1	FALSE	FALSE	FALSE	FALSE	TRUE	FALSE	FALSE	1	243866159	243904123	chr1	243702857	243740821
ENSG00000179456	ZBTB18	FALSE	FALSE	FALSE	FALSE	FALSE	TRUE	TRUE	1	244214585	244220778	chr1	244048547	244057476
ENSG00000229960	RP11-278H7.4	FALSE	FALSE	FALSE	FALSE	TRUE	FALSE	FALSE	1	244232122	244256328	chr1	244068820	244093026
ENSG00000244066	RN7SL148P	FALSE	FALSE	FALSE	FALSE	TRUE	FALSE	FALSE	1	244267234	244267510	chr1	244103932	244104210
ENSG00000237759	RP11-278H7.3	FALSE	FALSE	FALSE	FALSE	TRUE	FALSE	FALSE	1	244270667	244272313	chr1	244107365	244109011
ENSG00000201170	RNU1-132P	FALSE	FALSE	FALSE	FALSE	FALSE	TRUE	FALSE	1	245297229	245297392	chr1	245133927	245134090
ENSG00000162849	KIF26B	FALSE	FALSE	FALSE	FALSE	FALSE	TRUE	TRUE	1	245318287	245872733	chr1	245154985	245709432
ENSG00000232192	KIF26B-AS1	FALSE	FALSE	FALSE	FALSE	FALSE	TRUE	FALSE	1	245369746	245397803	chr1	245206444	245234501
ENSG00000185420	SMYD3	TRUE	TRUE	FALSE	FALSE	TRUE	FALSE	FALSE	1	245912642	246670614	chr1	245749342	246507312
ENSG00000235096	RP11-83A16.1	FALSE	FALSE	FALSE	FALSE	TRUE	FALSE	FALSE	1	246196853	246198905	chr1	246025897	246035603
ENSG00000226876	SMYD3-AS1	FALSE	FALSE	FALSE	FALSE	TRUE	FALSE	FALSE	1	246271928	246277168	chr1	246108626	246113866
ENSG00000200344	Y_RNA	FALSE	FALSE	FALSE	FALSE	FALSE	TRUE	FALSE				chr1	7982881	7982983
ENSG00000252254	Y_RNA	FALSE	FALSE	FALSE	FALSE	TRUE	FALSE	FALSE				chr1	8328067	8328179
ENSG00000221083		FALSE	FALSE	FALSE	FALSE	TRUE	TRUE	FALSE				chr1	8511795	8511919
ENSG00000222511	Y_RNA	FALSE	FALSE	FALSE	FALSE	TRUE	FALSE	FALSE				chr1	8796571	8796673
ENSG00000284705		FALSE	FALSE	FALSE	FALSE	TRUE	FALSE	FALSE				chr1	36703953	36710582
ENSG00000284720		FALSE	FALSE	FALSE	FALSE	TRUE	FALSE	FALSE				chr1	36768122	36769725
ENSG00000286838		FALSE	FALSE	FALSE	FALSE	TRUE	FALSE	FALSE				chr1	40559666	40584335
ENSG00000287743		FALSE	FALSE	FALSE	FALSE	TRUE	FALSE	FALSE				chr1	40659848	40667480
ENSG00000279324		FALSE	FALSE	FALSE	FALSE	TRUE	TRUE	FALSE				chr1	49994318	49996218
ENSG00000284696	LINC02808	FALSE	FALSE	FALSE	FALSE	TRUE	FALSE	FALSE				chr1	50229662	50321192
ENSG00000284700		FALSE	FALSE	FALSE	FALSE	TRUE	FALSE	FALSE				chr1	50423609	50425316
ENSG00000200262	Y_RNA	FALSE	FALSE	FALSE	FALSE	TRUE	FALSE	FALSE				chr1	51107222	51107331
ENSG00000212624		FALSE	FALSE	FALSE	FALSE	TRUE	FALSE	FALSE				chr1	51724775	51724896
ENSG00000286863		FALSE	FALSE	FALSE	FALSE	TRUE	FALSE	FALSE				chr1	72283170	72753772
ENSG00000285808	LINC02797	FALSE	FALSE	FALSE	FALSE	TRUE	FALSE	FALSE				chr1	72793104	72854475
ENSG00000280317		FALSE	FALSE	FALSE	FALSE	TRUE	TRUE	FALSE				chr1	72979014	72979314
ENSG00000285778		FALSE	FALSE	FALSE	FALSE	TRUE	FALSE	FALSE				chr1	73787370	73915340
ENSG00000287406		FALSE	FALSE	FALSE	FALSE	TRUE	FALSE	FALSE				chr1	90242088	90284188
ENSG00000279513		FALSE	FALSE	FALSE	FALSE	TRUE	TRUE	FALSE				chr1	117493515	117495006
ENSG00000286391		FALSE	FALSE	FALSE	FALSE	TRUE	FALSE	FALSE				chr1	154564855	154567749
ENSG00000287064		FALSE	FALSE	FALSE	FALSE	TRUE	FALSE	FALSE				chr1	154671593	154678345
ENSG00000285622		FALSE	TRUE	FALSE	FALSE	TRUE	FALSE	FALSE				chr1	168695874	169103296
ENSG00000287831		FALSE	FALSE	FALSE	FALSE	TRUE	FALSE	FALSE				chr1	168898633	168902836
ENSG00000207139	Y_RNA	FALSE	FALSE	FALSE	FALSE	TRUE	FALSE	FALSE				chr1	197685640	197685740
ENSG00000287989		FALSE	FALSE	FALSE	FALSE	TRUE	FALSE	FALSE				chr1	198450666	198519877
ENSG00000281664	LINC00538	FALSE	FALSE	FALSE	FALSE	TRUE	FALSE	FALSE				chr1	213924749	213926654
ENSG00000274895		FALSE	FALSE	FALSE	FALSE	TRUE	FALSE	FALSE				chr1	213983793	213986419
ENSG00000287259		FALSE	FALSE	FALSE	FALSE	TRUE	FALSE	FALSE				chr1	226827711	226833906
ENSG00000288674		FALSE	FALSE	FALSE	FALSE	TRUE	FALSE	FALSE				chr1	226870184	226987545
ENSG00000287177		FALSE	FALSE	FALSE	FALSE	TRUE	FALSE	FALSE				chr1	238842767	238848115
ENSG00000287513		FALSE	FALSE	FALSE	FALSE	TRUE	FALSE	FALSE				chr1	241640555	241641835
ENSG00000279774		FALSE	FALSE	FALSE	FALSE	TRUE	FALSE	FALSE				chr1	244064330	244067909
ENSG00000286486		FALSE	FALSE	FALSE	FALSE	TRUE	FALSE	FALSE				chr1	244087306	244090295
ENSG00000287531		FALSE	FALSE	FALSE	FALSE	TRUE	FALSE	FALSE				chr1	244184953	244187559
ENSG00000186487	MYT1L	FALSE	FALSE	FALSE	FALSE	FALSE	TRUE	FALSE	2	1792885	2335032	chr2	1789113	2331664
ENSG00000224128	LINC01248	FALSE	FALSE	FALSE	FALSE	TRUE	FALSE	FALSE	2	5742637	5831620	chr2	5602505	5691488
ENSG00000230090	AC108025.2	FALSE	FALSE	FALSE	FALSE	TRUE	FALSE	FALSE	2	5758459	5831250	chr2	5618327	5691118
ENSG00000176887	SOX11	FALSE	FALSE	FALSE	FALSE	TRUE	FALSE	TRUE	2	5832799	5841516	chr2	5692384	5701385
ENSG00000242540	AC010729.1	FALSE	FALSE	FALSE	FALSE	TRUE	FALSE	FALSE	2	5836352	5848227	chr2	5696220	5719670
ENSG00000236106	AC010729.2	TRUE	FALSE	FALSE	FALSE	TRUE	FALSE	FALSE	2	5866581	5870474	chr2	5726253	5730355
ENSG00000226506	AC007463.2	FALSE	FALSE	FALSE	FALSE	TRUE	FALSE	FALSE	2	8026901	8039786	chr2	7886767	7899725
ENSG00000151694	ADAM17	FALSE	FALSE	FALSE	FALSE	FALSE	FALSE	TRUE	2	9628615	9695921	chr2	9488486	9556732
ENSG00000260077	RP11-254F7.2	FALSE	FALSE	TRUE	FALSE	FALSE	FALSE	FALSE	2	10179219	10180790	chr2	10039092	10040663
ENSG00000172059	KLF11	TRUE	FALSE	FALSE	FALSE	FALSE	FALSE	FALSE	2	10182976	10194963	chr2	10042849	10054836
ENSG00000143870	PDIA6	FALSE	FALSE	FALSE	FALSE	TRUE	FALSE	FALSE	2	10923517	10978103	chr2	10783391	10837977
ENSG00000238962	RNU7-176P	FALSE	FALSE	FALSE	FALSE	TRUE	FALSE	FALSE	2	10955611	10955672	chr2	10815485	10815546
ENSG00000232056	AC092687.4	FALSE	FALSE	FALSE	FALSE	TRUE	FALSE	FALSE	2	10987703	10995081	chr2	10847577	10854955
ENSG00000270488	RP11-245G13.1	FALSE	FALSE	FALSE	FALSE	TRUE	FALSE	FALSE	2	11014417	11014693	chr2	10874291	10874567
ENSG00000251718	RNU2-13P	FALSE	FALSE	FALSE	FALSE	TRUE	FALSE	FALSE	2	11701320	11701432	chr2	11561194	11561306
ENSG00000239899	RN7SL674P	FALSE	FALSE	FALSE	FALSE	TRUE	FALSE	FALSE	2	11724899	11725176	chr2	11584773	11585047
ENSG00000224184	MIR3681HG	FALSE	FALSE	FALSE	FALSE	TRUE	FALSE	FALSE	2	11988748	12718474	chr2	11833926	12702913
ENSG00000228505	AC011897.2	FALSE	FALSE	FALSE	FALSE	FALSE	TRUE	FALSE	2	14756552	14770316	chr2	14616428	14630192
ENSG00000162981	LRATD1	FALSE	FALSE	FALSE	FALSE	FALSE	TRUE	FALSE	2	14772810	14790933	chr2	14632700	14650814
ENSG00000151779	NBAS	TRUE	TRUE	FALSE	FALSE	TRUE	FALSE	FALSE	2	15307032	15701454	chr2	15166916	15561340
ENSG00000079785	DDX1	FALSE	FALSE	FALSE	FALSE	FALSE	FALSE	TRUE	2	15731302	15771235	chr2	15591178	15634346
ENSG00000233005	AC067959.1	FALSE	TRUE	FALSE	FALSE	TRUE	FALSE	FALSE	2	21444047	22193831	chr2	21221169	21970959
ENSG00000270654	NUTF2P8	FALSE	FALSE	FALSE	FALSE	FALSE	TRUE	FALSE	2	21585164	21586897	chr2	21362292	21364025
ENSG00000229621	LINC01822	FALSE	FALSE	FALSE	FALSE	FALSE	TRUE	FALSE	2	21910306	21933495	chr2	21687430	21710656
ENSG00000264192	RN7SL117P	FALSE	FALSE	FALSE	FALSE	TRUE	TRUE	FALSE	2	22145865	22146160	chr2	21922993	21923288
ENSG00000231200	AC068490.2	TRUE	FALSE	FALSE	FALSE	FALSE	TRUE	FALSE	2	22156208	22753977
ENSG00000228999	AC068490.1	TRUE	TRUE	FALSE	FALSE	TRUE	TRUE	FALSE	2	22167481	22188423	chr2	21932662	22536322
ENSG00000223691	AC068044.1	FALSE	FALSE	FALSE	FALSE	TRUE	FALSE	FALSE	2	22411208	22413185	chr2	22188336	22190313
ENSG00000234189	AC099799.1	FALSE	FALSE	FALSE	FALSE	TRUE	TRUE	FALSE	2	22539925	22540116	chr2	22317053	22317244
ENSG00000206882	RNA5SP87	FALSE	FALSE	FALSE	FALSE	TRUE	TRUE	FALSE	2	22561758	22561875	chr2	22338886	22339003
ENSG00000234207	LINC01830	FALSE	FALSE	FALSE	FALSE	TRUE	TRUE	FALSE	2	22600466	22704876	chr2	22377594	22482004
ENSG00000233587	LINC01884	FALSE	FALSE	FALSE	FALSE	TRUE	TRUE	FALSE	2	22759351	22761160	chr2	22508129	22548800
ENSG00000232451	AC016768.1	FALSE	FALSE	FALSE	FALSE	FALSE	TRUE	FALSE	2	23240997	23421927	chr2	23018125	23199056
ENSG00000233714	AC012506.2	FALSE	FALSE	FALSE	FALSE	FALSE	TRUE	FALSE	2	23570525	23574735	chr2	23347654	23351864
ENSG00000223634	AC012506.3	FALSE	FALSE	FALSE	FALSE	FALSE	TRUE	FALSE	2	23580387	23583247	chr2	23357516	23360376
ENSG00000119771	KLHL29	FALSE	FALSE	FALSE	FALSE	TRUE	FALSE	FALSE	2	23608088	23931481	chr2	23385179	23708611
ENSG00000173960	UBXN2A	FALSE	FALSE	FALSE	FALSE	FALSE	TRUE	FALSE	2	24150155	24227779	chr2	23927285	24004909
ENSG00000234946	SDHCP3	FALSE	FALSE	FALSE	FALSE	FALSE	TRUE	FALSE	2	24166716	24167221	chr2	23943846	23944351
ENSG00000163026	WDCP	FALSE	FALSE	FALSE	FALSE	FALSE	TRUE	FALSE	2	24252210	24272445	chr2	24029347	24049575
ENSG00000219626	FAM228B	FALSE	FALSE	FALSE	FALSE	FALSE	TRUE	FALSE	2	24299396	24392509	chr2	24076526	24169640
ENSG00000115216	NRBP1	FALSE	FALSE	FALSE	FALSE	FALSE	FALSE	TRUE	2	27650657	27665126	chr2	27427790	27442259
ENSG00000163798	SLC4A1AP	FALSE	FALSE	FALSE	FALSE	TRUE	FALSE	FALSE	2	27886338	27917840	chr2	27663426	27695366
ENSG00000205334	LINC01460	FALSE	FALSE	FALSE	FALSE	TRUE	FALSE	FALSE	2	27928653	27938599	chr2	27705786	27716738
ENSG00000243147	MRPL33	FALSE	FALSE	FALSE	FALSE	TRUE	FALSE	FALSE	2	27994584	28210954	chr2	27771717	27988087
ENSG00000171174	RBKS	TRUE	FALSE	FALSE	FALSE	TRUE	FALSE	FALSE	2	28004231	28113965	chr2	27781379	27890681
ENSG00000229951	FOSL2-AS1	FALSE	FALSE	FALSE	FALSE	FALSE	TRUE	FALSE	2	28607276	28617539	chr2	28384409	28394680
ENSG00000171103	TRMT61B	FALSE	FALSE	FALSE	TRUE	FALSE	FALSE	FALSE	2	29072687	29093167	chr2	28849821	28870309
ENSG00000228262	LINC01320	FALSE	TRUE	FALSE	FALSE	TRUE	FALSE	FALSE	2	34902646	34963298	chr2	33706886	34738231
ENSG00000138075	ABCG5	FALSE	FALSE	FALSE	FALSE	FALSE	FALSE	TRUE	2	44039611	44066004	chr2	43812472	43838865
ENSG00000143921	ABCG8	FALSE	FALSE	FALSE	FALSE	TRUE	FALSE	FALSE	2	44066103	44105605	chr2	43831942	43882988
ENSG00000138095	LRPPRC	TRUE	FALSE	FALSE	FALSE	TRUE	TRUE	FALSE	2	44113647	44223144	chr2	43886224	43996226
ENSG00000200924	RNU6-1048P	FALSE	FALSE	FALSE	FALSE	TRUE	TRUE	FALSE	2	44119829	44119935	chr2	43892690	43892796
ENSG00000138079	SLC3A1	FALSE	FALSE	FALSE	FALSE	FALSE	TRUE	FALSE	2	44502599	44548633	chr2	44275458	44321494
ENSG00000138081	FBXO11	FALSE	FALSE	FALSE	FALSE	TRUE	FALSE	FALSE	2	48016455	48132932	chr2	47789316	47906498
ENSG00000236549	RPS27AP7	FALSE	FALSE	FALSE	FALSE	TRUE	FALSE	FALSE	2	48110594	48111048	chr2	47883455	47883909
ENSG00000233230	AC079807.2	FALSE	FALSE	FALSE	FALSE	TRUE	FALSE	FALSE	2	48132817	48134949	chr2	47905678	47908176
ENSG00000226473	PPIAP62	FALSE	FALSE	FALSE	FALSE	TRUE	FALSE	FALSE	2	48166877	48167357	chr2	47939738	47940218
ENSG00000230773	AC079807.4	FALSE	FALSE	FALSE	FALSE	TRUE	FALSE	FALSE	2	48168835	48468122	chr2	47924181	48314224
ENSG00000068781	STON1-GTF2A1L	FALSE	FALSE	FALSE	FALSE	TRUE	FALSE	FALSE	2	48757064	49003654	chr2	48529925	48776517
ENSG00000242441	GTF2A1L	FALSE	FALSE	FALSE	FALSE	TRUE	FALSE	FALSE	2	48844937	48960287	chr2	48617798	48733148
ENSG00000138039	LHCGR	FALSE	FALSE	FALSE	FALSE	TRUE	FALSE	FALSE	2	48859428	48982880	chr2	48686774	48755730
ENSG00000232285	ELOBP3	FALSE	FALSE	FALSE	FALSE	TRUE	FALSE	FALSE	2	49007741	49008034	chr2	48780602	48780895
ENSG00000179915	NRXN1	TRUE	TRUE	FALSE	FALSE	TRUE	TRUE	TRUE	2	50145643	51259674	chr2	49918503	51225575
ENSG00000216191	MIR8485	FALSE	FALSE	FALSE	FALSE	TRUE	FALSE	FALSE	2	50923310	50923400	chr2	50696172	50696262
ENSG00000238165	AC007560.1	FALSE	FALSE	FALSE	FALSE	TRUE	TRUE	FALSE	2	51056580	51056816	chr2	50829442	50829678
ENSG00000231918	AC007682.1	FALSE	FALSE	FALSE	FALSE	TRUE	FALSE	FALSE	2	51259739	52635055	chr2	51032601	52407917
ENSG00000271615	ACTG1P22	TRUE	TRUE	FALSE	FALSE	TRUE	TRUE	FALSE	2	57982563	57993187	chr2	57755428	57767215
ENSG00000028116	VRK2	FALSE	FALSE	FALSE	FALSE	TRUE	TRUE	FALSE	2	58134786	58387055	chr2	57907629	58159920
ENSG00000251738	AC073215.1	FALSE	FALSE	FALSE	FALSE	FALSE	TRUE	FALSE	2	58289716	58289800
ENSG00000115392	FANCL	FALSE	FALSE	TRUE	FALSE	TRUE	FALSE	FALSE	2	58386378	58468507	chr2	58159243	58241410
ENSG00000273063	RP11-334G22.1	FALSE	FALSE	FALSE	FALSE	TRUE	FALSE	FALSE	2	58468484	58468821	chr2	58241349	58241686
ENSG00000233426	EIF3FP3	FALSE	FALSE	FALSE	FALSE	TRUE	TRUE	FALSE	2	58478575	58479703	chr2	58251440	58252525
ENSG00000225226	LINC01795	FALSE	FALSE	FALSE	FALSE	TRUE	FALSE	FALSE	2	58503012	58523683	chr2	58275532	58296817
ENSG00000233723	LINC01122	TRUE	FALSE	FALSE	FALSE	TRUE	TRUE	FALSE	2	58654934	59290901	chr2	58427738	59063766
ENSG00000231043	AC007238.1	FALSE	FALSE	FALSE	FALSE	TRUE	TRUE	FALSE	2	58687427	58689167	chr2	58460292	58462032
ENSG00000271955	RP11-444A22.1	TRUE	FALSE	FALSE	FALSE	TRUE	FALSE	FALSE	2	59445815	60327335	chr2	59218680	60100200
ENSG00000233891	AC007131.2	FALSE	FALSE	FALSE	FALSE	TRUE	TRUE	FALSE	2	59465851	59960531	chr2	59238703	59733396
ENSG00000228590	MIR4432HG	FALSE	FALSE	FALSE	FALSE	TRUE	FALSE	FALSE	2	60577730	60580151	chr2	60336446	60439828
ENSG00000119866	BCL11A	FALSE	FALSE	FALSE	FALSE	FALSE	TRUE	TRUE	2	60678302	60780702	chr2	60450520	60554467
ENSG00000228541	AC093159.1	FALSE	FALSE	FALSE	FALSE	TRUE	FALSE	FALSE	2	62690262	62691205	chr2	62296246	62464073
ENSG00000241625	RN7SL18P	FALSE	FALSE	FALSE	FALSE	TRUE	FALSE	FALSE	2	62718313	62718601	chr2	62491178	62491468
ENSG00000115504	EHBP1	FALSE	FALSE	FALSE	FALSE	FALSE	TRUE	FALSE	2	62900986	63273622	chr2	62673851	63046487
ENSG00000226605	AC007098.1	FALSE	FALSE	FALSE	FALSE	FALSE	TRUE	FALSE	2	63053199	63085573	chr2	62826064	62858438
ENSG00000237162	RPS20P9	FALSE	FALSE	FALSE	FALSE	FALSE	TRUE	FALSE	2	63167051	63167417	chr2	62939916	62940282
ENSG00000231609	EHBP1-AS1	FALSE	FALSE	FALSE	FALSE	TRUE	FALSE	FALSE	2	63271057	63275775	chr2	62957326	63048640
ENSG00000115507	OTX1	FALSE	FALSE	FALSE	FALSE	TRUE	FALSE	TRUE	2	63277192	63284971	chr2	63050057	63057836
ENSG00000270437	RP11-511I11.2	TRUE	FALSE	FALSE	FALSE	TRUE	FALSE	FALSE	2	63310143	63314457	chr2	63083008	63087322
ENSG00000232403	RPL27P5	FALSE	FALSE	FALSE	FALSE	TRUE	FALSE	FALSE	2	63335253	63335564	chr2	63108118	63108429
ENSG00000242412	DBIL5P2	FALSE	FALSE	FALSE	FALSE	TRUE	FALSE	FALSE	2	63344986	63346677	chr2	63117851	63119542
ENSG00000143951	WDPCP	FALSE	FALSE	FALSE	FALSE	TRUE	TRUE	FALSE	2	63348518	64054977	chr2	63119559	63827843
ENSG00000233716	MTFR2P1	FALSE	FALSE	FALSE	FALSE	TRUE	FALSE	FALSE	2	63459588	63460712	chr2	63232453	63233577
ENSG00000014641	MDH1	FALSE	FALSE	FALSE	FALSE	TRUE	TRUE	FALSE	2	63815743	63834331	chr2	63588609	63607197
ENSG00000228305	PRELID1P6	FALSE	FALSE	FALSE	FALSE	TRUE	FALSE	FALSE	2	63849309	63849965	chr2	63622178	63622831
ENSG00000229920	RPS4XP5	FALSE	FALSE	FALSE	FALSE	TRUE	FALSE	FALSE	2	63869589	63871172	chr2	63642455	63644038
ENSG00000234488	RPL27P6	FALSE	FALSE	FALSE	FALSE	TRUE	TRUE	FALSE	2	63911439	63911844	chr2	63684305	63684710
ENSG00000221085	AC096664.3	FALSE	FALSE	FALSE	FALSE	FALSE	TRUE	FALSE	2	63922527	63922669
ENSG00000228872	CSP1	FALSE	FALSE	FALSE	FALSE	TRUE	FALSE	FALSE	2	63944256	63945033	chr2	63717122	63717899
ENSG00000169764	UGP2	FALSE	FALSE	FALSE	FALSE	TRUE	FALSE	FALSE	2	64068074	64118696	chr2	63840952	63891562
ENSG00000251775	ACA59	FALSE	FALSE	FALSE	FALSE	TRUE	TRUE	FALSE	2	64110383	64110525	chr2	63883249	63883391
ENSG00000143952	VPS54	FALSE	FALSE	FALSE	FALSE	TRUE	FALSE	FALSE	2	64119280	64246206	chr2	63892146	64019428
ENSG00000228079	AC012368.1	FALSE	FALSE	FALSE	FALSE	TRUE	FALSE	FALSE	2	64313484	64315380	chr2	64086353	64088246
ENSG00000197329	PELI1	FALSE	FALSE	FALSE	FALSE	TRUE	FALSE	FALSE	2	64319786	64371588	chr2	64092652	64144420
ENSG00000124370	MCEE	FALSE	FALSE	FALSE	FALSE	FALSE	TRUE	FALSE	2	71336814	71357369	chr2	71109684	71130239
ENSG00000075292	ZNF638	TRUE	FALSE	FALSE	FALSE	TRUE	TRUE	TRUE	2	71503691	71662199	chr2	71276561	71435069
ENSG00000251947	RN7SKP164	TRUE	FALSE	FALSE	FALSE	FALSE	FALSE	FALSE	2	76822539	76822804	chr2	76595413	76595678
ENSG00000176204	LRRTM4	FALSE	FALSE	FALSE	FALSE	FALSE	FALSE	TRUE	2	76974845	77820445	chr2	76747685	77593319
ENSG00000066032	CTNNA2	FALSE	FALSE	FALSE	FALSE	TRUE	FALSE	FALSE	2	79412357	80875905	chr2	79185231	80648861
ENSG00000132313	MRPL35	FALSE	FALSE	FALSE	FALSE	FALSE	TRUE	FALSE	2	86426478	86440917	chr2	86199355	86213790
ENSG00000115548	KDM3A	FALSE	FALSE	FALSE	FALSE	FALSE	FALSE	TRUE	2	86667770	86719839	chr2	86440647	86492716
ENSG00000115561	CHMP3	TRUE	FALSE	FALSE	FALSE	FALSE	FALSE	FALSE	2	86730554	86948245	chr2	86503430	86563479
ENSG00000249884	RNF103-CHMP3	FALSE	FALSE	FALSE	FALSE	TRUE	FALSE	FALSE	2	86732791	86948245	chr2	86505668	86721122
ENSG00000153561	RMND5A	FALSE	FALSE	FALSE	FALSE	FALSE	TRUE	FALSE	2	86947296	87005164	chr2	86720291	86778041
ENSG00000226114	NDUFB4P5	FALSE	FALSE	FALSE	FALSE	FALSE	TRUE	FALSE	2	87161585	87161945	chr2	86934462	86934822
ENSG00000188886	ASTL	FALSE	FALSE	FALSE	FALSE	TRUE	FALSE	FALSE	2	96789589	96804175	chr2	96122818	96138502
ENSG00000158050	DUSP2	FALSE	FALSE	FALSE	FALSE	TRUE	FALSE	FALSE	2	96808905	96811179	chr2	96143169	96145440
ENSG00000228873	AC012307.2	FALSE	FALSE	FALSE	FALSE	TRUE	FALSE	FALSE	2	96811341	96812751	chr2	96145602	96147012
ENSG00000115085	ZAP70	FALSE	FALSE	FALSE	FALSE	FALSE	TRUE	FALSE	2	98330023	98356325	chr2	97713576	97739862
ENSG00000040933	INPP4A	FALSE	FALSE	FALSE	FALSE	TRUE	FALSE	FALSE	2	99061317	99210853	chr2	98444854	98594392
ENSG00000183513	COA5	FALSE	FALSE	FALSE	FALSE	TRUE	FALSE	FALSE	2	99215773	99224978	chr2	98599314	98608515
ENSG00000115446	UNC50	FALSE	FALSE	FALSE	FALSE	TRUE	FALSE	FALSE	2	99225042	99234978	chr2	98608579	98618515
ENSG00000071073	MGAT4A	FALSE	FALSE	FALSE	FALSE	TRUE	FALSE	FALSE	2	99235569	99347589	chr2	98619106	98731132
ENSG00000226791	LINC02611	FALSE	FALSE	FALSE	FALSE	TRUE	FALSE	FALSE	2	99378401	99388543	chr2	98761098	98775361
ENSG00000201070	RNU4-84P	FALSE	FALSE	FALSE	FALSE	TRUE	FALSE	FALSE	2	99398873	99399011	chr2	98782410	98782548
ENSG00000196872	CRACDL	FALSE	FALSE	FALSE	FALSE	TRUE	FALSE	FALSE	2	99410309	99552722	chr2	98793846	98936259
ENSG00000115514	TXNDC9	FALSE	FALSE	FALSE	FALSE	TRUE	TRUE	FALSE	2	99935445	99957165	chr2	99318982	99340702
ENSG00000158417	EIF5B	FALSE	FALSE	FALSE	FALSE	TRUE	FALSE	FALSE	2	99953816	100017789	chr2	99337371	99401326
ENSG00000135945	REV1	TRUE	FALSE	FALSE	FALSE	TRUE	FALSE	FALSE	2	100016938	100106497	chr2	99400475	99490035
ENSG00000273306	RP11-527J8.1	FALSE	FALSE	FALSE	FALSE	TRUE	FALSE	FALSE	2	100021680	100022305	chr2	99405218	99405843
ENSG00000144218	AFF3	FALSE	FALSE	FALSE	FALSE	FALSE	TRUE	TRUE	2	100162323	100759201	chr2	99545419	100192428
ENSG00000229209	AC073987.1	FALSE	FALSE	FALSE	FALSE	FALSE	TRUE	FALSE	2	103726217	103792718	chr2	103109759	103176260
ENSG00000227623	AC073987.2	FALSE	FALSE	FALSE	FALSE	FALSE	TRUE	FALSE	2	103892362	103892596	chr2	103275904	103276138
ENSG00000236596	CRLF3P1	FALSE	FALSE	FALSE	FALSE	TRUE	FALSE	FALSE	2	104110699	104112300	chr2	103494241	103495842
ENSG00000221849	AC018880.1	FALSE	FALSE	FALSE	FALSE	TRUE	FALSE	FALSE	2	104144078	104145719	chr2	103527620	103529261
ENSG00000231723	CAPZBP1	FALSE	FALSE	FALSE	FALSE	TRUE	FALSE	FALSE	2	104240088	104240288	chr2	103623630	103623830
ENSG00000232597	AC013727.1	TRUE	FALSE	FALSE	FALSE	TRUE	TRUE	FALSE	2	104473428	104496667	chr2	103855829	103869651
ENSG00000236141	AC013727.2	FALSE	FALSE	FALSE	FALSE	TRUE	FALSE	FALSE	2	104482204	104486146	chr2	103856970	103880209
ENSG00000256637	LINC01965	FALSE	FALSE	FALSE	FALSE	TRUE	TRUE	FALSE	2	104490768	104694236	chr2	103874236	104101537
ENSG00000233955	AHCYP3	TRUE	FALSE	FALSE	FALSE	TRUE	FALSE	FALSE	2	105011460	105012738	chr2	104395002	104396280
ENSG00000227157	AC068535.2	FALSE	FALSE	FALSE	FALSE	TRUE	FALSE	FALSE	2	105027659	105032070	chr2	104406471	104416720
ENSG00000225765	LINC01831	FALSE	FALSE	FALSE	FALSE	TRUE	TRUE	FALSE	2	105028685	105030466	chr2	104412145	104414195
ENSG00000235597	LINC01102	FALSE	FALSE	FALSE	FALSE	TRUE	TRUE	FALSE	2	105049725	105137290	chr2	104430130	104532747
ENSG00000231626	AC013402.4	FALSE	FALSE	FALSE	FALSE	FALSE	TRUE	FALSE	2	105197279	105198348	chr2	104580821	104581890
ENSG00000230690	AC013402.5	FALSE	FALSE	FALSE	FALSE	FALSE	TRUE	FALSE	2	105275795	105281295	chr2	104659337	104666858
ENSG00000233639	PANTR1	FALSE	FALSE	FALSE	FALSE	FALSE	TRUE	FALSE	2	105424030	105469641	chr2	104764932	104853183
ENSG00000198914	POU3F3	FALSE	FALSE	FALSE	FALSE	FALSE	FALSE	TRUE	2	105471969	105476929	chr2	104853287	104858574
ENSG00000172985	SH3RF3	FALSE	FALSE	FALSE	FALSE	TRUE	TRUE	FALSE	2	109745804	110262207	chr2	109129205	109504634
ENSG00000228551	SNRPGP9	FALSE	FALSE	FALSE	FALSE	TRUE	FALSE	FALSE	2	109867878	109868102	chr2	109251422	109251646
ENSG00000144161	ZC3H8	FALSE	FALSE	FALSE	FALSE	TRUE	FALSE	FALSE	2	112969102	113012713	chr2	112211529	112255136
ENSG00000169629	RGPD8	FALSE	FALSE	FALSE	FALSE	TRUE	FALSE	FALSE	2	113127669	113192065	chr2	112368369	112434488
ENSG00000114999	TTL	TRUE	FALSE	FALSE	FALSE	TRUE	FALSE	FALSE	2	113239731	113299316	chr2	112482156	112541739
ENSG00000125630	POLR1B	FALSE	FALSE	FALSE	FALSE	FALSE	FALSE	TRUE	2	113299492	113334635	chr2	112541915	112579818
ENSG00000155052	CNTNAP5	TRUE	TRUE	FALSE	FALSE	TRUE	FALSE	TRUE	2	124782864	125672864	chr2	124025287	124921219
ENSG00000206726	RNU6-259P	FALSE	FALSE	FALSE	FALSE	FALSE	TRUE	FALSE	2	125746796	125746902	chr2	124989219	124989325
ENSG00000144229	THSD7B	TRUE	TRUE	FALSE	FALSE	TRUE	FALSE	TRUE	2	137523115	138435287	chr2	136765545	137677718
ENSG00000212425	RNA5SP105	FALSE	FALSE	FALSE	FALSE	TRUE	FALSE	FALSE	2	138269668	138269780	chr2	137512098	137512210
ENSG00000168702	LRP1B	TRUE	TRUE	FALSE	FALSE	TRUE	FALSE	TRUE	2	140988992	142889270	chr2	140231423	142131016
ENSG00000075884	ARHGAP15	TRUE	TRUE	FALSE	FALSE	TRUE	TRUE	FALSE	2	143848931	144525921	chr2	143091362	143768352
ENSG00000228655	AC096558.1	FALSE	TRUE	FALSE	FALSE	TRUE	TRUE	FALSE	2	144052990	144238358	chr2	143295421	143598002
ENSG00000257277	RP11-434H14.1	FALSE	FALSE	FALSE	FALSE	TRUE	TRUE	FALSE	2	144433734	144498863	chr2	143674315	143741294
ENSG00000257226	CTD-2252P21.1	FALSE	FALSE	FALSE	FALSE	TRUE	FALSE	FALSE	2	144524189	144533642	chr2	143765940	143776119
ENSG00000121964	GTDC1	FALSE	FALSE	FALSE	FALSE	FALSE	TRUE	FALSE	2	144695635	145090135	chr2	143938068	144332568
ENSG00000226674	TEX41	TRUE	TRUE	FALSE	FALSE	TRUE	FALSE	FALSE	2	145425534	145940216	chr2	144666312	145262988
ENSG00000268580	LINC01966	FALSE	FALSE	FALSE	FALSE	TRUE	TRUE	FALSE	2	145635301	145639600	chr2	144877734	144882033
ENSG00000233842	AC062031.1	TRUE	FALSE	FALSE	FALSE	TRUE	FALSE	FALSE	2	146672658	146688714	chr2	145872209	145931146
ENSG00000204406	MBD5	FALSE	FALSE	FALSE	FALSE	TRUE	FALSE	FALSE	2	148778580	149275805	chr2	148021011	148516971
ENSG00000182389	CACNB4	FALSE	FALSE	FALSE	FALSE	TRUE	FALSE	FALSE	2	152689290	152955593	chr2	151832771	152099167
ENSG00000225214	AC079790.2	FALSE	FALSE	FALSE	FALSE	TRUE	FALSE	FALSE	2	152954842	152965716	chr2	152098328	152109202
ENSG00000115145	STAM2	FALSE	FALSE	FALSE	FALSE	TRUE	FALSE	FALSE	2	152973315	153032506	chr2	152116801	152175763
ENSG00000234272	RPL30P2	FALSE	FALSE	FALSE	FALSE	TRUE	FALSE	FALSE	2	152988069	152988359	chr2	152131555	152131845
ENSG00000157827	FMNL2	TRUE	FALSE	FALSE	FALSE	TRUE	TRUE	TRUE	2	153191751	153506348	chr2	152335174	152649826
ENSG00000213197	NUDCP1	FALSE	FALSE	FALSE	FALSE	TRUE	FALSE	FALSE	2	153246451	153247144	chr2	152389937	152390630
ENSG00000270776	RP11-17G11.1	FALSE	FALSE	FALSE	FALSE	TRUE	FALSE	FALSE	2	153395711	153395941	chr2	152539197	152539427
ENSG00000196504	PRPF40A	FALSE	FALSE	FALSE	FALSE	FALSE	TRUE	FALSE	2	153508107	153574511	chr2	152651593	152718012
ENSG00000236917	DNAJA1P2	FALSE	FALSE	FALSE	FALSE	FALSE	TRUE	FALSE	2	154617963	154619159	chr2	153761450	153762646
ENSG00000144278	GALNT13	TRUE	TRUE	FALSE	FALSE	FALSE	TRUE	TRUE	2	154728426	155310361	chr2	153871922	154453979
ENSG00000224675	AC009227.2	FALSE	FALSE	FALSE	FALSE	TRUE	TRUE	FALSE	2	155292365	155313950	chr2	154435853	154457438
ENSG00000238004	AC009227.3	FALSE	FALSE	FALSE	FALSE	TRUE	FALSE	FALSE	2	155316369	155317332	chr2	154459857	154460820
ENSG00000162989	KCNJ3	FALSE	FALSE	FALSE	FALSE	FALSE	FALSE	TRUE	2	155554811	155714863	chr2	154697855	154858354
ENSG00000223197	RNU6-1001P	TRUE	FALSE	FALSE	FALSE	TRUE	TRUE	FALSE	2	155945951	155946050	chr2	155089439	155089538
ENSG00000232982	MTCO1P45	FALSE	FALSE	FALSE	FALSE	FALSE	TRUE	FALSE	2	156119970	156120236	chr2	155263458	155263724
ENSG00000227682	ATP5F1AP2	FALSE	FALSE	FALSE	FALSE	FALSE	TRUE	FALSE	2	156126145	156126399	chr2	155269633	155270134
ENSG00000226383	LINC01876	FALSE	FALSE	FALSE	FALSE	TRUE	TRUE	FALSE	2	156868129	156881125	chr2	156011530	156254950
ENSG00000153234	NR4A2	TRUE	FALSE	FALSE	FALSE	TRUE	FALSE	TRUE	2	157180944	157198860	chr2	156324437	156342348
ENSG00000163331	DAPL1	FALSE	FALSE	FALSE	FALSE	FALSE	TRUE	FALSE	2	159651829	159719293	chr2	158795317	158862781
ENSG00000123636	BAZ2B	TRUE	FALSE	FALSE	FALSE	TRUE	FALSE	TRUE	2	160175490	160473203	chr2	159318979	159616569
ENSG00000223642	AC008277.1	FALSE	FALSE	FALSE	FALSE	TRUE	FALSE	FALSE	2	160242878	160261147	chr2	159386367	159404636
ENSG00000270893	RP11-311B14.1	FALSE	FALSE	FALSE	FALSE	TRUE	FALSE	FALSE	2	160300628	160301424	chr2	159444117	159444913
ENSG00000225369	CAPZA1P2	FALSE	FALSE	FALSE	FALSE	TRUE	FALSE	FALSE	2	160318928	160319767	chr2	159462417	159463256
ENSG00000224152	BAZ2B-AS1	FALSE	FALSE	FALSE	FALSE	TRUE	FALSE	FALSE	2	160471807	160473593	chr2	159615292	159618637
ENSG00000226266	AC009961.3	FALSE	FALSE	FALSE	FALSE	TRUE	FALSE	FALSE	2	160527219	160568946	chr2	159670708	159712444
ENSG00000136536	MARCHF7	FALSE	FALSE	FALSE	FALSE	TRUE	FALSE	FALSE	2	160569000	160627538	chr2	159712457	159771027
ENSG00000241399	CD302	FALSE	FALSE	FALSE	FALSE	TRUE	FALSE	FALSE	2	160625364	160654753	chr2	159768628	159798255
ENSG00000248672	LY75-CD302	FALSE	FALSE	FALSE	FALSE	TRUE	FALSE	FALSE	2	160628362	160761221	chr2	159771851	159904710
ENSG00000054219	LY75	FALSE	FALSE	FALSE	FALSE	TRUE	FALSE	FALSE	2	160628362	160761260	chr2	159803355	159904756
ENSG00000227055	AC009961.5	FALSE	FALSE	FALSE	FALSE	TRUE	FALSE	FALSE	2	160668745	160670520	chr2	159812234	159814009
ENSG00000153246	PLA2R1	FALSE	FALSE	FALSE	FALSE	TRUE	TRUE	FALSE	2	160788519	160919121	chr2	159932006	160062615
ENSG00000115221	ITGB6	FALSE	FALSE	FALSE	FALSE	TRUE	TRUE	FALSE	2	160956177	161128399	chr2	160099667	160200313
ENSG00000153250	RBMS1	FALSE	FALSE	FALSE	FALSE	TRUE	TRUE	FALSE	2	161128662	161350305	chr2	160272151	160493807
ENSG00000244372	RN7SL423P	FALSE	FALSE	FALSE	FALSE	TRUE	FALSE	FALSE	2	161734058	161734359	chr2	160877547	160877850
ENSG00000232337	AC009313.2	FALSE	FALSE	FALSE	FALSE	TRUE	TRUE	FALSE	2	161905117	161907057	chr2	161048606	161050546
ENSG00000224467	TANK-AS1	FALSE	FALSE	FALSE	FALSE	TRUE	FALSE	FALSE	2	161952742	162016735	chr2	161096231	161160224
ENSG00000136560	TANK	TRUE	FALSE	TRUE	FALSE	TRUE	FALSE	FALSE	2	161993419	162092732	chr2	161136908	161236230
ENSG00000235724	PSMD14-DT	FALSE	FALSE	FALSE	FALSE	TRUE	TRUE	FALSE	2	162079296	162111179	chr2	161222785	161308389
ENSG00000227403	LINC01806	FALSE	FALSE	FALSE	FALSE	TRUE	FALSE	FALSE	2	162101250	162105561	chr2	161244720	161249095
ENSG00000225813	AC009299.4	FALSE	FALSE	FALSE	FALSE	TRUE	FALSE	FALSE	2	162138413	162139129	chr2	161281902	161282618
ENSG00000115233	PSMD14	TRUE	FALSE	FALSE	FALSE	TRUE	FALSE	FALSE	2	162164549	162268228	chr2	161308425	161411717
ENSG00000232320	MXRA7P1	FALSE	FALSE	FALSE	FALSE	TRUE	FALSE	FALSE	2	162197325	162197837	chr2	161340816	161341326
ENSG00000136535	TBR1	FALSE	FALSE	FALSE	FALSE	TRUE	FALSE	TRUE	2	162272605	162282381	chr2	161416297	161425870
ENSG00000224076	AC009487.4	FALSE	FALSE	FALSE	FALSE	TRUE	FALSE	FALSE	2	162279170	162280088	chr2	161422659	161423577
ENSG00000251621	AC009487.5	FALSE	FALSE	FALSE	FALSE	TRUE	FALSE	FALSE	2	162280526	162285285	chr2	161424015	161428774
ENSG00000144290	SLC4A10	FALSE	FALSE	FALSE	FALSE	TRUE	TRUE	FALSE	2	162280843	162841792	chr2	161424332	161985282
ENSG00000226121	AHCTF1P1	FALSE	FALSE	FALSE	FALSE	TRUE	TRUE	FALSE	2	162357396	162364216	chr2	161500885	161507705
ENSG00000226946	AC062022.1	FALSE	FALSE	FALSE	FALSE	TRUE	FALSE	FALSE	2	162425012	162426695	chr2	161568502	161570185
ENSG00000235716	KRT18P46	FALSE	FALSE	FALSE	FALSE	TRUE	FALSE	FALSE	2	162436582	162437860	chr2	161580072	161581350
ENSG00000234732	RPEP5	FALSE	FALSE	FALSE	FALSE	TRUE	FALSE	FALSE	2	162787709	162787976	chr2	161931199	161931466
ENSG00000197635	DPP4	FALSE	FALSE	FALSE	FALSE	FALSE	TRUE	FALSE	2	162848751	162931052	chr2	161992245	162074394
ENSG00000200902	RNU6-627P	FALSE	FALSE	FALSE	FALSE	FALSE	TRUE	FALSE	2	164145505	164145606	chr2	163288995	163289096
ENSG00000182263	FIGN	FALSE	FALSE	FALSE	FALSE	TRUE	FALSE	FALSE	2	164449906	164592522	chr2	163593396	163736012
ENSG00000237844	AC092684.1	TRUE	TRUE	FALSE	FALSE	TRUE	FALSE	FALSE	2	164606083	165208733	chr2	163743913	164352223
ENSG00000226847	PRPS1P1	FALSE	FALSE	FALSE	FALSE	TRUE	FALSE	FALSE	2	165070049	165070924	chr2	164213539	164214414
ENSG00000229641	CYP2C56P	FALSE	FALSE	FALSE	FALSE	TRUE	FALSE	FALSE	2	165178443	165178733	chr2	164321933	164322223
ENSG00000115290	GRB14	FALSE	FALSE	FALSE	FALSE	FALSE	FALSE	TRUE	2	165349322	165478358	chr2	164492417	164621482
ENSG00000233934	RPL21P38	FALSE	FALSE	FALSE	FALSE	FALSE	TRUE	FALSE	2	172443603	172443769	chr2	171587093	171587259
ENSG00000077380	DYNC1I2	FALSE	FALSE	FALSE	FALSE	TRUE	FALSE	FALSE	2	172543919	172604930	chr2	171687409	171750158
ENSG00000115840	SLC25A12	FALSE	FALSE	FALSE	TRUE	TRUE	TRUE	FALSE	2	172640880	172864766	chr2	171783405	171999859
ENSG00000252779	RNU6-182P	FALSE	FALSE	FALSE	FALSE	TRUE	FALSE	FALSE	2	172713076	172713180	chr2	171856566	171856670
ENSG00000128708	HAT1	FALSE	FALSE	FALSE	FALSE	TRUE	TRUE	FALSE	2	172778958	172848599	chr2	171922448	171983686
ENSG00000172878	METAP1D	TRUE	FALSE	FALSE	FALSE	TRUE	TRUE	FALSE	2	172864490	172947158	chr2	171999943	172082430
ENSG00000144355	DLX1	FALSE	FALSE	FALSE	FALSE	TRUE	TRUE	FALSE	2	172949468	172954405	chr2	172084740	172089677
ENSG00000115844	DLX2	FALSE	FALSE	FALSE	FALSE	FALSE	TRUE	TRUE	2	172964167	172967628	chr2	172099438	172102900
ENSG00000236651	DLX2-DT	FALSE	FALSE	FALSE	FALSE	FALSE	TRUE	FALSE	2	172967734	172974710	chr2	172103006	172109982
ENSG00000091409	ITGA6	FALSE	FALSE	FALSE	FALSE	FALSE	TRUE	FALSE	2	173292082	173371181	chr2	172427354	172506459
ENSG00000091428	RAPGEF4	TRUE	TRUE	TRUE	FALSE	TRUE	TRUE	TRUE	2	173600002	173917621	chr2	172735274	173052893
ENSG00000232292	ALDH7A1P2	FALSE	FALSE	FALSE	FALSE	TRUE	FALSE	FALSE	2	173758491	173759111	chr2	172893763	172894383
ENSG00000236391	AC092573.2	FALSE	FALSE	FALSE	FALSE	FALSE	TRUE	FALSE	2	174202947	174220936	chr2	173338219	173356208
ENSG00000144354	CDCA7	FALSE	FALSE	FALSE	FALSE	FALSE	TRUE	FALSE	2	174219548	174233725	chr2	173354820	173368997
ENSG00000213148	JPT1P1	FALSE	FALSE	FALSE	FALSE	TRUE	FALSE	FALSE	2	174296077	174296540	chr2	173431349	173431812
ENSG00000237617	AC013410.2	FALSE	FALSE	FALSE	FALSE	FALSE	TRUE	FALSE	2	174570676	174570876	chr2	173705948	173706148
ENSG00000172845	SP3	FALSE	FALSE	FALSE	FALSE	FALSE	TRUE	TRUE	2	174771187	174830430	chr2	173880850	173965373
ENSG00000227180	LRRC2P1	FALSE	FALSE	FALSE	FALSE	TRUE	FALSE	FALSE	2	175164052	175165684	chr2	174299324	174300956
ENSG00000237804	HNRNPA1P39	FALSE	FALSE	FALSE	FALSE	TRUE	FALSE	FALSE	2	175174743	175175702	chr2	174310015	174310974
ENSG00000231453	LINC01305	FALSE	FALSE	FALSE	FALSE	TRUE	FALSE	FALSE	2	175190755	175195371	chr2	174326027	174330643
ENSG00000217236	SP9	FALSE	FALSE	FALSE	FALSE	TRUE	TRUE	FALSE	2	175199674	175203220	chr2	174334954	174338500
ENSG00000138433	CIR1	TRUE	TRUE	TRUE	FALSE	TRUE	TRUE	FALSE	2	175212750	175260443	chr2	174348022	174395712
ENSG00000144306	SCRN3	FALSE	FALSE	FALSE	FALSE	TRUE	TRUE	FALSE	2	175260458	175294303	chr2	174395730	174429575
ENSG00000163328	GPR155	FALSE	FALSE	FALSE	FALSE	TRUE	TRUE	FALSE	2	175296966	175351822	chr2	174431571	174487094
ENSG00000226853	GPR155-DT	FALSE	FALSE	FALSE	FALSE	TRUE	FALSE	FALSE	2	175352117	175353114	chr2	174487380	174488455
ENSG00000179997	RPA3P1	FALSE	FALSE	FALSE	FALSE	TRUE	FALSE	FALSE	2	175366680	175367043	chr2	174501952	174502312
ENSG00000223976	EXTL2P1	TRUE	FALSE	FALSE	FALSE	TRUE	FALSE	FALSE	2	176707615	176708030	chr2	175842887	175843302
ENSG00000235047	AC016751.3	FALSE	FALSE	FALSE	FALSE	TRUE	FALSE	FALSE	2	176762064	176768960	chr2	175897336	175904232
ENSG00000229779	AC016751.2	FALSE	FALSE	FALSE	FALSE	TRUE	FALSE	FALSE	2	176769099	176770230	chr2	175904371	175905502
ENSG00000144320	LNPK	FALSE	FALSE	FALSE	FALSE	TRUE	TRUE	FALSE	2	176788620	176867567	chr2	175923882	176002839
ENSG00000174279	EVX2	FALSE	FALSE	FALSE	FALSE	TRUE	FALSE	FALSE	2	176942200	176948641	chr2	176077472	176083962
ENSG00000128714	HOXD13	FALSE	FALSE	FALSE	FALSE	TRUE	FALSE	TRUE	2	176957619	176960666	chr2	176092721	176095944
ENSG00000170178	HOXD12	FALSE	FALSE	FALSE	FALSE	TRUE	FALSE	FALSE	2	176964458	176966408	chr2	176099795	176102489
ENSG00000128713	HOXD11	FALSE	FALSE	FALSE	FALSE	TRUE	FALSE	FALSE	2	176968944	176974722	chr2	176104216	176109754
ENSG00000128710	HOXD10	FALSE	FALSE	FALSE	FALSE	TRUE	FALSE	FALSE	2	176973518	176984670	chr2	176108790	176119937
ENSG00000170396	ZNF804A	TRUE	FALSE	TRUE	FALSE	TRUE	TRUE	TRUE	2	185463093	185804219	chr2	184598529	184939492
ENSG00000237824	RPL23AP33	FALSE	FALSE	FALSE	FALSE	TRUE	TRUE	FALSE	2	185766838	185767289	chr2	184902111	184902562
ENSG00000228509	AC006460.2	FALSE	FALSE	FALSE	FALSE	TRUE	FALSE	FALSE	2	191541670	191573442	chr2	190672297	190843734
ENSG00000235852	AC005540.3	TRUE	FALSE	FALSE	FALSE	TRUE	FALSE	FALSE	2	191745523	191746785	chr2	190880797	190882059
ENSG00000115419	GLS	FALSE	FALSE	FALSE	FALSE	TRUE	FALSE	FALSE	2	191745553	191830278	chr2	190880821	190965552
ENSG00000115415	STAT1	FALSE	FALSE	FALSE	FALSE	FALSE	FALSE	TRUE	2	191829084	191885686	chr2	190908460	191020960
ENSG00000187944	C2orf66	FALSE	FALSE	FALSE	FALSE	FALSE	TRUE	FALSE	2	197669726	197675000	chr2	196804417	196809355
ENSG00000197121	PGAP1	FALSE	FALSE	FALSE	FALSE	FALSE	TRUE	FALSE	2	197697728	197792520	chr2	196833004	196927796
ENSG00000065413	ANKRD44	FALSE	FALSE	FALSE	FALSE	FALSE	TRUE	FALSE	2	197831741	198175897	chr2	196967017	197311173
ENSG00000236977	ANKRD44-IT1	FALSE	FALSE	FALSE	FALSE	TRUE	TRUE	FALSE	2	198115582	198167243	chr2	197250858	197302519
ENSG00000225979	ANKRD44-DT	FALSE	FALSE	FALSE	FALSE	TRUE	FALSE	FALSE	2	198176117	198177464	chr2	197311393	197312740
ENSG00000213104	NPM1P46	FALSE	FALSE	FALSE	FALSE	TRUE	FALSE	FALSE	2	198244425	198245616	chr2	197379701	197380892
ENSG00000115524	SF3B1	FALSE	FALSE	FALSE	FALSE	TRUE	FALSE	FALSE	2	198254508	198299815	chr2	197388515	197435079
ENSG00000202434	SNORA4	FALSE	FALSE	FALSE	FALSE	TRUE	FALSE	FALSE	2	198269442	198269578	chr2	197404718	197404854
ENSG00000206836	RNU6-1029P	FALSE	FALSE	FALSE	FALSE	TRUE	TRUE	FALSE	2	198312469	198312575	chr2	197447745	197447851
ENSG00000115520	COQ10B	FALSE	FALSE	FALSE	FALSE	TRUE	FALSE	FALSE	2	198318147	198340032	chr2	197453493	197475310
ENSG00000144381	HSPD1	FALSE	FALSE	FALSE	FALSE	TRUE	FALSE	TRUE	2	198351305	198381461	chr2	197486584	197516737
ENSG00000115541	HSPE1	FALSE	FALSE	FALSE	FALSE	TRUE	FALSE	FALSE	2	198364718	198368181	chr2	197500140	197503449
ENSG00000270757	HSPE1-MOB4	FALSE	FALSE	FALSE	FALSE	TRUE	FALSE	FALSE	2	198365137	198415450	chr2	197500413	197550726
ENSG00000115540	MOB4	TRUE	FALSE	FALSE	FALSE	TRUE	FALSE	FALSE	2	198380295	198418423	chr2	197515571	197553699
ENSG00000231699	AC020550.7	FALSE	FALSE	FALSE	FALSE	TRUE	FALSE	FALSE	2	198398527	198398689	chr2	197533803	197533965
ENSG00000162944	RFTN2	FALSE	FALSE	FALSE	FALSE	TRUE	TRUE	FALSE	2	198432948	198540769	chr2	197568224	197676045
ENSG00000222017	AC011997.1	FALSE	FALSE	FALSE	FALSE	TRUE	TRUE	FALSE	2	198557830	198639547	chr2	197693106	197774823
ENSG00000247626	MARS2	FALSE	FALSE	FALSE	FALSE	TRUE	TRUE	FALSE	2	198570087	198573113	chr2	197705369	197708395
ENSG00000152430	BOLL	FALSE	FALSE	FALSE	FALSE	TRUE	TRUE	FALSE	2	198591603	198651486	chr2	197726879	197786762
ENSG00000115896	PLCL1	FALSE	FALSE	FALSE	FALSE	TRUE	TRUE	FALSE	2	198669426	199437305	chr2	197804593	198572581
ENSG00000237035	AC109589.1	FALSE	FALSE	FALSE	FALSE	FALSE	TRUE	FALSE	2	199052526	199056245	chr2	198187802	198191521
ENSG00000236653	LINC01923	FALSE	FALSE	FALSE	FALSE	FALSE	TRUE	FALSE	2	199164087	199239821	chr2	198299276	198375490
ENSG00000204217	BMPR2	FALSE	FALSE	FALSE	FALSE	TRUE	FALSE	FALSE	2	203241659	203432474	chr2	202376327	202567751
ENSG00000223619	MTCO1P17	FALSE	FALSE	FALSE	FALSE	TRUE	FALSE	FALSE	2	203478937	203479427	chr2	202614214	202614704
ENSG00000233888	MTCO2P17	FALSE	FALSE	FALSE	FALSE	TRUE	FALSE	FALSE	2	203479576	203480252	chr2	202614853	202615529
ENSG00000235433	MTATP6P17	FALSE	FALSE	FALSE	FALSE	TRUE	FALSE	FALSE	2	203480492	203481163	chr2	202615769	202616440
ENSG00000237542	MTCO3P17	FALSE	FALSE	FALSE	FALSE	TRUE	FALSE	FALSE	2	203481423	203481935	chr2	202616700	202617212
ENSG00000233134	MTND3P17	FALSE	FALSE	FALSE	FALSE	TRUE	FALSE	FALSE	2	203482007	203482350	chr2	202617284	202617627
ENSG00000241221	MTND4LP17	FALSE	FALSE	FALSE	FALSE	TRUE	FALSE	FALSE	2	203482418	203482710	chr2	202617695	202617987
ENSG00000227454	MTND4P30	FALSE	FALSE	FALSE	FALSE	TRUE	FALSE	FALSE	2	203482706	203483604	chr2	202617983	202618881
ENSG00000233311	MTCO1P54	FALSE	FALSE	FALSE	FALSE	TRUE	FALSE	FALSE	2	203483908	203484619	chr2	202619185	202619896
ENSG00000232125	DYTN	FALSE	FALSE	FALSE	FALSE	FALSE	TRUE	FALSE	2	207516345	207583120	chr2	206651621	206721570
ENSG00000260171	RP11-95H11.1	FALSE	FALSE	FALSE	FALSE	FALSE	TRUE	FALSE	2	207685914	207687018	chr2	206821190	206822294
ENSG00000144410	CPO	FALSE	FALSE	FALSE	FALSE	FALSE	TRUE	FALSE	2	207804278	207834198	chr2	206939518	206969474
ENSG00000118263	KLF7	FALSE	FALSE	FALSE	FALSE	TRUE	TRUE	FALSE	2	207938861	208031991	chr2	207074137	207173856
ENSG00000253008	MIR2355	FALSE	FALSE	FALSE	FALSE	TRUE	TRUE	FALSE	2	207974711	207974797	chr2	207109987	207110073
ENSG00000237892	KLF7-IT1	FALSE	FALSE	FALSE	FALSE	TRUE	FALSE	FALSE	2	207985608	207986768	chr2	207120884	207122044
ENSG00000224342	AC007879.1	TRUE	FALSE	FALSE	FALSE	TRUE	TRUE	FALSE	2	208038358	208087514	chr2	207173634	207222790
ENSG00000234902	AC007879.2	FALSE	FALSE	FALSE	FALSE	TRUE	FALSE	FALSE	2	208051441	208100790	chr2	207186717	207236066
ENSG00000225916	AC007879.4	FALSE	FALSE	FALSE	FALSE	TRUE	TRUE	FALSE	2	208091673	208093032	chr2	207226949	207228308
ENSG00000240440	AC007879.3	FALSE	FALSE	FALSE	FALSE	TRUE	FALSE	FALSE	2	208100023	208102599	chr2	207235299	207237875
ENSG00000229647	MYOSLID	FALSE	FALSE	FALSE	FALSE	TRUE	FALSE	FALSE	2	208104374	208110611	chr2	207166120	207248668
ENSG00000223725	AC007879.5	FALSE	FALSE	FALSE	FALSE	TRUE	TRUE	FALSE	2	208104588	208394519	chr2	207239864	207529795
ENSG00000225064	LINC01802	FALSE	FALSE	FALSE	FALSE	TRUE	FALSE	FALSE	2	208125169	208135414	chr2	207260445	207270690
ENSG00000221628	MIR1302-4	FALSE	FALSE	FALSE	FALSE	TRUE	FALSE	FALSE	2	208133999	208134148	chr2	207269275	207269424
ENSG00000118260	CREB1	FALSE	FALSE	FALSE	FALSE	FALSE	FALSE	TRUE	2	208394461	208468155	chr2	207529737	207605988
ENSG00000224137	LINC01857	TRUE	FALSE	FALSE	FALSE	FALSE	FALSE	FALSE	2	208527099	208531748	chr2	207662375	207679116
ENSG00000228111	TPT1P2	FALSE	FALSE	FALSE	FALSE	FALSE	TRUE	FALSE	2	209079448	209087349	chr2	208214724	208222625
ENSG00000115020	PIKFYVE	FALSE	FALSE	FALSE	FALSE	FALSE	TRUE	FALSE	2	209130991	209223475	chr2	208266255	208358746
ENSG00000144407	PTH2R	FALSE	FALSE	FALSE	FALSE	FALSE	TRUE	FALSE	2	209224438	209719227	chr2	208359714	208854503
ENSG00000265454	AC012362.1	FALSE	FALSE	FALSE	FALSE	FALSE	TRUE	FALSE	2	209234286	209234347
ENSG00000227430	H3P9	FALSE	FALSE	FALSE	FALSE	FALSE	TRUE	FALSE	2	209330963	209331351	chr2	208466238	208466626
ENSG00000235864	HSPA8P6	FALSE	FALSE	FALSE	FALSE	TRUE	FALSE	FALSE	2	209937321	209938872	chr2	209072597	209074148
ENSG00000232799	CRYGFP	FALSE	FALSE	FALSE	FALSE	TRUE	FALSE	FALSE	2	210009965	210012411	chr2	209145241	209147687
ENSG00000240286	MEAF6P1	TRUE	FALSE	FALSE	FALSE	TRUE	FALSE	FALSE	2	210043528	210046742	chr2	209178804	209182018
ENSG00000229670	PKP4P1	FALSE	FALSE	FALSE	FALSE	TRUE	TRUE	FALSE	2	210043690	210045847	chr2	209178966	209181123
ENSG00000078018	MAP2	FALSE	FALSE	FALSE	FALSE	FALSE	FALSE	TRUE	2	210288782	210598842	chr2	209424047	209734147
ENSG00000178568	ERBB4	TRUE	TRUE	FALSE	FALSE	TRUE	TRUE	TRUE	2	212240446	213403565	chr2	211375717	212538841
ENSG00000232631	MTND2P23	FALSE	FALSE	FALSE	FALSE	TRUE	FALSE	FALSE	2	212641931	212642581	chr2	211777206	211777856
ENSG00000236007	MTCO1P46	FALSE	FALSE	FALSE	FALSE	TRUE	FALSE	FALSE	2	212642998	212644488	chr2	211778273	211779763
ENSG00000144451	SPAG16	FALSE	FALSE	FALSE	FALSE	FALSE	TRUE	FALSE	2	214149113	215275225	chr2	213284389	214410501
ENSG00000197585	AC107218.3	FALSE	TRUE	FALSE	FALSE	TRUE	FALSE	FALSE	2	215114764	215548970	chr2	214241676	214684246
ENSG00000174453	VWC2L	TRUE	FALSE	FALSE	FALSE	TRUE	FALSE	TRUE	2	215275789	215443683	chr2	214411054	214578976
ENSG00000224257	VWC2L-IT1	FALSE	FALSE	FALSE	FALSE	TRUE	FALSE	FALSE	2	215374920	215401614	chr2	214510196	214536890
ENSG00000144452	ABCA12	FALSE	FALSE	FALSE	FALSE	FALSE	TRUE	FALSE	2	215796266	216003151	chr2	214931542	215138626
ENSG00000227769	AC072062.3	FALSE	FALSE	FALSE	FALSE	FALSE	TRUE	FALSE	2	215886722	215906980	chr2	215004782	215085488
ENSG00000116106	EPHA4	FALSE	FALSE	FALSE	FALSE	TRUE	FALSE	TRUE	2	222282747	222438922	chr2	221418027	221574202
ENSG00000226726	TMEM256P2	FALSE	FALSE	FALSE	FALSE	TRUE	FALSE	FALSE	2	222397388	222397728	chr2	221532668	221533008
ENSG00000226666	HSPA9P1	FALSE	FALSE	FALSE	FALSE	TRUE	FALSE	FALSE	2	222826456	222828484	chr2	221961737	221963765
ENSG00000226331	RPL23AP28	TRUE	FALSE	FALSE	FALSE	TRUE	FALSE	FALSE	2	222909244	222909713	chr2	222044525	222044994
ENSG00000144460	NYAP2	TRUE	TRUE	FALSE	FALSE	TRUE	FALSE	TRUE	2	226265364	226518734	chr2	225399710	225729887
ENSG00000273301	RP11-314B1.2	FALSE	FALSE	TRUE	FALSE	FALSE	FALSE	FALSE	2	226563230	226568370
ENSG00000144524	COPS7B	FALSE	FALSE	FALSE	FALSE	FALSE	TRUE	FALSE	2	232646381	232673963	chr2	231781671	231809254
ENSG00000237126	AC073254.1	FALSE	FALSE	FALSE	FALSE	FALSE	TRUE	FALSE	2	233445658	233476681	chr2	232580948	232611971
ENSG00000115468	EFHD1	FALSE	FALSE	FALSE	FALSE	TRUE	TRUE	FALSE	2	233470767	233547491	chr2	232606057	232682776
ENSG00000244384	RN7SL359P	FALSE	FALSE	FALSE	FALSE	FALSE	TRUE	FALSE	2	233514559	233514845	chr2	232649849	232650136
ENSG00000204120	GIGYF2	TRUE	TRUE	FALSE	FALSE	TRUE	TRUE	TRUE	2	233562009	233725285	chr2	232697299	232860605
ENSG00000213055	EEF1B2P7	FALSE	FALSE	FALSE	FALSE	TRUE	TRUE	FALSE	2	233594233	233594908	chr2	232729523	232730198
ENSG00000241409	AC064852.4	FALSE	FALSE	FALSE	FALSE	TRUE	TRUE	FALSE	2	233624856	233632659	chr2	232760146	232767949
ENSG00000115474	KCNJ13	FALSE	FALSE	FALSE	FALSE	TRUE	TRUE	FALSE	2	233631174	233641278	chr2	232765802	232776565
ENSG00000252452	RNU6-107P	FALSE	FALSE	FALSE	FALSE	TRUE	TRUE	FALSE	2	233647375	233647476	chr2	232782665	232782766
ENSG00000182600	SNORC	FALSE	FALSE	FALSE	FALSE	TRUE	TRUE	FALSE	2	233721980	233743418	chr2	232857270	232878708
ENSG00000066248	NGEF	FALSE	FALSE	FALSE	FALSE	TRUE	FALSE	FALSE	2	233743396	233877982	chr2	232878701	233013256
ENSG00000115488	NEU2	FALSE	FALSE	FALSE	FALSE	FALSE	TRUE	FALSE	2	233897382	233899767	chr2	233032672	233035057
ENSG00000168918	INPP5D	FALSE	FALSE	FALSE	FALSE	FALSE	TRUE	FALSE	2	233924677	234116549	chr2	233059967	233207903
ENSG00000085978	ATG16L1	FALSE	FALSE	FALSE	FALSE	FALSE	TRUE	FALSE	2	234118697	234204320	chr2	233210051	233295674
ENSG00000077044	DGKD	FALSE	FALSE	FALSE	FALSE	FALSE	TRUE	FALSE	2	234263153	234380750	chr2	233354494	233472104
ENSG00000144504	ANKMY1	FALSE	FALSE	FALSE	FALSE	FALSE	TRUE	FALSE	2	241418839	241508626	chr2	240479422	240569209
ENSG00000188542	DUSP28	FALSE	FALSE	FALSE	FALSE	FALSE	TRUE	FALSE	2	241499471	241503431	chr2	240560054	240565256
ENSG00000130294	KIF1A	TRUE	TRUE	FALSE	FALSE	TRUE	TRUE	TRUE	2	241653181	241759725	chr2	240713761	240824293
ENSG00000172482	AGXT	FALSE	FALSE	FALSE	FALSE	TRUE	FALSE	FALSE	2	241807896	241819919	chr2	240868824	240880502
ENSG00000172478	MAB21L4	FALSE	FALSE	FALSE	FALSE	TRUE	FALSE	FALSE	2	241825465	241836306	chr2	240886048	240896889
ENSG00000286427		FALSE	FALSE	FALSE	FALSE	TRUE	FALSE	FALSE				chr2	12702764	12716557
ENSG00000275423	VN1R18P	FALSE	FALSE	FALSE	FALSE	TRUE	FALSE	FALSE				chr2	47989625	47990526
ENSG00000279956		FALSE	FALSE	FALSE	FALSE	TRUE	FALSE	FALSE				chr2	48632291	48755724
ENSG00000286412		FALSE	FALSE	FALSE	FALSE	TRUE	FALSE	FALSE				chr2	51011777	51016950
ENSG00000212168		FALSE	FALSE	FALSE	FALSE	TRUE	FALSE	FALSE				chr2	57544535	57544599
ENSG00000287875		FALSE	FALSE	FALSE	FALSE	TRUE	FALSE	FALSE				chr2	58040211	58046700
ENSG00000285673		FALSE	FALSE	FALSE	FALSE	TRUE	FALSE	FALSE				chr2	59014354	59277688
ENSG00000286604		FALSE	FALSE	FALSE	FALSE	TRUE	FALSE	FALSE				chr2	59778685	59791656
ENSG00000285611		FALSE	FALSE	FALSE	FALSE	TRUE	FALSE	FALSE				chr2	60057601	60071127
ENSG00000286480		FALSE	FALSE	FALSE	FALSE	TRUE	FALSE	FALSE				chr2	63106879	63197037
ENSG00000279485		FALSE	FALSE	FALSE	FALSE	TRUE	FALSE	FALSE				chr2	63517892	63519268
ENSG00000281195		FALSE	FALSE	FALSE	FALSE	FALSE	TRUE	FALSE				chr2	71373938	71376320
ENSG00000287474		FALSE	FALSE	FALSE	FALSE	TRUE	FALSE	FALSE				chr2	75799974	76208703
ENSG00000287172		FALSE	FALSE	FALSE	FALSE	TRUE	FALSE	FALSE				chr2	76185020	76399490
ENSG00000287749		FALSE	FALSE	FALSE	FALSE	TRUE	FALSE	FALSE				chr2	76197855	76252927
ENSG00000274286	ADRA2B	FALSE	FALSE	FALSE	FALSE	TRUE	TRUE	FALSE				chr2	96112876	96116571
ENSG00000286290		FALSE	FALSE	FALSE	FALSE	TRUE	FALSE	FALSE				chr2	103362082	103403712
ENSG00000287793		FALSE	FALSE	FALSE	FALSE	TRUE	FALSE	FALSE				chr2	104423039	104429454
ENSG00000283698	VINAC1P	FALSE	FALSE	FALSE	FALSE	TRUE	FALSE	FALSE				chr2	112439312	112469687
ENSG00000286234		FALSE	FALSE	FALSE	FALSE	TRUE	FALSE	FALSE				chr2	152176020	152225211
ENSG00000199884	Y_RNA	FALSE	FALSE	FALSE	FALSE	TRUE	FALSE	FALSE				chr2	152284350	152284460
ENSG00000287085		FALSE	FALSE	FALSE	FALSE	TRUE	FALSE	FALSE				chr2	152450162	152452891
ENSG00000282440		FALSE	FALSE	FALSE	FALSE	TRUE	FALSE	FALSE				chr2	156305108	156320255
ENSG00000287091		FALSE	FALSE	FALSE	FALSE	TRUE	FALSE	FALSE				chr2	159797288	159798043
ENSG00000285155		FALSE	FALSE	FALSE	FALSE	TRUE	FALSE	FALSE				chr2	160141981	160271888
ENSG00000285373	LINC02478	FALSE	FALSE	FALSE	FALSE	TRUE	FALSE	FALSE				chr2	160257716	160271880
ENSG00000279844		FALSE	FALSE	FALSE	FALSE	TRUE	TRUE	FALSE				chr2	160849313	160850676
ENSG00000271924	RNA5SP108	FALSE	FALSE	FALSE	FALSE	TRUE	TRUE	FALSE				chr2	161409554	161409670
ENSG00000280105		FALSE	FALSE	FALSE	FALSE	TRUE	FALSE	FALSE				chr2	161433874	161437458
ENSG00000238570		FALSE	FALSE	FALSE	FALSE	TRUE	FALSE	FALSE				chr2	161558544	161558646
ENSG00000288091		FALSE	FALSE	FALSE	FALSE	TRUE	FALSE	FALSE				chr2	161577192	161625752
ENSG00000201088	Y_RNA	FALSE	FALSE	FALSE	FALSE	TRUE	FALSE	FALSE				chr2	174264878	174264981
ENSG00000280414		FALSE	FALSE	FALSE	FALSE	TRUE	FALSE	FALSE				chr2	174334438	174337566
ENSG00000283839		FALSE	FALSE	FALSE	FALSE	TRUE	FALSE	FALSE				chr2	184593577	184599008
ENSG00000280176		FALSE	FALSE	FALSE	FALSE	FALSE	TRUE	FALSE				chr2	196831975	196832190
ENSG00000287858		FALSE	FALSE	FALSE	FALSE	TRUE	FALSE	FALSE				chr2	197640441	197641574
ENSG00000286020		FALSE	FALSE	FALSE	FALSE	TRUE	FALSE	FALSE				chr2	197817423	197836326
ENSG00000287041		FALSE	FALSE	FALSE	FALSE	TRUE	FALSE	FALSE				chr2	202137570	202149627
ENSG00000286568		FALSE	FALSE	FALSE	FALSE	TRUE	FALSE	FALSE				chr2	207217532	207219145
ENSG00000286249		FALSE	FALSE	FALSE	FALSE	TRUE	FALSE	FALSE				chr2	209353977	209387322
ENSG00000199781	Y_RNA	FALSE	FALSE	FALSE	FALSE	TRUE	FALSE	FALSE				chr2	232828653	232828751
ENSG00000144619	CNTN4	TRUE	TRUE	FALSE	FALSE	TRUE	FALSE	TRUE	3	2140497	3099645	chr3	2098813	3057959
ENSG00000189229	AC069277.2	FALSE	FALSE	FALSE	FALSE	FALSE	TRUE	FALSE	3	6532166	6777816	chr3	6490460	6736750
ENSG00000196277	GRM7	FALSE	FALSE	FALSE	FALSE	TRUE	FALSE	FALSE	3	6811688	7783215	chr3	6770001	7741533
ENSG00000227110	LMCD1-AS1	FALSE	TRUE	FALSE	FALSE	FALSE	FALSE	FALSE	3	7994492	8653610	chr3	7951263	8611924
ENSG00000157152	SYN2	TRUE	FALSE	FALSE	FALSE	TRUE	FALSE	TRUE	3	12045876	12232900	chr3	12004388	12192032
ENSG00000226642	ACTG1P12	FALSE	FALSE	FALSE	FALSE	TRUE	FALSE	FALSE	3	12111695	12112860	chr3	12070195	12071360
ENSG00000236062	GSTM5P1	FALSE	FALSE	FALSE	FALSE	TRUE	FALSE	FALSE	3	12299300	12299959	chr3	12257801	12258460
ENSG00000154822	PLCL2	TRUE	TRUE	FALSE	FALSE	TRUE	FALSE	TRUE	3	16844159	17132086	chr3	16802651	17090604
ENSG00000182568	SATB1	FALSE	FALSE	FALSE	FALSE	FALSE	FALSE	TRUE	3	18386879	18487080	chr3	18345377	18445621
ENSG00000228956	SATB1-AS1	TRUE	TRUE	FALSE	FALSE	TRUE	TRUE	FALSE	3	18486516	18959184	chr3	18445024	18923280
ENSG00000236570	RAD23BP1	FALSE	FALSE	FALSE	FALSE	TRUE	FALSE	FALSE	3	18580165	18581391	chr3	18538673	18539899
ENSG00000114166	KAT2B	FALSE	FALSE	FALSE	FALSE	TRUE	FALSE	FALSE	3	20081515	20195896	chr3	20040446	20154404
ENSG00000266745	MIR3135A	FALSE	FALSE	FALSE	FALSE	TRUE	FALSE	FALSE	3	20179057	20179133	chr3	20137565	20137641
ENSG00000231304	SGO1-AS1	FALSE	FALSE	FALSE	FALSE	TRUE	FALSE	FALSE	3	20383960	20392420	chr3	20174244	21145967
ENSG00000151789	ZNF385D	FALSE	FALSE	FALSE	FALSE	TRUE	FALSE	FALSE	3	21459915	22414812	chr3	21412218	22373321
ENSG00000233153	UBE2E2-DT	FALSE	FALSE	FALSE	FALSE	TRUE	FALSE	FALSE	3	23236561	23244069	chr3	23194929	23202703
ENSG00000170142	UBE2E1	FALSE	FALSE	FALSE	FALSE	FALSE	TRUE	FALSE	3	23847394	23932807	chr3	23805955	23891640
ENSG00000237838	AC133680.1	FALSE	FALSE	FALSE	FALSE	TRUE	FALSE	FALSE	3	24729410	25215796
ENSG00000225386	LRRC3B-AS1	FALSE	FALSE	FALSE	FALSE	TRUE	FALSE	FALSE	3	26660821	26664181	chr3	26614261	26622943
ENSG00000144642	RBMS3	FALSE	FALSE	FALSE	FALSE	TRUE	FALSE	FALSE	3	29322473	30051886	chr3	28574791	30010391
ENSG00000144668	ITGA9	FALSE	FALSE	FALSE	FALSE	TRUE	FALSE	FALSE	3	37493606	37865005	chr3	37452115	37823507
ENSG00000235257	ITGA9-AS1	FALSE	FALSE	FALSE	FALSE	TRUE	FALSE	FALSE	3	37786923	37903271	chr3	37693655	37861802
ENSG00000182983	ZNF662	FALSE	FALSE	FALSE	FALSE	FALSE	TRUE	FALSE	3	42947223	42960825	chr3	42906142	42919334
ENSG00000206552	KRBOX1-AS1	FALSE	FALSE	FALSE	FALSE	FALSE	TRUE	FALSE	3	42975744	42978277	chr3	42934252	42936785
ENSG00000144649	GASK1A	FALSE	FALSE	FALSE	FALSE	FALSE	TRUE	FALSE	3	43020759	43101703	chr3	42979087	43067898
ENSG00000222331	AC104434.1	FALSE	FALSE	FALSE	FALSE	FALSE	TRUE	FALSE	3	43252233	43252363
ENSG00000163788	SNRK	FALSE	FALSE	FALSE	FALSE	TRUE	TRUE	TRUE	3	43328004	43466256	chr3	43286512	43424764
ENSG00000241939	RN7SL517P	FALSE	FALSE	FALSE	FALSE	TRUE	FALSE	FALSE	3	43356443	43356745	chr3	43314951	43315255
ENSG00000234617	SNRK-AS1	FALSE	FALSE	FALSE	FALSE	TRUE	FALSE	FALSE	3	43391136	43393454	chr3	43346923	43352152
ENSG00000160746	ANO10	TRUE	TRUE	FALSE	FALSE	TRUE	TRUE	FALSE	3	43396351	43733086	chr3	43354859	43691594
ENSG00000223916	RP11-353H3.1	FALSE	FALSE	FALSE	FALSE	TRUE	FALSE	FALSE	3	43526464	43527372	chr3	43484972	43485880
ENSG00000011198	ABHD5	FALSE	FALSE	FALSE	FALSE	FALSE	TRUE	FALSE	3	43731605	43775863	chr3	43690108	43734371
ENSG00000207954	MIR138-1	FALSE	FALSE	FALSE	FALSE	TRUE	FALSE	FALSE	3	44155704	44155802	chr3	44114212	44114310
ENSG00000261786	RP4-555D20.2	FALSE	FALSE	FALSE	FALSE	TRUE	FALSE	FALSE	3	44158791	44163857	chr3	44117299	44122365
ENSG00000173769	TOPAZ1	FALSE	FALSE	FALSE	FALSE	TRUE	TRUE	FALSE	3	44283378	44373590	chr3	44241886	44332098
ENSG00000271937	RP11-424N24.2	FALSE	FALSE	FALSE	FALSE	TRUE	FALSE	FALSE	3	44379433	44380044	chr3	44337941	44338552
ENSG00000179152	TCAIM	FALSE	FALSE	FALSE	FALSE	TRUE	TRUE	FALSE	3	44379611	44450943	chr3	44338119	44409451
ENSG00000225873	C3orf86P	TRUE	FALSE	FALSE	FALSE	TRUE	TRUE	FALSE	3	44462619	44465499	chr3	44421127	44439946
ENSG00000185219	ZNF445	FALSE	FALSE	TRUE	FALSE	TRUE	TRUE	TRUE	3	44481262	44519162	chr3	44431705	44477670
ENSG00000178917	ZNF852	FALSE	FALSE	FALSE	FALSE	TRUE	TRUE	FALSE	3	44540462	44552128	chr3	44494847	44510636
ENSG00000214825	EI24P3	FALSE	FALSE	FALSE	FALSE	TRUE	TRUE	FALSE	3	44566236	44567297	chr3	44524744	44525805
ENSG00000196345	ZKSCAN7	FALSE	FALSE	FALSE	FALSE	TRUE	TRUE	FALSE	3	44596685	44624975	chr3	44555193	44594173
ENSG00000236869	ZKSCAN7-AS1	FALSE	FALSE	FALSE	FALSE	TRUE	TRUE	FALSE	3	44598849	44727145	chr3	44556985	44685665
ENSG00000144792	ZNF660	FALSE	FALSE	FALSE	FALSE	TRUE	TRUE	FALSE	3	44619715	44641186	chr3	44578223	44599694
ENSG00000214820	MPRIPP1	FALSE	FALSE	FALSE	FALSE	TRUE	TRUE	FALSE	3	44621430	44622518	chr3	44579938	44581026
ENSG00000186448	ZNF197	FALSE	FALSE	FALSE	FALSE	TRUE	TRUE	FALSE	3	44626380	44689963	chr3	44584888	44648471
ENSG00000233509	ZNF197-AS1	FALSE	FALSE	FALSE	FALSE	TRUE	TRUE	FALSE	3	44658620	44666289	chr3	44617128	44624797
ENSG00000169981	ZNF35	FALSE	FALSE	FALSE	FALSE	TRUE	TRUE	FALSE	3	44690219	44702283	chr3	44648732	44660791
ENSG00000272077	RP11-348P10.2	FALSE	FALSE	FALSE	FALSE	TRUE	TRUE	FALSE	3	44708904	44710856	chr3	44667412	44669364
ENSG00000235805	SOCS5P3	FALSE	FALSE	FALSE	FALSE	TRUE	TRUE	FALSE	3	44750803	44752378	chr3	44709311	44710886
ENSG00000196653	ZNF502	FALSE	FALSE	FALSE	FALSE	TRUE	FALSE	FALSE	3	44754135	44765323	chr3	44712643	44723831
ENSG00000186446	ZNF501	FALSE	FALSE	FALSE	FALSE	TRUE	FALSE	FALSE	3	44771088	44778575	chr3	44729596	44737083
ENSG00000163807	KIAA1143	FALSE	FALSE	FALSE	FALSE	TRUE	TRUE	FALSE	3	44779153	44803154	chr3	44737661	44761619
ENSG00000163808	KIF15	FALSE	FALSE	FALSE	FALSE	TRUE	TRUE	FALSE	3	44803209	44914868	chr3	44761721	44873376
ENSG00000169964	TMEM42	FALSE	FALSE	FALSE	FALSE	TRUE	FALSE	FALSE	3	44903361	44907162	chr3	44861904	44865670
ENSG00000163810	TGM4	FALSE	FALSE	FALSE	FALSE	TRUE	TRUE	FALSE	3	44916100	44956482	chr3	44874608	44914990
ENSG00000235845	RP11-272D20.2	FALSE	FALSE	FALSE	FALSE	TRUE	FALSE	FALSE	3	44940670	44942417	chr3	44899178	44900925
ENSG00000163812	ZDHHC3	FALSE	FALSE	FALSE	FALSE	TRUE	FALSE	FALSE	3	44956749	45017677	chr3	44915257	44976185
ENSG00000235695	HIGD2AP2	FALSE	FALSE	FALSE	FALSE	TRUE	FALSE	FALSE	3	47705116	47705424	chr3	47663626	47663934
ENSG00000047849	MAP4	FALSE	FALSE	FALSE	FALSE	FALSE	TRUE	FALSE	3	47892182	48130769	chr3	47850690	48089272
ENSG00000236768	RP11-1029M24.1	FALSE	FALSE	FALSE	FALSE	FALSE	TRUE	FALSE	3	48162159	48162705	chr3	48120669	48121215
ENSG00000164045	CDC25A	FALSE	FALSE	FALSE	FALSE	FALSE	TRUE	FALSE	3	48198636	48229892	chr3	48157146	48188417
ENSG00000253056	RNU7-128P	FALSE	FALSE	FALSE	FALSE	FALSE	TRUE	FALSE	3	48221818	48221879	chr3	48180328	48180389
ENSG00000265483	MIR4443	FALSE	FALSE	FALSE	FALSE	FALSE	TRUE	FALSE	3	48238054	48238106	chr3	48196564	48196616
ENSG00000164047	CAMP	FALSE	FALSE	FALSE	FALSE	FALSE	TRUE	FALSE	3	48264837	48266981	chr3	48223347	48225491
ENSG00000164048	ZNF589	FALSE	FALSE	FALSE	FALSE	FALSE	TRUE	FALSE	3	48282590	48340743	chr3	48241100	48299253
ENSG00000229759	MRPS18AP1	FALSE	FALSE	FALSE	FALSE	FALSE	TRUE	FALSE	3	48297840	48298428	chr3	48256350	48256938
ENSG00000229453	SPINK8	FALSE	FALSE	FALSE	FALSE	FALSE	TRUE	FALSE	3	48348336	48369831	chr3	48306842	48333661
ENSG00000164049	FBXW12	FALSE	FALSE	FALSE	FALSE	TRUE	TRUE	FALSE	3	48413709	48442666	chr3	48372219	48401259
ENSG00000164050	PLXNB1	FALSE	FALSE	FALSE	FALSE	TRUE	TRUE	FALSE	3	48445261	48471594	chr3	48403854	48430086
ENSG00000164051	CCDC51	FALSE	FALSE	FALSE	FALSE	TRUE	TRUE	FALSE	3	48473574	48481866	chr3	48432164	48440456
ENSG00000232112	TMA7	FALSE	FALSE	FALSE	FALSE	TRUE	FALSE	FALSE	3	48481667	48485616	chr3	48440257	48444208
ENSG00000244380	RP11-24C3.2	FALSE	FALSE	FALSE	FALSE	TRUE	FALSE	FALSE	3	48481762	48488060	chr3	48440352	48446656
ENSG00000164053	ATRIP	FALSE	FALSE	FALSE	FALSE	TRUE	TRUE	FALSE	3	48488114	48507115	chr3	48446710	48467645
ENSG00000213689	TREX1	FALSE	FALSE	FALSE	FALSE	TRUE	FALSE	FALSE	3	48506445	48509044	chr3	48465811	48467645
ENSG00000164054	SHISA5	FALSE	FALSE	FALSE	FALSE	TRUE	TRUE	FALSE	3	48509197	48542259	chr3	48467798	48504826
ENSG00000114268	PFKFB4	FALSE	FALSE	FALSE	FALSE	TRUE	TRUE	FALSE	3	48555117	48599448	chr3	48517684	48562015
ENSG00000145040	UCN2	FALSE	FALSE	FALSE	FALSE	TRUE	TRUE	FALSE	3	48599160	48601206	chr3	48561718	48563781
ENSG00000114270	COL7A1	FALSE	FALSE	FALSE	FALSE	TRUE	TRUE	FALSE	3	48601506	48632700	chr3	48564073	48595329
ENSG00000010256	UQCRC1	FALSE	FALSE	FALSE	FALSE	TRUE	TRUE	FALSE	3	48636435	48648409	chr3	48599002	48610976
ENSG00000183396	TMEM89	FALSE	FALSE	FALSE	FALSE	TRUE	TRUE	FALSE	3	48658192	48659288	chr3	48620759	48621769
ENSG00000225697	SLC26A6	FALSE	FALSE	FALSE	FALSE	TRUE	TRUE	FALSE	3	48663156	48672926	chr3	48625723	48635493
ENSG00000008300	CELSR3	FALSE	FALSE	FALSE	FALSE	TRUE	TRUE	FALSE	3	48673902	48700348	chr3	48636463	48662886
ENSG00000228350	LINC02585	FALSE	FALSE	FALSE	FALSE	TRUE	FALSE	FALSE	3	48701209	48706607	chr3	48663776	48669174
ENSG00000213672	NCKIPSD	FALSE	FALSE	FALSE	FALSE	TRUE	TRUE	FALSE	3	48701364	48723797	chr3	48673844	48686364
ENSG00000271973	RP11-572O6.1	FALSE	FALSE	FALSE	FALSE	TRUE	TRUE	FALSE	3	48709888	48710166	chr3	48672455	48672733
ENSG00000068745	IP6K2	FALSE	FALSE	FALSE	FALSE	TRUE	TRUE	FALSE	3	48725436	48777786	chr3	48688003	48740353
ENSG00000114302	PRKAR2A	FALSE	FALSE	FALSE	FALSE	TRUE	TRUE	FALSE	3	48782030	48885279	chr3	48744597	48847874
ENSG00000224424	PRKAR2A-AS1	FALSE	FALSE	FALSE	FALSE	TRUE	TRUE	FALSE	3	48885005	48889414	chr3	48847572	48851981
ENSG00000178537	SLC25A20	FALSE	FALSE	FALSE	FALSE	TRUE	TRUE	FALSE	3	48894369	48936426	chr3	48856926	48898904
ENSG00000221883	ARIH2OS	FALSE	FALSE	FALSE	FALSE	TRUE	TRUE	FALSE	3	48955221	48956818	chr3	48917782	48918823
ENSG00000177479	ARIH2	FALSE	FALSE	FALSE	FALSE	TRUE	TRUE	FALSE	3	48956254	49023815	chr3	48918821	48986382
ENSG00000235236	RP13-131K19.1	FALSE	FALSE	FALSE	FALSE	TRUE	FALSE	FALSE	3	49017351	49021418	chr3	48979918	48983985
ENSG00000223343	RP13-131K19.2	FALSE	FALSE	FALSE	FALSE	TRUE	FALSE	FALSE	3	49022482	49027421	chr3	48985049	48989988
ENSG00000273211	RP13-131K19.7	FALSE	FALSE	FALSE	FALSE	TRUE	FALSE	FALSE	3	49022918	49023396	chr3	48985485	48985963
ENSG00000178467	P4HTM	FALSE	FALSE	FALSE	FALSE	TRUE	TRUE	FALSE	3	49027319	49044587	chr3	48989889	49007153
ENSG00000178252	WDR6	FALSE	FALSE	FALSE	FALSE	TRUE	TRUE	FALSE	3	49044495	49053386	chr3	49007062	49015953
ENSG00000178149	DALRD3	FALSE	FALSE	FALSE	FALSE	TRUE	TRUE	FALSE	3	49052921	49059726	chr3	49015488	49022293
ENSG00000199032	MIR425	FALSE	FALSE	FALSE	FALSE	TRUE	FALSE	FALSE	3	49057581	49057667	chr3	49020148	49020234
ENSG00000178057	NDUFAF3	FALSE	FALSE	FALSE	FALSE	TRUE	TRUE	FALSE	3	49057892	49060928	chr3	49020459	49023495
ENSG00000207605	MIR191	FALSE	FALSE	FALSE	FALSE	TRUE	FALSE	FALSE	3	49058051	49058142	chr3	49020618	49020709
ENSG00000178035	IMPDH2	FALSE	FALSE	FALSE	FALSE	TRUE	TRUE	FALSE	3	49061758	49066841	chr3	49024325	49029447
ENSG00000272434	RP13-131K19.6	FALSE	FALSE	FALSE	FALSE	TRUE	FALSE	FALSE	3	49066749	49067139	chr3	49029316	49029706
ENSG00000198218	QRICH1	FALSE	FALSE	FALSE	FALSE	TRUE	TRUE	FALSE	3	49067140	49131796	chr3	49029707	49094363
ENSG00000241461	RN7SL182P	FALSE	FALSE	FALSE	FALSE	TRUE	TRUE	FALSE	3	49120666	49120963	chr3	49083233	49083532
ENSG00000172053	QARS1	FALSE	FALSE	FALSE	FALSE	TRUE	TRUE	FALSE	3	49133365	49142553	chr3	49095932	49105130
ENSG00000172046	USP19	FALSE	FALSE	FALSE	FALSE	TRUE	TRUE	FALSE	3	49145479	49158371	chr3	49108046	49120938
ENSG00000172037	LAMB2	FALSE	FALSE	FALSE	FALSE	TRUE	TRUE	FALSE	3	49158547	49170551	chr3	49121114	49133118
ENSG00000270441	LAMB2P1	FALSE	FALSE	FALSE	FALSE	TRUE	TRUE	FALSE	3	49177519	49198284	chr3	49140086	49160851
ENSG00000177352	CCDC71	FALSE	FALSE	FALSE	FALSE	TRUE	TRUE	FALSE	3	49199968	49203754	chr3	49162535	49166331
ENSG00000185909	KLHDC8B	TRUE	FALSE	FALSE	FALSE	TRUE	TRUE	FALSE	3	49209044	49213917	chr3	49171598	49176486
ENSG00000236980	C3orf84	FALSE	FALSE	FALSE	FALSE	TRUE	TRUE	FALSE	3	49215065	49229291	chr3	49177634	49191858
ENSG00000173421	IHO1	FALSE	FALSE	FALSE	FALSE	TRUE	TRUE	FALSE	3	49235861	49295537	chr3	49198428	49258106
ENSG00000270538	RP11-3B7.7	FALSE	FALSE	FALSE	FALSE	TRUE	FALSE	FALSE	3	49289562	49289697	chr3	49252129	49252264
ENSG00000225399	RP11-3B7.1	FALSE	FALSE	FALSE	FALSE	TRUE	TRUE	FALSE	3	49297518	49298744	chr3	49260085	49261316
ENSG00000188315	C3orf62	FALSE	FALSE	FALSE	FALSE	TRUE	TRUE	FALSE	3	49306035	49315342	chr3	49268596	49277232
ENSG00000264633	MIR4271	FALSE	FALSE	FALSE	FALSE	TRUE	TRUE	FALSE	3	49311553	49311619	chr3	49274120	49274186
ENSG00000114316	USP4	FALSE	FALSE	FALSE	FALSE	TRUE	TRUE	FALSE	3	49315264	49378145	chr3	49277144	49340712
ENSG00000233276	GPX1	FALSE	FALSE	TRUE	FALSE	TRUE	TRUE	FALSE	3	49394609	49396033	chr3	49357174	49358605
ENSG00000067560	RHOA	FALSE	FALSE	FALSE	FALSE	TRUE	TRUE	FALSE	3	49396578	49450431	chr3	49359139	49412998
ENSG00000235908	RHOA-IT1	FALSE	FALSE	FALSE	FALSE	TRUE	FALSE	FALSE	3	49402578	49404439	chr3	49365145	49367006
ENSG00000145022	TCTA	FALSE	FALSE	FALSE	FALSE	TRUE	TRUE	FALSE	3	49449639	49453908	chr3	49412212	49416476
ENSG00000145020	AMT	FALSE	FALSE	FALSE	FALSE	TRUE	TRUE	FALSE	3	49454211	49460186	chr3	49416778	49422685
ENSG00000145029	NICN1	FALSE	FALSE	FALSE	FALSE	TRUE	TRUE	FALSE	3	49460379	49466759	chr3	49422333	49429326
ENSG00000201301	RNA5SP130	FALSE	FALSE	FALSE	FALSE	TRUE	FALSE	FALSE	3	49504548	49504661	chr3	49467115	49467228
ENSG00000173402	DAG1	FALSE	FALSE	FALSE	FALSE	TRUE	TRUE	FALSE	3	49506146	49573048	chr3	49468713	49535618
ENSG00000226913	BSN-DT	FALSE	FALSE	FALSE	FALSE	TRUE	TRUE	FALSE	3	49586739	49591799	chr3	49549306	49554366
ENSG00000164061	BSN	FALSE	FALSE	FALSE	FALSE	TRUE	TRUE	TRUE	3	49591922	49708978	chr3	49554477	49671549
ENSG00000235120	BSN-AS1	FALSE	FALSE	FALSE	FALSE	TRUE	TRUE	FALSE	3	49677916	49679202	chr3	49640483	49641769
ENSG00000164062	APEH	FALSE	FALSE	FALSE	FALSE	TRUE	TRUE	FALSE	3	49711435	49721396	chr3	49674014	49683971
ENSG00000173531	MST1	FALSE	FALSE	FALSE	FALSE	TRUE	TRUE	FALSE	3	49721380	49726934	chr3	49683947	49689501
ENSG00000259970	AC099668.5	FALSE	FALSE	FALSE	FALSE	TRUE	FALSE	FALSE	3	49721913	49722416	chr3	49684480	49684983
ENSG00000164068	RNF123	FALSE	FALSE	FALSE	FALSE	TRUE	TRUE	FALSE	3	49726932	49758962	chr3	49689538	49721529
ENSG00000176020	AMIGO3	FALSE	FALSE	FALSE	FALSE	TRUE	TRUE	FALSE	3	49754267	49761349	chr3	49716829	49719684
ENSG00000173540	GMPPB	FALSE	FALSE	FALSE	FALSE	TRUE	TRUE	FALSE	3	49754277	49761384	chr3	49716844	49723973
ENSG00000176095	IP6K1	FALSE	FALSE	FALSE	FALSE	TRUE	TRUE	FALSE	3	49761727	49823975	chr3	49724294	49786542
ENSG00000239576	COX6CP14	FALSE	FALSE	FALSE	FALSE	TRUE	FALSE	FALSE	3	49795916	49796089	chr3	49758483	49758656
ENSG00000244730	RP13-1056D16.2	FALSE	FALSE	FALSE	FALSE	TRUE	TRUE	FALSE	3	49812718	49813047	chr3	49775285	49775614
ENSG00000187492	CDHR4	FALSE	FALSE	FALSE	FALSE	TRUE	FALSE	FALSE	3	49828165	49837268	chr3	49790732	49799873
ENSG00000185614	INKA1	FALSE	FALSE	FALSE	FALSE	TRUE	FALSE	FALSE	3	49840687	49842463	chr3	49803261	49805030
ENSG00000182179	UBA7	FALSE	FALSE	FALSE	FALSE	TRUE	FALSE	FALSE	3	49842640	49851379	chr3	49805209	49813953
ENSG00000183763	TRAIP	FALSE	FALSE	FALSE	FALSE	TRUE	TRUE	FALSE	3	49866034	49894007	chr3	49828601	49856574
ENSG00000164076	CAMKV	FALSE	FALSE	FALSE	FALSE	TRUE	FALSE	FALSE	3	49895421	49907655	chr3	49857988	49869935
ENSG00000264706	RN7SL217P	FALSE	FALSE	FALSE	FALSE	TRUE	FALSE	FALSE	3	49900819	49901093	chr3	49863375	49863660
ENSG00000234667	ACTL11P	FALSE	FALSE	FALSE	FALSE	TRUE	FALSE	FALSE	3	49910780	49915413	chr3	49873347	49877305
ENSG00000164078	MST1R	FALSE	FALSE	FALSE	FALSE	TRUE	FALSE	FALSE	3	49924435	49941299	chr3	49887002	49903873
ENSG00000230698	CTD-2330K9.2	FALSE	FALSE	FALSE	FALSE	TRUE	FALSE	FALSE	3	49936735	49941190	chr3	49899302	49903757
ENSG00000228008	CTD-2330K9.3	FALSE	FALSE	FALSE	FALSE	TRUE	TRUE	FALSE	3	49941278	49954370	chr3	49903845	49916937
ENSG00000164077	MON1A	FALSE	FALSE	FALSE	FALSE	TRUE	TRUE	FALSE	3	49946302	49967606	chr3	49907160	49930173
ENSG00000004534	RBM6	FALSE	FALSE	FALSE	FALSE	TRUE	FALSE	FALSE	3	49977440	50137478	chr3	49940007	50100045
ENSG00000003756	RBM5	FALSE	FALSE	FALSE	FALSE	TRUE	TRUE	FALSE	3	50126341	50156454	chr3	50088919	50119021
ENSG00000235016	SEMA3F-AS1	FALSE	FALSE	FALSE	FALSE	TRUE	FALSE	FALSE	3	50153455	50193518	chr3	50116022	50156085
ENSG00000001617	SEMA3F	FALSE	FALSE	FALSE	FALSE	TRUE	FALSE	FALSE	3	50192478	50226508	chr3	50155045	50189075
ENSG00000207922	MIR566	FALSE	FALSE	FALSE	FALSE	TRUE	FALSE	FALSE	3	50210759	50210852	chr3	50173326	50173419
ENSG00000114349	GNAT1	FALSE	FALSE	FALSE	FALSE	TRUE	FALSE	FALSE	3	50229045	50233949	chr3	50191610	50197696
ENSG00000188338	SLC38A3	FALSE	FALSE	FALSE	FALSE	TRUE	FALSE	FALSE	3	50242679	50258411	chr3	50205246	50221486
ENSG00000114353	GNAI2	FALSE	FALSE	FALSE	FALSE	TRUE	FALSE	FALSE	3	50263724	50296787	chr3	50226292	50259362
ENSG00000213600	U73169.1	FALSE	FALSE	FALSE	FALSE	TRUE	FALSE	FALSE	3	50277054	50277416	chr3	50239618	50239984
ENSG00000230454	U73166.2	FALSE	FALSE	FALSE	FALSE	TRUE	FALSE	FALSE	3	50297735	50300790	chr3	50260303	50263358
ENSG00000232352	SEMA3B-AS1	FALSE	FALSE	FALSE	FALSE	TRUE	FALSE	FALSE	3	50304073	50304803	chr3	50266631	50267564
ENSG00000012171	SEMA3B	FALSE	FALSE	FALSE	FALSE	TRUE	FALSE	FALSE	3	50304990	50314977	chr3	50267558	50277546
ENSG00000179564	LSMEM2	FALSE	FALSE	FALSE	FALSE	TRUE	FALSE	FALSE	3	50316458	50325545	chr3	50279087	50288114
ENSG00000214706	IFRD2	FALSE	FALSE	FALSE	FALSE	TRUE	FALSE	FALSE	3	50325163	50330349	chr3	50287732	50292918
ENSG00000186792	HYAL3	FALSE	FALSE	FALSE	FALSE	TRUE	FALSE	FALSE	3	50330262	50336899	chr3	50292831	50299405
ENSG00000243477	NAA80	FALSE	FALSE	FALSE	FALSE	TRUE	FALSE	FALSE	3	50333833	50336852	chr3	50296402	50299416
ENSG00000114378	HYAL1	FALSE	FALSE	FALSE	FALSE	TRUE	TRUE	FALSE	3	50337320	50349812	chr3	50299890	50312381
ENSG00000068001	HYAL2	FALSE	FALSE	FALSE	FALSE	TRUE	FALSE	FALSE	3	50355221	50360337	chr3	50317790	50322782
ENSG00000114383	TUSC2	FALSE	FALSE	FALSE	FALSE	TRUE	FALSE	FALSE	3	50357458	50365682	chr3	50320027	50328251
ENSG00000068028	RASSF1	FALSE	FALSE	FALSE	FALSE	TRUE	FALSE	FALSE	3	50367219	50378411	chr3	50329782	50340980
ENSG00000235058	ZMYND10-AS1	FALSE	FALSE	FALSE	FALSE	TRUE	FALSE	FALSE	3	50378537	50383128	chr3	50341106	50345697
ENSG00000004838	ZMYND10	FALSE	FALSE	FALSE	FALSE	TRUE	FALSE	FALSE	3	50378541	50384283	chr3	50341110	50345732
ENSG00000114388	NPRL2	FALSE	FALSE	FALSE	FALSE	TRUE	FALSE	FALSE	3	50384761	50388522	chr3	50347330	50350826
ENSG00000114395	CYB561D2	FALSE	FALSE	FALSE	FALSE	TRUE	FALSE	FALSE	3	50388126	50395891	chr3	50350845	50358460
ENSG00000272104	XXcos-LUCA11.5	FALSE	FALSE	FALSE	FALSE	TRUE	FALSE	FALSE	3	50388323	50405354	chr3	50350892	50367923
ENSG00000126062	TMEM115	FALSE	FALSE	FALSE	FALSE	TRUE	FALSE	FALSE	3	50392180	50397041	chr3	50354750	50359521
ENSG00000271858	XXcos-LUCA11.4	FALSE	FALSE	FALSE	FALSE	TRUE	FALSE	FALSE	3	50402765	50405628	chr3	50365334	50368197
ENSG00000114735	HEMK1	FALSE	FALSE	FALSE	FALSE	TRUE	FALSE	FALSE	3	50606583	50622366	chr3	50569152	50596168
ENSG00000114737	CISH	FALSE	FALSE	FALSE	FALSE	TRUE	FALSE	FALSE	3	50643921	50649262	chr3	50606489	50611774
ENSG00000114738	MAPKAPK3	FALSE	FALSE	FALSE	FALSE	TRUE	FALSE	FALSE	3	50648951	50686720	chr3	50611520	50649291
ENSG00000273356	LINC02019	FALSE	FALSE	FALSE	FALSE	TRUE	FALSE	FALSE	3	50707420	50709479	chr3	50669989	50672048
ENSG00000272543	MIR4787	FALSE	FALSE	FALSE	FALSE	TRUE	FALSE	FALSE	3	50712511	50712594	chr3	50675080	50675163
ENSG00000145041	DCAF1	FALSE	FALSE	FALSE	FALSE	FALSE	TRUE	FALSE	3	51433298	51534010	chr3	51395867	51500015
ENSG00000164080	RAD54L2	FALSE	FALSE	FALSE	FALSE	FALSE	TRUE	FALSE	3	51575160	51702683	chr3	51538719	51668667
ENSG00000224792	IQCF4P	FALSE	FALSE	FALSE	FALSE	TRUE	TRUE	FALSE	3	51851619	51853651	chr3	51817603	51819635
ENSG00000229972	IQCF3	FALSE	FALSE	FALSE	FALSE	TRUE	TRUE	FALSE	3	51851620	51864876	chr3	51826883	51833389
ENSG00000184345	IQCF2	FALSE	FALSE	FALSE	FALSE	TRUE	TRUE	FALSE	3	51895645	51897440	chr3	51861615	51863424
ENSG00000241789	RN7SL504P	FALSE	FALSE	FALSE	FALSE	TRUE	FALSE	FALSE	3	51906221	51906467	chr3	51872178	51872464
ENSG00000235455	IQCF5-AS1	FALSE	FALSE	FALSE	FALSE	TRUE	FALSE	FALSE	3	51907612	51909783	chr3	51873596	51875767
ENSG00000214681	IQCF5	FALSE	FALSE	FALSE	FALSE	TRUE	FALSE	FALSE	3	51907737	51909600	chr3	51873721	51875601
ENSG00000173389	IQCF1	FALSE	FALSE	FALSE	FALSE	TRUE	TRUE	FALSE	3	51928892	51937351	chr3	51894876	51903353
ENSG00000114767	RRP9	FALSE	FALSE	FALSE	FALSE	FALSE	TRUE	FALSE	3	51967446	51975957	chr3	51933429	51941904
ENSG00000090097	PCBP4	FALSE	FALSE	FALSE	FALSE	FALSE	TRUE	FALSE	3	51991470	52002426	chr3	51957454	51974016
ENSG00000114779	ABHD14B	FALSE	FALSE	FALSE	FALSE	FALSE	TRUE	FALSE	3	52002526	52017425	chr3	51968510	51983409
ENSG00000242849	ALDOAP1	FALSE	FALSE	FALSE	FALSE	TRUE	TRUE	FALSE	3	52227186	52228801	chr3	52193170	52194785
ENSG00000023330	ALAS1	FALSE	FALSE	FALSE	FALSE	TRUE	TRUE	FALSE	3	52232102	52248343	chr3	52198086	52214327
ENSG00000239732	TLR9	FALSE	FALSE	FALSE	FALSE	TRUE	TRUE	FALSE	3	52255096	52273183	chr3	52221080	52225645
ENSG00000247596	TWF2	FALSE	FALSE	FALSE	FALSE	TRUE	FALSE	FALSE	3	52262626	52273276	chr3	52228612	52246788
ENSG00000243224	TWF2-DT	FALSE	FALSE	FALSE	FALSE	TRUE	FALSE	FALSE	3	52273274	52275113	chr3	52239256	52241104
ENSG00000164088	PPM1M	FALSE	FALSE	FALSE	FALSE	TRUE	TRUE	FALSE	3	52279841	52284613	chr3	52245759	52250599
ENSG00000164091	WDR82	FALSE	FALSE	FALSE	FALSE	TRUE	FALSE	FALSE	3	52288437	52322036	chr3	52254434	52288020
ENSG00000199150	MIRLET7G	FALSE	FALSE	FALSE	FALSE	TRUE	FALSE	FALSE	3	52302292	52302379	chr3	52268278	52268361
ENSG00000168237	GLYCTK	FALSE	FALSE	FALSE	FALSE	TRUE	TRUE	FALSE	3	52321105	52329272	chr3	52287089	52295257
ENSG00000242797	GLYCTK-AS1	FALSE	FALSE	FALSE	FALSE	TRUE	TRUE	FALSE	3	52322599	52333083	chr3	52288580	52299067
ENSG00000207926	MIR135A1	FALSE	FALSE	FALSE	FALSE	TRUE	FALSE	FALSE	3	52328235	52328324	chr3	52294219	52294308
ENSG00000114841	DNAH1	FALSE	FALSE	FALSE	FALSE	TRUE	TRUE	FALSE	3	52350335	52434507	chr3	52316319	52400492
ENSG00000239557	PPP2R5CP	FALSE	FALSE	FALSE	FALSE	TRUE	FALSE	FALSE	3	52407668	52408898	chr3	52373652	52374882
ENSG00000163930	BAP1	FALSE	FALSE	FALSE	FALSE	TRUE	FALSE	FALSE	3	52435029	52444366	chr3	52401008	52410008
ENSG00000010318	PHF7	FALSE	FALSE	FALSE	FALSE	TRUE	TRUE	FALSE	3	52444673	52457657	chr3	52410660	52423641
ENSG00000010319	SEMA3G	FALSE	FALSE	FALSE	FALSE	TRUE	TRUE	FALSE	3	52467069	52479101	chr3	52433035	52445103
ENSG00000114854	TNNC1	FALSE	FALSE	FALSE	FALSE	TRUE	TRUE	FALSE	3	52485118	52488086	chr3	52451100	52454041
ENSG00000010322	NISCH	FALSE	FALSE	FALSE	FALSE	TRUE	TRUE	FALSE	3	52489134	52527087	chr3	52455118	52493068
ENSG00000010327	STAB1	TRUE	FALSE	FALSE	FALSE	TRUE	TRUE	FALSE	3	52529354	52558511	chr3	52495338	52524495
ENSG00000168268	NT5DC2	FALSE	FALSE	FALSE	FALSE	TRUE	TRUE	FALSE	3	52558386	52569070	chr3	52524385	52535054
ENSG00000168273	SMIM4	FALSE	FALSE	FALSE	FALSE	TRUE	TRUE	FALSE	3	52568029	52613253	chr3	52534013	52579237
ENSG00000163939	PBRM1	FALSE	FALSE	FALSE	FALSE	TRUE	TRUE	TRUE	3	52579368	52719933	chr3	52545352	52685917
ENSG00000252768	RNU6-856P	FALSE	FALSE	FALSE	FALSE	TRUE	TRUE	FALSE	3	52585862	52585959	chr3	52551846	52551943
ENSG00000221518	RNU6ATAC16P	FALSE	FALSE	FALSE	FALSE	TRUE	TRUE	FALSE	3	52594586	52594723	chr3	52560570	52560707
ENSG00000163938	GNL3	FALSE	FALSE	FALSE	FALSE	TRUE	TRUE	FALSE	3	52715172	52728508	chr3	52681156	52694497
ENSG00000252787	SNORD19B	FALSE	FALSE	FALSE	FALSE	TRUE	TRUE	FALSE	3	52722898	52722977	chr3	52688890	52688962
ENSG00000212493	SNORD19	FALSE	FALSE	FALSE	FALSE	TRUE	TRUE	FALSE	3	52723264	52723331	chr3	52689248	52689315
ENSG00000212452	SNORD69	FALSE	FALSE	FALSE	FALSE	TRUE	FALSE	FALSE	3	52726752	52726828	chr3	52692736	52692812
ENSG00000016864	GLT8D1	FALSE	FALSE	FALSE	FALSE	TRUE	TRUE	FALSE	3	52728505	52740048	chr3	52694486	52706032
ENSG00000114902	SPCS1	FALSE	FALSE	FALSE	FALSE	TRUE	TRUE	FALSE	3	52738971	52742182	chr3	52704955	52711148
ENSG00000114904	NEK4	FALSE	FALSE	FALSE	FALSE	TRUE	TRUE	FALSE	3	52744800	52804965	chr3	52708444	52770946
ENSG00000270941	RP5-966M1.5	FALSE	FALSE	FALSE	FALSE	TRUE	TRUE	FALSE	3	52768751	52769029	chr3	52734735	52735013
ENSG00000271137	RP5-966M1.4	FALSE	FALSE	FALSE	FALSE	TRUE	TRUE	FALSE	3	52787542	52788706	chr3	52753526	52754690
ENSG00000055957	ITIH1	FALSE	FALSE	FALSE	FALSE	TRUE	TRUE	FALSE	3	52811603	52826078	chr3	52777595	52792068
ENSG00000162267	ITIH3	FALSE	FALSE	FALSE	FALSE	TRUE	TRUE	FALSE	3	52828784	52843025	chr3	52794768	52808799
ENSG00000055955	ITIH4	FALSE	FALSE	FALSE	FALSE	TRUE	TRUE	FALSE	3	52846991	52865495	chr3	52812962	52830688
ENSG00000243696	RP5-966M1.6	FALSE	FALSE	FALSE	FALSE	TRUE	TRUE	FALSE	3	52847298	52869745	chr3	52813282	52835729
ENSG00000239799	ITIH4-AS1	FALSE	FALSE	FALSE	FALSE	TRUE	FALSE	FALSE	3	52857951	52859330	chr3	52823935	52825314
ENSG00000272573	MUSTN1	FALSE	FALSE	FALSE	FALSE	TRUE	TRUE	FALSE	3	52867130	52869235	chr3	52833114	52835019
ENSG00000248592	STIMATE-MUSTN1	FALSE	FALSE	FALSE	FALSE	TRUE	FALSE	FALSE	3	52867137	52931578	chr3	52833121	52897562
ENSG00000213533	STIMATE	FALSE	FALSE	FALSE	FALSE	TRUE	TRUE	FALSE	3	52870235	52931612	chr3	52836219	52897548
ENSG00000163935	SFMBT1	FALSE	FALSE	FALSE	FALSE	TRUE	TRUE	FALSE	3	52937588	53080766	chr3	52903572	53046750
ENSG00000272305	RP11-894J14.5	FALSE	FALSE	FALSE	FALSE	TRUE	FALSE	FALSE	3	53003135	53133469	chr3	52969119	53099453
ENSG00000242142	SERBP1P3	FALSE	FALSE	FALSE	FALSE	TRUE	TRUE	FALSE	3	53098299	53099107	chr3	53064283	53065091
ENSG00000163933	RFT1	FALSE	FALSE	FALSE	FALSE	TRUE	FALSE	FALSE	3	53122499	53164478	chr3	53088483	53130453
ENSG00000163932	PRKCD	FALSE	FALSE	FALSE	FALSE	TRUE	FALSE	FALSE	3	53190025	53226733	chr3	53156009	53192717
ENSG00000163931	TKT	FALSE	FALSE	FALSE	FALSE	TRUE	FALSE	FALSE	3	53258723	53290068	chr3	53224712	53256052
ENSG00000157445	CACNA2D3	TRUE	TRUE	FALSE	FALSE	FALSE	FALSE	TRUE	3	54156574	55108584	chr3	54122547	55074557
ENSG00000187672	ERC2	FALSE	FALSE	FALSE	FALSE	TRUE	TRUE	FALSE	3	55542336	56502391	chr3	55508311	56469095
ENSG00000189283	FHIT	TRUE	FALSE	FALSE	FALSE	TRUE	FALSE	TRUE	3	59735036	61237133	chr3	59747277	61251459
ENSG00000144724	PTPRG	TRUE	TRUE	FALSE	FALSE	TRUE	TRUE	FALSE	3	61547243	62283288	chr3	61561569	62297609
ENSG00000237456	ID2B	FALSE	FALSE	FALSE	FALSE	FALSE	TRUE	FALSE	3	62109878	62110282	chr3	62124204	62124608
ENSG00000163638	ADAMTS9	FALSE	FALSE	FALSE	FALSE	FALSE	TRUE	FALSE	3	64501333	64673676	chr3	64515654	64688000
ENSG00000151276	MAGI1	FALSE	TRUE	FALSE	FALSE	TRUE	FALSE	FALSE	3	65339200	66024509	chr3	65353525	66038918
ENSG00000183662	TAFA1	FALSE	FALSE	FALSE	FALSE	TRUE	FALSE	FALSE	3	68053359	68594776	chr3	68004247	68545621
ENSG00000240405	SAMMSON	FALSE	TRUE	FALSE	FALSE	TRUE	FALSE	FALSE	3	70048728	70064469	chr3	69999550	70518064
ENSG00000242120	MDFIC2	TRUE	FALSE	FALSE	FALSE	TRUE	FALSE	TRUE	3	70246045	70361877	chr3	70194479	70312638
ENSG00000114861	FOXP1	TRUE	TRUE	FALSE	FALSE	TRUE	TRUE	TRUE	3	71003844	71633140	chr3	70954693	71583978
ENSG00000221264	MIR1284	FALSE	FALSE	FALSE	FALSE	TRUE	FALSE	FALSE	3	71591121	71591240	chr3	71541970	71542089
ENSG00000242094	FOXP1-IT1	FALSE	FALSE	FALSE	FALSE	TRUE	TRUE	FALSE	3	71619406	71623608	chr3	71570255	71574457
ENSG00000163412	EIF4E3	FALSE	FALSE	FALSE	FALSE	TRUE	FALSE	FALSE	3	71724567	71803924	chr3	71675414	71754773
ENSG00000170837	GPR27	FALSE	FALSE	FALSE	FALSE	TRUE	FALSE	FALSE	3	71803201	71805647	chr3	71753855	71756496
ENSG00000163421	PROK2	TRUE	FALSE	FALSE	FALSE	FALSE	TRUE	FALSE	3	71820807	71834357	chr3	71771655	71785206
ENSG00000244345	RP11-654C22.2	FALSE	FALSE	FALSE	FALSE	FALSE	TRUE	FALSE	3	72553957	72599703	chr3	72504806	72550552
ENSG00000185008	ROBO2	TRUE	TRUE	FALSE	FALSE	TRUE	TRUE	TRUE	3	75955846	77699115	chr3	75906695	77649964
ENSG00000239226	MRPS17P3	FALSE	FALSE	FALSE	FALSE	TRUE	FALSE	FALSE	3	78574251	78574635	chr3	78525101	78525485
ENSG00000239440	LINC02008	FALSE	FALSE	FALSE	FALSE	TRUE	FALSE	FALSE	3	82035289	82512826	chr3	81986138	82463675
ENSG00000138468	SENP7	FALSE	FALSE	FALSE	FALSE	TRUE	FALSE	FALSE	3	101043049	101232085	chr3	101324205	101513241
ENSG00000241738	ZNF90P1	FALSE	FALSE	FALSE	FALSE	TRUE	FALSE	FALSE	3	101076136	101078086	chr3	101357292	101359242
ENSG00000232830	FAM136CP	FALSE	FALSE	FALSE	FALSE	TRUE	FALSE	FALSE	3	101133072	101133477	chr3	101414228	101414633
ENSG00000273125	LINC01990	FALSE	FALSE	FALSE	FALSE	FALSE	TRUE	FALSE	3	107149777	107182759	chr3	107430892	107463912
ENSG00000114439	BBX	FALSE	FALSE	FALSE	FALSE	TRUE	TRUE	FALSE	3	107241783	107530171	chr3	107522936	107811339
ENSG00000241469	LINC00635	FALSE	FALSE	FALSE	FALSE	TRUE	FALSE	FALSE	3	107559075	107600847	chr3	107840228	107882250
ENSG00000240423	LINC00636	FALSE	FALSE	FALSE	FALSE	TRUE	TRUE	FALSE	3	107602095	107647754	chr3	107834586	107928907
ENSG00000196776	CD47	FALSE	FALSE	FALSE	FALSE	TRUE	TRUE	FALSE	3	107762145	107809872	chr3	108043091	108091862
ENSG00000271856	LINC01215	FALSE	FALSE	FALSE	FALSE	TRUE	FALSE	FALSE	3	107844668	107857457	chr3	108125821	108138610
ENSG00000114446	IFT57	FALSE	FALSE	FALSE	FALSE	TRUE	TRUE	FALSE	3	107879659	107941417	chr3	108160812	108222435
ENSG00000114455	HHLA2	TRUE	FALSE	FALSE	FALSE	TRUE	FALSE	FALSE	3	108015376	108097132	chr3	108296529	108378285
ENSG00000243188	HNRNPA1P17	FALSE	FALSE	FALSE	FALSE	TRUE	FALSE	FALSE	3	108044367	108045661	chr3	108325520	108326814
ENSG00000144821	MYH15	FALSE	FALSE	FALSE	FALSE	TRUE	TRUE	TRUE	3	108099216	108248169	chr3	108380368	108529322
ENSG00000241634	RP11-381E24.1	FALSE	FALSE	FALSE	FALSE	TRUE	FALSE	FALSE	3	108262214	108262722	chr3	108543367	108543875
ENSG00000163507	CIP2A	FALSE	FALSE	FALSE	FALSE	TRUE	FALSE	FALSE	3	108268716	108308491	chr3	108549864	108589644
ENSG00000198919	DZIP3	FALSE	FALSE	FALSE	FALSE	TRUE	FALSE	FALSE	3	108308529	108413693	chr3	108589705	108694840
ENSG00000241777	RP11-148O7.2	FALSE	FALSE	FALSE	FALSE	TRUE	FALSE	FALSE	3	108444287	108444383	chr3	108725440	108725536
ENSG00000163611	SPICE1	FALSE	FALSE	FALSE	FALSE	TRUE	FALSE	FALSE	3	113161565	113234034	chr3	113442718	113515187
ENSG00000072858	SIDT1	FALSE	FALSE	FALSE	FALSE	TRUE	FALSE	FALSE	3	113251143	113348425	chr3	113532555	113629575
ENSG00000239453	SIDT1-AS1	FALSE	FALSE	FALSE	FALSE	TRUE	FALSE	FALSE	3	113307595	113309036	chr3	113588748	113590189
ENSG00000265253	MIR4446	FALSE	FALSE	FALSE	FALSE	TRUE	FALSE	FALSE	3	113313723	113313789	chr3	113594876	113594942
ENSG00000241529	RN7SL767P	FALSE	FALSE	FALSE	FALSE	TRUE	FALSE	FALSE	3	113351551	113351827	chr3	113632704	113632998
ENSG00000181722	ZBTB20	TRUE	TRUE	FALSE	FALSE	TRUE	FALSE	TRUE	3	114056941	114866118	chr3	114314500	115147292
ENSG00000239946	ZBTB20-AS3	FALSE	FALSE	FALSE	FALSE	TRUE	FALSE	FALSE	3	114591961	114595361	chr3	114873114	114876514
ENSG00000240002	YBX1P3	FALSE	FALSE	FALSE	FALSE	TRUE	FALSE	FALSE	3	114649388	114650296	chr3	114930541	114931449
ENSG00000242767	ZBTB20-AS4	FALSE	FALSE	FALSE	FALSE	TRUE	FALSE	FALSE	3	114819270	114821908	chr3	115100423	115103061
ENSG00000242880	RP11-190P13.2	FALSE	FALSE	FALSE	FALSE	TRUE	FALSE	FALSE	3	114970043	115004194	chr3	115147605	115564389
ENSG00000244157	EIF4E2P2	FALSE	FALSE	FALSE	FALSE	TRUE	FALSE	FALSE	3	114997972	114998707	chr3	115279125	115279860
ENSG00000185565	LSAMP	TRUE	TRUE	FALSE	FALSE	TRUE	TRUE	TRUE	3	115521235	117716095	chr3	115802363	117139389
ENSG00000243014	PTMAP8	FALSE	FALSE	FALSE	FALSE	FALSE	TRUE	FALSE	3	116745545	116745886	chr3	117026698	117027039
ENSG00000239268	RP11-384F7.2	FALSE	FALSE	FALSE	FALSE	TRUE	TRUE	FALSE	3	117391001	117716439	chr3	117672154	117997592
ENSG00000240393	RP11-768G7.1	FALSE	FALSE	FALSE	FALSE	TRUE	FALSE	FALSE	3	117393189	117393991	chr3	117674342	117675144
ENSG00000241213	LINC02024	FALSE	FALSE	FALSE	FALSE	TRUE	FALSE	FALSE	3	117397540	117409779	chr3	117678693	117691005
ENSG00000242816	RP11-768G7.3	FALSE	FALSE	FALSE	FALSE	TRUE	TRUE	FALSE	3	117509520	117512612	chr3	117719859	117794384
ENSG00000243276	RP11-384F7.1	TRUE	FALSE	FALSE	FALSE	TRUE	FALSE	FALSE	3	117723666	118276515	chr3	118004819	118810836
ENSG00000113971	NPHP3	FALSE	FALSE	FALSE	FALSE	FALSE	TRUE	FALSE	3	132276986	132441303	chr3	132680609	132722432
ENSG00000248724	NPHP3-AS1	FALSE	FALSE	FALSE	FALSE	FALSE	TRUE	FALSE	3	132440594	132593067	chr3	132721750	132874223
ENSG00000249725	RP11-469L4.1	FALSE	FALSE	FALSE	FALSE	TRUE	FALSE	FALSE	3	132733848	132755896	chr3	133015004	133037052
ENSG00000144868	TMEM108	FALSE	FALSE	FALSE	FALSE	TRUE	FALSE	TRUE	3	132757235	133116636	chr3	133038391	133397775
ENSG00000249820	RP11-503I22.2	FALSE	FALSE	FALSE	FALSE	FALSE	TRUE	FALSE	3	133128799	133129687	chr3	133409955	133410843
ENSG00000163714	U2SURP	TRUE	FALSE	FALSE	FALSE	FALSE	FALSE	TRUE	3	142683339	142779567	chr3	142964497	143060725
ENSG00000181804	SLC9A9	FALSE	FALSE	FALSE	FALSE	FALSE	TRUE	FALSE	3	142984064	143567373	chr3	143265222	143848485
ENSG00000181744	DIPK2A	FALSE	FALSE	FALSE	FALSE	FALSE	FALSE	TRUE	3	143690640	143767561	chr3	143971823	144048719
ENSG00000239265	CLRN1-AS1	FALSE	FALSE	FALSE	FALSE	TRUE	FALSE	FALSE	3	150570271	150798513	chr3	150852484	151080726
ENSG00000152601	MBNL1	TRUE	FALSE	FALSE	FALSE	FALSE	TRUE	FALSE	3	151961617	152183569	chr3	152243828	152465780
ENSG00000229619	MBNL1-AS1	FALSE	FALSE	FALSE	FALSE	FALSE	TRUE	FALSE	3	151980405	151987344	chr3	152245262	152269590
ENSG00000169860	P2RY1	FALSE	FALSE	FALSE	FALSE	FALSE	FALSE	TRUE	3	152552736	152555841	chr3	152835131	152841439
ENSG00000197415	VEPH1	FALSE	FALSE	FALSE	FALSE	TRUE	TRUE	FALSE	3	156977531	157251408	chr3	157259742	157533619
ENSG00000174899	SLC66A1L	TRUE	FALSE	FALSE	FALSE	TRUE	TRUE	FALSE	3	157261035	157395538	chr3	157543246	157677749
ENSG00000251751	RN7SKP46	FALSE	FALSE	FALSE	FALSE	TRUE	FALSE	FALSE	3	157648281	157648514	chr3	157930492	157930725
ENSG00000239716	RP11-290K4.1	FALSE	FALSE	FALSE	FALSE	TRUE	FALSE	FALSE	3	157694350	157695925	chr3	157976561	157978136
ENSG00000242536	RP11-290K4.2	FALSE	FALSE	FALSE	FALSE	TRUE	TRUE	FALSE	3	157734005	157806786	chr3	157814822	158088997
ENSG00000168779	SHOX2	FALSE	FALSE	FALSE	FALSE	TRUE	TRUE	FALSE	3	157814948	157824292	chr3	158095905	158106420
ENSG00000174891	RSRC1	TRUE	TRUE	FALSE	FALSE	TRUE	TRUE	FALSE	3	157823644	158263519	chr3	158105855	158545730
ENSG00000241723	RP11-113A11.1	FALSE	FALSE	FALSE	FALSE	TRUE	TRUE	FALSE	3	157993598	157994210	chr3	158275809	158276421
ENSG00000243314	RP11-538P18.1	FALSE	FALSE	FALSE	FALSE	TRUE	TRUE	FALSE	3	158214350	158214723	chr3	158496561	158496934
ENSG00000243150	MLF1-DT	FALSE	FALSE	FALSE	FALSE	TRUE	FALSE	FALSE	3	158263009	158288855	chr3	158545189	158571066
ENSG00000178053	MLF1	FALSE	FALSE	FALSE	FALSE	TRUE	FALSE	FALSE	3	158288952	158325041	chr3	158571163	158607252
ENSG00000243025	MTAPP1	FALSE	FALSE	FALSE	FALSE	TRUE	FALSE	FALSE	3	158327399	158328646	chr3	158609610	158610857
ENSG00000243165	RP11-79M21.3	FALSE	FALSE	FALSE	FALSE	TRUE	FALSE	FALSE	3	158344445	158344638	chr3	158626656	158626849
ENSG00000079257	LXN	FALSE	FALSE	FALSE	FALSE	TRUE	FALSE	FALSE	3	158363611	158390482	chr3	158645822	158672648
ENSG00000244128	LINC01322	FALSE	FALSE	FALSE	FALSE	TRUE	FALSE	FALSE	3	164924748	165373211	chr3	165206929	165846519
ENSG00000114200	BCHE	TRUE	FALSE	FALSE	FALSE	TRUE	FALSE	FALSE	3	165490692	165555260	chr3	165772904	165837462
ENSG00000169064	ZBBX	FALSE	FALSE	FALSE	FALSE	TRUE	FALSE	FALSE	3	166958075	167099134	chr3	167239843	167407874
ENSG00000241669	LINC01327	FALSE	FALSE	FALSE	FALSE	TRUE	FALSE	FALSE	3	167110584	167126307	chr3	167392796	167408519
ENSG00000114204	SERPINI2	FALSE	FALSE	FALSE	FALSE	TRUE	FALSE	FALSE	3	167159577	167196792	chr3	167441914	167478972
ENSG00000237473	RP11-324C10.1	FALSE	FALSE	FALSE	FALSE	TRUE	FALSE	FALSE	3	172871527	173054755	chr3	173153737	173336965
ENSG00000169760	NLGN1	TRUE	FALSE	FALSE	FALSE	FALSE	FALSE	TRUE	3	173114074	174004434	chr3	173396284	174294372
ENSG00000177694	NAALADL2	FALSE	FALSE	FALSE	FALSE	FALSE	FALSE	TRUE	3	174156363	175523428	chr3	174438573	175810548
ENSG00000177565	TBL1XR1	FALSE	FALSE	FALSE	FALSE	FALSE	TRUE	FALSE	3	176737143	176915261	chr3	177019340	177228000
ENSG00000228221	LINC00578	FALSE	FALSE	FALSE	FALSE	TRUE	FALSE	FALSE	3	177159709	177470093	chr3	177441910	177767379
ENSG00000197584	KCNMB2	TRUE	TRUE	FALSE	FALSE	TRUE	FALSE	FALSE	3	177990720	178562217	chr3	178272932	178844429
ENSG00000271131	PPIAP75	FALSE	FALSE	FALSE	FALSE	TRUE	FALSE	FALSE	3	178211115	178211598	chr3	178493327	178493810
ENSG00000237978	KCNMB2-AS1	FALSE	FALSE	FALSE	FALSE	TRUE	FALSE	FALSE	3	178244293	178578193	chr3	178526505	178937352
ENSG00000242068	RP11-259P15.4	FALSE	FALSE	FALSE	FALSE	TRUE	FALSE	FALSE	3	180490538	180491702	chr3	180772750	180773914
ENSG00000242808	SOX2-OT	FALSE	FALSE	FALSE	FALSE	TRUE	TRUE	FALSE	3	180707558	181554668	chr3	180989762	181836880
ENSG00000235294	RPL7AP25	FALSE	FALSE	FALSE	FALSE	TRUE	FALSE	FALSE	3	181222863	181223667	chr3	181505075	181505879
ENSG00000113790	EHHADH	TRUE	FALSE	FALSE	FALSE	FALSE	FALSE	FALSE	3	184908412	184999778	chr3	185190624	185281990
ENSG00000244405	ETV5	TRUE	FALSE	FALSE	FALSE	TRUE	FALSE	TRUE	3	185764097	185828107	chr3	186046314	186110318
ENSG00000234197	ETV5-AS1	FALSE	FALSE	FALSE	FALSE	TRUE	FALSE	FALSE	3	185796959	185798736	chr3	186079170	186080947
ENSG00000214147	RP11-332P22.2	TRUE	FALSE	FALSE	FALSE	FALSE	FALSE	FALSE	3	190548754	190549962	chr3	190830965	190832173
ENSG00000188729	OSTN	FALSE	FALSE	FALSE	FALSE	FALSE	FALSE	TRUE	3	190917030	190983404	chr3	191199241	191265615
ENSG00000114279	FGF12	FALSE	FALSE	FALSE	FALSE	FALSE	TRUE	FALSE	3	191857184	192485553	chr3	192139390	192767764
ENSG00000180611	MB21D2	FALSE	FALSE	FALSE	FALSE	FALSE	TRUE	FALSE	3	192514604	192635950	chr3	192796815	192917856
ENSG00000187527	ATP13A5	FALSE	FALSE	FALSE	FALSE	FALSE	FALSE	TRUE	3	192992579	193096632	chr3	193274789	193378820
ENSG00000127249	ATP13A4	FALSE	FALSE	FALSE	FALSE	TRUE	FALSE	FALSE	3	193119866	193310900	chr3	193398967	193593111
ENSG00000225473	ATP13A4-AS1	FALSE	FALSE	FALSE	FALSE	TRUE	FALSE	FALSE	3	193271002	193272877	chr3	193553213	193555088
ENSG00000236297	EEF1A1P23	FALSE	FALSE	TRUE	FALSE	TRUE	FALSE	FALSE	3	193296601	193310879	chr3	193578812	193593090
ENSG00000198836	OPA1	TRUE	TRUE	FALSE	FALSE	TRUE	FALSE	FALSE	3	193310933	193415612	chr3	193593144	193697811
ENSG00000224855	OPA1-AS1	FALSE	FALSE	FALSE	FALSE	TRUE	TRUE	FALSE	3	193336398	193345126	chr3	193618609	193627337
ENSG00000243991	RN7SL447P	FALSE	FALSE	FALSE	FALSE	TRUE	FALSE	FALSE	3	193458262	193458510	chr3	193740471	193740715
ENSG00000232874	LINC02924	FALSE	FALSE	FALSE	FALSE	FALSE	TRUE	FALSE	3	193848405	193848990	chr3	194130616	194131201
ENSG00000114315	HES1	FALSE	FALSE	FALSE	FALSE	FALSE	TRUE	FALSE	3	193853934	193856521	chr3	194136148	194138732
ENSG00000214145	LINC00887	FALSE	FALSE	FALSE	FALSE	FALSE	TRUE	FALSE	3	194014254	194030592	chr3	194296191	194322871
ENSG00000283563		FALSE	FALSE	FALSE	FALSE	TRUE	FALSE	FALSE				chr3	28349178	29767537
ENSG00000240747	KRBOX1	FALSE	FALSE	FALSE	FALSE	FALSE	TRUE	FALSE				chr3	42936386	42942792
ENSG00000251811	Y_RNA	FALSE	FALSE	FALSE	FALSE	TRUE	FALSE	FALSE				chr3	43472477	43472596
ENSG00000280435		FALSE	FALSE	FALSE	FALSE	TRUE	FALSE	FALSE				chr3	44115818	44117487
ENSG00000283036	LINC01988	FALSE	FALSE	FALSE	FALSE	TRUE	TRUE	FALSE				chr3	44424134	44429529
ENSG00000277509		FALSE	FALSE	FALSE	FALSE	TRUE	TRUE	FALSE				chr3	44528955	44529391
ENSG00000285416		FALSE	FALSE	FALSE	FALSE	TRUE	FALSE	FALSE				chr3	48997221	48999442
ENSG00000199546	Y_RNA	FALSE	FALSE	FALSE	FALSE	TRUE	TRUE	FALSE				chr3	49270132	49270239
ENSG00000283189		FALSE	FALSE	FALSE	FALSE	TRUE	TRUE	FALSE				chr3	49416777	49429314
ENSG00000281691	RBM5-AS1	FALSE	FALSE	FALSE	FALSE	TRUE	FALSE	FALSE				chr3	50099603	50100988
ENSG00000281358	RASSF1-AS1	FALSE	FALSE	FALSE	FALSE	TRUE	FALSE	FALSE				chr3	50337511	50338300
ENSG00000280382		FALSE	FALSE	FALSE	FALSE	TRUE	FALSE	FALSE				chr3	50599879	50601148
ENSG00000285749		FALSE	FALSE	FALSE	FALSE	TRUE	FALSE	FALSE				chr3	51798803	51830856
ENSG00000287707		FALSE	FALSE	FALSE	FALSE	TRUE	FALSE	FALSE				chr3	51927071	51932483
ENSG00000286419		FALSE	FALSE	FALSE	FALSE	TRUE	FALSE	FALSE				chr3	52183722	52186834
ENSG00000280003		FALSE	FALSE	FALSE	FALSE	TRUE	TRUE	FALSE				chr3	52217016	52219012
ENSG00000173366		FALSE	FALSE	FALSE	FALSE	TRUE	FALSE	FALSE				chr3	52221081	52231190
ENSG00000238862	SNORD19B	FALSE	FALSE	FALSE	FALSE	TRUE	FALSE	FALSE				chr3	52690744	52690827
ENSG00000222345	SNORD19C	FALSE	FALSE	FALSE	FALSE	TRUE	FALSE	FALSE				chr3	52691378	52691453
ENSG00000275956		FALSE	FALSE	FALSE	FALSE	TRUE	TRUE	FALSE				chr3	52732547	52733867
ENSG00000279144		FALSE	FALSE	FALSE	FALSE	TRUE	TRUE	FALSE				chr3	52848085	52848553
ENSG00000280417		FALSE	FALSE	FALSE	FALSE	TRUE	FALSE	FALSE				chr3	53046166	53048122
ENSG00000286531		FALSE	FALSE	FALSE	FALSE	TRUE	FALSE	FALSE				chr3	53196820	53197359
ENSG00000285708		FALSE	TRUE	FALSE	FALSE	TRUE	FALSE	FALSE				chr3	70959226	71754229
ENSG00000274387		FALSE	FALSE	FALSE	FALSE	TRUE	FALSE	FALSE				chr3	71567863	71571112
ENSG00000279277		FALSE	FALSE	FALSE	FALSE	TRUE	FALSE	FALSE				chr3	108032456	108039916
ENSG00000202379	SNORA70	FALSE	FALSE	FALSE	FALSE	TRUE	FALSE	FALSE				chr3	108574565	108574698
ENSG00000276763		FALSE	FALSE	FALSE	FALSE	TRUE	FALSE	FALSE				chr3	108574683	108575064
ENSG00000287795		FALSE	FALSE	FALSE	FALSE	TRUE	FALSE	FALSE				chr3	115413476	115486449
ENSG00000288074		FALSE	FALSE	FALSE	FALSE	TRUE	FALSE	FALSE				chr3	115418862	115438550
ENSG00000286892		FALSE	FALSE	FALSE	FALSE	TRUE	FALSE	FALSE				chr3	157579694	157587495
ENSG00000277143		FALSE	FALSE	FALSE	FALSE	TRUE	TRUE	FALSE				chr3	158336430	158336777
ENSG00000275163		FALSE	TRUE	FALSE	FALSE	TRUE	FALSE	FALSE				chr3	178419123	178843300
ENSG00000207370	Y_RNA	FALSE	FALSE	FALSE	FALSE	TRUE	FALSE	FALSE				chr3	193624189	193624301
ENSG00000125386	FAM193A	FALSE	FALSE	FALSE	FALSE	FALSE	TRUE	FALSE	4	2626988	2734292	chr4	2536647	2732573
ENSG00000109736	MFSD10	FALSE	FALSE	FALSE	FALSE	TRUE	FALSE	FALSE	4	2932288	2936586	chr4	2930561	2934834
ENSG00000125388	GRK4	FALSE	FALSE	FALSE	FALSE	TRUE	FALSE	FALSE	4	2965335	3042474	chr4	2963571	3040760
ENSG00000199335	RNU6-204P	FALSE	FALSE	FALSE	FALSE	TRUE	FALSE	FALSE	4	3045828	3045934	chr4	3044101	3044207
ENSG00000251075	HTT-AS	FALSE	FALSE	FALSE	FALSE	TRUE	FALSE	FALSE	4	3065198	3076241	chr4	3049094	3074538
ENSG00000197386	HTT	TRUE	TRUE	FALSE	FALSE	TRUE	TRUE	TRUE	4	3076408	3245676	chr4	3041363	3243957
ENSG00000188981	MSANTD1	FALSE	FALSE	FALSE	FALSE	TRUE	FALSE	FALSE	4	3246096	3273465	chr4	3244369	3271738
ENSG00000249252	C1QTNF7-AS1	FALSE	FALSE	FALSE	FALSE	TRUE	FALSE	FALSE	4	15006566	15429538	chr4	15004942	15427914
ENSG00000163145	C1QTNF7	FALSE	FALSE	FALSE	FALSE	TRUE	FALSE	FALSE	4	15341442	15447790	chr4	15339818	15446167
ENSG00000251379	RP11-484O2.1	FALSE	FALSE	FALSE	FALSE	TRUE	FALSE	FALSE	4	15359765	15421656	chr4	15358141	15420032
ENSG00000048342	CC2D2A	FALSE	FALSE	FALSE	FALSE	TRUE	FALSE	FALSE	4	15471489	15603180	chr4	15469865	15601552
ENSG00000249930	AC007016.3	FALSE	FALSE	FALSE	FALSE	TRUE	FALSE	FALSE	4	15494353	15494596	chr4	15492729	15492972
ENSG00000118564	FBXL5	FALSE	FALSE	FALSE	FALSE	FALSE	TRUE	FALSE	4	15606162	15683302	chr4	15604381	15681679
ENSG00000263327	TAPT1-AS1	FALSE	FALSE	FALSE	FALSE	FALSE	TRUE	FALSE	4	16228286	16321763	chr4	16226685	16320140
ENSG00000169744	LDB2	TRUE	TRUE	FALSE	FALSE	TRUE	TRUE	FALSE	4	16503164	16900432	chr4	16501541	16898678
ENSG00000151552	QDPR	FALSE	FALSE	FALSE	FALSE	FALSE	FALSE	TRUE	4	17461884	17513857	chr4	17460261	17512206
ENSG00000145147	SLIT2	FALSE	FALSE	FALSE	FALSE	TRUE	FALSE	FALSE	4	20254883	20622184	chr4	20251905	20620561
ENSG00000248228	SLIT2-IT1	FALSE	FALSE	FALSE	FALSE	TRUE	FALSE	FALSE	4	20393812	20396479	chr4	20392154	20394856
ENSG00000185774	KCNIP4	TRUE	TRUE	FALSE	FALSE	FALSE	FALSE	TRUE	4	20730239	21950422	chr4	20728606	21948772
ENSG00000152990	ADGRA3	FALSE	FALSE	FALSE	FALSE	FALSE	TRUE	FALSE	4	22346694	22517677	chr4	22345071	22516066
ENSG00000207697	MIR573	FALSE	FALSE	FALSE	FALSE	TRUE	FALSE	FALSE	4	24521815	24521913	chr4	24520192	24520290
ENSG00000250038	RP11-180C1.1	FALSE	FALSE	FALSE	FALSE	TRUE	TRUE	FALSE	4	28363901	28404486	chr4	28343862	28402936
ENSG00000248338	LINC02472	FALSE	FALSE	FALSE	FALSE	FALSE	TRUE	FALSE	4	29216020	29222784	chr4	29214253	29291869
ENSG00000121892	PDS5A	FALSE	FALSE	FALSE	FALSE	TRUE	FALSE	FALSE	4	39824483	39979576	chr4	39822863	39977956
ENSG00000271278	ELOCP33	FALSE	FALSE	FALSE	FALSE	TRUE	FALSE	FALSE	4	39934074	39935181	chr4	39932454	39933561
ENSG00000252970	RNA5SP159	FALSE	FALSE	FALSE	FALSE	TRUE	FALSE	FALSE	4	39938373	39938475	chr4	39936753	39936855
ENSG00000250568	RP11-333E13.2	FALSE	FALSE	FALSE	FALSE	TRUE	FALSE	FALSE	4	39974748	39975062	chr4	39973128	39973442
ENSG00000231707	PABPC1P1	FALSE	FALSE	FALSE	FALSE	TRUE	FALSE	FALSE	4	39975064	39975958	chr4	39973444	39974338
ENSG00000109132	PHOX2B	FALSE	FALSE	FALSE	FALSE	FALSE	FALSE	TRUE	4	41746099	41750987	chr4	41744082	41748725
ENSG00000249745	HMGB1P28	FALSE	FALSE	FALSE	FALSE	TRUE	FALSE	FALSE	4	41844171	41845967	chr4	41842154	41843950
ENSG00000245870	LINC00682	FALSE	FALSE	FALSE	FALSE	TRUE	FALSE	FALSE	4	41878498	41884628	chr4	41872741	41882955
ENSG00000249771	RP11-457P14.5	FALSE	FALSE	FALSE	FALSE	TRUE	FALSE	FALSE	4	41885077	41896596	chr4	41883060	41935075
ENSG00000249887	RP11-457P14.6	FALSE	FALSE	FALSE	FALSE	TRUE	FALSE	FALSE	4	41926197	41926397	chr4	41924180	41924380
ENSG00000109133	TMEM33	FALSE	FALSE	FALSE	FALSE	TRUE	FALSE	FALSE	4	41937137	41962589	chr4	41935129	41960803
ENSG00000182308	DCAF4L1	FALSE	FALSE	FALSE	FALSE	TRUE	FALSE	FALSE	4	41983713	41988476	chr4	41981756	41986465
ENSG00000272862	RP11-814H16.2	FALSE	FALSE	FALSE	FALSE	TRUE	FALSE	FALSE	4	41990758	41991254	chr4	41988741	41989237
ENSG00000014824	SLC30A9	TRUE	FALSE	FALSE	FALSE	TRUE	FALSE	FALSE	4	41992489	42092474	chr4	41990502	42090461
ENSG00000249212	ATP1B1P1	FALSE	FALSE	FALSE	FALSE	TRUE	FALSE	FALSE	4	42031226	42032140	chr4	42029209	42030123
ENSG00000151834	GABRA2	FALSE	FALSE	FALSE	FALSE	FALSE	TRUE	FALSE	4	46250444	46477247	chr4	46243548	46475230
ENSG00000170516	COX7B2	FALSE	FALSE	FALSE	FALSE	FALSE	TRUE	FALSE	4	46736844	46911252	chr4	46734827	46909245
ENSG00000163288	GABRB1	TRUE	TRUE	FALSE	FALSE	TRUE	FALSE	TRUE	4	46995740	47428461	chr4	46993723	47426447
ENSG00000259959	RP11-121C2.2	FALSE	FALSE	FALSE	FALSE	TRUE	FALSE	FALSE	4	47842139	47846356	chr4	47840122	47844339
ENSG00000170448	NFXL1	FALSE	FALSE	FALSE	TRUE	FALSE	FALSE	FALSE	4	47849257	47916653	chr4	47847233	47914667
ENSG00000250464	LRRC34P2	FALSE	FALSE	FALSE	FALSE	TRUE	FALSE	FALSE	4	56179178	56180091	chr4	55313011	55313924
ENSG00000249700	SRD5A3-AS1	FALSE	FALSE	FALSE	FALSE	FALSE	TRUE	FALSE	4	56230138	56262014	chr4	55363971	55395847
ENSG00000134852	CLOCK	FALSE	FALSE	FALSE	FALSE	TRUE	FALSE	FALSE	4	56294070	56413305	chr4	55427903	55546909
ENSG00000223305	RN7SKP30	FALSE	FALSE	FALSE	FALSE	TRUE	FALSE	FALSE	4	56406669	56407002	chr4	55540502	55540835
ENSG00000272969	RP11-528I4.2	FALSE	FALSE	FALSE	FALSE	TRUE	TRUE	FALSE	4	56413279	56414056	chr4	55547112	55547889
ENSG00000163440	PDCL2	FALSE	FALSE	FALSE	FALSE	FALSE	TRUE	FALSE	4	56422692	56458379	chr4	55556519	55592245
ENSG00000109255	NMU	FALSE	FALSE	FALSE	FALSE	TRUE	FALSE	FALSE	4	56461396	56502865	chr4	55595229	55636698
ENSG00000251339	RP11-506N2.1	FALSE	FALSE	FALSE	FALSE	TRUE	FALSE	FALSE	4	59646791	59849870	chr4	58780626	58984194
ENSG00000251266	LINC02429	FALSE	FALSE	FALSE	FALSE	TRUE	FALSE	FALSE	4	59850000	59912677	chr4	58984215	59046959
ENSG00000249382	LINC02619	FALSE	FALSE	FALSE	FALSE	TRUE	FALSE	FALSE	4	59852905	59853878	chr4	58939288	58988182
ENSG00000250375	RP11-340A13.3	FALSE	FALSE	FALSE	FALSE	TRUE	FALSE	FALSE	4	59912738	59940974	chr4	59047020	59075256
ENSG00000150471	ADGRL3	TRUE	FALSE	FALSE	FALSE	TRUE	TRUE	TRUE	4	62066976	62944053	chr4	61200326	62078335
ENSG00000221563	MIR1269A	TRUE	FALSE	FALSE	FALSE	FALSE	FALSE	FALSE	4	67142542	67142646	chr4	66276824	66276928
ENSG00000138757	G3BP2	FALSE	FALSE	FALSE	FALSE	TRUE	FALSE	FALSE	4	76567966	76649709	chr4	75641849	75724589
ENSG00000249307	LINC01088	FALSE	TRUE	FALSE	FALSE	TRUE	TRUE	FALSE	4	79892902	80229952	chr4	78939485	79309673
ENSG00000156269	NAA11	TRUE	TRUE	FALSE	FALSE	TRUE	TRUE	FALSE	4	80146848	80247204	chr4	79225694	79326061
ENSG00000145335	SNCA	FALSE	FALSE	FALSE	FALSE	FALSE	FALSE	TRUE	4	90645250	90759466	chr4	89700345	89838315
ENSG00000138722	MMRN1	TRUE	FALSE	FALSE	FALSE	FALSE	FALSE	FALSE	4	90800683	90875780	chr4	89879532	89954629
ENSG00000248510	LINC02267	TRUE	TRUE	FALSE	FALSE	TRUE	FALSE	FALSE	4	97231852	97740015	chr4	96310701	96818864
ENSG00000236764	COX7A2P2	FALSE	FALSE	FALSE	FALSE	FALSE	TRUE	FALSE	4	97823952	97824201	chr4	96902801	96903050
ENSG00000253170	RP11-431J17.1	FALSE	FALSE	FALSE	FALSE	FALSE	TRUE	FALSE	4	98041852	98056210	chr4	97120701	97135059
ENSG00000163116	STPG2	TRUE	FALSE	FALSE	FALSE	TRUE	TRUE	FALSE	4	98105244	99064391	chr4	97184093	98143476
ENSG00000254044	RP11-681L8.1	FALSE	FALSE	FALSE	FALSE	TRUE	TRUE	FALSE	4	98255786	98554974	chr4	97334635	97633823
ENSG00000251620	STPG2-AS1	FALSE	FALSE	FALSE	FALSE	TRUE	FALSE	FALSE	4	98288077	98411315	chr4	97366681	97491899
ENSG00000250293	CRYZP2	FALSE	FALSE	FALSE	FALSE	TRUE	TRUE	FALSE	4	98837504	98838552	chr4	97916353	97917401
ENSG00000242697	RPL5P12	FALSE	FALSE	FALSE	FALSE	TRUE	FALSE	FALSE	4	98946541	98947391	chr4	98025390	98026240
ENSG00000214904	DUTP8	FALSE	FALSE	FALSE	FALSE	TRUE	FALSE	FALSE	4	98969706	98970194	chr4	98048555	98049043
ENSG00000168785	TSPAN5	FALSE	FALSE	FALSE	FALSE	TRUE	TRUE	FALSE	4	99391518	99579780	chr4	98470367	98658611
ENSG00000251523	RP11-724M22.1	FALSE	FALSE	FALSE	FALSE	TRUE	FALSE	FALSE	4	99417515	99431086	chr4	98496364	98509935
ENSG00000251437	NDUFS5P4	FALSE	FALSE	FALSE	FALSE	FALSE	TRUE	FALSE	4	99897951	99898268	chr4	98976800	98977117
ENSG00000164035	EMCN	TRUE	TRUE	FALSE	FALSE	TRUE	TRUE	FALSE	4	101316498	101801283	chr4	100395341	100880126
ENSG00000250223	LINC01216	FALSE	FALSE	FALSE	FALSE	TRUE	FALSE	FALSE	4	101581436	101596270	chr4	100660279	100675113
ENSG00000138814	PPP3CA	FALSE	FALSE	FALSE	FALSE	TRUE	TRUE	TRUE	4	101944566	102269435	chr4	101023409	101348278
ENSG00000221265	MIR1255A	FALSE	FALSE	FALSE	FALSE	TRUE	TRUE	FALSE	4	102251459	102251571	chr4	101330302	101330414
ENSG00000254531	FLJ20021	FALSE	FALSE	FALSE	FALSE	TRUE	FALSE	FALSE	4	102268937	102270040	chr4	101347752	101349436
ENSG00000153064	BANK1	TRUE	FALSE	FALSE	FALSE	TRUE	TRUE	FALSE	4	102332443	102995969	chr4	101411286	102074812
ENSG00000138821	SLC39A8	FALSE	FALSE	FALSE	FALSE	FALSE	TRUE	FALSE	4	103172198	103352415	chr4	102251080	102431258
ENSG00000241144	RN7SL728P	FALSE	FALSE	FALSE	FALSE	FALSE	TRUE	FALSE	4	103269551	103269848	chr4	102348392	102348691
ENSG00000168769	TET2	FALSE	FALSE	FALSE	FALSE	TRUE	FALSE	FALSE	4	106067032	106200973	chr4	105145875	105279816
ENSG00000251586	TET2-AS1	FALSE	FALSE	FALSE	FALSE	TRUE	FALSE	FALSE	4	106092511	106099220	chr4	105171354	105178063
ENSG00000178403	NEUROG2	FALSE	FALSE	FALSE	FALSE	TRUE	FALSE	FALSE	4	113434672	113437328	chr4	112513516	112516180
ENSG00000249509	NEUROG2-AS1	FALSE	FALSE	FALSE	FALSE	TRUE	FALSE	FALSE	4	113436541	113468037	chr4	112515385	112546881
ENSG00000248439	RPL23AP94	FALSE	FALSE	FALSE	FALSE	TRUE	FALSE	FALSE	4	113451527	113451828	chr4	112530371	112530672
ENSG00000138658	ZGRF1	FALSE	FALSE	FALSE	FALSE	TRUE	FALSE	FALSE	4	113460492	113558151	chr4	112539333	112636995
ENSG00000250966	H3P14	FALSE	FALSE	FALSE	FALSE	TRUE	FALSE	FALSE	4	113486144	113486554	chr4	112564988	112565398
ENSG00000174607	UGT8	TRUE	FALSE	FALSE	FALSE	FALSE	FALSE	TRUE	4	115519611	115599380	chr4	114598770	114678225
ENSG00000236922	LINC01378	FALSE	FALSE	FALSE	FALSE	FALSE	TRUE	FALSE	4	118349552	118612343	chr4	117406166	117691188
ENSG00000164100	NDST3	TRUE	FALSE	TRUE	FALSE	TRUE	TRUE	TRUE	4	118954773	119179803	chr4	118033618	118258634
ENSG00000269893	SNHG8	FALSE	FALSE	FALSE	FALSE	TRUE	TRUE	FALSE	4	119199864	119200978	chr4	118278703	118285316
ENSG00000164099	PRSS12	FALSE	FALSE	FALSE	FALSE	TRUE	FALSE	FALSE	4	119201193	119274158	chr4	118280038	118353003
ENSG00000230671	NDUFS5P5	FALSE	FALSE	FALSE	FALSE	TRUE	FALSE	FALSE	4	119321669	119321989	chr4	118400514	118400834
ENSG00000154608	CEP170P1	FALSE	FALSE	FALSE	FALSE	FALSE	TRUE	FALSE	4	119388745	119476483	chr4	118467590	118554100
ENSG00000260404	RP11-384K6.6	FALSE	FALSE	FALSE	FALSE	FALSE	TRUE	FALSE	4	119512928	119554884	chr4	118595912	118596049
ENSG00000150961	SEC24D	FALSE	FALSE	FALSE	FALSE	FALSE	TRUE	FALSE	4	119643978	119759838	chr4	118722823	118838683
ENSG00000172403	SYNPO2	FALSE	FALSE	FALSE	FALSE	TRUE	TRUE	FALSE	4	119809996	119982402	chr4	118850688	119061247
ENSG00000241037	RN7SL335P	FALSE	FALSE	FALSE	FALSE	TRUE	FALSE	FALSE	4	123008661	123008966	chr4	122087508	122087811
ENSG00000138688	BLTP1	FALSE	FALSE	TRUE	FALSE	TRUE	FALSE	FALSE	4	123073488	123283913	chr4	122152331	122364167
ENSG00000164113	ADAD1	FALSE	FALSE	FALSE	FALSE	TRUE	FALSE	FALSE	4	123300121	123350957	chr4	122378966	122429802
ENSG00000109471	IL2	TRUE	FALSE	FALSE	FALSE	TRUE	FALSE	FALSE	4	123372625	123377880	chr4	122451470	122456725
ENSG00000138684	IL21	FALSE	FALSE	FALSE	FALSE	TRUE	FALSE	FALSE	4	123533783	123542224	chr4	122610108	122621066
ENSG00000227145	IL21-AS1	FALSE	FALSE	FALSE	FALSE	TRUE	FALSE	FALSE	4	123540138	123610311	chr4	122618983	122689156
ENSG00000250777	RP13-884E18.4	TRUE	FALSE	FALSE	FALSE	TRUE	FALSE	FALSE	4	138611631	138656131	chr4	137690477	137734977
ENSG00000250034	RP11-793B23.1	FALSE	FALSE	FALSE	FALSE	TRUE	FALSE	FALSE	4	138728860	138737556	chr4	137807706	137816402
ENSG00000151012	SLC7A11	FALSE	FALSE	FALSE	FALSE	FALSE	FALSE	TRUE	4	139085251	139163503	chr4	138164097	138242349
ENSG00000137463	MGARP	FALSE	FALSE	FALSE	FALSE	FALSE	TRUE	FALSE	4	140187317	140201492	chr4	139266165	139280225
ENSG00000085871	MGST2	FALSE	FALSE	FALSE	FALSE	FALSE	TRUE	FALSE	4	140586922	140661899	chr4	139665768	139740745
ENSG00000196782	MAML3	TRUE	TRUE	FALSE	FALSE	TRUE	TRUE	TRUE	4	140637907	141075338	chr4	139716753	140154184
ENSG00000252233	RN7SKP253	FALSE	FALSE	FALSE	FALSE	FALSE	TRUE	FALSE	4	140715279	140715587	chr4	139794125	139794433
ENSG00000109452	INPP4B	TRUE	FALSE	FALSE	FALSE	TRUE	FALSE	FALSE	4	142944313	143768585	chr4	142023160	142847432
ENSG00000249806	RP11-223C24.1	FALSE	FALSE	FALSE	FALSE	TRUE	FALSE	FALSE	4	143487172	143582103	chr4	142566019	142660950
ENSG00000151612	ZNF827	FALSE	FALSE	FALSE	FALSE	TRUE	FALSE	FALSE	4	146678779	146859787	chr4	145757627	145938823
ENSG00000251687	RP11-181K12.2	FALSE	FALSE	FALSE	FALSE	TRUE	FALSE	FALSE	4	146754270	146760732	chr4	145833118	145839580
ENSG00000171497	PPID	FALSE	FALSE	FALSE	FALSE	FALSE	TRUE	FALSE	4	159630286	159644548	chr4	158709127	158723396
ENSG00000109756	RAPGEF2	FALSE	FALSE	FALSE	FALSE	TRUE	FALSE	FALSE	4	160025330	160281321	chr4	159103013	159360174
ENSG00000250547	RP11-719L21.1	FALSE	FALSE	FALSE	FALSE	TRUE	FALSE	FALSE	4	164186727	164187735	chr4	163265575	163266583
ENSG00000145416	MARCHF1	TRUE	TRUE	FALSE	FALSE	TRUE	FALSE	TRUE	4	164445450	165305202	chr4	163524298	164384050
ENSG00000273449	RP11-218F10.3	FALSE	FALSE	FALSE	FALSE	TRUE	FALSE	FALSE	4	164450923	164451849	chr4	163529771	163530697
ENSG00000150625	GPM6A	TRUE	TRUE	FALSE	FALSE	TRUE	FALSE	TRUE	4	176554085	176923815	chr4	175632934	176002664
ENSG00000249106	GPM6A-DT	FALSE	FALSE	FALSE	FALSE	TRUE	FALSE	FALSE	4	176711458	176733340	chr4	175790307	175812189
ENSG00000218336	TENM3	TRUE	TRUE	FALSE	FALSE	TRUE	FALSE	TRUE	4	183065140	183724177	chr4	182143987	182803024
ENSG00000248694	RP11-18D7.2	FALSE	FALSE	FALSE	FALSE	TRUE	FALSE	FALSE	4	183693718	183695084	chr4	182772565	182773931
ENSG00000280650	KCNIP4-IT1	FALSE	FALSE	FALSE	FALSE	TRUE	FALSE	FALSE				chr4	21843341	21853188
ENSG00000286321		FALSE	FALSE	FALSE	FALSE	TRUE	FALSE	FALSE				chr4	28225969	28288297
ENSG00000238694		FALSE	FALSE	FALSE	FALSE	TRUE	FALSE	FALSE				chr4	34966241	34966344
ENSG00000287383		FALSE	TRUE	FALSE	FALSE	TRUE	FALSE	FALSE				chr4	66169778	66329377
ENSG00000287239		FALSE	FALSE	FALSE	FALSE	TRUE	FALSE	FALSE				chr4	89995223	89999409
ENSG00000287841		FALSE	FALSE	FALSE	FALSE	TRUE	FALSE	FALSE				chr4	96841995	96857900
ENSG00000273716		FALSE	FALSE	FALSE	FALSE	FALSE	TRUE	FALSE				chr4	118460224	118460301
ENSG00000281731	METTL14-DT	FALSE	FALSE	FALSE	FALSE	FALSE	TRUE	FALSE				chr4	118664087	118685343
ENSG00000287441		FALSE	FALSE	FALSE	FALSE	TRUE	FALSE	FALSE				chr4	137751029	137755300
ENSG00000279481		FALSE	FALSE	FALSE	FALSE	TRUE	FALSE	FALSE				chr4	145830456	145832980
ENSG00000286119		FALSE	FALSE	FALSE	FALSE	TRUE	FALSE	FALSE				chr4	182828100	182830597
ENSG00000248118	LINC01019	TRUE	TRUE	FALSE	FALSE	TRUE	FALSE	FALSE	5	3417266	3536208	chr5	3357264	3536094
ENSG00000249830	LINC02162	FALSE	FALSE	FALSE	FALSE	TRUE	FALSE	FALSE	5	3452930	3461774	chr5	3452816	3461660
ENSG00000170549	IRX1	FALSE	FALSE	FALSE	FALSE	FALSE	FALSE	TRUE	5	3596168	3601517	chr5	3595832	3601403
ENSG00000251365	LINC02236	FALSE	FALSE	FALSE	FALSE	FALSE	TRUE	FALSE	5	6766004	6772066	chr5	6765891	6833120
ENSG00000249734	RP11-332J15.1	FALSE	FALSE	FALSE	FALSE	FALSE	TRUE	FALSE	5	6795993	6826841
ENSG00000200243	RN7SKP79	FALSE	FALSE	FALSE	FALSE	FALSE	TRUE	FALSE	5	6848240	6848575	chr5	6848127	6848462
ENSG00000248775	RP11-404K5.3	FALSE	FALSE	FALSE	FALSE	TRUE	FALSE	FALSE	5	7288037	7288590	chr5	7287924	7288477
ENSG00000205976	RP11-404K5.2	FALSE	FALSE	FALSE	FALSE	FALSE	TRUE	FALSE	5	7299887	7306705	chr5	7299774	7306592
ENSG00000251250	RP11-404K5.4	FALSE	FALSE	FALSE	FALSE	TRUE	FALSE	FALSE	5	7326177	7326722	chr5	7290823	7296345
ENSG00000251678	CTD-2296D1.1	FALSE	FALSE	FALSE	FALSE	TRUE	FALSE	FALSE	5	7344692	7346034	chr5	7344579	7345921
ENSG00000250668	LINC02123	FALSE	FALSE	FALSE	FALSE	TRUE	FALSE	FALSE	5	7347099	7348090	chr5	7346986	7348671
ENSG00000249638	CTD-2296D1.3	FALSE	FALSE	FALSE	FALSE	TRUE	FALSE	FALSE	5	7363092	7364644	chr5	7362979	7364531
ENSG00000249865	CTD-2296D1.4	FALSE	FALSE	FALSE	FALSE	TRUE	FALSE	FALSE	5	7368042	7373187	chr5	7367929	7373074
ENSG00000223597	LINC02142	FALSE	FALSE	FALSE	FALSE	TRUE	FALSE	FALSE	5	7373230	7379903	chr5	7373115	7391907
ENSG00000078295	ADCY2	TRUE	FALSE	FALSE	FALSE	TRUE	TRUE	TRUE	5	7396321	7830194	chr5	7396138	7830081
ENSG00000145526	CDH18	FALSE	TRUE	FALSE	FALSE	TRUE	FALSE	FALSE	5	19473060	20575982	chr5	19471296	20575873
ENSG00000248766	RP11-61K20.1	FALSE	FALSE	FALSE	FALSE	TRUE	FALSE	FALSE	5	20158771	20159065	chr5	20158662	20158956
ENSG00000248874	LINC02899	TRUE	FALSE	FALSE	FALSE	TRUE	FALSE	FALSE	5	23951457	24178372	chr5	23951348	24178263
ENSG00000040731	CDH10	FALSE	FALSE	FALSE	FALSE	FALSE	FALSE	TRUE	5	24487209	24645087	chr5	24487100	24644978
ENSG00000250524	RP11-730N24.2	FALSE	FALSE	FALSE	FALSE	TRUE	FALSE	FALSE	5	24882052	24885570	chr5	24881943	24885461
ENSG00000245662	LINC02211	FALSE	FALSE	FALSE	FALSE	FALSE	TRUE	FALSE	5	25190791	25306281	chr5	25187800	25324386
ENSG00000113100	CDH9	TRUE	TRUE	FALSE	FALSE	TRUE	TRUE	TRUE	5	26880709	27121257	chr5	26880597	27121150
ENSG00000259786	LINC02109	FALSE	FALSE	FALSE	FALSE	TRUE	FALSE	FALSE	5	29143610	29172465	chr5	28809331	29217115
ENSG00000248391	LINC02064	FALSE	FALSE	FALSE	FALSE	TRUE	FALSE	FALSE	5	29380403	29396088	chr5	29304305	29396095
ENSG00000250587	HPRT1P2	FALSE	FALSE	FALSE	FALSE	TRUE	FALSE	FALSE	5	30248457	30249000	chr5	30248350	30248893
ENSG00000241668	RPL19P11	FALSE	FALSE	FALSE	FALSE	TRUE	FALSE	FALSE	5	31053672	31054260	chr5	31053565	31054153
ENSG00000253940	CTD-2127O16.2	FALSE	FALSE	FALSE	FALSE	TRUE	FALSE	FALSE	5	31066077	31066239	chr5	31065970	31066132
ENSG00000254138	RP11-152K4.2	FALSE	FALSE	FALSE	FALSE	TRUE	FALSE	FALSE	5	31094084	31267717	chr5	31093977	31267610
ENSG00000083720	OXCT1	FALSE	FALSE	FALSE	FALSE	TRUE	FALSE	FALSE	5	41730167	41870621	chr5	41730065	41870425
ENSG00000240281	CTD-2062O1.1	FALSE	FALSE	FALSE	FALSE	TRUE	FALSE	FALSE	5	41895170	41895701	chr5	41895068	41895599
ENSG00000205765	RIMOC1	FALSE	FALSE	FALSE	FALSE	TRUE	FALSE	FALSE	5	41904290	41921738	chr5	41904188	41921636
ENSG00000112964	GHR	FALSE	FALSE	FALSE	FALSE	TRUE	FALSE	FALSE	5	42423879	42721979	chr5	42423439	42721878
ENSG00000212561	RNU6-381P	FALSE	FALSE	FALSE	FALSE	TRUE	FALSE	FALSE	5	44066726	44066833	chr5	44066624	44066731
ENSG00000248148	RP11-357F12.1	FALSE	FALSE	FALSE	FALSE	TRUE	FALSE	FALSE	5	45035301	45098749	chr5	45035199	45098647
ENSG00000164588	HCN1	TRUE	FALSE	FALSE	FALSE	TRUE	TRUE	TRUE	5	45259349	45696253	chr5	45254948	45696498
ENSG00000207060	RNU6-480P	FALSE	FALSE	FALSE	FALSE	TRUE	FALSE	FALSE	5	50351187	50351293	chr5	51055353	51055459
ENSG00000206606	RNU6-1296P	FALSE	FALSE	FALSE	FALSE	TRUE	FALSE	FALSE	5	50463375	50463481	chr5	51167541	51167647
ENSG00000240627	CTD-2312P21.1	FALSE	FALSE	FALSE	FALSE	TRUE	FALSE	FALSE	5	50571087	50571568	chr5	51275253	51275734
ENSG00000251873	RNA5SP182	FALSE	FALSE	FALSE	FALSE	TRUE	FALSE	FALSE	5	51182522	51182603	chr5	51886688	51886769
ENSG00000249270	KATNBL1P4	FALSE	FALSE	FALSE	FALSE	TRUE	FALSE	FALSE	5	51226642	51227870	chr5	51930808	51932036
ENSG00000248789	LINC02118	FALSE	FALSE	FALSE	FALSE	FALSE	TRUE	FALSE	5	51303865	51376821	chr5	52008031	52080987
ENSG00000185305	ARL15	TRUE	TRUE	FALSE	FALSE	FALSE	FALSE	FALSE	5	53179775	53606412	chr5	53883942	54310582
ENSG00000251279	SMIM15-AS1	FALSE	FALSE	FALSE	FALSE	FALSE	TRUE	FALSE	5	60457897	60527867	chr5	61162070	61232040
ENSG00000130449	ZSWIM6	FALSE	FALSE	FALSE	FALSE	FALSE	TRUE	FALSE	5	60628100	60841997	chr5	61332258	61546172
ENSG00000251682	RP11-631M6.3	FALSE	FALSE	FALSE	FALSE	FALSE	TRUE	FALSE	5	60642953	60643543	chr5	61347126	61347716
ENSG00000250461	RP11-631M6.2	FALSE	FALSE	FALSE	FALSE	FALSE	TRUE	FALSE	5	60670939	60671682	chr5	61375112	61375855
ENSG00000248199	CTD-2244C20.2	FALSE	FALSE	FALSE	FALSE	FALSE	TRUE	FALSE	5	61173936	61181956	chr5	61878109	61927134
ENSG00000251983	RN7SKP157	FALSE	FALSE	FALSE	FALSE	TRUE	TRUE	FALSE	5	61442492	61442773	chr5	62146665	62146946
ENSG00000068796	KIF2A	FALSE	FALSE	FALSE	FALSE	TRUE	TRUE	TRUE	5	61601989	61833076	chr5	62306162	62391025
ENSG00000086189	DIMT1	FALSE	FALSE	FALSE	FALSE	TRUE	TRUE	FALSE	5	61683081	61699766	chr5	62347284	62403943
ENSG00000086200	IPO11	FALSE	FALSE	FALSE	FALSE	TRUE	FALSE	FALSE	5	61699799	61924409	chr5	62403972	62628582
ENSG00000199279	RNU6-661P	FALSE	FALSE	FALSE	FALSE	TRUE	TRUE	FALSE	5	61739003	61739109	chr5	62443176	62443282
ENSG00000241991	RP11-95I19.2	FALSE	FALSE	FALSE	FALSE	TRUE	FALSE	FALSE	5	61857686	61858043	chr5	62561859	62562216
ENSG00000240436	RPL35AP14	FALSE	FALSE	FALSE	FALSE	TRUE	FALSE	FALSE	5	61871778	61872098	chr5	62575951	62576271
ENSG00000186105	LRRC70	FALSE	FALSE	FALSE	FALSE	TRUE	FALSE	FALSE	5	61874562	61877275	chr5	62578819	62581446
ENSG00000217416	ISCA1P1	FALSE	FALSE	FALSE	FALSE	FALSE	TRUE	FALSE	5	62072704	62073090	chr5	62776877	62777263
ENSG00000157107	FCHO2	FALSE	FALSE	FALSE	FALSE	FALSE	TRUE	FALSE	5	72251808	72386349	chr5	72956041	73090522
ENSG00000171540	OTP	FALSE	FALSE	FALSE	FALSE	FALSE	FALSE	TRUE	5	76924538	76935513	chr5	77628712	77638713
ENSG00000171530	TBCA	TRUE	FALSE	FALSE	FALSE	TRUE	FALSE	FALSE	5	76986991	77164604	chr5	77691166	77868780
ENSG00000213763	ACTBP2	FALSE	FALSE	FALSE	FALSE	TRUE	FALSE	FALSE	5	77080705	77081827	chr5	77784881	77786003
ENSG00000085365	SCAMP1	TRUE	FALSE	TRUE	FALSE	FALSE	FALSE	FALSE	5	77656339	77776562	chr5	78360611	78480739
ENSG00000164180	TMEM161B	FALSE	FALSE	FALSE	FALSE	TRUE	TRUE	FALSE	5	87485450	87565293	chr5	88189633	88269476
ENSG00000247828	TMEM161B-DT	FALSE	FALSE	FALSE	FALSE	TRUE	TRUE	FALSE	5	87564712	87732502	chr5	88268864	88439337
ENSG00000207129	RNA5SP187	FALSE	FALSE	FALSE	FALSE	TRUE	FALSE	FALSE	5	87570075	87570193	chr5	88274258	88274376
ENSG00000250156	LINC02060	FALSE	FALSE	FALSE	FALSE	TRUE	FALSE	FALSE	5	87704799	87734907	chr5	88408982	88439090
ENSG00000271904	CTC-498M16.4	FALSE	FALSE	FALSE	FALSE	TRUE	FALSE	FALSE	5	87729709	87794514	chr5	88433892	88498697
ENSG00000245526	LINC00461	FALSE	FALSE	FALSE	FALSE	TRUE	TRUE	FALSE	5	87803363	87986858	chr5	88507546	88691057
ENSG00000245864	MEF2C-AS2	FALSE	TRUE	FALSE	FALSE	TRUE	FALSE	FALSE	5	87972036	88018648	chr5	88676014	88779088
ENSG00000250377	CTC-467M3.3	FALSE	FALSE	TRUE	FALSE	TRUE	FALSE	FALSE	5	87988462	87989789	chr5	88691757	88695041
ENSG00000250555	CTC-467M3.2	FALSE	FALSE	FALSE	FALSE	TRUE	FALSE	FALSE	5	87988468	87988676	chr5	88692651	88692859
ENSG00000081189	MEF2C	TRUE	TRUE	FALSE	FALSE	TRUE	FALSE	TRUE	5	88013975	88199922	chr5	88717117	88904257
ENSG00000249984	CTC-529L17.2	FALSE	FALSE	FALSE	FALSE	FALSE	TRUE	FALSE	5	92011663	92023961	chr5	92675956	92688254
ENSG00000248588	CTC-458G6.4	FALSE	FALSE	FALSE	FALSE	FALSE	TRUE	FALSE	5	92161962	92179711	chr5	92823935	92844992
ENSG00000249958	CCT7P2	FALSE	FALSE	FALSE	FALSE	TRUE	FALSE	FALSE	5	92225094	92226547	chr5	92889387	92890840
ENSG00000248528	LINC02058	FALSE	FALSE	FALSE	FALSE	TRUE	FALSE	FALSE	5	92242887	92275298	chr5	92907180	92939591
ENSG00000251361	CTD-2091N23.1	FALSE	FALSE	FALSE	FALSE	TRUE	FALSE	FALSE	5	92355369	92404375	chr5	93019663	93068669
ENSG00000213730	POLD2P1	FALSE	FALSE	FALSE	FALSE	TRUE	FALSE	FALSE	5	92603135	92604131	chr5	93267429	93268425
ENSG00000237187	NR2F1-AS1	FALSE	FALSE	FALSE	FALSE	FALSE	TRUE	FALSE	5	92745065	92921354	chr5	93360779	93585649
ENSG00000175745	NR2F1	FALSE	FALSE	FALSE	FALSE	FALSE	FALSE	TRUE	5	92919043	92930321	chr5	93583222	93594611
ENSG00000113391	FAM172A	TRUE	TRUE	FALSE	FALSE	TRUE	FALSE	FALSE	5	92953775	93447404	chr5	93617725	94111699
ENSG00000249353	NPM1P27	FALSE	FALSE	FALSE	FALSE	TRUE	FALSE	FALSE	5	93018544	93019373	chr5	93682838	93683667
ENSG00000248483	POU5F2	FALSE	FALSE	FALSE	FALSE	TRUE	FALSE	FALSE	5	93070508	93077343	chr5	93733220	93741600
ENSG00000272406	RP11-185E12.2	FALSE	FALSE	FALSE	FALSE	TRUE	FALSE	FALSE	5	93077346	93079206	chr5	93741640	93743500
ENSG00000251023	RP11-549J18.1	FALSE	FALSE	FALSE	FALSE	TRUE	TRUE	FALSE	5	93196375	93199531	chr5	93860669	93863825
ENSG00000185261	KIAA0825	FALSE	FALSE	FALSE	FALSE	TRUE	FALSE	FALSE	5	93488671	93954309	chr5	94150851	94618604
ENSG00000251026	NIHCOLE	FALSE	FALSE	FALSE	FALSE	TRUE	FALSE	FALSE	5	103415612	103441104	chr5	104079847	104406121
ENSG00000251574	RP11-6N13.1	TRUE	TRUE	FALSE	FALSE	TRUE	TRUE	FALSE	5	103718999	104728671	chr5	104383298	105392970
ENSG00000253776	RP11-6N13.4	FALSE	FALSE	FALSE	FALSE	TRUE	FALSE	FALSE	5	104109342	104135473	chr5	104773641	104799772
ENSG00000252881	RNU6-334P	FALSE	FALSE	FALSE	FALSE	TRUE	TRUE	FALSE	5	104115989	104116090	chr5	104780288	104780389
ENSG00000253584	CTD-2374C24.1	FALSE	FALSE	FALSE	FALSE	TRUE	FALSE	FALSE	5	104253193	104582065	chr5	104917492	105246364
ENSG00000184349	EFNA5	TRUE	FALSE	FALSE	FALSE	TRUE	FALSE	FALSE	5	106712590	107006596	chr5	107376894	107670937
ENSG00000249959	RP11-252I13.2	FALSE	FALSE	FALSE	FALSE	TRUE	TRUE	FALSE	5	107035536	107052542	chr5	107699392	107716841
ENSG00000248827	RP11-252I13.1	FALSE	FALSE	FALSE	FALSE	TRUE	FALSE	FALSE	5	107060662	107062818	chr5	107724961	107727117
ENSG00000239708	RN7SL782P	FALSE	FALSE	FALSE	FALSE	TRUE	FALSE	FALSE	5	107070476	107070767	chr5	107734773	107735066
ENSG00000145743	FBXL17	FALSE	FALSE	FALSE	FALSE	FALSE	FALSE	TRUE	5	107194736	107717799	chr5	107859035	108382098
ENSG00000152495	CAMK4	FALSE	FALSE	FALSE	FALSE	FALSE	FALSE	TRUE	5	110559351	110830584	chr5	111223653	111494886
ENSG00000134986	NREP	TRUE	FALSE	FALSE	FALSE	TRUE	FALSE	FALSE	5	110998318	111333161	chr5	111662621	111997464
ENSG00000249439	HMGN1P14	FALSE	FALSE	FALSE	FALSE	TRUE	FALSE	FALSE	5	111181747	111182263	chr5	111846050	111846566
ENSG00000250095	NREP-AS1	FALSE	FALSE	FALSE	FALSE	TRUE	FALSE	FALSE	5	111248205	111353006	chr5	111912508	112017309
ENSG00000249797	LINC02147	TRUE	TRUE	FALSE	FALSE	FALSE	FALSE	FALSE	5	117260703	117601730	chr5	117730515	118266267
ENSG00000250891	LINC02208	FALSE	TRUE	FALSE	FALSE	TRUE	FALSE	FALSE	5	117803851	117897812	chr5	118000253	118562199
ENSG00000261036	RP11-574H6.1	FALSE	FALSE	FALSE	FALSE	FALSE	TRUE	FALSE	5	119681602	119740532	chr5	120345907	120410969
ENSG00000184838	PRR16	FALSE	FALSE	FALSE	FALSE	TRUE	FALSE	FALSE	5	119799973	120023027	chr5	120464300	120687332
ENSG00000270741	PRELID3BP8	FALSE	FALSE	FALSE	FALSE	TRUE	TRUE	FALSE	5	119993772	119994066	chr5	120658077	120658371
ENSG00000222609	RNU4-69P	FALSE	FALSE	FALSE	FALSE	TRUE	TRUE	FALSE	5	120046393	120046535	chr5	120710698	120710840
ENSG00000248927	CTD-2334D19.1	TRUE	FALSE	FALSE	FALSE	TRUE	TRUE	FALSE	5	120116913	120126473	chr5	120781218	120790778
ENSG00000250328	MGC32805	FALSE	FALSE	FALSE	FALSE	FALSE	TRUE	FALSE	5	121772192	121814782	chr5	122436497	122479087
ENSG00000251538	LINC02201	FALSE	FALSE	FALSE	FALSE	TRUE	FALSE	FALSE	5	121964647	122066380	chr5	122628952	122730685
ENSG00000240058	ARGFXP1	FALSE	FALSE	FALSE	FALSE	FALSE	TRUE	FALSE	5	122011490	122012450	chr5	122675795	122676755
ENSG00000205302	SNX2	FALSE	FALSE	FALSE	FALSE	TRUE	FALSE	FALSE	5	122110691	122165803	chr5	122775079	122834543
ENSG00000260686	CTB-36H16.2	FALSE	FALSE	FALSE	FALSE	TRUE	FALSE	FALSE	5	122168051	122170228	chr5	122832356	122834533
ENSG00000064652	SNX24	TRUE	FALSE	FALSE	FALSE	TRUE	FALSE	FALSE	5	122179134	122365049	chr5	122843439	123029354
ENSG00000263432	RN7SL689P	FALSE	FALSE	FALSE	FALSE	TRUE	FALSE	FALSE	5	122358184	122358478	chr5	123022487	123022783
ENSG00000168938	PPIC	FALSE	FALSE	FALSE	FALSE	TRUE	FALSE	FALSE	5	122358945	122372436	chr5	123023250	123036725
ENSG00000249996	PPIC-AS1	FALSE	FALSE	FALSE	FALSE	TRUE	FALSE	FALSE	5	122371966	122390362	chr5	123036271	123054667
ENSG00000223652	PRDM6-AS1	FALSE	FALSE	FALSE	FALSE	TRUE	FALSE	FALSE	5	122422943	122425994	chr5	123087248	123090299
ENSG00000061455	PRDM6	FALSE	FALSE	FALSE	FALSE	TRUE	FALSE	FALSE	5	122424816	122529960	chr5	123089241	123194266
ENSG00000213655	CTD-2347I17.1	FALSE	FALSE	FALSE	FALSE	FALSE	TRUE	FALSE	5	122571773	122572064	chr5	123236079	123236370
ENSG00000248296	CTD-2308B18.3	FALSE	FALSE	FALSE	FALSE	FALSE	TRUE	FALSE	5	123828468	123872041	chr5	124492775	124536348
ENSG00000168916	ZNF608	FALSE	FALSE	FALSE	FALSE	FALSE	TRUE	TRUE	5	123972608	124084500	chr5	124636913	124748807
ENSG00000242814	RP11-436H11.1	FALSE	FALSE	FALSE	FALSE	FALSE	TRUE	FALSE	5	124144521	124144926	chr5	124808828	124809233
ENSG00000248443	RP11-284A20.3	FALSE	FALSE	FALSE	FALSE	TRUE	FALSE	FALSE	5	124165165	124165983	chr5	124829472	124830290
ENSG00000249261	RP11-284A20.2	FALSE	FALSE	FALSE	FALSE	TRUE	FALSE	FALSE	5	124204665	124205607	chr5	124868972	124869914
ENSG00000249423	RP11-284A20.1	TRUE	FALSE	FALSE	FALSE	FALSE	TRUE	FALSE	5	124255640	124257291
ENSG00000260192	LINC02240	TRUE	TRUE	FALSE	FALSE	TRUE	FALSE	FALSE	5	124828954	124937920	chr5	124808981	125602227
ENSG00000249950	CTC-394G3.1	FALSE	FALSE	FALSE	FALSE	FALSE	TRUE	FALSE	5	125198439	125198886	chr5	125862746	125863193
ENSG00000248752	RP11-114J13.1	FALSE	TRUE	FALSE	FALSE	TRUE	FALSE	FALSE	5	125412493	125615493	chr5	125333369	126368755
ENSG00000112983	BRD8	FALSE	FALSE	FALSE	FALSE	FALSE	TRUE	FALSE	5	137475455	137514675	chr5	138139770	138178953
ENSG00000094880	CDC23	FALSE	FALSE	FALSE	FALSE	FALSE	TRUE	FALSE	5	137523339	137549032	chr5	138187650	138213343
ENSG00000146013	GFRA3	FALSE	FALSE	FALSE	FALSE	TRUE	FALSE	FALSE	5	137588068	137610360	chr5	138252380	138274621
ENSG00000249851	RPS27AP18	FALSE	FALSE	FALSE	FALSE	TRUE	FALSE	FALSE	5	137602685	137603446	chr5	138266996	138267757
ENSG00000158402	CDC25C	FALSE	FALSE	FALSE	FALSE	TRUE	TRUE	FALSE	5	137620954	137674044	chr5	138285269	138338355
ENSG00000120709	FAM53C	FALSE	FALSE	FALSE	FALSE	TRUE	FALSE	FALSE	5	137667624	137685416	chr5	138331935	138349729
ENSG00000249971	RP11-256P1.1	FALSE	FALSE	FALSE	FALSE	TRUE	TRUE	FALSE	5	137682716	137685330	chr5	138347027	138349641
ENSG00000120733	KDM3B	TRUE	FALSE	FALSE	FALSE	TRUE	TRUE	FALSE	5	137688285	137772717	chr5	138352685	138437028
ENSG00000132563	REEP2	FALSE	FALSE	FALSE	FALSE	TRUE	FALSE	TRUE	5	137774706	137782658	chr5	138439057	138446969
ENSG00000271196	RP11-461O14.3	FALSE	FALSE	FALSE	FALSE	TRUE	TRUE	FALSE	5	137790229	137790421	chr5	138454540	138454732
ENSG00000120738	EGR1	FALSE	FALSE	FALSE	FALSE	TRUE	FALSE	FALSE	5	137801179	137805004	chr5	138465479	138469303
ENSG00000113013	HSPA9	FALSE	FALSE	FALSE	FALSE	TRUE	FALSE	FALSE	5	137890571	137911133	chr5	138553756	138575675
ENSG00000232174	CTB-164L20.1	FALSE	FALSE	FALSE	FALSE	TRUE	FALSE	FALSE	5	137956018	137956653	chr5	138620329	138620964
ENSG00000201532	RNA5SP194	FALSE	FALSE	FALSE	FALSE	FALSE	TRUE	FALSE	5	138348018	138348130	chr5	139012329	139012441
ENSG00000252533	RNU6-572P	FALSE	FALSE	FALSE	FALSE	FALSE	TRUE	FALSE	5	138557447	138557526	chr5	139221758	139221837
ENSG00000131508	UBE2D2	FALSE	FALSE	FALSE	FALSE	FALSE	TRUE	FALSE	5	138906016	139008018	chr5	139526431	139628434
ENSG00000120306	CYSTM1	FALSE	FALSE	FALSE	FALSE	FALSE	TRUE	FALSE	5	139554227	139661637	chr5	140175156	140282052
ENSG00000113068	PFDN1	FALSE	FALSE	FALSE	FALSE	FALSE	TRUE	FALSE	5	139624624	139682706	chr5	140245035	140303113
ENSG00000113070	HBEGF	FALSE	FALSE	FALSE	FALSE	TRUE	FALSE	FALSE	5	139712428	139726216	chr5	140332843	140346603
ENSG00000253965	CTC-329D1.3	FALSE	FALSE	FALSE	FALSE	TRUE	FALSE	FALSE	5	139728069	139737379	chr5	140347868	140357794
ENSG00000113073	SLC4A9	FALSE	FALSE	FALSE	FALSE	TRUE	TRUE	FALSE	5	139739787	139754728	chr5	140360194	140375141
ENSG00000249637	ANKHD1-DT	FALSE	FALSE	FALSE	FALSE	TRUE	TRUE	FALSE	5	139750476	139780952	chr5	140370891	140401460
ENSG00000222790	RNU4-14P	FALSE	FALSE	FALSE	FALSE	TRUE	TRUE	FALSE	5	139776908	139777029	chr5	140397323	140397444
ENSG00000131503	ANKHD1	FALSE	FALSE	FALSE	FALSE	TRUE	TRUE	FALSE	5	139781399	139929163	chr5	140401814	140539856
ENSG00000254996	ANKHD1-EIF4EBP3	FALSE	FALSE	FALSE	FALSE	TRUE	FALSE	FALSE	5	139781493	139929154	chr5	140401908	140549569
ENSG00000213523	SRA1	FALSE	FALSE	FALSE	FALSE	TRUE	TRUE	FALSE	5	139916925	139937895	chr5	140537340	140557677
ENSG00000243056	EIF4EBP3	FALSE	FALSE	FALSE	FALSE	TRUE	FALSE	FALSE	5	139927251	139929163	chr5	140547662	140549576
ENSG00000113108	APBB3	FALSE	FALSE	FALSE	FALSE	TRUE	TRUE	FALSE	5	139937853	139973337	chr5	140558268	140564781
ENSG00000176087	SLC35A4	FALSE	FALSE	FALSE	FALSE	TRUE	FALSE	FALSE	5	139944041	139948688	chr5	140564446	140569100
ENSG00000251453	HAUS1P1	FALSE	FALSE	FALSE	FALSE	TRUE	FALSE	FALSE	5	139961089	139961920	chr5	140581504	140582335
ENSG00000240518	RPL36P11	FALSE	FALSE	FALSE	FALSE	TRUE	TRUE	FALSE	5	139988670	139988985	chr5	140609085	140609400
ENSG00000170458	CD14	FALSE	FALSE	FALSE	FALSE	TRUE	TRUE	FALSE	5	140011313	140013286	chr5	140631728	140633700
ENSG00000131495	NDUFA2	FALSE	FALSE	FALSE	FALSE	TRUE	FALSE	FALSE	5	140018325	140027370	chr5	140638740	140647771
ENSG00000113119	TMCO6	FALSE	FALSE	FALSE	FALSE	TRUE	TRUE	FALSE	5	140019012	140024993	chr5	140639435	140645408
ENSG00000113141	IK	FALSE	FALSE	FALSE	FALSE	TRUE	TRUE	FALSE	5	140026643	140042064	chr5	140647058	140662480
ENSG00000120314	WDR55	FALSE	FALSE	FALSE	FALSE	TRUE	TRUE	FALSE	5	140044261	140053709	chr5	140664868	140674124
ENSG00000256453	DND1	FALSE	FALSE	FALSE	FALSE	TRUE	TRUE	FALSE	5	140050379	140053171	chr5	140670794	140673576
ENSG00000170445	HARS1	FALSE	FALSE	FALSE	FALSE	TRUE	TRUE	FALSE	5	140052758	140071609	chr5	140673035	140691537
ENSG00000112855	HARS2	FALSE	FALSE	FALSE	FALSE	TRUE	TRUE	FALSE	5	140071011	140078889	chr5	140691430	140699305
ENSG00000146007	ZMAT2	FALSE	FALSE	FALSE	FALSE	TRUE	TRUE	FALSE	5	140078265	140086248	chr5	140698680	140706686
ENSG00000199990	VTRNA1-1	FALSE	FALSE	FALSE	FALSE	TRUE	FALSE	FALSE	5	140090860	140090958	chr5	140711275	140711373
ENSG00000202111	VTRNA1-2	FALSE	FALSE	FALSE	FALSE	TRUE	FALSE	FALSE	5	140098510	140098598	chr5	140718925	140719013
ENSG00000202515	VTRNA1-3	FALSE	FALSE	FALSE	FALSE	TRUE	TRUE	FALSE	5	140105743	140105831	chr5	140726158	140726246
ENSG00000250515	RP11-515C16.7	TRUE	FALSE	FALSE	FALSE	TRUE	FALSE	FALSE	5	140111875	140112448	chr5	140732290	140732863
ENSG00000248106	AC005609.2	FALSE	FALSE	FALSE	FALSE	TRUE	TRUE	FALSE	5	140143695	140144406	chr5	140764110	140764821
ENSG00000204970	PCDHA1	FALSE	FALSE	FALSE	FALSE	TRUE	TRUE	TRUE	5	140165876	140391929	chr5	140786136	141012347
ENSG00000204969	PCDHA2	FALSE	FALSE	FALSE	FALSE	TRUE	TRUE	FALSE	5	140174444	140391929	chr5	140794852	141012347
ENSG00000255408	PCDHA3	FALSE	FALSE	FALSE	FALSE	TRUE	TRUE	FALSE	5	140180783	140391929	chr5	140801028	141012347
ENSG00000204967	PCDHA4	FALSE	FALSE	FALSE	FALSE	TRUE	TRUE	FALSE	5	140186659	140391929	chr5	140806929	141012347
ENSG00000204965	PCDHA5	FALSE	FALSE	FALSE	FALSE	TRUE	TRUE	FALSE	5	140201222	140391929	chr5	140821604	141012347
ENSG00000081842	PCDHA6	FALSE	FALSE	FALSE	FALSE	TRUE	TRUE	FALSE	5	140207563	140391929	chr5	140827958	141012347
ENSG00000204963	PCDHA7	FALSE	FALSE	FALSE	FALSE	FALSE	TRUE	FALSE	5	140213969	140391929	chr5	140834248	141012347
ENSG00000204962	PCDHA8	FALSE	FALSE	FALSE	FALSE	TRUE	TRUE	FALSE	5	140220907	140391929	chr5	140841187	141012347
ENSG00000204961	PCDHA9	FALSE	FALSE	FALSE	FALSE	TRUE	TRUE	FALSE	5	140227048	140391929	chr5	140847772	141012347
ENSG00000250120	PCDHA10	FALSE	FALSE	FALSE	FALSE	TRUE	TRUE	FALSE	5	140235595	140391929	chr5	140855883	141012347
ENSG00000249034	AC005609.1	FALSE	FALSE	FALSE	FALSE	FALSE	TRUE	FALSE	5	140240341	140243224
ENSG00000249504	PCDHA14	FALSE	FALSE	FALSE	FALSE	TRUE	TRUE	FALSE	5	140240860	140243104	chr5	140861224	140863521
ENSG00000249158	PCDHA11	FALSE	FALSE	FALSE	FALSE	TRUE	TRUE	FALSE	5	140248689	140391929	chr5	140868183	141012347
ENSG00000251664	PCDHA12	FALSE	FALSE	FALSE	FALSE	TRUE	TRUE	FALSE	5	140255058	140391929	chr5	140875302	141012347
ENSG00000239389	PCDHA13	FALSE	FALSE	FALSE	FALSE	TRUE	TRUE	FALSE	5	140261793	140391929	chr5	140882124	141012347
ENSG00000248383	PCDHAC1	FALSE	FALSE	FALSE	FALSE	TRUE	TRUE	FALSE	5	140306302	140391929	chr5	140926299	141012347
ENSG00000243232	PCDHAC2	FALSE	FALSE	FALSE	FALSE	TRUE	FALSE	FALSE	5	140345820	140391936	chr5	140966470	141012347
ENSG00000112852	PCDHB2	FALSE	FALSE	FALSE	FALSE	FALSE	TRUE	FALSE	5	140474227	140476962	chr5	141094606	141098703
ENSG00000113205	PCDHB3	FALSE	FALSE	FALSE	FALSE	FALSE	TRUE	FALSE	5	140480234	140483406	chr5	141100473	141103827
ENSG00000146001	PCDHB18P	FALSE	FALSE	FALSE	FALSE	FALSE	TRUE	FALSE	5	140613938	140617101	chr5	141234551	141236918
ENSG00000178913	TAF7	FALSE	FALSE	FALSE	FALSE	FALSE	TRUE	FALSE	5	140698057	140700330	chr5	141259884	141320784
ENSG00000204956	PCDHGA1	FALSE	FALSE	FALSE	FALSE	TRUE	FALSE	FALSE	5	140710252	140892546	chr5	141330514	141512975
ENSG00000081853	PCDHGA2	FALSE	FALSE	FALSE	FALSE	TRUE	FALSE	FALSE	5	140718539	140892546	chr5	141338760	141512975
ENSG00000254245	PCDHGA3	FALSE	FALSE	FALSE	FALSE	TRUE	FALSE	FALSE	5	140723601	140892546	chr5	141343829	141512975
ENSG00000254221	PCDHGB1	FALSE	FALSE	FALSE	FALSE	TRUE	FALSE	FALSE	5	140729828	140892546	chr5	141350099	141512975
ENSG00000262576	PCDHGA4	FALSE	FALSE	FALSE	FALSE	TRUE	FALSE	FALSE	5	140734768	140892546	chr5	141355021	141512975
ENSG00000253910	PCDHGB2	FALSE	FALSE	FALSE	FALSE	TRUE	FALSE	FALSE	5	140739703	140892546	chr5	141359994	141512975
ENSG00000253485	PCDHGA5	FALSE	FALSE	FALSE	FALSE	TRUE	FALSE	FALSE	5	140743898	140892546	chr5	141364162	141512975
ENSG00000262209	PCDHGB3	FALSE	FALSE	FALSE	FALSE	TRUE	TRUE	FALSE	5	140749831	140892546	chr5	141370242	141512975
ENSG00000253731	PCDHGA6	FALSE	FALSE	FALSE	FALSE	TRUE	FALSE	FALSE	5	140753651	140892546	chr5	141373891	141512975
ENSG00000253537	PCDHGA7	FALSE	FALSE	FALSE	FALSE	TRUE	FALSE	FALSE	5	140762467	140892546	chr5	141382739	141512975
ENSG00000253953	PCDHGB4	FALSE	FALSE	FALSE	FALSE	TRUE	FALSE	FALSE	5	140767452	140892546	chr5	141387698	141512975
ENSG00000253767	PCDHGA8	FALSE	FALSE	FALSE	FALSE	TRUE	FALSE	FALSE	5	140772381	140892546	chr5	141390157	141512975
ENSG00000261934	PCDHGA9	FALSE	FALSE	FALSE	FALSE	TRUE	FALSE	FALSE	5	140782520	140892546	chr5	141402778	141512975
ENSG00000253305	PCDHGB6	FALSE	FALSE	FALSE	FALSE	TRUE	FALSE	FALSE	5	140787770	140892546	chr5	141408021	141512975
ENSG00000253846	PCDHGA10	FALSE	FALSE	FALSE	FALSE	TRUE	FALSE	FALSE	5	140792743	140892546	chr5	141412987	141512975
ENSG00000254122	PCDHGB7	FALSE	FALSE	FALSE	FALSE	TRUE	FALSE	FALSE	5	140797427	140892546	chr5	141417645	141512975
ENSG00000253873	PCDHGA11	FALSE	FALSE	FALSE	FALSE	TRUE	FALSE	FALSE	5	140800762	140891835	chr5	141421047	141512975
ENSG00000253159	PCDHGA12	FALSE	FALSE	FALSE	FALSE	TRUE	FALSE	FALSE	5	140810185	140892546	chr5	141430507	141512975
ENSG00000240184	PCDHGC3	FALSE	FALSE	FALSE	FALSE	TRUE	FALSE	FALSE	5	140855580	140892542	chr5	141475947	141512977
ENSG00000242020	RN7SL68P	FALSE	FALSE	FALSE	FALSE	TRUE	FALSE	FALSE	5	140858883	140859190	chr5	141479316	141479625
ENSG00000242419	PCDHGC4	FALSE	FALSE	FALSE	FALSE	TRUE	FALSE	FALSE	5	140864741	140892546	chr5	141484997	141512975
ENSG00000240764	PCDHGC5	FALSE	FALSE	FALSE	FALSE	TRUE	FALSE	FALSE	5	140868808	140892546	chr5	141489081	141512975
ENSG00000131504	DIAPH1	FALSE	FALSE	FALSE	FALSE	TRUE	TRUE	FALSE	5	140894583	140998622	chr5	141515016	141619055
ENSG00000156453	PCDH1	FALSE	FALSE	FALSE	FALSE	TRUE	TRUE	FALSE	5	141232938	141258811	chr5	141853090	141879246
ENSG00000183775	KCTD16	TRUE	FALSE	FALSE	FALSE	TRUE	TRUE	TRUE	5	143550396	143865249	chr5	144170873	144485686
ENSG00000249605	CTC-218H9.1	FALSE	FALSE	FALSE	FALSE	TRUE	FALSE	FALSE	5	143748897	143764873	chr5	144369334	144385310
ENSG00000250972	CKS1BP5	FALSE	FALSE	FALSE	FALSE	TRUE	FALSE	FALSE	5	143818769	143819041	chr5	144439206	144439478
ENSG00000213488	CTB-85P21.1	FALSE	FALSE	FALSE	FALSE	TRUE	TRUE	FALSE	5	143901703	143902551	chr5	144522140	144522988
ENSG00000201423	RN7SKP246	FALSE	FALSE	FALSE	FALSE	TRUE	TRUE	FALSE	5	143914917	143915233	chr5	144535354	144535670
ENSG00000221467	AC132803.1	FALSE	FALSE	FALSE	FALSE	FALSE	TRUE	FALSE	5	144577338	144577422
ENSG00000251031	CTC-367F4.1	FALSE	FALSE	FALSE	FALSE	TRUE	FALSE	FALSE	5	144602173	144608545	chr5	144856890	145228982
ENSG00000215325	ASS1P10	FALSE	FALSE	FALSE	FALSE	FALSE	TRUE	FALSE	5	144608374	144609617	chr5	145228811	145230054
ENSG00000250842	CTC-806A22.1	FALSE	FALSE	FALSE	FALSE	FALSE	TRUE	FALSE	5	144717495	144761233	chr5	145337932	145381670
ENSG00000248125	CTB-73N10.1	FALSE	FALSE	FALSE	FALSE	FALSE	TRUE	FALSE	5	144809431	144830662	chr5	145429811	145451108
ENSG00000157510	AFAP1L1	FALSE	FALSE	FALSE	FALSE	TRUE	FALSE	FALSE	5	148651434	148721365	chr5	149271859	149343637
ENSG00000164284	GRPEL2	FALSE	FALSE	FALSE	FALSE	TRUE	FALSE	FALSE	5	148724993	148734146	chr5	149345430	149354583
ENSG00000253618	GRPEL2-AS1	FALSE	FALSE	FALSE	FALSE	TRUE	FALSE	FALSE	5	148727679	148737205	chr5	149348116	149357642
ENSG00000145882	PCYOX1L	FALSE	TRUE	FALSE	FALSE	TRUE	FALSE	FALSE	5	148737570	148749216	chr5	149358037	149369653
ENSG00000253865	RP11-394O4.3	FALSE	FALSE	FALSE	FALSE	TRUE	FALSE	FALSE	5	148751737	148754679	chr5	149372174	149375116
ENSG00000249484	LINC01470	TRUE	TRUE	FALSE	FALSE	TRUE	FALSE	FALSE	5	151998525	152603103	chr5	152618965	153223543
ENSG00000155511	GRIA1	TRUE	FALSE	FALSE	FALSE	TRUE	TRUE	TRUE	5	152869175	153193429	chr5	153489615	153813869
ENSG00000242976	RN7SL177P	FALSE	FALSE	FALSE	FALSE	TRUE	TRUE	FALSE	5	153134942	153135238	chr5	153755382	153755680
ENSG00000251183	LINC01861	FALSE	FALSE	FALSE	FALSE	TRUE	FALSE	FALSE	5	153266988	153278547	chr5	153887428	153898987
ENSG00000261382	RP11-461L18.1	FALSE	FALSE	FALSE	FALSE	TRUE	FALSE	FALSE	5	153281019	153282783	chr5	153901459	153903223
ENSG00000055147	FAM114A2	FALSE	FALSE	FALSE	FALSE	TRUE	FALSE	FALSE	5	153369688	153418496	chr5	153990148	154038936
ENSG00000037749	MFAP3	FALSE	FALSE	FALSE	FALSE	TRUE	FALSE	FALSE	5	153418466	153600038	chr5	154038959	154220478
ENSG00000164574	GALNT10	FALSE	FALSE	FALSE	FALSE	FALSE	TRUE	FALSE	5	153570290	153800544	chr5	154190730	154420984
ENSG00000245275	SAP30L-AS1	FALSE	FALSE	FALSE	FALSE	FALSE	TRUE	FALSE	5	153708997	153825410	chr5	154325568	154445850
ENSG00000253261	CTC-280C13.1	FALSE	FALSE	FALSE	FALSE	FALSE	TRUE	FALSE	5	154373158	154374005	chr5	154993598	154994445
ENSG00000226650	KIF4B	FALSE	FALSE	FALSE	FALSE	FALSE	TRUE	FALSE	5	154393260	154397685	chr5	155013755	155018141
ENSG00000270442	CTB-95D12.1	FALSE	FALSE	FALSE	FALSE	TRUE	FALSE	FALSE	5	154870896	154873158	chr5	155491336	155493598
ENSG00000200275	RNA5SP199	FALSE	FALSE	FALSE	FALSE	TRUE	FALSE	FALSE	5	155272447	155272538	chr5	155845437	155845528
ENSG00000170624	SGCD	FALSE	FALSE	TRUE	FALSE	TRUE	FALSE	FALSE	5	155297354	156194799	chr5	155870344	156767788
ENSG00000145864	GABRB2	FALSE	FALSE	FALSE	FALSE	FALSE	FALSE	TRUE	5	160715436	160976050	chr5	161288429	161549044
ENSG00000145863	GABRA6	TRUE	FALSE	FALSE	FALSE	FALSE	FALSE	FALSE	5	160974069	161129599	chr5	161547063	161702593
ENSG00000022355	GABRA1	FALSE	FALSE	FALSE	FALSE	FALSE	TRUE	FALSE	5	161274197	161326975	chr5	161847063	161899981
ENSG00000254186	RP11-167P20.1	FALSE	FALSE	FALSE	FALSE	TRUE	FALSE	FALSE	5	161985691	162050467	chr5	162424042	163437326
ENSG00000253538	CTB-32P11.1	FALSE	FALSE	FALSE	FALSE	FALSE	TRUE	FALSE	5	163636637	163638898	chr5	164209631	164211892
ENSG00000241956	LINC03000	TRUE	TRUE	FALSE	FALSE	TRUE	TRUE	FALSE	5	163723702	164598649	chr5	164296696	165171643
ENSG00000206845	RNU6-209P	FALSE	FALSE	FALSE	FALSE	TRUE	FALSE	FALSE	5	164362168	164362274	chr5	164935162	164935268
ENSG00000254066	LINC01938	FALSE	FALSE	FALSE	FALSE	TRUE	TRUE	FALSE	5	164647583	164668758	chr5	165220577	165241756
ENSG00000254171	RP11-67M9.1	FALSE	FALSE	FALSE	FALSE	FALSE	TRUE	FALSE	5	165555503	165582444	chr5	166128498	166155439
ENSG00000145934	TENM2	TRUE	TRUE	FALSE	FALSE	TRUE	TRUE	TRUE	5	166711804	167691162	chr5	166979029	168264157
ENSG00000254187	CTB-78F1.1	FALSE	FALSE	FALSE	FALSE	TRUE	FALSE	FALSE	5	167080233	167087486	chr5	167653228	167660481
ENSG00000253357	CTB-78F1.2	FALSE	FALSE	FALSE	FALSE	TRUE	FALSE	FALSE	5	167148368	167156129	chr5	167721363	167729124
ENSG00000221741	AC093304.1	FALSE	FALSE	FALSE	FALSE	FALSE	TRUE	FALSE	5	167297550	167297670
ENSG00000253925	CTB-178M22.1	FALSE	FALSE	FALSE	FALSE	FALSE	TRUE	FALSE	5	167512334	167614724	chr5	168085329	168187719
ENSG00000134516	DOCK2	FALSE	FALSE	FALSE	FALSE	TRUE	FALSE	FALSE	5	169064251	169510386	chr5	169637268	170083382
ENSG00000204767	INSYN2B	FALSE	FALSE	FALSE	FALSE	TRUE	FALSE	FALSE	5	169291268	169407744	chr5	169861303	169980495
ENSG00000253348	MIR4454	FALSE	FALSE	FALSE	FALSE	FALSE	TRUE	FALSE	5	170174051	170215654	chr5	170747047	170788650
ENSG00000094755	GABRP	FALSE	FALSE	FALSE	FALSE	FALSE	TRUE	FALSE	5	170190354	170241051	chr5	170763350	170814047
ENSG00000204764	RANBP17	FALSE	FALSE	FALSE	FALSE	TRUE	TRUE	TRUE	5	170288874	170727019	chr5	170861870	171300015
ENSG00000164438	TLX3	FALSE	FALSE	FALSE	FALSE	TRUE	FALSE	FALSE	5	170736288	170739138	chr5	171309248	171312139
ENSG00000213393	RP11-546B8.1	FALSE	FALSE	FALSE	FALSE	TRUE	FALSE	FALSE	5	170772347	170772634	chr5	171345343	171345630
ENSG00000265740	RN7SL339P	FALSE	FALSE	FALSE	FALSE	TRUE	FALSE	FALSE	5	170786121	170786414	chr5	171359117	171359412
ENSG00000254256	RPSAP71	FALSE	FALSE	FALSE	FALSE	TRUE	FALSE	FALSE	5	170792599	170794697	chr5	171365595	171367693
ENSG00000254012	RPL10P8	FALSE	FALSE	FALSE	FALSE	TRUE	FALSE	FALSE	5	170793303	170793615	chr5	171366299	171366611
ENSG00000264249	MIR3912	FALSE	FALSE	FALSE	FALSE	TRUE	TRUE	FALSE	5	170813660	170813764	chr5	171386656	171386760
ENSG00000181163	NPM1	TRUE	FALSE	TRUE	FALSE	TRUE	FALSE	FALSE	5	170814120	170838141	chr5	171387116	171411810
ENSG00000156427	FGF18	FALSE	FALSE	FALSE	FALSE	TRUE	FALSE	FALSE	5	170846660	170884627	chr5	171419647	171457626
ENSG00000185662	SMIM23	FALSE	FALSE	FALSE	FALSE	FALSE	TRUE	FALSE	5	171212876	171221602	chr5	171782432	171796126
ENSG00000072803	FBXW11	FALSE	FALSE	FALSE	FALSE	FALSE	TRUE	FALSE	5	171288553	171433877	chr5	171861549	172006873
ENSG00000072786	STK10	FALSE	FALSE	FALSE	FALSE	FALSE	TRUE	FALSE	5	171469077	171615390	chr5	172042079	172188224
ENSG00000199911	Y_RNA	FALSE	FALSE	FALSE	FALSE	TRUE	FALSE	FALSE				chr5	24910594	24910695
ENSG00000286182		FALSE	FALSE	FALSE	FALSE	TRUE	FALSE	FALSE				chr5	29239922	29265940
ENSG00000287940		FALSE	FALSE	FALSE	FALSE	TRUE	FALSE	FALSE				chr5	30733557	30743704
ENSG00000287540		FALSE	FALSE	FALSE	FALSE	TRUE	FALSE	FALSE				chr5	45226286	45228428
ENSG00000278734		FALSE	FALSE	FALSE	FALSE	TRUE	FALSE	FALSE				chr5	51101172	51101643
ENSG00000279470		FALSE	FALSE	FALSE	FALSE	FALSE	TRUE	FALSE				chr5	51963992	51964445
ENSG00000288643		FALSE	FALSE	FALSE	FALSE	TRUE	FALSE	FALSE				chr5	62306206	62537249
ENSG00000268942	CKS1BP3	FALSE	FALSE	FALSE	FALSE	TRUE	FALSE	FALSE				chr5	62512246	62512482
ENSG00000287862		FALSE	FALSE	FALSE	FALSE	TRUE	FALSE	FALSE				chr5	87863703	88144455
ENSG00000286509		FALSE	FALSE	FALSE	FALSE	TRUE	FALSE	FALSE				chr5	93088856	93091768
ENSG00000287180		FALSE	FALSE	FALSE	FALSE	TRUE	FALSE	FALSE				chr5	93621683	93675081
ENSG00000287447		FALSE	FALSE	FALSE	FALSE	TRUE	FALSE	FALSE				chr5	93790505	93801320
ENSG00000286577		FALSE	FALSE	FALSE	FALSE	TRUE	FALSE	FALSE				chr5	94111720	94176029
ENSG00000283462		FALSE	FALSE	FALSE	FALSE	FALSE	TRUE	FALSE				chr5	103880129	103891433
ENSG00000278958		FALSE	FALSE	FALSE	FALSE	TRUE	FALSE	FALSE				chr5	104434772	104435499
ENSG00000288008		FALSE	FALSE	FALSE	FALSE	TRUE	FALSE	FALSE				chr5	124993408	124996096
ENSG00000286111		FALSE	FALSE	FALSE	FALSE	TRUE	FALSE	FALSE				chr5	125493261	125602229
ENSG00000222937	SNORD63B	FALSE	FALSE	FALSE	FALSE	TRUE	FALSE	FALSE				chr5	138558970	138559039
ENSG00000206989	SNORD63	FALSE	FALSE	FALSE	FALSE	TRUE	FALSE	FALSE				chr5	138561043	138561110
ENSG00000238745		FALSE	FALSE	FALSE	FALSE	TRUE	FALSE	FALSE				chr5	138623479	138623582
ENSG00000283155		FALSE	FALSE	FALSE	FALSE	TRUE	FALSE	FALSE				chr5	140562443	140592123
ENSG00000283602		FALSE	FALSE	FALSE	FALSE	TRUE	FALSE	FALSE				chr5	140569962	140594570
ENSG00000200235		FALSE	FALSE	FALSE	FALSE	TRUE	FALSE	FALSE				chr5	140579667	140579792
ENSG00000279726		FALSE	FALSE	FALSE	FALSE	TRUE	TRUE	FALSE				chr5	140785698	140828549
ENSG00000278907		FALSE	FALSE	FALSE	FALSE	TRUE	TRUE	FALSE				chr5	140849105	140849696
ENSG00000278946		FALSE	FALSE	FALSE	FALSE	TRUE	TRUE	FALSE				chr5	140867513	140867959
ENSG00000278915		FALSE	FALSE	FALSE	FALSE	TRUE	FALSE	FALSE				chr5	140875346	140875922
ENSG00000278901		FALSE	FALSE	FALSE	FALSE	TRUE	TRUE	FALSE				chr5	140878073	140882642
ENSG00000279028		FALSE	FALSE	FALSE	FALSE	TRUE	TRUE	FALSE				chr5	140966212	140966490
ENSG00000279047	PCDHB1-AS1	FALSE	FALSE	FALSE	FALSE	FALSE	TRUE	FALSE				chr5	141046260	141096402
ENSG00000279558		FALSE	FALSE	FALSE	FALSE	FALSE	TRUE	FALSE				chr5	141078076	141084481
ENSG00000276547	PCDHGB5	FALSE	FALSE	FALSE	FALSE	TRUE	FALSE	FALSE				chr5	141397947	141512975
ENSG00000273557		FALSE	FALSE	FALSE	FALSE	TRUE	TRUE	FALSE				chr5	141468465	141471528
ENSG00000287527		FALSE	FALSE	FALSE	FALSE	TRUE	FALSE	FALSE				chr5	141822076	141825488
ENSG00000278925		FALSE	FALSE	FALSE	FALSE	TRUE	FALSE	FALSE				chr5	141825708	141826325
ENSG00000287726		FALSE	FALSE	FALSE	FALSE	TRUE	FALSE	FALSE				chr5	141882815	141907939
ENSG00000285605		FALSE	FALSE	FALSE	FALSE	TRUE	FALSE	FALSE				chr5	144439204	144468471
ENSG00000285736		FALSE	FALSE	FALSE	FALSE	TRUE	FALSE	FALSE				chr5	149324220	149345333
ENSG00000285549		FALSE	FALSE	FALSE	FALSE	TRUE	FALSE	FALSE				chr5	165129307	165153014
ENSG00000253065		FALSE	FALSE	FALSE	FALSE	FALSE	TRUE	FALSE				chr5	168033091	168033205
ENSG00000275038		FALSE	FALSE	FALSE	FALSE	TRUE	FALSE	FALSE				chr5	171305980	171309777
ENSG00000206909	SNORA70J	FALSE	FALSE	FALSE	FALSE	TRUE	FALSE	FALSE				chr5	171366118	171366252
ENSG00000137265	IRF4	FALSE	TRUE	FALSE	FALSE	FALSE	FALSE	FALSE	6	391739	411447	chr6	391739	411443
ENSG00000201185	RNA5SP202	TRUE	FALSE	FALSE	FALSE	TRUE	TRUE	FALSE	6	4428197	4428315	chr6	4427963	4428081
ENSG00000153046	CDYL	FALSE	FALSE	FALSE	FALSE	FALSE	FALSE	TRUE	6	4706393	4955785	chr6	4706159	4955551
ENSG00000264541	AL162381.1	FALSE	FALSE	FALSE	FALSE	FALSE	TRUE	FALSE	6	5224961	5225030
ENSG00000145982	FARS2	TRUE	TRUE	FALSE	FALSE	TRUE	FALSE	FALSE	6	5261277	5771813	chr6	5261044	5829192
ENSG00000269985	FARS2-AS1	FALSE	FALSE	FALSE	FALSE	FALSE	TRUE	FALSE	6	5451916	5458308	chr6	5451683	5458075
ENSG00000233064	RP3-380B8.4	FALSE	FALSE	FALSE	FALSE	FALSE	TRUE	FALSE	6	5851739	5870453	chr6	5851506	5870220
ENSG00000137198	GMPR	FALSE	FALSE	FALSE	FALSE	FALSE	TRUE	FALSE	6	16238811	16295780	chr6	16238587	16295549
ENSG00000124788	ATXN1	FALSE	FALSE	FALSE	FALSE	FALSE	TRUE	FALSE	6	16299343	16761722	chr6	16299112	16761491
ENSG00000231662	RP11-686D16.1	TRUE	FALSE	FALSE	FALSE	TRUE	FALSE	FALSE	6	19290550	19321252	chr6	19290319	19321021
ENSG00000218643	RPL5P20	FALSE	FALSE	FALSE	FALSE	TRUE	FALSE	FALSE	6	19348412	19349307	chr6	19348181	19349076
ENSG00000226786	RP1-167F1.2	TRUE	FALSE	FALSE	FALSE	FALSE	FALSE	FALSE	6	19535175	19839311
ENSG00000228412	LNC-LBCS	FALSE	TRUE	FALSE	FALSE	TRUE	FALSE	FALSE	6	19802395	19804983	chr6	19323428	19839080
ENSG00000222373	RNY5P5	FALSE	FALSE	FALSE	FALSE	FALSE	TRUE	FALSE	6	25192641	25192718
ENSG00000124568	SLC17A1	FALSE	FALSE	FALSE	FALSE	TRUE	TRUE	FALSE	6	25783125	25832287	chr6	25782915	25832052
ENSG00000124564	SLC17A3	FALSE	FALSE	FALSE	FALSE	TRUE	TRUE	FALSE	6	25833294	25882514	chr6	25833066	25882286
ENSG00000242387	H2AC3P	FALSE	FALSE	FALSE	FALSE	TRUE	FALSE	FALSE	6	25882254	25882623	chr6	25882026	25882395
ENSG00000112337	SLC17A2	FALSE	FALSE	FALSE	FALSE	TRUE	TRUE	FALSE	6	25912982	25930946	chr6	25912754	25930691
ENSG00000112343	TRIM38	FALSE	FALSE	FALSE	FALSE	TRUE	TRUE	FALSE	6	25963030	25987384	chr6	25962802	25991231
ENSG00000272558	U91328.21	FALSE	FALSE	FALSE	FALSE	TRUE	TRUE	FALSE	6	25984040	25999395	chr6	25983812	25999167
ENSG00000272462	LINC02980	FALSE	FALSE	FALSE	FALSE	FALSE	TRUE	FALSE	6	25992890	26002003	chr6	25992641	26001775
ENSG00000224447	H3P26	FALSE	FALSE	FALSE	FALSE	FALSE	TRUE	FALSE	6	26016607	26016829	chr6	26016379	26016601
ENSG00000124610	H1-1	FALSE	FALSE	FALSE	FALSE	FALSE	TRUE	FALSE	6	26017260	26018040	chr6	26017032	26017787
ENSG00000234816	H2AC5P	FALSE	FALSE	FALSE	FALSE	TRUE	TRUE	FALSE	6	26044217	26044585	chr6	26043989	26044357
ENSG00000187837	H1-2	FALSE	FALSE	FALSE	FALSE	TRUE	FALSE	FALSE	6	26055968	26056699	chr6	26055740	26056470
ENSG00000010704	HFE	FALSE	FALSE	FALSE	FALSE	TRUE	TRUE	FALSE	6	26087509	26098571	chr6	26087281	26098343
ENSG00000197061	H4C3	FALSE	FALSE	FALSE	FALSE	TRUE	FALSE	FALSE	6	26104104	26104518	chr6	26103933	26104337
ENSG00000187475	H1-6	FALSE	FALSE	FALSE	FALSE	TRUE	FALSE	FALSE	6	26107640	26108364	chr6	26107412	26108135
ENSG00000180596	H2BC4	FALSE	FALSE	FALSE	FALSE	TRUE	TRUE	FALSE	6	26115101	26124154	chr6	26114873	26123926
ENSG00000180573	H2AC6	FALSE	FALSE	FALSE	FALSE	TRUE	TRUE	FALSE	6	26124373	26139344	chr6	26124145	26139116
ENSG00000168298	H1-4	FALSE	FALSE	FALSE	FALSE	TRUE	FALSE	FALSE	6	26156559	26157343	chr6	26156329	26157115
ENSG00000158373	H2BC5	FALSE	FALSE	FALSE	FALSE	TRUE	TRUE	FALSE	6	26158349	26171577	chr6	26158122	26171349
ENSG00000217159	LARP1P1	FALSE	FALSE	FALSE	FALSE	TRUE	FALSE	FALSE	6	26164300	26164591	chr6	26164072	26164363
ENSG00000216331	H1-12P	FALSE	FALSE	FALSE	FALSE	TRUE	FALSE	FALSE	6	26195794	26195999	chr6	26195554	26196633
ENSG00000197409	H3C4	FALSE	FALSE	FALSE	FALSE	TRUE	FALSE	FALSE	6	26197068	26199521	chr6	26196784	26197286
ENSG00000196866	H2AC7	FALSE	FALSE	FALSE	FALSE	TRUE	FALSE	FALSE	6	26199079	26199471	chr6	26198784	26199293
ENSG00000197846	HIST1H2BF	FALSE	FALSE	FALSE	FALSE	FALSE	TRUE	FALSE	6	26199748	26200942
ENSG00000187990	HIST1H2BG	FALSE	FALSE	FALSE	FALSE	FALSE	TRUE	FALSE	6	26216428	26216872
ENSG00000218690	H2AC10P	FALSE	FALSE	FALSE	FALSE	FALSE	TRUE	FALSE	6	26272421	26272768	chr6	26272193	26272540
ENSG00000158406	H4C8	FALSE	FALSE	FALSE	FALSE	TRUE	TRUE	FALSE	6	26281283	26285762	chr6	26277609	26285638
ENSG00000220875	H3C9P	FALSE	FALSE	FALSE	FALSE	TRUE	TRUE	FALSE	6	26322104	26322520	chr6	26321876	26322292
ENSG00000252399	RNU6-1259P	FALSE	FALSE	FALSE	FALSE	FALSE	TRUE	FALSE	6	26353199	26353264
ENSG00000186470	BTN3A2	FALSE	FALSE	FALSE	FALSE	TRUE	TRUE	FALSE	6	26365387	26378546	chr6	26365159	26378320
ENSG00000215979	AL021917.1	FALSE	FALSE	FALSE	FALSE	FALSE	TRUE	FALSE	6	26365704	26365780
ENSG00000124508	BTN2A2	FALSE	FALSE	FALSE	FALSE	TRUE	TRUE	FALSE	6	26383324	26395102	chr6	26383096	26394874
ENSG00000026950	BTN3A1	FALSE	FALSE	FALSE	FALSE	TRUE	TRUE	FALSE	6	26402465	26415444	chr6	26402237	26415208
ENSG00000124549	BTN2A3P	FALSE	FALSE	FALSE	FALSE	TRUE	TRUE	FALSE	6	26421619	26432611	chr6	26422119	26431615
ENSG00000111801	BTN3A3	FALSE	FALSE	FALSE	FALSE	TRUE	TRUE	FALSE	6	26440700	26453643	chr6	26440472	26453415
ENSG00000112763	BTN2A1	FALSE	FALSE	FALSE	FALSE	TRUE	TRUE	FALSE	6	26458150	26476849	chr6	26457904	26476621
ENSG00000124557	BTN1A1	FALSE	FALSE	FALSE	FALSE	TRUE	TRUE	FALSE	6	26501449	26510650	chr6	26500303	26510425
ENSG00000199289	RNU6-502P	FALSE	FALSE	FALSE	FALSE	TRUE	FALSE	FALSE	6	26519579	26519686	chr6	26519351	26519458
ENSG00000228223	HCG11	FALSE	FALSE	FALSE	FALSE	TRUE	TRUE	FALSE	6	26522076	26526807	chr6	26521709	26527404
ENSG00000261353	CTA-14H9.5	FALSE	FALSE	FALSE	FALSE	FALSE	TRUE	FALSE	6	26527291	26527632
ENSG00000182952	HMGN4	FALSE	FALSE	FALSE	FALSE	TRUE	TRUE	FALSE	6	26538633	26546482	chr6	26538366	26546933
ENSG00000146109	ABT1	FALSE	FALSE	FALSE	FALSE	TRUE	TRUE	FALSE	6	26597180	26600278	chr6	26596953	26600739
ENSG00000271071	RP11-457M11.6	FALSE	FALSE	FALSE	FALSE	TRUE	TRUE	FALSE	6	26612131	26613337	chr6	26611903	26613109
ENSG00000181315	ZNF322	FALSE	FALSE	FALSE	FALSE	TRUE	TRUE	FALSE	6	26636518	26659980	chr6	26634383	26659752
ENSG00000261584	RP11-457M11.5	FALSE	FALSE	FALSE	FALSE	TRUE	TRUE	FALSE	6	26686469	26688192	chr6	26686241	26687964
ENSG00000241549	GUSBP2	FALSE	FALSE	FALSE	FALSE	TRUE	TRUE	FALSE	6	26839263	26924333	chr6	26878572	26889198
ENSG00000243307	POM121L6P	FALSE	FALSE	FALSE	FALSE	TRUE	TRUE	FALSE	6	26864731	26866556	chr6	26896952	26898777
ENSG00000224843	LINC00240	FALSE	FALSE	FALSE	FALSE	TRUE	TRUE	FALSE	6	26924771	26991703	chr6	26956932	27059749
ENSG00000272312	RP11-239L20.6	FALSE	FALSE	FALSE	FALSE	TRUE	TRUE	FALSE	6	26968987	26969427	chr6	27001208	27001648
ENSG00000220581	VN1R12P	FALSE	FALSE	FALSE	FALSE	TRUE	TRUE	FALSE	6	27001214	27002089	chr6	27033435	27034310
ENSG00000216762	VN1R13P	FALSE	FALSE	FALSE	FALSE	TRUE	TRUE	FALSE	6	27028144	27029028	chr6	27060365	27061249
ENSG00000219770	VN1R11P	FALSE	FALSE	FALSE	FALSE	TRUE	TRUE	FALSE	6	27051059	27051926	chr6	27083280	27084147
ENSG00000222800	RNU2-62P	FALSE	FALSE	FALSE	FALSE	TRUE	TRUE	FALSE	6	27077569	27077759	chr6	27109790	27109980
ENSG00000272468	RP1-86C11.7	FALSE	FALSE	FALSE	FALSE	TRUE	TRUE	FALSE	6	27090436	27091000	chr6	27122657	27123221
ENSG00000124635	H2BC11	FALSE	FALSE	FALSE	FALSE	TRUE	TRUE	FALSE	6	27093676	27100541	chr6	27125897	27132795
ENSG00000196787	H2AC11	FALSE	FALSE	FALSE	FALSE	TRUE	FALSE	FALSE	6	27100832	27103070	chr6	27133043	27133535
ENSG00000197903	H2BC12	FALSE	FALSE	FALSE	FALSE	TRUE	TRUE	FALSE	6	27106073	27114619	chr6	27146361	27146855
ENSG00000265565	MIR3143	FALSE	FALSE	FALSE	FALSE	TRUE	FALSE	FALSE	6	27115405	27115467	chr6	27147626	27147688
ENSG00000174572	RPL10P2	FALSE	FALSE	FALSE	FALSE	TRUE	TRUE	FALSE	6	27179023	27179692	chr6	27211244	27211913
ENSG00000112812	PRSS16	FALSE	FALSE	FALSE	FALSE	TRUE	TRUE	FALSE	6	27215480	27224403	chr6	27247701	27256624
ENSG00000270935	XXbac-BPGBPG24O18.1	FALSE	FALSE	FALSE	FALSE	TRUE	FALSE	FALSE	6	27235892	27237008	chr6	27268113	27269229
ENSG00000158553	POM121L2	FALSE	FALSE	FALSE	FALSE	TRUE	FALSE	FALSE	6	27253682	27279949	chr6	27285903	27312273
ENSG00000220758	VN1R10P	FALSE	FALSE	FALSE	FALSE	TRUE	FALSE	FALSE	6	27292578	27293742	chr6	27324894	27325768
ENSG00000204789	ZNF204P	FALSE	FALSE	FALSE	FALSE	TRUE	TRUE	FALSE	6	27325604	27339304	chr6	27358252	27359854
ENSG00000124613	ZNF391	FALSE	FALSE	FALSE	FALSE	TRUE	FALSE	FALSE	6	27342394	27371683	chr6	27374615	27403908
ENSG00000271755	RP1-153G14.4	FALSE	FALSE	FALSE	FALSE	TRUE	FALSE	FALSE	6	27371789	27374743	chr6	27404010	27406964
ENSG00000237154	MCFD2P1	FALSE	FALSE	FALSE	FALSE	TRUE	FALSE	FALSE	6	27375476	27375775	chr6	27407697	27407996
ENSG00000096654	ZNF184	FALSE	FALSE	FALSE	FALSE	TRUE	FALSE	FALSE	6	27418522	27440897	chr6	27450743	27473118
ENSG00000218347	HNRNPA1P1	FALSE	FALSE	FALSE	FALSE	TRUE	FALSE	FALSE	6	27490855	27492118	chr6	27523076	27524339
ENSG00000219738	CD83P1	FALSE	FALSE	FALSE	FALSE	TRUE	FALSE	FALSE	6	27528601	27529523	chr6	27560822	27561744
ENSG00000206671	RNU6-471P	FALSE	FALSE	FALSE	FALSE	TRUE	TRUE	FALSE	6	27564191	27564296	chr6	27596412	27596517
ENSG00000238648	TRNAI6	FALSE	FALSE	FALSE	FALSE	FALSE	TRUE	FALSE	6	27599188	27599311
ENSG00000216676	RPL8P1	FALSE	FALSE	FALSE	FALSE	TRUE	TRUE	FALSE	6	27620381	27620604	chr6	27652602	27652825
ENSG00000216915	GPR89P	FALSE	FALSE	FALSE	FALSE	TRUE	FALSE	FALSE	6	27704779	27706273	chr6	27737000	27738494
ENSG00000218069	RSL24D1P1	FALSE	FALSE	FALSE	FALSE	TRUE	TRUE	FALSE	6	27748398	27748890	chr6	27780619	27781111
ENSG00000217862	H4C10P	FALSE	FALSE	FALSE	FALSE	TRUE	TRUE	FALSE	6	27774853	27775117	chr6	27807075	27807339
ENSG00000185130	H2BC13	FALSE	FALSE	FALSE	FALSE	TRUE	TRUE	FALSE	6	27775257	27775709	chr6	27807479	27807929
ENSG00000196747	H2AC13	FALSE	FALSE	FALSE	FALSE	TRUE	TRUE	FALSE	6	27775899	27776429	chr6	27808173	27808667
ENSG00000197238	H4C11	FALSE	FALSE	FALSE	FALSE	TRUE	TRUE	FALSE	6	27791884	27792257	chr6	27824092	27824480
ENSG00000233822	H2BC15	FALSE	FALSE	FALSE	FALSE	TRUE	TRUE	FALSE	6	27806323	27823487	chr6	27838545	27855709
ENSG00000217646	H2BC16P	FALSE	FALSE	FALSE	FALSE	TRUE	TRUE	FALSE	6	27831840	27832179	chr6	27864062	27864401
ENSG00000184357	H1-5	FALSE	FALSE	FALSE	FALSE	TRUE	TRUE	FALSE	6	27834570	27835359	chr6	27866792	27867588
ENSG00000197153	H3C12	FALSE	FALSE	FALSE	FALSE	TRUE	TRUE	FALSE	6	27858093	27860884	chr6	27890315	27893106
ENSG00000238610	RNU7-26P	FALSE	FALSE	FALSE	FALSE	TRUE	TRUE	FALSE	6	27865282	27865344	chr6	27897504	27897566
ENSG00000168131	OR2B2	FALSE	FALSE	FALSE	FALSE	TRUE	TRUE	FALSE	6	27878963	27880174	chr6	27911185	27912396
ENSG00000168126	OR2W6P	FALSE	FALSE	FALSE	FALSE	TRUE	TRUE	FALSE	6	27905243	27906181	chr6	27937465	27938403
ENSG00000124657	OR2B6	FALSE	FALSE	FALSE	FALSE	TRUE	FALSE	FALSE	6	27925019	27925960	chr6	27957241	27958182
ENSG00000214374	RPLP2P1	FALSE	FALSE	FALSE	FALSE	TRUE	TRUE	FALSE	6	27932953	27933292	chr6	27965175	27965514
ENSG00000216629	OR2W4P	FALSE	FALSE	FALSE	FALSE	TRUE	TRUE	FALSE	6	27944928	27945853	chr6	27977150	27978075
ENSG00000217539	IQCB2P	FALSE	FALSE	FALSE	FALSE	TRUE	TRUE	FALSE	6	27978501	27980133	chr6	28010723	28012355
ENSG00000217315	OR2W2P	FALSE	FALSE	FALSE	FALSE	TRUE	TRUE	FALSE	6	28001725	28002633	chr6	28033947	28034855
ENSG00000187763	OR2B7P	FALSE	FALSE	FALSE	FALSE	TRUE	TRUE	FALSE	6	28014212	28015145	chr6	28046434	28047367
ENSG00000182477	OR2B8P	FALSE	FALSE	FALSE	FALSE	TRUE	TRUE	FALSE	6	28021006	28021943	chr6	28053228	28054165
ENSG00000220721	OR1F12P	FALSE	FALSE	FALSE	FALSE	TRUE	FALSE	FALSE	6	28041094	28042011	chr6	28073316	28074233
ENSG00000272009	RP1-313I6.12	FALSE	FALSE	FALSE	FALSE	TRUE	TRUE	FALSE	6	28046570	28048908	chr6	28078792	28081130
ENSG00000197279	ZNF165	FALSE	FALSE	FALSE	FALSE	TRUE	TRUE	FALSE	6	28048753	28057341	chr6	28080568	28089563
ENSG00000219891	ZSCAN12P1	FALSE	FALSE	FALSE	FALSE	TRUE	TRUE	FALSE	6	28058932	28061442	chr6	28092427	28092845
ENSG00000219392	ZNF602P	FALSE	FALSE	FALSE	FALSE	TRUE	TRUE	FALSE	6	28083406	28084329	chr6	28115628	28116551
ENSG00000269293	ZSCAN16-AS1	FALSE	FALSE	FALSE	FALSE	TRUE	TRUE	FALSE	6	28089573	28105071	chr6	28015122	28137313
ENSG00000196812	ZSCAN16	FALSE	FALSE	FALSE	FALSE	TRUE	TRUE	FALSE	6	28092338	28097860	chr6	28107689	28130082
ENSG00000261839	RP1-265C24.8	FALSE	FALSE	FALSE	FALSE	TRUE	TRUE	FALSE	6	28104627	28107456	chr6	28136849	28139678
ENSG00000198315	ZKSCAN8	FALSE	FALSE	FALSE	FALSE	TRUE	TRUE	FALSE	6	28109688	28127250	chr6	28141883	28159460
ENSG00000226314	ZKSCAN8P1	FALSE	FALSE	FALSE	FALSE	TRUE	TRUE	FALSE	6	28129559	28137372	chr6	28161769	28169594
ENSG00000216901	ZNF603P	FALSE	FALSE	FALSE	FALSE	TRUE	TRUE	FALSE	6	28143966	28144452	chr6	28176188	28176674
ENSG00000218016	ZKSCAN8P2	FALSE	FALSE	FALSE	FALSE	TRUE	TRUE	FALSE	6	28155828	28157210	chr6	28188050	28189432
ENSG00000176933	TOB2P1	FALSE	FALSE	FALSE	FALSE	TRUE	TRUE	FALSE	6	28185421	28186655	chr6	28217643	28218634
ENSG00000137185	ZSCAN9	FALSE	FALSE	FALSE	FALSE	TRUE	TRUE	FALSE	6	28192664	28201260	chr6	28224886	28233487
ENSG00000187626	ZKSCAN4	FALSE	FALSE	FALSE	FALSE	TRUE	TRUE	FALSE	6	28212401	28227011	chr6	28241697	28252269
ENSG00000189134	NKAPL	FALSE	FALSE	FALSE	FALSE	TRUE	TRUE	FALSE	6	28227098	28228736	chr6	28259297	28260958
ENSG00000197062	ZSCAN26	FALSE	FALSE	FALSE	FALSE	TRUE	TRUE	FALSE	6	28234788	28245974	chr6	28267058	28278224
ENSG00000137338	PGBD1	FALSE	FALSE	FALSE	FALSE	TRUE	TRUE	FALSE	6	28249314	28270326	chr6	28281572	28302549
ENSG00000270326	SMIM15P2	FALSE	FALSE	FALSE	FALSE	TRUE	TRUE	FALSE	6	28287437	28287629	chr6	28319660	28319852
ENSG00000235109	ZSCAN31	FALSE	FALSE	FALSE	FALSE	TRUE	TRUE	FALSE	6	28292470	28324048	chr6	28324693	28356271
ENSG00000189298	ZKSCAN3	FALSE	FALSE	FALSE	FALSE	TRUE	TRUE	FALSE	6	28317691	28336947	chr6	28349947	28369172
ENSG00000158691	ZSCAN12	FALSE	FALSE	FALSE	FALSE	TRUE	FALSE	FALSE	6	28346732	28367511	chr6	28378955	28399747
ENSG00000251877	RNU2-45P	FALSE	FALSE	FALSE	FALSE	TRUE	FALSE	FALSE	6	28378047	28378233	chr6	28410270	28410456
ENSG00000187987	ZSCAN23	FALSE	FALSE	FALSE	FALSE	FALSE	TRUE	FALSE	6	28399707	28411279	chr6	28431930	28443502
ENSG00000231162	COX11P1	FALSE	FALSE	FALSE	FALSE	FALSE	TRUE	FALSE	6	28414750	28415584	chr6	28446973	28447807
ENSG00000198704	GPX6	FALSE	FALSE	FALSE	FALSE	TRUE	TRUE	FALSE	6	28471073	28495992	chr6	28503296	28528215
ENSG00000224586	GPX5	FALSE	FALSE	FALSE	FALSE	TRUE	FALSE	FALSE	6	28493702	28502729	chr6	28525881	28534955
ENSG00000232040	ZBED9	FALSE	FALSE	FALSE	FALSE	TRUE	FALSE	FALSE	6	28539407	28583989	chr6	28570535	28616212
ENSG00000246350	ZBED9-AS1	FALSE	FALSE	FALSE	FALSE	TRUE	FALSE	FALSE	6	28555155	28559524	chr6	28587378	28591747
ENSG00000271440	RP11-373N24.2	FALSE	FALSE	FALSE	FALSE	TRUE	FALSE	FALSE	6	28601158	28601371	chr6	28633381	28633594
ENSG00000235570	LINC00533	FALSE	FALSE	FALSE	FALSE	TRUE	FALSE	FALSE	6	28616063	28616843	chr6	28648286	28649066
ENSG00000237425	RPSAP2	TRUE	FALSE	FALSE	FALSE	TRUE	TRUE	FALSE	6	28699794	28700681	chr6	28732017	28732904
ENSG00000235559	NOP56P1	FALSE	FALSE	FALSE	FALSE	TRUE	TRUE	FALSE	6	28751410	28751781	chr6	28783633	28784004
ENSG00000265764	AL662890.3	FALSE	FALSE	FALSE	FALSE	FALSE	TRUE	FALSE	6	28763749	28763812
ENSG00000225173	XXbac-BPG308K3.5	FALSE	FALSE	FALSE	FALSE	TRUE	TRUE	FALSE	6	28805646	28806783	chr6	28837240	28839058
ENSG00000225595	LINC01623	FALSE	FALSE	FALSE	FALSE	TRUE	TRUE	FALSE	6	28827402	28832407	chr6	28859625	28864630
ENSG00000213916	RPL13P	FALSE	FALSE	FALSE	FALSE	TRUE	TRUE	FALSE	6	28829193	28829824	chr6	28861416	28862047
ENSG00000233366	ZNF90P2	FALSE	FALSE	FALSE	FALSE	TRUE	FALSE	FALSE	6	28856609	28857683	chr6	28888832	28889906
ENSG00000224157	HCG14	FALSE	FALSE	FALSE	FALSE	TRUE	TRUE	FALSE	6	28864307	28865099	chr6	28896530	28897322
ENSG00000204713	TRIM27	FALSE	FALSE	FALSE	FALSE	TRUE	TRUE	TRUE	6	28870779	28891766	chr6	28903002	28923988
ENSG00000204709	LINC01556	FALSE	FALSE	FALSE	FALSE	TRUE	FALSE	FALSE	6	28911654	28912314	chr6	28943877	28944537
ENSG00000228666	KRT18P1	FALSE	FALSE	FALSE	FALSE	TRUE	TRUE	FALSE	6	28936907	28938237	chr6	28969130	28970460
ENSG00000263426	RN7SL471P	FALSE	FALSE	FALSE	FALSE	TRUE	TRUE	FALSE	6	28945252	28945547	chr6	28977475	28977773
ENSG00000227214	HCG15	FALSE	FALSE	FALSE	FALSE	TRUE	TRUE	FALSE	6	28953980	28955261	chr6	28986203	28987484
ENSG00000244349	HCG16	FALSE	FALSE	FALSE	FALSE	TRUE	TRUE	FALSE	6	28954577	28956313	chr6	28986800	28988536
ENSG00000197935	ZNF311	FALSE	FALSE	FALSE	FALSE	TRUE	TRUE	FALSE	6	28962562	28973093	chr6	28994785	29005316
ENSG00000223677	OR2AD1P	FALSE	FALSE	FALSE	FALSE	TRUE	TRUE	FALSE	6	28994457	28995384	chr6	29026680	29027607
ENSG00000204704	OR2W1	FALSE	FALSE	FALSE	FALSE	TRUE	TRUE	FALSE	6	29011990	29013017	chr6	29044213	29045175
ENSG00000236909	OR2P1P	FALSE	FALSE	FALSE	FALSE	TRUE	TRUE	FALSE	6	29039601	29040376	chr6	29071824	29072599
ENSG00000228364	SAR1AP1	FALSE	FALSE	FALSE	FALSE	TRUE	TRUE	FALSE	6	29044350	29044945	chr6	29076573	29077168
ENSG00000204703	OR2B3	FALSE	FALSE	FALSE	FALSE	TRUE	TRUE	FALSE	6	29053985	29055090	chr6	29086208	29087313
ENSG00000204702	OR2J1	FALSE	FALSE	FALSE	FALSE	TRUE	TRUE	FALSE	6	29068386	29069658	chr6	29099490	29102701
ENSG00000204701	OR2J3	FALSE	FALSE	FALSE	FALSE	TRUE	FALSE	FALSE	6	29079668	29080603	chr6	29108058	29114770
ENSG00000227206	XXbac-BCX196D17.5	FALSE	FALSE	FALSE	FALSE	TRUE	TRUE	FALSE	6	29091987	29096685	chr6	29124210	29128908
ENSG00000203492	OR2N1P	FALSE	FALSE	FALSE	FALSE	TRUE	TRUE	FALSE	6	29105657	29106593	chr6	29137880	29138816
ENSG00000204700	OR2J2	FALSE	FALSE	FALSE	FALSE	TRUE	FALSE	FALSE	6	29141311	29142351	chr6	29170907	29175811
ENSG00000224233	OR2J4P	FALSE	FALSE	FALSE	FALSE	TRUE	TRUE	FALSE	6	29149287	29150222	chr6	29181510	29182445
ENSG00000230598	OR2H4P	FALSE	FALSE	FALSE	FALSE	TRUE	TRUE	FALSE	6	29183013	29183956	chr6	29215236	29216179
ENSG00000213911	OR2G1P	FALSE	FALSE	FALSE	FALSE	TRUE	FALSE	FALSE	6	29197004	29197934	chr6	29229227	29230157
ENSG00000204697	OR2U1P	FALSE	FALSE	FALSE	FALSE	TRUE	TRUE	FALSE	6	29230480	29231856	chr6	29262703	29264079
ENSG00000242524	OR2U2P	FALSE	FALSE	FALSE	FALSE	TRUE	FALSE	FALSE	6	29236239	29237198	chr6	29268462	29269421
ENSG00000197171	LINC03003	FALSE	FALSE	FALSE	FALSE	TRUE	FALSE	FALSE	6	29258488	29259430	chr6	29290711	29291653
ENSG00000204695	OR14J1	FALSE	FALSE	FALSE	FALSE	TRUE	TRUE	FALSE	6	29274403	29275519	chr6	29301701	29313017
ENSG00000230056	DDX6P1	FALSE	FALSE	FALSE	FALSE	TRUE	TRUE	FALSE	6	29297403	29298838	chr6	29329626	29331061
ENSG00000243729	OR5V1	FALSE	FALSE	FALSE	FALSE	TRUE	TRUE	FALSE	6	29323007	29399744	chr6	29353749	29431967
ENSG00000112462	OR12D3	FALSE	FALSE	FALSE	FALSE	TRUE	FALSE	FALSE	6	29341200	29343068	chr6	29373423	29375291
ENSG00000251608	OR12D1	FALSE	FALSE	FALSE	FALSE	TRUE	TRUE	FALSE	6	29385057	29386003	chr6	29414928	29418905
ENSG00000204694	OR11A1	FALSE	FALSE	FALSE	FALSE	TRUE	FALSE	FALSE	6	29393281	29424848	chr6	29425504	29457071
ENSG00000206474	OR10C1	FALSE	FALSE	FALSE	FALSE	TRUE	TRUE	FALSE	6	29407083	29408731	chr6	29439306	29440977
ENSG00000204688	OR2H1	FALSE	FALSE	FALSE	FALSE	TRUE	FALSE	FALSE	6	29424958	29432105	chr6	29457155	29464328
ENSG00000225797	UBDP1	FALSE	FALSE	FALSE	FALSE	TRUE	FALSE	FALSE	6	29432373	29437583	chr6	29464596	29469806
ENSG00000230164	MAS1LP1	FALSE	FALSE	FALSE	FALSE	TRUE	FALSE	FALSE	6	29442802	29443848	chr6	29475025	29476071
ENSG00000204687	MAS1L	FALSE	FALSE	FALSE	FALSE	TRUE	FALSE	FALSE	6	29454474	29455738	chr6	29486697	29487956
ENSG00000213900	RPS17P1	FALSE	FALSE	FALSE	FALSE	TRUE	TRUE	FALSE	6	29457048	29457453	chr6	29489271	29489676
ENSG00000229274	LINC02829	FALSE	FALSE	FALSE	FALSE	TRUE	FALSE	FALSE	6	29465286	29478333	chr6	29497475	29510558
ENSG00000224582	LINC01015	FALSE	FALSE	FALSE	FALSE	TRUE	FALSE	FALSE	6	29497197	29501345	chr6	29528721	29533665
ENSG00000229281	GPR53P	FALSE	FALSE	FALSE	FALSE	TRUE	FALSE	FALSE	6	29505481	29506564	chr6	29537704	29538787
ENSG00000237988	OR2I1P	FALSE	FALSE	FALSE	FALSE	TRUE	TRUE	FALSE	6	29520996	29521943	chr6	29550407	29557773
ENSG00000213886	UBD	FALSE	FALSE	FALSE	FALSE	TRUE	TRUE	FALSE	6	29523292	29527702	chr6	29555515	29559732
ENSG00000204681	GABBR1	FALSE	FALSE	FALSE	FALSE	TRUE	FALSE	TRUE	6	29523406	29601753	chr6	29555629	29633976
ENSG00000232173	OR2H5P	FALSE	FALSE	FALSE	FALSE	TRUE	TRUE	FALSE	6	29541686	29542613	chr6	29573909	29574836
ENSG00000227609	TMEM183AP1	FALSE	FALSE	FALSE	FALSE	TRUE	TRUE	FALSE	6	29545236	29545525	chr6	29577459	29577748
ENSG00000201330	SNORD32B	FALSE	FALSE	FALSE	FALSE	TRUE	TRUE	FALSE	6	29550026	29550109	chr6	29582249	29582332
ENSG00000231301	RPL13AP	FALSE	FALSE	FALSE	FALSE	TRUE	TRUE	FALSE	6	29550285	29550802	chr6	29582508	29583025
ENSG00000204657	OR2H2	FALSE	FALSE	FALSE	FALSE	TRUE	FALSE	FALSE	6	29555683	29556745	chr6	29585121	29590500
ENSG00000235238	SUMO2P1	FALSE	FALSE	FALSE	FALSE	TRUE	FALSE	FALSE	6	29603837	29604120	chr6	29636060	29636343
ENSG00000204655	MOG	FALSE	FALSE	FALSE	FALSE	TRUE	FALSE	FALSE	6	29624758	29640149	chr6	29657002	29672372
ENSG00000204644	ZFP57	TRUE	FALSE	FALSE	FALSE	FALSE	TRUE	FALSE	6	29640169	29648887	chr6	29672483	29681155
ENSG00000233916	ZDHHC20P1	FALSE	FALSE	FALSE	FALSE	FALSE	TRUE	FALSE	6	29675902	29676324	chr6	29708125	29708547
ENSG00000204642	HLA-F	FALSE	FALSE	FALSE	FALSE	FALSE	TRUE	FALSE	6	29690552	29706305	chr6	29722775	29738528
ENSG00000270896	XXbac-BPG170G13.31	FALSE	FALSE	FALSE	FALSE	FALSE	TRUE	FALSE	6	29731035	29731169	chr6	29763258	29763392
ENSG00000231130	HLA-T	FALSE	FALSE	FALSE	FALSE	FALSE	TRUE	FALSE	6	29864431	29865563	chr6	29896654	29897786
ENSG00000066379	POLR1H	FALSE	FALSE	FALSE	FALSE	TRUE	FALSE	FALSE	6	30026676	30032686	chr6	30058899	30064909
ENSG00000204619	PPP1R11	FALSE	FALSE	FALSE	FALSE	TRUE	FALSE	FALSE	6	30034486	30038110	chr6	30066709	30070333
ENSG00000204618	RNF39	FALSE	FALSE	FALSE	FALSE	TRUE	FALSE	FALSE	6	30038043	30043664	chr6	30070266	30075849
ENSG00000204616	TRIM31	FALSE	FALSE	FALSE	FALSE	TRUE	TRUE	FALSE	6	30070674	30080883	chr6	30102897	30113090
ENSG00000231226	TRIM31-AS1	FALSE	FALSE	FALSE	FALSE	TRUE	FALSE	FALSE	6	30073017	30082501	chr6	30105240	30114724
ENSG00000204614	TRIM40	FALSE	FALSE	FALSE	FALSE	TRUE	FALSE	FALSE	6	30103885	30116512	chr6	30136124	30148735
ENSG00000204613	TRIM10	FALSE	FALSE	FALSE	FALSE	TRUE	TRUE	FALSE	6	30119722	30128711	chr6	30151943	30161211
ENSG00000204610	TRIM15	FALSE	FALSE	FALSE	FALSE	TRUE	FALSE	FALSE	6	30130993	30140473	chr6	30163206	30172693
ENSG00000234127	TRIM26	FALSE	FALSE	FALSE	FALSE	TRUE	TRUE	FALSE	6	30152232	30181204	chr6	30184455	30213427
ENSG00000233892	PAIP1P1	FALSE	FALSE	FALSE	FALSE	TRUE	TRUE	FALSE	6	30154575	30156391	chr6	30186798	30188614
ENSG00000270604	HCG17	FALSE	FALSE	FALSE	FALSE	TRUE	TRUE	FALSE	6	30201816	30293911	chr6	30234039	30326134
ENSG00000236475	TRIM26BP	FALSE	FALSE	FALSE	FALSE	TRUE	TRUE	FALSE	6	30206078	30210056	chr6	30238301	30242279
ENSG00000243753	HLA-L	FALSE	FALSE	FALSE	FALSE	TRUE	TRUE	FALSE	6	30227361	30260791	chr6	30259625	30261703
ENSG00000231074	HCG18	FALSE	FALSE	FALSE	FALSE	TRUE	TRUE	FALSE	6	30255174	30294927	chr6	30286690	30327382
ENSG00000204599	TRIM39	FALSE	FALSE	FALSE	FALSE	TRUE	TRUE	FALSE	6	30294256	30311506	chr6	30326479	30343729
ENSG00000248167	TRIM39-RPP21	FALSE	FALSE	FALSE	FALSE	TRUE	FALSE	FALSE	6	30297359	30314631	chr6	30328907	30346854
ENSG00000241370	RPP21	FALSE	FALSE	FALSE	FALSE	TRUE	TRUE	FALSE	6	30312908	30314661	chr6	30345131	30346884
ENSG00000224372	HLA-N	FALSE	FALSE	FALSE	FALSE	TRUE	TRUE	FALSE	6	30319193	30319327	chr6	30351416	30351550
ENSG00000224486	HCG19P	FALSE	FALSE	FALSE	FALSE	TRUE	TRUE	FALSE	6	30327055	30327688	chr6	30359278	30359911
ENSG00000236405	UBQLN1P1	FALSE	FALSE	FALSE	FALSE	TRUE	TRUE	FALSE	6	30330889	30332057	chr6	30363112	30364280
ENSG00000226577	MICC	FALSE	FALSE	FALSE	FALSE	TRUE	FALSE	FALSE	6	30382492	30387096	chr6	30414715	30419319
ENSG00000229068	TMPOP1	FALSE	FALSE	FALSE	FALSE	TRUE	FALSE	FALSE	6	30434229	30435771	chr6	30466452	30467994
ENSG00000224936	SUCLA2P1	FALSE	FALSE	FALSE	FALSE	TRUE	FALSE	FALSE	6	30436659	30438028	chr6	30468882	30470251
ENSG00000236603	RANP1	FALSE	FALSE	FALSE	FALSE	TRUE	FALSE	FALSE	6	30453717	30454367	chr6	30485940	30486590
ENSG00000204592	HLA-E	FALSE	FALSE	FALSE	FALSE	TRUE	FALSE	FALSE	6	30457244	30461982	chr6	30489509	30494194
ENSG00000235781	LINC02569	FALSE	FALSE	FALSE	FALSE	TRUE	FALSE	FALSE	6	30484043	30486994	chr6	30516266	30519217
ENSG00000204590	GNL1	FALSE	FALSE	FALSE	FALSE	TRUE	TRUE	FALSE	6	30509154	30524951	chr6	30541381	30556489
ENSG00000204576	PRR3	FALSE	FALSE	FALSE	FALSE	TRUE	TRUE	FALSE	6	30524663	30531500	chr6	30557280	30563723
ENSG00000204574	ABCF1	FALSE	FALSE	FALSE	FALSE	TRUE	TRUE	FALSE	6	30539153	30564956	chr6	30571393	30597179
ENSG00000216101	MIR877	FALSE	FALSE	FALSE	FALSE	TRUE	FALSE	FALSE	6	30552109	30552194	chr6	30584332	30584417
ENSG00000204569	PPP1R10	FALSE	FALSE	FALSE	FALSE	TRUE	FALSE	FALSE	6	30568177	30586389	chr6	30600413	30618612
ENSG00000204568	MRPS18B	FALSE	FALSE	FALSE	FALSE	TRUE	FALSE	FALSE	6	30585486	30594172	chr6	30617840	30626395
ENSG00000137343	ATAT1	FALSE	FALSE	FALSE	FALSE	FALSE	TRUE	FALSE	6	30594619	30614600	chr6	30626842	30646823
ENSG00000228415	PTMAP1	FALSE	FALSE	FALSE	FALSE	TRUE	FALSE	FALSE	6	30601409	30601675	chr6	30633632	30633956
ENSG00000204560	DHX16	FALSE	FALSE	FALSE	FALSE	FALSE	TRUE	FALSE	6	30620896	30640814	chr6	30653119	30673006
ENSG00000146112	PPP1R18	FALSE	FALSE	FALSE	FALSE	TRUE	TRUE	FALSE	6	30644166	30655672	chr6	30676389	30687895
ENSG00000137404	NRM	FALSE	FALSE	FALSE	FALSE	TRUE	FALSE	FALSE	6	30655824	30659197	chr6	30688047	30691420
ENSG00000230449	RPL7P4	FALSE	FALSE	FALSE	FALSE	TRUE	FALSE	FALSE	6	30664583	30665312	chr6	30696806	30697535
ENSG00000137337	MDC1	FALSE	FALSE	FALSE	FALSE	TRUE	TRUE	FALSE	6	30667584	30685666	chr6	30699807	30717447
ENSG00000224328	MDC1-AS1	FALSE	FALSE	FALSE	FALSE	TRUE	FALSE	FALSE	6	30670844	30680961	chr6	30703067	30713184
ENSG00000196230	TUBB	FALSE	FALSE	FALSE	FALSE	TRUE	FALSE	FALSE	6	30687978	30693203	chr6	30717435	30725538
ENSG00000272540	XXbac-BPG252P9.9	FALSE	FALSE	FALSE	FALSE	TRUE	FALSE	FALSE	6	30690882	30691654	chr6	30723105	30723877
ENSG00000137312	FLOT1	FALSE	FALSE	FALSE	FALSE	TRUE	TRUE	FALSE	6	30695486	30710510	chr6	30727709	30742732
ENSG00000272273	IER3-AS1	FALSE	FALSE	FALSE	FALSE	TRUE	FALSE	FALSE	6	30710706	30711369	chr6	30742757	30743638
ENSG00000137331	IER3	FALSE	FALSE	FALSE	FALSE	TRUE	TRUE	FALSE	6	30710976	30712331	chr6	30743199	30744548
ENSG00000263608	RN7SL353P	FALSE	FALSE	FALSE	FALSE	TRUE	TRUE	FALSE	6	30718815	30719062	chr6	30751038	30751289
ENSG00000228022	HCG20	FALSE	FALSE	FALSE	FALSE	TRUE	TRUE	FALSE	6	30734602	30760027	chr6	30743790	30792250
ENSG00000214894	LINC00243	FALSE	FALSE	FALSE	FALSE	TRUE	TRUE	FALSE	6	30766431	30798436	chr6	30798211	30830659
ENSG00000237923	LINC02570	FALSE	FALSE	FALSE	FALSE	TRUE	TRUE	FALSE	6	30807303	30815936	chr6	30838324	30848204
ENSG00000202241	RN7SKP186	FALSE	FALSE	FALSE	FALSE	TRUE	TRUE	FALSE	6	30832027	30832329	chr6	30864250	30864552
ENSG00000237775	DDR1-DT	FALSE	FALSE	FALSE	FALSE	TRUE	FALSE	FALSE	6	30834759	30843695	chr6	30866982	30875918
ENSG00000204580	DDR1	FALSE	FALSE	FALSE	FALSE	TRUE	FALSE	FALSE	6	30844198	30867933	chr6	30876421	30900156
ENSG00000213780	GTF2H4	FALSE	FALSE	FALSE	FALSE	TRUE	FALSE	FALSE	6	30875961	30881883	chr6	30908207	30914106
ENSG00000137411	VARS2	FALSE	FALSE	FALSE	FALSE	TRUE	FALSE	FALSE	6	30876019	30894236	chr6	30914205	30926459
ENSG00000196260	SFTA2	FALSE	FALSE	FALSE	FALSE	TRUE	TRUE	FALSE	6	30899130	30899952	chr6	30931353	30955636
ENSG00000168631	MUCL3	FALSE	FALSE	FALSE	FALSE	TRUE	FALSE	FALSE	6	30908749	30921998	chr6	30934523	30954221
ENSG00000233529	HCG21	FALSE	FALSE	FALSE	FALSE	TRUE	TRUE	FALSE	6	30913756	30922639	chr6	30945979	30954862
ENSG00000204544	MUC21	FALSE	FALSE	FALSE	FALSE	TRUE	FALSE	FALSE	6	30951495	30957680	chr6	30983718	30989903
ENSG00000261272	MUC22	FALSE	FALSE	FALSE	FALSE	TRUE	FALSE	FALSE	6	30978251	31003179	chr6	31010474	31035402
ENSG00000228789	HCG22	FALSE	FALSE	FALSE	FALSE	TRUE	FALSE	FALSE	6	31021227	31027667	chr6	31053450	31059890
ENSG00000222895	RNU6-1133P	FALSE	FALSE	FALSE	FALSE	TRUE	TRUE	FALSE	6	31050787	31050886	chr6	31083010	31083109
ENSG00000204542	C6orf15	FALSE	FALSE	FALSE	FALSE	TRUE	FALSE	FALSE	6	31079000	31080336	chr6	31111223	31112575
ENSG00000204540	PSORS1C1	FALSE	FALSE	FALSE	FALSE	TRUE	TRUE	FALSE	6	31082527	31107869	chr6	31114750	31140092
ENSG00000204539	CDSN	FALSE	FALSE	FALSE	FALSE	TRUE	FALSE	FALSE	6	31082867	31088223	chr6	31115087	31120446
ENSG00000204538	PSORS1C2	FALSE	FALSE	FALSE	FALSE	TRUE	FALSE	FALSE	6	31105313	31107127	chr6	31137534	31139066
ENSG00000238211	POLR2LP1	FALSE	FALSE	FALSE	FALSE	TRUE	FALSE	FALSE	6	31108504	31108690	chr6	31140727	31140913
ENSG00000204536	CCHCR1	FALSE	FALSE	FALSE	FALSE	TRUE	FALSE	FALSE	6	31110216	31126015	chr6	31142439	31158238
ENSG00000137310	TCF19	FALSE	FALSE	FALSE	FALSE	TRUE	TRUE	FALSE	6	31126319	31134936	chr6	31158331	31167159
ENSG00000204531	POU5F1	FALSE	FALSE	FALSE	FALSE	TRUE	FALSE	FALSE	6	31132119	31148508	chr6	31164337	31180731
ENSG00000204528	PSORS1C3	FALSE	FALSE	FALSE	FALSE	FALSE	TRUE	FALSE	6	31141512	31145676	chr6	31173735	31177899
ENSG00000214892	USP8P1	FALSE	FALSE	FALSE	FALSE	FALSE	TRUE	FALSE	6	31243349	31246531	chr6	31275572	31278754
ENSG00000256166	LINC02571	FALSE	FALSE	FALSE	FALSE	TRUE	FALSE	FALSE	6	31261685	31269419	chr6	31293908	31301642
ENSG00000229836	XXbac-BPG248L24.10	FALSE	FALSE	FALSE	FALSE	TRUE	FALSE	FALSE	6	31275592	31276326	chr6	31307815	31308549
ENSG00000234745	HLA-B	FALSE	FALSE	FALSE	FALSE	TRUE	TRUE	FALSE	6	31321649	31324965	chr6	31353872	31367067
ENSG00000271581	XXbac-BPG248L24.12	FALSE	FALSE	FALSE	FALSE	TRUE	TRUE	FALSE	6	31324424	31325414	chr6	31356647	31357637
ENSG00000228432	DHFRP2	FALSE	FALSE	FALSE	FALSE	TRUE	FALSE	FALSE	6	31334129	31334675	chr6	31360865	31367354
ENSG00000201658	RNU6-283P	FALSE	FALSE	FALSE	FALSE	TRUE	FALSE	FALSE	6	31337911	31338017	chr6	31370134	31370240
ENSG00000230994	FGFR3P1	FALSE	FALSE	FALSE	FALSE	TRUE	FALSE	FALSE	6	31345196	31345796	chr6	31377419	31378019
ENSG00000223702	ZDHHC20P2	FALSE	FALSE	FALSE	FALSE	TRUE	FALSE	FALSE	6	31348188	31348616	chr6	31380411	31380839
ENSG00000225851	HLA-S	FALSE	FALSE	FALSE	FALSE	TRUE	FALSE	FALSE	6	31349851	31350065	chr6	31382074	31382288
ENSG00000272221	XXbac-BPG181B23.7	FALSE	FALSE	FALSE	FALSE	TRUE	FALSE	FALSE	6	31362066	31363272	chr6	31394289	31395495
ENSG00000206337	HCP5	FALSE	FALSE	FALSE	FALSE	TRUE	TRUE	FALSE	6	31368479	31445283	chr6	31463170	31478936
ENSG00000204520	MICA	FALSE	FALSE	FALSE	FALSE	TRUE	FALSE	FALSE	6	31371356	31383092	chr6	31399784	31415315
ENSG00000230174	LINC01149	FALSE	FALSE	FALSE	FALSE	TRUE	FALSE	FALSE	6	31409444	31414750	chr6	31441667	31446973
ENSG00000233902	XXbac-BPG181B23.6	FALSE	FALSE	FALSE	FALSE	TRUE	TRUE	FALSE	6	31430505	31431113	chr6	31462728	31463336
ENSG00000204516	MICB	FALSE	FALSE	FALSE	FALSE	TRUE	FALSE	FALSE	6	31462658	31478901	chr6	31494881	31511124
ENSG00000256851	XXbac-BPG16N22.5	FALSE	FALSE	FALSE	FALSE	TRUE	FALSE	FALSE	6	31483756	31483988	chr6	31515979	31516211
ENSG00000225499	RPL15P4	FALSE	FALSE	FALSE	FALSE	TRUE	TRUE	FALSE	6	31495891	31496470	chr6	31528114	31528693
ENSG00000204511	MCCD1	FALSE	FALSE	FALSE	FALSE	TRUE	FALSE	FALSE	6	31496494	31498009	chr6	31528962	31530232
ENSG00000198563	DDX39B	FALSE	FALSE	FALSE	FALSE	TRUE	TRUE	FALSE	6	31497996	31510225	chr6	31530219	31542448
ENSG00000254870	ATP6V1G2-DDX39B	FALSE	FALSE	FALSE	FALSE	TRUE	FALSE	FALSE	6	31497996	31514385	chr6	31530219	31546608
ENSG00000201785	SNORD117	FALSE	FALSE	FALSE	FALSE	TRUE	FALSE	FALSE	6	31504151	31504226	chr6	31536374	31536449
ENSG00000265236	SNORD84	FALSE	FALSE	FALSE	FALSE	TRUE	FALSE	FALSE	6	31508878	31508955	chr6	31541101	31541178
ENSG00000234006	DDX39B-AS1	FALSE	FALSE	FALSE	FALSE	TRUE	FALSE	FALSE	6	31510081	31510915	chr6	31542304	31543138
ENSG00000213760	ATP6V1G2	FALSE	FALSE	FALSE	FALSE	TRUE	FALSE	FALSE	6	31512239	31516204	chr6	31544444	31548427
ENSG00000204498	NFKBIL1	FALSE	FALSE	FALSE	FALSE	TRUE	TRUE	FALSE	6	31514647	31526606	chr6	31546870	31558829
ENSG00000226979	LTA	FALSE	FALSE	FALSE	FALSE	TRUE	FALSE	FALSE	6	31539831	31542101	chr6	31572054	31574324
ENSG00000232810	TNF	FALSE	FALSE	FALSE	FALSE	TRUE	TRUE	FALSE	6	31543344	31546113	chr6	31575565	31578336
ENSG00000227507	LTB	FALSE	FALSE	FALSE	FALSE	TRUE	FALSE	FALSE	6	31548302	31550299	chr6	31580525	31582522
ENSG00000204482	LST1	FALSE	FALSE	FALSE	FALSE	TRUE	FALSE	FALSE	6	31553901	31556686	chr6	31586124	31588909
ENSG00000204475	NCR3	FALSE	FALSE	FALSE	FALSE	TRUE	FALSE	FALSE	6	31556672	31560762	chr6	31588895	31593006
ENSG00000230622	UQCRHP1	FALSE	FALSE	FALSE	FALSE	TRUE	TRUE	FALSE	6	31578860	31579133	chr6	31611083	31611356
ENSG00000204472	AIF1	FALSE	FALSE	FALSE	FALSE	TRUE	TRUE	FALSE	6	31582961	31584798	chr6	31615217	31617021
ENSG00000204469	PRRC2A	FALSE	FALSE	FALSE	FALSE	TRUE	TRUE	FALSE	6	31588497	31605548	chr6	31620715	31637771
ENSG00000204463	BAG6	FALSE	FALSE	FALSE	FALSE	TRUE	TRUE	FALSE	6	31606805	31620482	chr6	31639028	31652705
ENSG00000227198	C6orf47-AS1	FALSE	FALSE	FALSE	FALSE	FALSE	TRUE	FALSE	6	31626106	31628498	chr6	31658329	31660721
ENSG00000204422	XXbac-BPG32J3.20	FALSE	FALSE	FALSE	FALSE	FALSE	TRUE	FALSE	6	31654739	31681849	chr6	31686962	31714072
ENSG00000213719	CLIC1	FALSE	FALSE	FALSE	FALSE	FALSE	TRUE	FALSE	6	31698358	31707540	chr6	31730581	31739763
ENSG00000204410	MSH5	FALSE	FALSE	FALSE	FALSE	FALSE	TRUE	FALSE	6	31707725	31732622	chr6	31739677	31762676
ENSG00000255152	MSH5-SAPCD1	FALSE	FALSE	FALSE	FALSE	FALSE	TRUE	FALSE	6	31707797	31732628	chr6	31740020	31764851
ENSG00000252743	RNU6-850P	FALSE	FALSE	FALSE	FALSE	FALSE	TRUE	FALSE	6	31724728	31724830	chr6	31756951	31757053
ENSG00000201823	SNORD48	FALSE	FALSE	FALSE	FALSE	FALSE	TRUE	FALSE	6	31803040	31803103	chr6	31835263	31835326
ENSG00000243649	CFB	FALSE	FALSE	FALSE	FALSE	TRUE	FALSE	FALSE	6	31895475	31919861	chr6	31945650	31952086
ENSG00000204356	NELFE	FALSE	FALSE	FALSE	FALSE	TRUE	FALSE	FALSE	6	31919864	31926887	chr6	31952087	31959038
ENSG00000204351	SKIC2	FALSE	FALSE	FALSE	FALSE	TRUE	FALSE	FALSE	6	31926857	31937532	chr6	31959116	31969818
ENSG00000204348	DXO	FALSE	FALSE	FALSE	FALSE	TRUE	FALSE	FALSE	6	31937587	31940069	chr6	31969810	31972290
ENSG00000204344	STK19	FALSE	FALSE	FALSE	FALSE	TRUE	FALSE	FALSE	6	31938868	31950598	chr6	31971091	31982821
ENSG00000233627	C4A-AS1	FALSE	FALSE	FALSE	FALSE	TRUE	FALSE	FALSE	6	31967753	31971298	chr6	31999976	32003521
ENSG00000204301	NOTCH4	FALSE	FALSE	FALSE	FALSE	FALSE	TRUE	FALSE	6	32162620	32191844	chr6	32194843	32224067
ENSG00000196301	HLA-DRB9	FALSE	FALSE	FALSE	FALSE	FALSE	TRUE	FALSE	6	32427598	32441277	chr6	32459821	32473500
ENSG00000231389	HLA-DPA1	FALSE	FALSE	FALSE	FALSE	TRUE	FALSE	FALSE	6	33032346	33048552	chr6	33064569	33080775
ENSG00000223865	HLA-DPB1	FALSE	FALSE	FALSE	FALSE	TRUE	FALSE	FALSE	6	33043703	33054978	chr6	33075990	33089696
ENSG00000224796	RPL32P1	FALSE	FALSE	FALSE	FALSE	TRUE	FALSE	FALSE	6	33047228	33047637	chr6	33079451	33079860
ENSG00000231461	HLA-DPA2	FALSE	FALSE	FALSE	FALSE	TRUE	FALSE	FALSE	6	33059530	33065072	chr6	33091753	33097295
ENSG00000228688	COL11A2P1	FALSE	FALSE	FALSE	FALSE	TRUE	FALSE	FALSE	6	33071571	33075107	chr6	33103794	33107330
ENSG00000224557	HLA-DPB2	FALSE	FALSE	FALSE	FALSE	TRUE	FALSE	FALSE	6	33080228	33102442	chr6	33112516	33129084
ENSG00000237398	HLA-DPA3	FALSE	FALSE	FALSE	FALSE	TRUE	FALSE	FALSE	6	33098993	33111102	chr6	33131216	33143325
ENSG00000230313	HCG24	FALSE	FALSE	FALSE	FALSE	TRUE	FALSE	FALSE	6	33112560	33115544	chr6	33144783	33147767
ENSG00000204248	COL11A2	FALSE	FALSE	FALSE	FALSE	TRUE	FALSE	FALSE	6	33130458	33160276	chr6	33162681	33192499
ENSG00000204231	RXRB	FALSE	FALSE	FALSE	FALSE	TRUE	FALSE	FALSE	6	33161365	33168630	chr6	33193588	33200665
ENSG00000202441	RNY4P10	FALSE	FALSE	FALSE	FALSE	TRUE	FALSE	FALSE	6	33167378	33167472	chr6	33199601	33199696
ENSG00000112473	SLC39A7	FALSE	FALSE	FALSE	FALSE	TRUE	FALSE	FALSE	6	33168222	33172216	chr6	33200305	33204439
ENSG00000204228	HSD17B8	FALSE	FALSE	FALSE	FALSE	TRUE	FALSE	FALSE	6	33172419	33174608	chr6	33204655	33206831
ENSG00000199036	MIR219A1	FALSE	FALSE	FALSE	FALSE	TRUE	FALSE	FALSE	6	33175612	33175721	chr6	33207835	33207944
ENSG00000204227	RING1	FALSE	FALSE	FALSE	FALSE	TRUE	FALSE	FALSE	6	33176272	33180499	chr6	33208500	33212722
ENSG00000225463	ZNF70P1	FALSE	FALSE	FALSE	FALSE	TRUE	FALSE	FALSE	6	33183482	33184105	chr6	33215705	33216328
ENSG00000223457	HTATSF1P1	FALSE	FALSE	FALSE	FALSE	TRUE	TRUE	FALSE	6	33205576	33207467	chr6	33237799	33239690
ENSG00000232940	HCG25	FALSE	FALSE	FALSE	FALSE	TRUE	FALSE	FALSE	6	33217311	33222766	chr6	33249534	33255167
ENSG00000223501	VPS52	FALSE	FALSE	FALSE	FALSE	TRUE	FALSE	FALSE	6	33218049	33239824	chr6	33250272	33272047
ENSG00000231925	TAPBP	FALSE	FALSE	FALSE	FALSE	FALSE	TRUE	FALSE	6	33267471	33282164	chr6	33299694	33314284
ENSG00000204209	DAXX	FALSE	FALSE	FALSE	FALSE	FALSE	TRUE	FALSE	6	33286335	33297046	chr6	33318558	33323016
ENSG00000225644	RPL35AP4	FALSE	FALSE	FALSE	FALSE	TRUE	FALSE	FALSE	6	33357151	33357252	chr6	33389374	33389475
ENSG00000237649	KIFC1	FALSE	FALSE	FALSE	FALSE	TRUE	FALSE	FALSE	6	33359313	33377701	chr6	33391823	33409896
ENSG00000204194	RPL12P1	FALSE	FALSE	FALSE	FALSE	TRUE	FALSE	FALSE	6	33367836	33368333	chr6	33400059	33400556
ENSG00000112511	PHF1	FALSE	FALSE	FALSE	FALSE	TRUE	FALSE	FALSE	6	33378176	33384230	chr6	33410399	33416453
ENSG00000112514	CUTA	FALSE	FALSE	FALSE	FALSE	TRUE	FALSE	FALSE	6	33384219	33386094	chr6	33416442	33418317
ENSG00000197283	SYNGAP1	FALSE	FALSE	FALSE	FALSE	TRUE	FALSE	FALSE	6	33387847	33421466	chr6	33419661	33453689
ENSG00000242014	RN7SL26P	FALSE	FALSE	FALSE	FALSE	TRUE	FALSE	FALSE	6	33508471	33508774	chr6	33540694	33541000
ENSG00000030110	BAK1	FALSE	FALSE	FALSE	FALSE	TRUE	FALSE	FALSE	6	33540329	33548019	chr6	33572547	33580293
ENSG00000204188	GGNBP1	FALSE	FALSE	FALSE	FALSE	TRUE	TRUE	FALSE	6	33551515	33556803	chr6	33540046	33589026
ENSG00000197251	LINC00336	FALSE	FALSE	FALSE	FALSE	TRUE	TRUE	FALSE	6	33553883	33561115	chr6	33586104	33593338
ENSG00000096433	ITPR3	FALSE	FALSE	FALSE	FALSE	TRUE	TRUE	FALSE	6	33588142	33664351	chr6	33620365	33696574
ENSG00000137288	UQCC2	FALSE	FALSE	FALSE	FALSE	TRUE	FALSE	FALSE	6	33662070	33679504	chr6	33694293	33711727
ENSG00000266509	MIR3934	FALSE	FALSE	FALSE	FALSE	TRUE	FALSE	FALSE	6	33665905	33666011	chr6	33698128	33698234
ENSG00000161896	IP6K3	FALSE	FALSE	FALSE	FALSE	TRUE	FALSE	FALSE	6	33689444	33714762	chr6	33721662	33746905
ENSG00000161904	LEMD2	FALSE	FALSE	FALSE	FALSE	TRUE	FALSE	FALSE	6	33738979	33756913	chr6	33771202	33789130
ENSG00000096395	MLN	FALSE	FALSE	FALSE	FALSE	TRUE	FALSE	FALSE	6	33762450	33771788	chr6	33794673	33804003
ENSG00000221697	MIR1275	FALSE	FALSE	FALSE	FALSE	FALSE	TRUE	FALSE	6	33967749	33967828	chr6	33999972	34000051
ENSG00000124493	GRM4	FALSE	FALSE	FALSE	FALSE	FALSE	TRUE	FALSE	6	33989628	34123399	chr6	34018643	34155622
ENSG00000112130	RNF8	FALSE	FALSE	FALSE	FALSE	FALSE	TRUE	FALSE	6	37321748	37362514	chr6	37353979	37394734
ENSG00000137200	CMTR1	FALSE	FALSE	FALSE	FALSE	FALSE	FALSE	TRUE	6	37400995	37450603	chr6	37433219	37482827
ENSG00000112139	MDGA1	TRUE	FALSE	FALSE	FALSE	TRUE	FALSE	FALSE	6	37600284	37667082	chr6	37630679	37699306
ENSG00000164626	KCNK5	FALSE	FALSE	FALSE	FALSE	FALSE	TRUE	FALSE	6	39156749	39197226	chr6	39188971	39229475
ENSG00000164627	KIF6	FALSE	FALSE	FALSE	FALSE	FALSE	TRUE	FALSE	6	39297766	39693181	chr6	39329990	39725408
ENSG00000146122	DAAM2	FALSE	FALSE	FALSE	FALSE	FALSE	FALSE	TRUE	6	39760142	39872648	chr6	39792298	39904877
ENSG00000180211	RP1-278E11.3	FALSE	FALSE	FALSE	FALSE	TRUE	FALSE	FALSE	6	39926153	39926572	chr6	39958414	39958833
ENSG00000220586	TUBBP9	TRUE	FALSE	FALSE	FALSE	TRUE	FALSE	FALSE	6	39960554	39967972	chr6	39934595	40000527
ENSG00000204092	LINC00951	FALSE	FALSE	TRUE	FALSE	FALSE	FALSE	FALSE	6	40312083	40313890
ENSG00000156564	LRFN2	FALSE	FALSE	FALSE	FALSE	FALSE	TRUE	FALSE	6	40359325	40555204	chr6	40391591	40587364
ENSG00000237947	RP11-570K4.1	FALSE	FALSE	FALSE	FALSE	FALSE	TRUE	FALSE	6	40681150	40683102	chr6	40713411	40715363
ENSG00000112212	TSPO2	FALSE	FALSE	FALSE	FALSE	FALSE	TRUE	FALSE	6	41010293	41012076	chr6	41042467	41044337
ENSG00000008197	TFAP2D	FALSE	FALSE	FALSE	FALSE	TRUE	TRUE	FALSE	6	50681541	50740701	chr6	50713526	50773033
ENSG00000008196	TFAP2B	TRUE	FALSE	FALSE	FALSE	TRUE	TRUE	TRUE	6	50786436	50815326	chr6	50818723	50847619
ENSG00000060303	RPS17P5	FALSE	FALSE	FALSE	FALSE	TRUE	FALSE	FALSE	6	50824968	50825375	chr6	50857255	50857662
ENSG00000216913	RP4-753D5.3	FALSE	FALSE	FALSE	FALSE	TRUE	TRUE	FALSE	6	50865328	50865938	chr6	50897615	50898225
ENSG00000230204	FTH1P5	FALSE	FALSE	FALSE	FALSE	TRUE	FALSE	FALSE	6	50880425	50880969	chr6	50912712	50913256
ENSG00000212532	SNORD66	FALSE	FALSE	FALSE	FALSE	FALSE	TRUE	FALSE	6	51329488	51329563	chr6	51464690	51464765
ENSG00000214641	RP11-793K1.1	FALSE	FALSE	FALSE	FALSE	FALSE	TRUE	FALSE	6	51401953	51402341	chr6	51537155	51537543
ENSG00000170927	PKHD1	FALSE	FALSE	FALSE	FALSE	TRUE	TRUE	FALSE	6	51480098	51952423	chr6	51615299	52087613
ENSG00000240641	RN7SL580P	FALSE	FALSE	FALSE	FALSE	FALSE	TRUE	FALSE	6	51840458	51840755	chr6	51975673	51975959
ENSG00000112232	KHDRBS2	FALSE	FALSE	FALSE	FALSE	TRUE	FALSE	FALSE	6	62389865	62996132	chr6	61679961	62286225
ENSG00000218048	RP3-407E4.4	FALSE	FALSE	FALSE	FALSE	FALSE	TRUE	FALSE	6	64150671	64153485	chr6	63440766	63443580
ENSG00000188107	EYS	TRUE	TRUE	FALSE	FALSE	TRUE	TRUE	FALSE	6	64429876	66417118	chr6	63719980	65707226
ENSG00000232120	RP11-349P19.1	FALSE	FALSE	FALSE	FALSE	TRUE	TRUE	FALSE	6	65087688	65122672	chr6	64377795	64412779
ENSG00000214558	ZC3H11C	FALSE	FALSE	FALSE	FALSE	FALSE	TRUE	FALSE	6	66011354	66014960	chr6	65301476	65306574
ENSG00000220483	SLC25A51P1	FALSE	FALSE	FALSE	FALSE	TRUE	FALSE	FALSE	6	66498310	66499180	chr6	65788417	65789287
ENSG00000233859	ADH5P4	TRUE	FALSE	FALSE	FALSE	TRUE	FALSE	FALSE	6	66546823	66547947	chr6	65836930	65838039
ENSG00000118407	FILIP1	FALSE	FALSE	FALSE	FALSE	TRUE	TRUE	FALSE	6	76001575	76203454	chr6	75291859	75493800
ENSG00000238156	RP11-415D17.4	FALSE	FALSE	FALSE	FALSE	TRUE	FALSE	FALSE	6	76164660	76168616	chr6	75454944	75458900
ENSG00000217680	UBE2V1P15	FALSE	FALSE	FALSE	FALSE	TRUE	FALSE	FALSE	6	76174839	76175286	chr6	75465123	75465570
ENSG00000201291	RNU1-34P	FALSE	FALSE	FALSE	FALSE	TRUE	FALSE	FALSE	6	76183454	76183610	chr6	75473738	75473894
ENSG00000219722	RPL26P20	FALSE	FALSE	FALSE	FALSE	TRUE	TRUE	FALSE	6	76209421	76209852	chr6	75499705	75500136
ENSG00000220730	H3P27	FALSE	FALSE	FALSE	FALSE	TRUE	FALSE	FALSE	6	76295838	76296177	chr6	75586122	75586461
ENSG00000252137	RNU6-1338P	FALSE	FALSE	FALSE	FALSE	TRUE	FALSE	FALSE	6	76302771	76302861	chr6	75593055	75593145
ENSG00000112701	SENP6	FALSE	FALSE	FALSE	FALSE	TRUE	FALSE	TRUE	6	76311225	76427997	chr6	75601509	75718281
ENSG00000217488	RP11-474L11.5	FALSE	FALSE	FALSE	FALSE	TRUE	FALSE	FALSE	6	76320674	76321661	chr6	75610958	75611945
ENSG00000196586	MYO6	TRUE	FALSE	FALSE	FALSE	TRUE	FALSE	FALSE	6	76458909	76629254	chr6	75749201	75919537
ENSG00000252156	RNU6-155P	FALSE	FALSE	FALSE	FALSE	TRUE	FALSE	FALSE	6	76477776	76477875	chr6	75768059	75768158
ENSG00000223169	RNA5SP209	FALSE	FALSE	FALSE	FALSE	TRUE	FALSE	FALSE	6	76574956	76575052	chr6	75865239	75865335
ENSG00000219867	RP11-40G16.1	FALSE	FALSE	FALSE	FALSE	TRUE	FALSE	FALSE	6	92525561	92526146	chr6	91815843	91816428
ENSG00000220553	RPL5P19	FALSE	FALSE	FALSE	FALSE	TRUE	FALSE	FALSE	6	92723560	92724452	chr6	92013842	92014734
ENSG00000265419	AL359987.1	FALSE	FALSE	FALSE	FALSE	FALSE	TRUE	FALSE	6	93354459	93354526
ENSG00000238412	AL589947.1	FALSE	FALSE	FALSE	FALSE	FALSE	TRUE	FALSE	6	93521759	93521852
ENSG00000135333	EPHA7	TRUE	FALSE	FALSE	FALSE	FALSE	FALSE	TRUE	6	93949738	94129265	chr6	93240020	93419687
ENSG00000229600	RP11-524K14.1	FALSE	FALSE	FALSE	FALSE	TRUE	FALSE	FALSE	6	94596618	94599128	chr6	93886900	93889410
ENSG00000271860	RP11-436D23.1	FALSE	FALSE	FALSE	FALSE	TRUE	FALSE	FALSE	6	98264585	98847748	chr6	97283303	98400869
ENSG00000271042	RP3-364H10.1	FALSE	FALSE	FALSE	FALSE	TRUE	FALSE	FALSE	6	99530325	99530637	chr6	99082449	99082761
ENSG00000265226	MIR548AI	TRUE	FALSE	FALSE	FALSE	TRUE	FALSE	FALSE	6	99572485	99572572	chr6	99124609	99124696
ENSG00000132424	PNISR	FALSE	FALSE	FALSE	FALSE	FALSE	FALSE	TRUE	6	99845927	99873207	chr6	99397629	99425331
ENSG00000112237	CCNC	FALSE	FALSE	FALSE	FALSE	TRUE	TRUE	TRUE	6	99990256	100016849	chr6	99542387	99568825
ENSG00000219755	RP1-199J3.5	FALSE	FALSE	FALSE	FALSE	TRUE	TRUE	FALSE	6	100023588	100024332	chr6	99575712	99576456
ENSG00000112238	PRDM13	TRUE	FALSE	FALSE	FALSE	TRUE	TRUE	FALSE	6	100054606	100063454	chr6	99606774	99615578
ENSG00000152034	MCHR2	FALSE	FALSE	FALSE	FALSE	FALSE	TRUE	FALSE	6	100367786	100442123	chr6	99918519	99994247
ENSG00000216378	RP3-344J20.1	FALSE	FALSE	FALSE	FALSE	TRUE	FALSE	FALSE	6	100625085	100626068	chr6	100177209	100178192
ENSG00000112246	SIM1	FALSE	FALSE	FALSE	FALSE	TRUE	TRUE	TRUE	6	100832891	100912805	chr6	100385009	100464921
ENSG00000228082	SIM1-AS1	FALSE	FALSE	FALSE	FALSE	TRUE	TRUE	FALSE	6	100874994	100885360	chr6	100427118	100437484
ENSG00000112249	ASCC3	TRUE	FALSE	FALSE	FALSE	TRUE	TRUE	FALSE	6	100956070	101329248	chr6	100508194	100881372
ENSG00000220695	RP1-121G13.3	FALSE	FALSE	FALSE	FALSE	TRUE	TRUE	FALSE	6	100978152	100978928	chr6	100530276	100531052
ENSG00000260000	RP3-467N11.1	FALSE	FALSE	FALSE	FALSE	TRUE	TRUE	FALSE	6	101329347	101330863	chr6	100881450	100882993
ENSG00000270987	RP3-467N11.2	FALSE	FALSE	FALSE	FALSE	TRUE	TRUE	FALSE	6	101337479	101338214	chr6	100889603	100890338
ENSG00000164418	GRIK2	FALSE	FALSE	FALSE	FALSE	TRUE	TRUE	TRUE	6	101846664	102517958	chr6	100962701	102081622
ENSG00000203809	LIN28B-AS1	TRUE	FALSE	FALSE	FALSE	TRUE	TRUE	FALSE	6	105384169	105388402	chr6	104864464	104941447
ENSG00000187772	LIN28B	FALSE	FALSE	TRUE	FALSE	TRUE	FALSE	FALSE	6	105404923	105531207	chr6	104936616	105083332
ENSG00000269919	RP1-134E15.3	FALSE	FALSE	FALSE	FALSE	TRUE	FALSE	FALSE	6	106548015	106548468	chr6	106100140	106100593
ENSG00000232299	RP1-105O18.1	FALSE	FALSE	FALSE	FALSE	TRUE	FALSE	FALSE	6	112797740	112802838	chr6	112476538	112481636
ENSG00000173626	TRAPPC3L	FALSE	FALSE	FALSE	FALSE	TRUE	FALSE	FALSE	6	116816152	116866773	chr6	116494989	116545684
ENSG00000178033	CALHM5	FALSE	FALSE	FALSE	FALSE	TRUE	FALSE	FALSE	6	116832809	116845955	chr6	116511639	116524788
ENSG00000164451	CALHM4	FALSE	FALSE	FALSE	FALSE	TRUE	FALSE	FALSE	6	116850174	116880031	chr6	116529013	116561127
ENSG00000111832	RWDD1	FALSE	FALSE	FALSE	FALSE	TRUE	FALSE	FALSE	6	116892530	116918838	chr6	116571409	116597675
ENSG00000196911	KPNA5	FALSE	FALSE	FALSE	FALSE	TRUE	FALSE	FALSE	6	117002350	117063029	chr6	116681187	116741867
ENSG00000183807	FAM162B	FALSE	FALSE	FALSE	FALSE	TRUE	FALSE	FALSE	6	117073363	117086886	chr6	116752197	116765719
ENSG00000047936	ROS1	FALSE	FALSE	FALSE	FALSE	TRUE	FALSE	FALSE	6	117609463	117747018	chr6	117287353	117425942
ENSG00000047932	GOPC	TRUE	FALSE	TRUE	FALSE	TRUE	FALSE	FALSE	6	117639374	117923691	chr6	117560269	117602542
ENSG00000219703	RAP1BP3	FALSE	FALSE	FALSE	FALSE	TRUE	FALSE	FALSE	6	117752754	117753605	chr6	117431591	117432442
ENSG00000226181	RP1-92C8.3	FALSE	FALSE	FALSE	FALSE	TRUE	FALSE	FALSE	6	117772293	117774688	chr6	117451130	117453525
ENSG00000164465	DCBLD1	FALSE	FALSE	FALSE	FALSE	TRUE	FALSE	FALSE	6	117774980	117891021	chr6	117453817	117569858
ENSG00000207461	RNU6-253P	FALSE	FALSE	FALSE	FALSE	TRUE	TRUE	FALSE	6	117778897	117779001	chr6	117457734	117457838
ENSG00000153989	NUS1	FALSE	FALSE	FALSE	FALSE	FALSE	FALSE	TRUE	6	117996665	118031803	chr6	117675469	117710727
ENSG00000188580	NKAIN2	TRUE	TRUE	FALSE	FALSE	FALSE	FALSE	TRUE	6	124125286	125146803	chr6	123803865	124825640
ENSG00000196569	LAMA2	FALSE	FALSE	FALSE	FALSE	TRUE	FALSE	FALSE	6	129204342	129837714	chr6	128883138	129516566
ENSG00000198945	L3MBTL3	FALSE	FALSE	FALSE	FALSE	FALSE	FALSE	TRUE	6	130334844	130462594	chr6	130013699	130141449
ENSG00000164483	SAMD3	TRUE	TRUE	FALSE	FALSE	TRUE	FALSE	FALSE	6	130465460	130686570	chr6	130144315	130365425
ENSG00000079819	EPB41L2	FALSE	FALSE	FALSE	FALSE	FALSE	TRUE	FALSE	6	131160487	131384462	chr6	130839347	131063322
ENSG00000118507	AKAP7	FALSE	FALSE	FALSE	FALSE	FALSE	TRUE	FALSE	6	131456806	131604675	chr6	131135467	131283535
ENSG00000236366	RP11-440G9.1	TRUE	FALSE	FALSE	FALSE	TRUE	FALSE	FALSE	6	142847592	142959026	chr6	142526455	142637889
ENSG00000233138	RP1-67K17.3	FALSE	FALSE	FALSE	FALSE	TRUE	TRUE	FALSE	6	143069580	143074896	chr6	142748443	142753759
ENSG00000010818	HIVEP2	TRUE	FALSE	FALSE	FALSE	TRUE	TRUE	TRUE	6	143072604	143266338	chr6	142751469	142956698
ENSG00000237851	RP1-67K17.4	FALSE	FALSE	FALSE	FALSE	TRUE	FALSE	FALSE	6	143109260	143115223	chr6	142788123	142794086
ENSG00000229017	LINC01277	FALSE	FALSE	FALSE	FALSE	FALSE	TRUE	FALSE	6	143287558	143359214	chr6	142966293	143059682
ENSG00000146416	AIG1	FALSE	FALSE	FALSE	FALSE	FALSE	TRUE	FALSE	6	143381633	143661441	chr6	143060496	143341058
ENSG00000216642	RP1-95L4.3	FALSE	FALSE	FALSE	FALSE	FALSE	TRUE	FALSE	6	143648412	143648792	chr6	143327275	143327655
ENSG00000189007	ADAT2	FALSE	FALSE	FALSE	FALSE	FALSE	TRUE	FALSE	6	143743969	143771810	chr6	143422832	143450695
ENSG00000034693	PEX3	FALSE	FALSE	FALSE	FALSE	FALSE	TRUE	FALSE	6	143771944	143811147	chr6	143450805	143490616
ENSG00000164506	STXBP5	FALSE	FALSE	FALSE	FALSE	FALSE	FALSE	TRUE	6	147525561	147706866	chr6	147204180	147391010
ENSG00000203727	SAMD5	TRUE	TRUE	FALSE	FALSE	TRUE	TRUE	FALSE	6	147830063	148058683	chr6	147508690	147737547
ENSG00000227681	RP11-307P5.1	FALSE	FALSE	FALSE	FALSE	TRUE	FALSE	FALSE	6	147981839	148275073	chr6	147660703	147953937
ENSG00000230205	RP11-631F7.2	FALSE	FALSE	FALSE	FALSE	FALSE	TRUE	FALSE	6	148454945	148458540	chr6	148133809	148137404
ENSG00000111961	SASH1	FALSE	FALSE	FALSE	FALSE	FALSE	TRUE	FALSE	6	148593440	148873186	chr6	148272304	148552044
ENSG00000120265	PCMT1	FALSE	FALSE	FALSE	TRUE	FALSE	FALSE	FALSE	6	150070579	150132556	chr6	149749444	149811420
ENSG00000219433	BTBD10P2	FALSE	FALSE	FALSE	FALSE	TRUE	FALSE	FALSE	6	150115899	150116882	chr6	149794763	149795746
ENSG00000231760	RP11-350J20.5	FALSE	FALSE	FALSE	FALSE	TRUE	FALSE	FALSE	6	150117711	150119308	chr6	149796151	149799150
[truncated: 2,601 more rows]

## Sheet: High-confidence Gene List
ENSID	Gene	Nearest_gene	Fine_mapping	Expression	Protein	fastBAT	HMAGMA	PsyOPS	Chrom_b37	pos_start_b37	pos_end_b37	Chrom_b38	pos_start_b38	pos_end_b38
ENSG00000142599	RERE	TRUE	TRUE	FALSE	FALSE	TRUE	TRUE	TRUE	1	8412457	8877702	chr1	8352397	8848921
ENSG00000232912	RERE-AS1	FALSE	FALSE	TRUE	FALSE	TRUE	TRUE	FALSE	1	8484705	8494898	chr1	8424645	8435013
ENSG00000146463	ZMYM4	TRUE	TRUE	FALSE	FALSE	FALSE	FALSE	FALSE	1	35734568	35887659	chr1	35268709	35422058
ENSG00000223944	RP5-1180C18.1	FALSE	TRUE	FALSE	FALSE	TRUE	TRUE	FALSE	1	37728340	37790701	chr1	37154761	37325100
ENSG00000117016	RIMS3	FALSE	TRUE	FALSE	FALSE	TRUE	TRUE	FALSE	1	41086351	41131329	chr1	40620680	40665682
ENSG00000162374	ELAVL4	FALSE	FALSE	TRUE	FALSE	TRUE	TRUE	FALSE	1	50513686	50669458	chr1	50024029	50203772
ENSG00000078618	NRDC	TRUE	TRUE	TRUE	FALSE	TRUE	TRUE	FALSE	1	52254863	52344477	chr1	51789191	51878805
ENSG00000162599	NFIA	TRUE	TRUE	FALSE	FALSE	TRUE	TRUE	TRUE	1	61330931	61928465	chr1	60865259	61462788
ENSG00000184588	PDE4B	TRUE	TRUE	FALSE	FALSE	TRUE	TRUE	FALSE	1	66258197	66840259	chr1	65792514	66374579
ENSG00000227207	RPL31P12	FALSE	FALSE	TRUE	FALSE	TRUE	TRUE	FALSE	1	72767155	72767512	chr1	72301472	72301829
ENSG00000233008	LINC01725	TRUE	TRUE	FALSE	FALSE	TRUE	FALSE	FALSE	1	84041459	84326706	chr1	83575776	83861053
ENSG00000237505	PKN2-AS1	FALSE	TRUE	FALSE	FALSE	TRUE	FALSE	FALSE	1	89003196	89150887	chr1	87620803	88685204
ENSG00000234741	GAS5	FALSE	FALSE	TRUE	FALSE	TRUE	FALSE	FALSE	1	173833038	173838020	chr1	173858559	173868882
ENSG00000143207	COP1	FALSE	FALSE	TRUE	FALSE	TRUE	FALSE	TRUE	1	175913967	176176629	chr1	175944831	176207286
ENSG00000227579	RP1-35C21.2	TRUE	TRUE	FALSE	FALSE	TRUE	FALSE	FALSE	1	177362423	177566844	chr1	177392667	177920152
ENSG00000198216	CACNA1E	TRUE	TRUE	FALSE	FALSE	TRUE	TRUE	TRUE	1	181382238	181777219	chr1	181317690	181813262
ENSG00000134369	NAV1	TRUE	TRUE	FALSE	FALSE	FALSE	FALSE	TRUE	1	201592411	201796102	chr1	201539127	201826969
ENSG00000231871	IPO9-AS1	FALSE	TRUE	FALSE	FALSE	FALSE	FALSE	FALSE	1	201657387	201798687	chr1	201688259	201829559
ENSG00000230461	PROX1-AS1	TRUE	TRUE	FALSE	FALSE	TRUE	TRUE	FALSE	1	213991094	214160973	chr1	213817751	213988508
ENSG00000042781	USH2A	TRUE	TRUE	FALSE	FALSE	TRUE	FALSE	TRUE	1	215796236	216596738	chr1	215622891	216423448
ENSG00000196482	ESRRG	TRUE	TRUE	FALSE	FALSE	TRUE	FALSE	FALSE	1	216676588	217311097	chr1	216503246	217137755
ENSG00000143801	PSEN2	FALSE	FALSE	TRUE	FALSE	TRUE	TRUE	FALSE	1	227057885	227083806	chr1	226870184	226927726
ENSG00000054277	OPN3	TRUE	TRUE	TRUE	FALSE	TRUE	FALSE	FALSE	1	241753404	241840678	chr1	241590102	241677376
ENSG00000185420	SMYD3	TRUE	TRUE	FALSE	FALSE	TRUE	FALSE	FALSE	1	245912642	246670614	chr1	245749342	246507312
ENSG00000285622		FALSE	TRUE	FALSE	FALSE	TRUE	FALSE	FALSE				chr1	168695874	169103296
ENSG00000260077	RP11-254F7.2	FALSE	FALSE	TRUE	FALSE	FALSE	FALSE	FALSE	2	10179219	10180790	chr2	10039092	10040663
ENSG00000151779	NBAS	TRUE	TRUE	FALSE	FALSE	TRUE	FALSE	FALSE	2	15307032	15701454	chr2	15166916	15561340
ENSG00000233005	AC067959.1	FALSE	TRUE	FALSE	FALSE	TRUE	FALSE	FALSE	2	21444047	22193831	chr2	21221169	21970959
ENSG00000228999	AC068490.1	TRUE	TRUE	FALSE	FALSE	TRUE	TRUE	FALSE	2	22167481	22188423	chr2	21932662	22536322
ENSG00000171103	TRMT61B	FALSE	FALSE	FALSE	TRUE	FALSE	FALSE	FALSE	2	29072687	29093167	chr2	28849821	28870309
ENSG00000228262	LINC01320	FALSE	TRUE	FALSE	FALSE	TRUE	FALSE	FALSE	2	34902646	34963298	chr2	33706886	34738231
ENSG00000179915	NRXN1	TRUE	TRUE	FALSE	FALSE	TRUE	TRUE	TRUE	2	50145643	51259674	chr2	49918503	51225575
ENSG00000271615	ACTG1P22	TRUE	TRUE	FALSE	FALSE	TRUE	TRUE	FALSE	2	57982563	57993187	chr2	57755428	57767215
ENSG00000115392	FANCL	FALSE	FALSE	TRUE	FALSE	TRUE	FALSE	FALSE	2	58386378	58468507	chr2	58159243	58241410
ENSG00000155052	CNTNAP5	TRUE	TRUE	FALSE	FALSE	TRUE	FALSE	TRUE	2	124782864	125672864	chr2	124025287	124921219
ENSG00000144229	THSD7B	TRUE	TRUE	FALSE	FALSE	TRUE	FALSE	TRUE	2	137523115	138435287	chr2	136765545	137677718
ENSG00000168702	LRP1B	TRUE	TRUE	FALSE	FALSE	TRUE	FALSE	TRUE	2	140988992	142889270	chr2	140231423	142131016
ENSG00000075884	ARHGAP15	TRUE	TRUE	FALSE	FALSE	TRUE	TRUE	FALSE	2	143848931	144525921	chr2	143091362	143768352
ENSG00000228655	AC096558.1	FALSE	TRUE	FALSE	FALSE	TRUE	TRUE	FALSE	2	144052990	144238358	chr2	143295421	143598002
ENSG00000226674	TEX41	TRUE	TRUE	FALSE	FALSE	TRUE	FALSE	FALSE	2	145425534	145940216	chr2	144666312	145262988
ENSG00000144278	GALNT13	TRUE	TRUE	FALSE	FALSE	FALSE	TRUE	TRUE	2	154728426	155310361	chr2	153871922	154453979
ENSG00000136560	TANK	TRUE	FALSE	TRUE	FALSE	TRUE	FALSE	FALSE	2	161993419	162092732	chr2	161136908	161236230
ENSG00000237844	AC092684.1	TRUE	TRUE	FALSE	FALSE	TRUE	FALSE	FALSE	2	164606083	165208733	chr2	163743913	164352223
ENSG00000115840	SLC25A12	FALSE	FALSE	FALSE	TRUE	TRUE	TRUE	FALSE	2	172640880	172864766	chr2	171783405	171999859
ENSG00000091428	RAPGEF4	TRUE	TRUE	TRUE	FALSE	TRUE	TRUE	TRUE	2	173600002	173917621	chr2	172735274	173052893
ENSG00000138433	CIR1	TRUE	TRUE	TRUE	FALSE	TRUE	TRUE	FALSE	2	175212750	175260443	chr2	174348022	174395712
ENSG00000170396	ZNF804A	TRUE	FALSE	TRUE	FALSE	TRUE	TRUE	TRUE	2	185463093	185804219	chr2	184598529	184939492
ENSG00000178568	ERBB4	TRUE	TRUE	FALSE	FALSE	TRUE	TRUE	TRUE	2	212240446	213403565	chr2	211375717	212538841
ENSG00000197585	AC107218.3	FALSE	TRUE	FALSE	FALSE	TRUE	FALSE	FALSE	2	215114764	215548970	chr2	214241676	214684246
ENSG00000144460	NYAP2	TRUE	TRUE	FALSE	FALSE	TRUE	FALSE	TRUE	2	226265364	226518734	chr2	225399710	225729887
ENSG00000273301	RP11-314B1.2	FALSE	FALSE	TRUE	FALSE	FALSE	FALSE	FALSE	2	226563230	226568370
ENSG00000204120	GIGYF2	TRUE	TRUE	FALSE	FALSE	TRUE	TRUE	TRUE	2	233562009	233725285	chr2	232697299	232860605
ENSG00000130294	KIF1A	TRUE	TRUE	FALSE	FALSE	TRUE	TRUE	TRUE	2	241653181	241759725	chr2	240713761	240824293
ENSG00000144619	CNTN4	TRUE	TRUE	FALSE	FALSE	TRUE	FALSE	TRUE	3	2140497	3099645	chr3	2098813	3057959
ENSG00000227110	LMCD1-AS1	FALSE	TRUE	FALSE	FALSE	FALSE	FALSE	FALSE	3	7994492	8653610	chr3	7951263	8611924
ENSG00000154822	PLCL2	TRUE	TRUE	FALSE	FALSE	TRUE	FALSE	TRUE	3	16844159	17132086	chr3	16802651	17090604
ENSG00000228956	SATB1-AS1	TRUE	TRUE	FALSE	FALSE	TRUE	TRUE	FALSE	3	18486516	18959184	chr3	18445024	18923280
ENSG00000160746	ANO10	TRUE	TRUE	FALSE	FALSE	TRUE	TRUE	FALSE	3	43396351	43733086	chr3	43354859	43691594
ENSG00000185219	ZNF445	FALSE	FALSE	TRUE	FALSE	TRUE	TRUE	TRUE	3	44481262	44519162	chr3	44431705	44477670
ENSG00000233276	GPX1	FALSE	FALSE	TRUE	FALSE	TRUE	TRUE	FALSE	3	49394609	49396033	chr3	49357174	49358605
ENSG00000157445	CACNA2D3	TRUE	TRUE	FALSE	FALSE	FALSE	FALSE	TRUE	3	54156574	55108584	chr3	54122547	55074557
ENSG00000144724	PTPRG	TRUE	TRUE	FALSE	FALSE	TRUE	TRUE	FALSE	3	61547243	62283288	chr3	61561569	62297609
ENSG00000151276	MAGI1	FALSE	TRUE	FALSE	FALSE	TRUE	FALSE	FALSE	3	65339200	66024509	chr3	65353525	66038918
ENSG00000240405	SAMMSON	FALSE	TRUE	FALSE	FALSE	TRUE	FALSE	FALSE	3	70048728	70064469	chr3	69999550	70518064
ENSG00000114861	FOXP1	TRUE	TRUE	FALSE	FALSE	TRUE	TRUE	TRUE	3	71003844	71633140	chr3	70954693	71583978
ENSG00000185008	ROBO2	TRUE	TRUE	FALSE	FALSE	TRUE	TRUE	TRUE	3	75955846	77699115	chr3	75906695	77649964
ENSG00000181722	ZBTB20	TRUE	TRUE	FALSE	FALSE	TRUE	FALSE	TRUE	3	114056941	114866118	chr3	114314500	115147292
ENSG00000185565	LSAMP	TRUE	TRUE	FALSE	FALSE	TRUE	TRUE	TRUE	3	115521235	117716095	chr3	115802363	117139389
ENSG00000174891	RSRC1	TRUE	TRUE	FALSE	FALSE	TRUE	TRUE	FALSE	3	157823644	158263519	chr3	158105855	158545730
ENSG00000197584	KCNMB2	TRUE	TRUE	FALSE	FALSE	TRUE	FALSE	FALSE	3	177990720	178562217	chr3	178272932	178844429
ENSG00000236297	EEF1A1P23	FALSE	FALSE	TRUE	FALSE	TRUE	FALSE	FALSE	3	193296601	193310879	chr3	193578812	193593090
ENSG00000198836	OPA1	TRUE	TRUE	FALSE	FALSE	TRUE	FALSE	FALSE	3	193310933	193415612	chr3	193593144	193697811
ENSG00000285708		FALSE	TRUE	FALSE	FALSE	TRUE	FALSE	FALSE				chr3	70959226	71754229
ENSG00000275163		FALSE	TRUE	FALSE	FALSE	TRUE	FALSE	FALSE				chr3	178419123	178843300
ENSG00000197386	HTT	TRUE	TRUE	FALSE	FALSE	TRUE	TRUE	TRUE	4	3076408	3245676	chr4	3041363	3243957
ENSG00000169744	LDB2	TRUE	TRUE	FALSE	FALSE	TRUE	TRUE	FALSE	4	16503164	16900432	chr4	16501541	16898678
ENSG00000185774	KCNIP4	TRUE	TRUE	FALSE	FALSE	FALSE	FALSE	TRUE	4	20730239	21950422	chr4	20728606	21948772
ENSG00000163288	GABRB1	TRUE	TRUE	FALSE	FALSE	TRUE	FALSE	TRUE	4	46995740	47428461	chr4	46993723	47426447
ENSG00000170448	NFXL1	FALSE	FALSE	FALSE	TRUE	FALSE	FALSE	FALSE	4	47849257	47916653	chr4	47847233	47914667
ENSG00000249307	LINC01088	FALSE	TRUE	FALSE	FALSE	TRUE	TRUE	FALSE	4	79892902	80229952	chr4	78939485	79309673
ENSG00000156269	NAA11	TRUE	TRUE	FALSE	FALSE	TRUE	TRUE	FALSE	4	80146848	80247204	chr4	79225694	79326061
ENSG00000248510	LINC02267	TRUE	TRUE	FALSE	FALSE	TRUE	FALSE	FALSE	4	97231852	97740015	chr4	96310701	96818864
ENSG00000164035	EMCN	TRUE	TRUE	FALSE	FALSE	TRUE	TRUE	FALSE	4	101316498	101801283	chr4	100395341	100880126
ENSG00000164100	NDST3	TRUE	FALSE	TRUE	FALSE	TRUE	TRUE	TRUE	4	118954773	119179803	chr4	118033618	118258634
ENSG00000138688	BLTP1	FALSE	FALSE	TRUE	FALSE	TRUE	FALSE	FALSE	4	123073488	123283913	chr4	122152331	122364167
ENSG00000196782	MAML3	TRUE	TRUE	FALSE	FALSE	TRUE	TRUE	TRUE	4	140637907	141075338	chr4	139716753	140154184
ENSG00000145416	MARCHF1	TRUE	TRUE	FALSE	FALSE	TRUE	FALSE	TRUE	4	164445450	165305202	chr4	163524298	164384050
ENSG00000150625	GPM6A	TRUE	TRUE	FALSE	FALSE	TRUE	FALSE	TRUE	4	176554085	176923815	chr4	175632934	176002664
ENSG00000218336	TENM3	TRUE	TRUE	FALSE	FALSE	TRUE	FALSE	TRUE	4	183065140	183724177	chr4	182143987	182803024
ENSG00000287383		FALSE	TRUE	FALSE	FALSE	TRUE	FALSE	FALSE				chr4	66169778	66329377
ENSG00000248118	LINC01019	TRUE	TRUE	FALSE	FALSE	TRUE	FALSE	FALSE	5	3417266	3536208	chr5	3357264	3536094
ENSG00000145526	CDH18	FALSE	TRUE	FALSE	FALSE	TRUE	FALSE	FALSE	5	19473060	20575982	chr5	19471296	20575873
ENSG00000113100	CDH9	TRUE	TRUE	FALSE	FALSE	TRUE	TRUE	TRUE	5	26880709	27121257	chr5	26880597	27121150
ENSG00000185305	ARL15	TRUE	TRUE	FALSE	FALSE	FALSE	FALSE	FALSE	5	53179775	53606412	chr5	53883942	54310582
ENSG00000085365	SCAMP1	TRUE	FALSE	TRUE	FALSE	FALSE	FALSE	FALSE	5	77656339	77776562	chr5	78360611	78480739
ENSG00000245864	MEF2C-AS2	FALSE	TRUE	FALSE	FALSE	TRUE	FALSE	FALSE	5	87972036	88018648	chr5	88676014	88779088
ENSG00000250377	CTC-467M3.3	FALSE	FALSE	TRUE	FALSE	TRUE	FALSE	FALSE	5	87988462	87989789	chr5	88691757	88695041
ENSG00000081189	MEF2C	TRUE	TRUE	FALSE	FALSE	TRUE	FALSE	TRUE	5	88013975	88199922	chr5	88717117	88904257
ENSG00000113391	FAM172A	TRUE	TRUE	FALSE	FALSE	TRUE	FALSE	FALSE	5	92953775	93447404	chr5	93617725	94111699
ENSG00000251574	RP11-6N13.1	TRUE	TRUE	FALSE	FALSE	TRUE	TRUE	FALSE	5	103718999	104728671	chr5	104383298	105392970
ENSG00000249797	LINC02147	TRUE	TRUE	FALSE	FALSE	FALSE	FALSE	FALSE	5	117260703	117601730	chr5	117730515	118266267
ENSG00000250891	LINC02208	FALSE	TRUE	FALSE	FALSE	TRUE	FALSE	FALSE	5	117803851	117897812	chr5	118000253	118562199
ENSG00000260192	LINC02240	TRUE	TRUE	FALSE	FALSE	TRUE	FALSE	FALSE	5	124828954	124937920	chr5	124808981	125602227
ENSG00000248752	RP11-114J13.1	FALSE	TRUE	FALSE	FALSE	TRUE	FALSE	FALSE	5	125412493	125615493	chr5	125333369	126368755
ENSG00000145882	PCYOX1L	FALSE	TRUE	FALSE	FALSE	TRUE	FALSE	FALSE	5	148737570	148749216	chr5	149358037	149369653
ENSG00000249484	LINC01470	TRUE	TRUE	FALSE	FALSE	TRUE	FALSE	FALSE	5	151998525	152603103	chr5	152618965	153223543
ENSG00000170624	SGCD	FALSE	FALSE	TRUE	FALSE	TRUE	FALSE	FALSE	5	155297354	156194799	chr5	155870344	156767788
ENSG00000241956	LINC03000	TRUE	TRUE	FALSE	FALSE	TRUE	TRUE	FALSE	5	163723702	164598649	chr5	164296696	165171643
ENSG00000145934	TENM2	TRUE	TRUE	FALSE	FALSE	TRUE	TRUE	TRUE	5	166711804	167691162	chr5	166979029	168264157
ENSG00000181163	NPM1	TRUE	FALSE	TRUE	FALSE	TRUE	FALSE	FALSE	5	170814120	170838141	chr5	171387116	171411810
ENSG00000137265	IRF4	FALSE	TRUE	FALSE	FALSE	FALSE	FALSE	FALSE	6	391739	411447	chr6	391739	411443
ENSG00000145982	FARS2	TRUE	TRUE	FALSE	FALSE	TRUE	FALSE	FALSE	6	5261277	5771813	chr6	5261044	5829192
ENSG00000228412	LNC-LBCS	FALSE	TRUE	FALSE	FALSE	TRUE	FALSE	FALSE	6	19802395	19804983	chr6	19323428	19839080
ENSG00000204092	LINC00951	FALSE	FALSE	TRUE	FALSE	FALSE	FALSE	FALSE	6	40312083	40313890
ENSG00000188107	EYS	TRUE	TRUE	FALSE	FALSE	TRUE	TRUE	FALSE	6	64429876	66417118	chr6	63719980	65707226
ENSG00000187772	LIN28B	FALSE	FALSE	TRUE	FALSE	TRUE	FALSE	FALSE	6	105404923	105531207	chr6	104936616	105083332
ENSG00000047932	GOPC	TRUE	FALSE	TRUE	FALSE	TRUE	FALSE	FALSE	6	117639374	117923691	chr6	117560269	117602542
ENSG00000188580	NKAIN2	TRUE	TRUE	FALSE	FALSE	FALSE	FALSE	TRUE	6	124125286	125146803	chr6	123803865	124825640
ENSG00000164483	SAMD3	TRUE	TRUE	FALSE	FALSE	TRUE	FALSE	FALSE	6	130465460	130686570	chr6	130144315	130365425
ENSG00000203727	SAMD5	TRUE	TRUE	FALSE	FALSE	TRUE	TRUE	FALSE	6	147830063	148058683	chr6	147508690	147737547
ENSG00000120265	PCMT1	FALSE	FALSE	FALSE	TRUE	FALSE	FALSE	FALSE	6	150070579	150132556	chr6	149749444	149811420
ENSG00000091831	ESR1	TRUE	TRUE	FALSE	FALSE	TRUE	TRUE	TRUE	6	151977826	152450754	chr6	151656691	152129619
ENSG00000049618	ARID1B	TRUE	TRUE	FALSE	FALSE	FALSE	FALSE	TRUE	6	157099063	157531913	chr6	156776020	157210779
ENSG00000185345	PRKN	TRUE	TRUE	FALSE	FALSE	TRUE	FALSE	TRUE	6	161768452	163148803	chr6	161347417	162727775
ENSG00000112530	PACRG	FALSE	TRUE	FALSE	FALSE	TRUE	FALSE	FALSE	6	163148164	163736524	chr6	162727132	163315500
ENSG00000285424		FALSE	TRUE	FALSE	FALSE	FALSE	FALSE	FALSE				chr6	4304942	4583871
ENSG00000002822	MAD1L1	TRUE	TRUE	FALSE	FALSE	TRUE	TRUE	FALSE	7	1855429	2272878	chr7	1815793	2233243
ENSG00000176349	AC110781.3	FALSE	FALSE	TRUE	FALSE	TRUE	TRUE	FALSE	7	1878222	1889567	chr7	1838586	1849931
ENSG00000174945	AMZ1	TRUE	FALSE	TRUE	FALSE	TRUE	FALSE	FALSE	7	2719156	2815134	chr7	2679522	2775500
ENSG00000146555	SDK1	TRUE	FALSE	TRUE	FALSE	TRUE	TRUE	FALSE	7	3341080	4308632	chr7	3301252	4269000
ENSG00000136240	KDELR2	FALSE	FALSE	TRUE	FALSE	FALSE	FALSE	FALSE	7	6485584	6523873	chr7	6445953	6484190
ENSG00000122584	NXPH1	TRUE	TRUE	FALSE	FALSE	TRUE	FALSE	TRUE	7	8473585	8792593	chr7	8433609	8752961
ENSG00000106460	TMEM106B	TRUE	TRUE	TRUE	FALSE	TRUE	TRUE	FALSE	7	12250867	12282993	chr7	12211270	12243367
ENSG00000006468	ETV1	TRUE	TRUE	FALSE	FALSE	TRUE	FALSE	TRUE	7	13930853	14031050	chr7	13891229	13991425
ENSG00000136267	DGKB	FALSE	TRUE	FALSE	FALSE	TRUE	FALSE	FALSE	7	14184674	15014402	chr7	14145049	14974777
ENSG00000106537	TSPAN13	FALSE	TRUE	FALSE	FALSE	FALSE	FALSE	FALSE	7	16793160	16824161	chr7	16753755	16784536
ENSG00000105866	SP4	TRUE	TRUE	TRUE	FALSE	TRUE	TRUE	TRUE	7	21467652	21554440	chr7	21428043	21514822
ENSG00000105877	DNAH11	TRUE	TRUE	FALSE	FALSE	TRUE	FALSE	FALSE	7	21582833	21941457	chr7	21543039	21901839
ENSG00000105778	AVL9	TRUE	FALSE	TRUE	FALSE	TRUE	FALSE	FALSE	7	32535038	33078516	chr7	32495426	32588726
ENSG00000179869	ABCA13	TRUE	TRUE	FALSE	FALSE	TRUE	FALSE	TRUE	7	48211055	48687092	chr7	48171458	48647497
ENSG00000158321	AUTS2	TRUE	TRUE	FALSE	FALSE	TRUE	FALSE	TRUE	7	69063905	70258054	chr7	69598296	70793506
ENSG00000183166	CALN1	TRUE	TRUE	FALSE	FALSE	TRUE	FALSE	TRUE	7	71244476	71912136	chr7	71779491	72447151
ENSG00000006704	GTF2IRD1	TRUE	TRUE	FALSE	FALSE	TRUE	TRUE	FALSE	7	73868120	74016931	chr7	74453790	74602605
ENSG00000187391	MAGI2	TRUE	TRUE	FALSE	FALSE	TRUE	FALSE	TRUE	7	77646393	79082890	chr7	78017055	79453667
ENSG00000186472	PCLO	TRUE	TRUE	FALSE	FALSE	TRUE	TRUE	TRUE	7	82383329	82792246	chr7	82754012	83162930
ENSG00000237513	RP11-325F22.2	TRUE	TRUE	TRUE	FALSE	TRUE	TRUE	FALSE	7	104581510	104602781
ENSG00000177683	THAP5	FALSE	FALSE	TRUE	FALSE	TRUE	TRUE	FALSE	7	108194987	108210194	chr7	108554543	108569750
ENSG00000128590	DNAJB9	TRUE	TRUE	FALSE	FALSE	TRUE	TRUE	FALSE	7	108210012	108215294	chr7	108569867	108574850
ENSG00000128512	DOCK4	TRUE	FALSE	TRUE	FALSE	TRUE	FALSE	TRUE	7	111366166	111846466	chr7	111726110	112206407
ENSG00000128573	FOXP2	TRUE	TRUE	FALSE	FALSE	TRUE	FALSE	TRUE	7	113726382	114333827	chr7	114086327	114693772
ENSG00000077063	CTTNBP2	FALSE	FALSE	TRUE	FALSE	TRUE	TRUE	TRUE	7	117350705	117514193	chr7	117710651	117874139
ENSG00000081803	CADPS2	TRUE	TRUE	FALSE	FALSE	FALSE	FALSE	TRUE	7	121958481	122526813	chr7	122318411	122886759
ENSG00000179603	GRM8	TRUE	TRUE	FALSE	FALSE	TRUE	FALSE	TRUE	7	126078652	126893348	chr7	126438598	127253093
ENSG00000106554	CHCHD3	TRUE	TRUE	FALSE	FALSE	TRUE	FALSE	FALSE	7	132469629	132766848	chr7	132784870	133082090
ENSG00000155530	LRGUK	FALSE	FALSE	TRUE	FALSE	FALSE	FALSE	TRUE	7	133812052	133949343	chr7	134127299	134264595
ENSG00000080802	CNOT4	TRUE	TRUE	FALSE	FALSE	TRUE	TRUE	TRUE	7	135046547	135194875	chr7	135361795	135510145
ENSG00000133606	MKRN1	FALSE	TRUE	FALSE	FALSE	FALSE	FALSE	FALSE	7	140152840	140179369	chr7	140453033	140479536
ENSG00000155093	PTPRN2	TRUE	TRUE	FALSE	FALSE	FALSE	FALSE	FALSE	7	157331750	158380480	chr7	157539056	158587823
ENSG00000286192		FALSE	TRUE	FALSE	FALSE	TRUE	FALSE	FALSE				chr7	1815804	2242215
ENSG00000183117	CSMD1	TRUE	TRUE	FALSE	FALSE	FALSE	TRUE	TRUE	8	2792875	4852494	chr8	2935353	4994972
ENSG00000185053	SGCZ	TRUE	TRUE	FALSE	FALSE	TRUE	FALSE	TRUE	8	13947373	15095848	chr8	14084845	15238431
ENSG00000120910	PPP3CC	TRUE	FALSE	FALSE	TRUE	FALSE	FALSE	FALSE	8	22298332	22398652	chr8	22440819	22541142
ENSG00000253554	LINC01414	TRUE	TRUE	FALSE	FALSE	TRUE	TRUE	FALSE	8	64599737	65281115	chr8	63687179	64369176
ENSG00000172817	CYP7B1	TRUE	TRUE	TRUE	FALSE	TRUE	FALSE	FALSE	8	65500320	65711318	chr8	64587763	64798737
ENSG00000091656	ZFHX4	TRUE	TRUE	FALSE	FALSE	TRUE	TRUE	TRUE	8	77593454	77779521	chr8	76681239	76867281
ENSG00000253901	RP11-122C21.1	TRUE	TRUE	FALSE	FALSE	TRUE	TRUE	FALSE	8	92555152	92919847	chr8	91542924	91907619
ENSG00000229140	CCDC26	FALSE	TRUE	FALSE	FALSE	FALSE	FALSE	FALSE	8	130363937	130692485	chr8	128634199	129683770
ENSG00000227835	CARM1P1	TRUE	TRUE	FALSE	FALSE	TRUE	FALSE	FALSE	9	2907073	3053408	chr9	2907073	3053408
ENSG00000153707	PTPRD	TRUE	TRUE	FALSE	FALSE	TRUE	FALSE	TRUE	9	8314246	10612723	chr9	8314246	10613002
ENSG00000270547	LINC01235	FALSE	FALSE	TRUE	FALSE	FALSE	TRUE	FALSE	9	13406379	13433052	chr9	13406380	13488125
ENSG00000226197	RP11-536O18.1	FALSE	TRUE	FALSE	FALSE	TRUE	TRUE	FALSE	9	13446490	13487510	chr9	13386130	13836571
ENSG00000237153	RP11-132E11.2	TRUE	TRUE	FALSE	FALSE	TRUE	FALSE	FALSE	9	17048917	17112813	chr9	16917511	17114122
ENSG00000107105	ELAVL2	TRUE	TRUE	FALSE	FALSE	TRUE	TRUE	TRUE	9	23690102	23826335	chr9	23690104	23826337
ENSG00000174482	LINGO2	FALSE	TRUE	FALSE	FALSE	TRUE	FALSE	FALSE	9	27948076	28670283	chr9	27937617	29213601
ENSG00000196092	PAX5	TRUE	TRUE	FALSE	FALSE	TRUE	TRUE	TRUE	9	36833272	37034103	chr9	36833269	37034268
ENSG00000123975	CKS2	TRUE	FALSE	TRUE	FALSE	FALSE	FALSE	FALSE	9	91926113	91931618	chr9	89311195	89316703
ENSG00000237385	RP11-165J3.5	FALSE	FALSE	TRUE	FALSE	TRUE	TRUE	FALSE	9	96192624	96193581	chr9	93430342	93431299
ENSG00000185920	PTCH1	TRUE	TRUE	TRUE	FALSE	TRUE	TRUE	TRUE	9	98205262	98279339	chr9	95442980	95517057
ENSG00000234323	LINC01505	FALSE	TRUE	FALSE	FALSE	FALSE	FALSE	FALSE	9	109040673	109367076	chr9	105993310	106740875
ENSG00000148219	ASTN2	TRUE	TRUE	FALSE	FALSE	TRUE	TRUE	TRUE	9	119187504	120177348	chr9	116423112	117415070
ENSG00000011454	RABGAP1	FALSE	FALSE	TRUE	FALSE	TRUE	TRUE	FALSE	9	125703112	125867145	chr9	122940833	123104866
ENSG00000107130	NCS1	TRUE	TRUE	FALSE	FALSE	TRUE	FALSE	FALSE	9	132934857	132999583	chr9	130172404	130237303
ENSG00000169925	BRD3	TRUE	FALSE	TRUE	FALSE	TRUE	TRUE	FALSE	9	136895427	136933657	chr9	134030305	134068535
ENSG00000187609	EXD3	TRUE	TRUE	FALSE	FALSE	TRUE	TRUE	FALSE	9	140201348	140317714	chr9	137306896	137423211
ENSG00000285082		FALSE	TRUE	FALSE	FALSE	TRUE	FALSE	FALSE				chr9	117704157	118083691
ENSG00000134452	FBH1	TRUE	TRUE	FALSE	FALSE	TRUE	FALSE	FALSE	10	5931535	5979556	chr10	5890203	5937594
ENSG00000198879	SFMBT2	TRUE	TRUE	FALSE	FALSE	FALSE	FALSE	TRUE	10	7200586	7453450	chr10	7158624	7411488
ENSG00000183049	CAMK1D	TRUE	TRUE	FALSE	FALSE	TRUE	FALSE	TRUE	10	12391481	12877545	chr10	12349547	12835545
ENSG00000165995	CACNB2	TRUE	TRUE	FALSE	FALSE	FALSE	FALSE	TRUE	10	18429606	18830798	chr10	18140424	18543557
ENSG00000183230	CTNNA3	FALSE	TRUE	FALSE	FALSE	TRUE	FALSE	FALSE	10	67672276	69455927	chr10	65912457	67763637
ENSG00000196968	FUT11	FALSE	FALSE	TRUE	FALSE	FALSE	FALSE	FALSE	10	75532049	75540009	chr10	73772276	73780251
ENSG00000148655	LRMDA	TRUE	TRUE	FALSE	FALSE	TRUE	FALSE	FALSE	10	77360998	78319925	chr10	75431624	76560168
ENSG00000108175	ZMIZ1	FALSE	TRUE	FALSE	FALSE	TRUE	TRUE	FALSE	10	80828792	81076276	chr10	79068966	79316519
ENSG00000107882	SUFU	FALSE	FALSE	TRUE	FALSE	TRUE	TRUE	FALSE	10	104263744	104393292	chr10	102503972	102633535
ENSG00000148842	CNNM2	FALSE	FALSE	FALSE	TRUE	FALSE	FALSE	FALSE	10	104678050	104849978	chr10	102918294	103090222
ENSG00000156395	SORCS3	TRUE	TRUE	TRUE	FALSE	TRUE	TRUE	TRUE	10	106400859	107024993	chr10	104641290	105265242
ENSG00000182272	B4GALNT4	TRUE	TRUE	FALSE	FALSE	FALSE	TRUE	FALSE	11	369796	382116	chr11	369499	382117
ENSG00000254695	RP11-396O20.1	TRUE	TRUE	FALSE	FALSE	TRUE	FALSE	FALSE	11	15665431	15726914	chr11	15605484	15705376
ENSG00000110693	SOX6	TRUE	TRUE	FALSE	FALSE	TRUE	TRUE	TRUE	11	15987995	16761138	chr11	15966449	16739591
ENSG00000187398	LUZP2	TRUE	TRUE	FALSE	FALSE	FALSE	FALSE	TRUE	11	24518516	25104150	chr11	24496970	25082638
ENSG00000254530	LINC02755	FALSE	TRUE	FALSE	FALSE	TRUE	FALSE	FALSE	11	29357425	29615842	chr11	29335878	29989328
ENSG00000156599	ZDHHC5	TRUE	FALSE	TRUE	FALSE	TRUE	TRUE	FALSE	11	57435219	57468659	chr11	57667747	57701182
ENSG00000149485	FADS1	FALSE	FALSE	TRUE	FALSE	TRUE	TRUE	FALSE	11	61567099	61596790	chr11	61799627	61829318
ENSG00000162105	SHANK2	TRUE	TRUE	FALSE	FALSE	TRUE	TRUE	FALSE	11	70313961	70963623	chr11	70467854	71252577
ENSG00000150672	DLG2	TRUE	TRUE	FALSE	FALSE	TRUE	TRUE	TRUE	11	83166055	85338966	chr11	83455012	85628335
ENSG00000168959	GRM5	TRUE	TRUE	FALSE	FALSE	TRUE	TRUE	TRUE	11	88237744	88799113	chr11	88504576	89065982
ENSG00000149972	CNTN5	TRUE	TRUE	FALSE	FALSE	TRUE	FALSE	TRUE	11	98891683	100229616	chr11	99020949	100358885
ENSG00000149571	KIRREL3	TRUE	TRUE	FALSE	FALSE	TRUE	FALSE	TRUE	11	126293254	126873355	chr11	126423358	127003460
ENSG00000255087	RP11-168K9.2	FALSE	TRUE	FALSE	FALSE	FALSE	FALSE	FALSE	11	126936897	126971215	chr11	127021736	127172363
ENSG00000231698	AP002856.5	TRUE	TRUE	FALSE	FALSE	TRUE	FALSE	FALSE	11	131123317	131220812	chr11	131253360	131350917
ENSG00000182667	NTM	TRUE	TRUE	FALSE	FALSE	TRUE	TRUE	TRUE	11	131240373	132206716	chr11	131370478	132336822
ENSG00000183715	OPCML	FALSE	TRUE	FALSE	FALSE	TRUE	TRUE	FALSE	11	132284871	133402414	chr11	132414977	133532501
ENSG00000255545	B3GAT1-DT	TRUE	TRUE	FALSE	FALSE	FALSE	FALSE	FALSE	11	134306367	134375555	chr11	134412284	134505665
ENSG00000281880	PAUPAR	FALSE	TRUE	FALSE	FALSE	TRUE	TRUE	FALSE				chr11	31812307	32002405
ENSG00000285283		FALSE	TRUE	FALSE	FALSE	TRUE	FALSE	FALSE				chr11	31812391	32104665
ENSG00000151067	CACNA1C	TRUE	TRUE	FALSE	FALSE	TRUE	TRUE	TRUE	12	2079952	2802108	chr12	1970772	2697950
ENSG00000139083	ETV6	TRUE	TRUE	FALSE	FALSE	FALSE	FALSE	FALSE	12	11802788	12048336	chr12	11649674	11895377
ENSG00000008394	MGST1	TRUE	TRUE	FALSE	FALSE	FALSE	FALSE	FALSE	12	16500076	16762193	chr12	16347142	16609259
ENSG00000048540	LMO3	FALSE	TRUE	FALSE	FALSE	FALSE	FALSE	TRUE	12	16701307	16763528	chr12	16548372	16610594
ENSG00000111728	ST8SIA1	TRUE	TRUE	FALSE	FALSE	TRUE	FALSE	TRUE	12	22216707	22589975	chr12	22063773	22437041
ENSG00000134532	SOX5	FALSE	TRUE	FALSE	FALSE	TRUE	TRUE	TRUE	12	23682440	24103966	chr12	23529504	24562544
ENSG00000139117	CPNE8	TRUE	TRUE	FALSE	FALSE	TRUE	TRUE	FALSE	12	39040624	39301232	chr12	38646822	38907430
ENSG00000188906	LRRK2	FALSE	FALSE	TRUE	FALSE	TRUE	FALSE	TRUE	12	40590546	40763087	chr12	40196744	40369285
ENSG00000258137	GPR84-AS1	FALSE	TRUE	FALSE	FALSE	TRUE	FALSE	FALSE	12	54747445	54891472	chr12	54353661	54497688
ENSG00000258086	GPR84-AS1	TRUE	TRUE	FALSE	FALSE	TRUE	TRUE	FALSE	12	54747576	54860769	chr12	54353792	54466985
ENSG00000258921	RP11-644F5.16	TRUE	TRUE	FALSE	FALSE	FALSE	FALSE	FALSE	12	56032696	56053579	chr12	55638912	55659795
ENSG00000123297	TSFM	FALSE	FALSE	FALSE	TRUE	TRUE	TRUE	FALSE	12	58176372	58201854	chr12	57782761	57808071
ENSG00000067798	NAV3	FALSE	TRUE	FALSE	FALSE	TRUE	FALSE	TRUE	12	78224685	78606790	chr12	77324641	78213010
ENSG00000257703	RP11-328J6.1	TRUE	TRUE	FALSE	FALSE	TRUE	FALSE	FALSE	12	103474728	103572453	chr12	103079634	103178675
ENSG00000151148	UBE3B	FALSE	FALSE	TRUE	FALSE	TRUE	FALSE	FALSE	12	109915207	109974507	chr12	109477402	109536705
ENSG00000111275	ALDH2	FALSE	FALSE	TRUE	FALSE	TRUE	FALSE	FALSE	12	112204691	112247782	chr12	111766887	111817532
ENSG00000089250	NOS1	TRUE	TRUE	FALSE	FALSE	FALSE	TRUE	TRUE	12	117645947	117889975	chr12	117208142	117452170
ENSG00000157837	SPPL3	TRUE	FALSE	TRUE	FALSE	TRUE	TRUE	TRUE	12	121200313	121342174	chr12	120762510	120904358
ENSG00000051825	MPHOSPH9	FALSE	FALSE	TRUE	FALSE	TRUE	TRUE	FALSE	12	123636867	123728561	chr12	123152320	123244014
ENSG00000132932	ATP8A2	FALSE	TRUE	FALSE	FALSE	FALSE	FALSE	FALSE	13	25946209	26599989	chr13	25371974	26025851
ENSG00000120697	ALG5	FALSE	FALSE	TRUE	FALSE	FALSE	FALSE	FALSE	13	37523912	37574398	chr13	36949738	37000763
ENSG00000102780	DGKH	TRUE	TRUE	FALSE	FALSE	FALSE	FALSE	TRUE	13	42614176	42830714	chr13	42040036	42256578
ENSG00000184226	PCDH9	TRUE	TRUE	FALSE	FALSE	TRUE	TRUE	TRUE	13	66876967	67804468	chr13	66302834	67230445
ENSG00000234377	OBI1-AS1	TRUE	TRUE	FALSE	FALSE	TRUE	FALSE	FALSE	13	78493824	79191463	chr13	77919689	78617328
ENSG00000102471	NDFIP2	FALSE	FALSE	TRUE	FALSE	TRUE	TRUE	FALSE	13	80055287	80130210	chr13	79481155	79556077
ENSG00000179399	GPC5	FALSE	TRUE	FALSE	FALSE	TRUE	FALSE	FALSE	13	92050929	93519490	chr13	91398621	92873682
ENSG00000183098	GPC6	TRUE	TRUE	FALSE	FALSE	TRUE	FALSE	TRUE	13	93879095	95059655	chr13	93226807	94408020
ENSG00000102572	STK24	TRUE	FALSE	TRUE	FALSE	TRUE	TRUE	FALSE	13	99102455	99230194	chr13	98445185	98577940
ENSG00000287722		FALSE	TRUE	FALSE	FALSE	TRUE	FALSE	FALSE				chr13	53207831	53801489
ENSG00000151322	NPAS3	TRUE	TRUE	FALSE	FALSE	TRUE	FALSE	TRUE	14	33404139	34273382	chr14	32934396	33820863
ENSG00000258636	LRFN5-DT	TRUE	FALSE	TRUE	FALSE	TRUE	TRUE	FALSE	14	42057064	42074059	chr14	41583657	41604988
ENSG00000258394	CTD-2307P3.1	TRUE	TRUE	FALSE	FALSE	FALSE	FALSE	FALSE	14	42832186	43172858	chr14	42362983	42703655
ENSG00000139990	DCAF5	FALSE	FALSE	TRUE	FALSE	TRUE	FALSE	TRUE	14	69517598	69619867	chr14	69050881	69153150
ENSG00000119689	DLST	TRUE	FALSE	TRUE	FALSE	TRUE	TRUE	FALSE	14	75348594	75370448	chr14	74881891	74903743
ENSG00000259097	RP11-61O1.1	TRUE	TRUE	FALSE	FALSE	TRUE	FALSE	FALSE	14	98534577	98671480	chr14	98068161	98205143
ENSG00000126214	KLC1	TRUE	TRUE	FALSE	FALSE	TRUE	TRUE	FALSE	14	104028233	104167888	chr14	103561896	103714249
ENSG00000256500	RP11-73M18.2	FALSE	TRUE	FALSE	FALSE	TRUE	TRUE	FALSE	14	104029299	104152261	chr14	103562962	103685924
ENSG00000269940	RP11-73M18.7	FALSE	FALSE	TRUE	FALSE	TRUE	TRUE	FALSE	14	104160897	104161507	chr14	103694560	103695170
ENSG00000137872	SEMA6D	TRUE	TRUE	FALSE	FALSE	TRUE	FALSE	FALSE	15	47476298	48066420	chr15	47184101	47774228
ENSG00000259221	CTD-2050N2.1	FALSE	TRUE	FALSE	FALSE	TRUE	FALSE	FALSE	15	47651627	47688929	chr15	47359430	47396732
ENSG00000157890	MEGF11	TRUE	TRUE	FALSE	FALSE	TRUE	TRUE	FALSE	15	66187417	66546085	chr15	65895079	66253756
ENSG00000261801	LOXL1-AS1	FALSE	FALSE	TRUE	FALSE	TRUE	TRUE	FALSE	15	74200424	74220589	chr15	73908071	73928248
ENSG00000169783	LINGO1	TRUE	TRUE	FALSE	FALSE	TRUE	TRUE	TRUE	15	77905369	78113242	chr15	77613027	77820900
ENSG00000140538	NTRK3	TRUE	TRUE	TRUE	FALSE	FALSE	TRUE	TRUE	15	88418230	88799999	chr15	87859751	88256791
ENSG00000140564	FURIN	TRUE	TRUE	TRUE	FALSE	TRUE	TRUE	TRUE	15	91411822	91426688	chr15	90868588	90883564
ENSG00000214432	VPS33B-DT	FALSE	TRUE	FALSE	FALSE	FALSE	FALSE	FALSE	15	91565849	91579841	chr15	91022619	91036611
ENSG00000273540	AGBL1	FALSE	TRUE	FALSE	FALSE	FALSE	FALSE	FALSE				chr15	86079871	87049169
ENSG00000078328	RBFOX1	TRUE	TRUE	FALSE	FALSE	FALSE	FALSE	TRUE	16	6069095	7763340	chr16	5239802	7713340
ENSG00000048471	SNX29	TRUE	TRUE	FALSE	FALSE	TRUE	FALSE	FALSE	16	12070594	12668146	chr16	11976734	12574287
ENSG00000237515	SHISA9	TRUE	TRUE	FALSE	FALSE	TRUE	FALSE	TRUE	16	12995477	13334272	chr16	12901598	13240416
ENSG00000261130	RP11-1021N1.1	FALSE	TRUE	FALSE	FALSE	FALSE	FALSE	FALSE	16	15489611	15609205	chr16	15395754	15515348
ENSG00000166780	BMERB1	TRUE	TRUE	FALSE	FALSE	FALSE	FALSE	FALSE	16	15528152	15718885	chr16	15434475	15625028
ENSG00000197006	METTL9	TRUE	TRUE	FALSE	FALSE	TRUE	FALSE	FALSE	16	21608539	21668794	chr16	21597218	21657471
ENSG00000261596	CTB-31N19.3	FALSE	FALSE	TRUE	FALSE	TRUE	FALSE	FALSE	16	21638063	21638723	chr16	21626742	21627569
ENSG00000102935	ZNF423	TRUE	TRUE	FALSE	FALSE	TRUE	TRUE	TRUE	16	49521435	49891830	chr16	49487524	49857919
ENSG00000140718	FTO	TRUE	TRUE	FALSE	FALSE	TRUE	FALSE	FALSE	16	53737875	54155853	chr16	53701692	54158512
ENSG00000087258	GNAO1	TRUE	TRUE	FALSE	FALSE	TRUE	TRUE	TRUE	16	56225302	56391356	chr16	56191390	56357444
ENSG00000118557	PMFBP1	TRUE	FALSE	TRUE	FALSE	FALSE	TRUE	FALSE	16	72146056	72210777	chr16	72112157	72176878
ENSG00000140836	ZFHX3	TRUE	TRUE	FALSE	FALSE	FALSE	TRUE	TRUE	16	72816784	73093597	chr16	72782885	73891871
ENSG00000140945	CDH13	TRUE	TRUE	FALSE	TRUE	TRUE	FALSE	TRUE	16	82660408	83830204	chr16	82626965	83800640
ENSG00000103257	SLC7A5	TRUE	TRUE	FALSE	FALSE	FALSE	FALSE	FALSE	16	87863629	87903094	chr16	87830023	87869507
ENSG00000285367		FALSE	TRUE	FALSE	FALSE	TRUE	FALSE	FALSE				chr16	51150770	51442519
ENSG00000280344		FALSE	TRUE	FALSE	FALSE	TRUE	TRUE	FALSE				chr16	51176066	51178898
ENSG00000127804	METTL16	TRUE	TRUE	FALSE	FALSE	FALSE	FALSE	FALSE	17	2308856	2415185	chr17	2405562	2511891
ENSG00000188803	SHISA6	TRUE	TRUE	FALSE	FALSE	TRUE	FALSE	TRUE	17	11144580	11467380	chr17	11241213	11564063
ENSG00000132589	FLOT2	FALSE	FALSE	FALSE	TRUE	FALSE	FALSE	FALSE	17	27206353	27224697	chr17	28879335	28897733
ENSG00000108684	ASIC2	TRUE	TRUE	FALSE	FALSE	FALSE	FALSE	TRUE	17	31340105	32501983	chr17	33013087	34174964
ENSG00000126351	THRA	FALSE	FALSE	TRUE	FALSE	FALSE	FALSE	FALSE	17	38214543	38250120	chr17	40058290	40093867
ENSG00000233101	HOXB-AS3	FALSE	TRUE	FALSE	FALSE	FALSE	FALSE	FALSE	17	46626992	46683776	chr17	48549630	48606414
ENSG00000171634	BPTF	TRUE	TRUE	FALSE	FALSE	FALSE	TRUE	TRUE	17	65821640	65980494	chr17	67825503	67984378
ENSG00000166960	CCDC178	TRUE	TRUE	FALSE	FALSE	TRUE	FALSE	FALSE	18	30517366	31021065	chr18	32937402	33441101
ENSG00000152217	SETBP1	FALSE	TRUE	FALSE	FALSE	TRUE	FALSE	FALSE	18	42260138	42648475	chr18	44680173	45068510
ENSG00000187323	DCC	TRUE	TRUE	TRUE	FALSE	TRUE	TRUE	TRUE	18	49866542	51057784	chr18	52340197	53535903
ENSG00000041353	RAB27B	TRUE	FALSE	TRUE	FALSE	TRUE	TRUE	FALSE	18	52385091	52562747	chr18	54717860	54895516
ENSG00000196628	TCF4	TRUE	TRUE	FALSE	FALSE	TRUE	TRUE	TRUE	18	52889562	53332018	chr18	55222185	55664787
ENSG00000141664	ZCCHC2	TRUE	TRUE	FALSE	FALSE	TRUE	FALSE	FALSE	18	60190240	60254942	chr18	62523025	62587709
ENSG00000267780	RP11-154H12.3	TRUE	TRUE	FALSE	FALSE	TRUE	FALSE	FALSE	18	77552726	77576365	chr18	79792726	79816529
ENSG00000267662	TSHZ3-AS1	TRUE	TRUE	FALSE	FALSE	TRUE	FALSE	FALSE	19	31839787	31908700	chr19	31348881	31417794
ENSG00000174306	ZHX3	TRUE	TRUE	FALSE	FALSE	TRUE	TRUE	FALSE	20	39807088	39946312	chr20	41178448	41317731
ENSG00000101017	CD40	FALSE	FALSE	TRUE	FALSE	TRUE	TRUE	FALSE	20	44746911	44758502	chr20	46118271	46129863
ENSG00000149654	CDH22	TRUE	TRUE	FALSE	FALSE	TRUE	TRUE	FALSE	20	44802372	44937137	chr20	46173739	46308498
ENSG00000101040	ZMYND8	TRUE	TRUE	FALSE	FALSE	TRUE	FALSE	TRUE	20	45837859	45985567	chr20	47209214	47356889
ENSG00000124207	CSE1L	FALSE	FALSE	TRUE	FALSE	TRUE	TRUE	FALSE	20	47662849	47713489	chr20	49046246	49096960
ENSG00000234948	LINC01524	TRUE	TRUE	FALSE	FALSE	TRUE	TRUE	FALSE	20	50827184	51266970	chr20	52192159	52670578
ENSG00000228340	MIR646HG	TRUE	TRUE	FALSE	FALSE	TRUE	TRUE	FALSE	20	58662895	59102516	chr20	60087661	60653784
ENSG00000101204	CHRNA4	TRUE	TRUE	TRUE	FALSE	TRUE	FALSE	FALSE	20	61975420	62009753	chr20	63343223	63378401
ENSG00000196132	MYT1	TRUE	TRUE	FALSE	FALSE	TRUE	TRUE	FALSE	20	62783144	62873604	chr20	64102394	64242253
ENSG00000159231	CBR3	FALSE	FALSE	FALSE	TRUE	FALSE	FALSE	FALSE	21	37507210	37518864	chr21	36135079	36146562
ENSG00000100218	RSPH14	TRUE	TRUE	FALSE	FALSE	TRUE	FALSE	FALSE	22	23401593	23487208	chr22	23059415	23145021
ENSG00000184792	OSBP2	TRUE	TRUE	FALSE	FALSE	TRUE	TRUE	FALSE	22	31089769	31303811	chr22	30693782	30907824
ENSG00000197182	MIRLET7BHG	TRUE	TRUE	FALSE	FALSE	TRUE	TRUE	FALSE	22	46449749	46509808	chr22	46053869	46113928
ENSG00000185386	MAPK11	FALSE	FALSE	TRUE	FALSE	FALSE	FALSE	FALSE	22	50702142	50709196	chr22	50263713	50270767
ENSG00000287225		FALSE	TRUE	FALSE	FALSE	TRUE	FALSE	FALSE				chr22	48474135	48489324
